# Supplementary material for: Immune-related gene data-based molecular subtyping related to the prognosis of breast cancer patients
Source: Breast Cancer. 2020 Nov 27;28(2):513–26. doi: 10.1007/s12282-020-01191-z (PMC7925489; doi:10.1007/s12282-020-01191-z)
Supplement: Supplementary file 7 — Supplementary file7 (TXT 3420 KB) [file 12282_2020_1191_MOESM7_ESM.txt]

A0_Samples	A1_OS	A2_Event	A3_T	A4_N	A5_M	A6_Stage	additional_studies	additional_studies.additional_study.disease_code	additional_studies.additional_study.project_code	age_at_initial_pathologic_diagnosis	anatomic_neoplasm_subdivisions.anatomic_neoplasm_subdivision	axillary_lymph_node_stage_method_type	axillary_lymph_node_stage_other_method_descriptive_text	bcr_patient_barcode	bcr_patient_uuid	breast_cancer_surgery_margin_status	breast_carcinoma_estrogen_receptor_status	breast_carcinoma_immunohistochemistry_er_pos_finding_scale	breast_carcinoma_immunohistochemistry_pos_cell_score	breast_carcinoma_immunohistochemistry_progesterone_receptor_pos_finding_scale	breast_carcinoma_primary_surgical_procedure_name	breast_carcinoma_progesterone_receptor_status	breast_carcinoma_surgical_procedure_name	breast_neoplasm_other_surgical_procedure_descriptive_text	cytokeratin_immunohistochemistry_staining_method_micrometastasis_indicator	day_of_form_completion	days_to_birth	days_to_death	days_to_initial_pathologic_diagnosis	days_to_last_followup	days_to_last_known_alive	distant_metastasis_present_ind2	drugs	drugs.drug.bcr_drug_barcode	drugs.drug.bcr_drug_uuid	drugs.drug.clinical_trail_drug_classification	drugs.drug.day_of_form_completion	drugs.drug.days_to_drug_therapy_end	drugs.drug.days_to_drug_therapy_start	drugs.drug.drug_name	drugs.drug.measure_of_response	drugs.drug.month_of_form_completion	drugs.drug.number_cycles	drugs.drug.prescribed_dose	drugs.drug.prescribed_dose_units	drugs.drug.regimen_indication	drugs.drug.regimen_indication_notes	drugs.drug.regimen_number	drugs.drug.route_of_administrations.route_of_administration
TCGA-AC-A23H	0	Alive	T2	NX	M0	Stage IIA				90	Right Upper Inner Quadrant;Right Lower Inner Quadrant	Not Available	Not Available	TCGA-AC-A23H	7dcf550c-90ce-4f63-aecd-0e46897e2a3e	Not Available	Positive	Not Available	Not Available	Not Available	Not Available	Negative	Simple Mastectomy	Not Applicable	Not Available	13	-32873	Not Applicable	0	0	Not Available	NO
TCGA-AN-A0XN	10	Alive	T2	N2	M0	Stage IIIA				68	Right Upper Inner Quadrant	Not Available	Not Available	TCGA-AN-A0XN	4e3699da-4367-4a43-9d66-a117d3ad460d	Not Available	Negative	Not Available	Not Available	Not Available	Not Available	Positive	Not Available	Not Applicable	Not Available	25	-25029	Not Applicable	0	10	Not Available	NO
TCGA-E2-A1LI	3121	Alive	T2	N1	M0	Stage IIB				57	Left Upper Outer Quadrant	Sentinel node biopsy alone	Not Available	TCGA-E2-A1LI	3558dec7-eae3-4a41-a217-266c6a4535fb	Not Available	Negative	3 Point Scale	Not Available	3 Point Scale	Not Available	Negative	Lumpectomy	Not Applicable	NO	3	-21064	Not Applicable	0	2750	Not Available	NO		TCGA-E2-A1LI-D20625;TCGA-E2-A1LI-D20624	8E4821F1-29B2-4F8E-B282-225C81946E03;EDBA2340-0F7F-49B5-9FBD-5B68A1F31507	Not Available;Not Available	12;12	112;112	42;42	Adriamycin;Cytoxan	Not Available;Not Available	1;1	4;4	60;600	mg/m2;mg/m2	ADJUVANT;ADJUVANT	Not Applicable;Not Applicable	1;1	Not Available;Not Available
TCGA-E2-A150	1935	Alive	T2	N0	M0	Stage IIA				48	Left Upper Outer Quadrant	Sentinel node biopsy alone	Not Available	TCGA-E2-A150	4ac693e9-10f3-46b3-9d46-df3af7b0d259	Not Available	Negative	Not Available	Not Available	Not Available	Not Available	Negative	Lumpectomy	Not Applicable	NO	6	-17580	Not Applicable	0	591	Not Available	NO		TCGA-E2-A150-D18517;TCGA-E2-A150-D18518;TCGA-E2-A150-D18516	DBDE6E37-20B6-4FD1-9ADE-F324268AEF35;34429660-1923-46C7-9C89-A412C2A9DE79;6E72775A-C321-47EC-B622-DD6248D502F6	Not Available;Not Available;Not Available	7;7;7	96;129;66	24;80;24	Doxorubicin;Paclitaxel (Protein-Bound);Cyclophosphamide	Not Available;Not Available;Not Available	11;11;11	4;4;4	122;398;1218	mg;mg;mg	ADJUVANT;ADJUVANT;ADJUVANT	Not Applicable;Not Applicable;Not Applicable	1;2;1	IV;IV;IV
TCGA-A2-A0SV	825	Dead	T2	N2a	M1	Stage IV				63	Right	Axillary lymph node dissection alone	Not Available	TCGA-A2-A0SV	ad01259b-d858-40bc-a6ba-0bb06e996afb	Not Available	Positive	Not Available	Not Available	Not Available	Not Evaluated	Positive	Simple Mastectomy	Not Applicable	NO	15	-23126	825	0	Not Available	Not Available	Not Available		TCGA-A2-A0SV-D3723;TCGA-A2-A0SV-D3724;TCGA-A2-A0SV-D3725;TCGA-A2-A0SV-D3726	dffb0d8f-27a1-4dc6-855e-0fb99d5c4584;5207293a-a541-4268-9200-ec61f261433f;ff55eeb9-fb43-4b8c-915b-c74dc4195ffe;93f9d2f6-5376-40a2-b368-fc89e4e8650c	Not Available;Not Available;Not Available;Not Available	15;15;15;15	253;168;223;Not Available	65;79;170;304	Zometa;Arimidex;Fulvestrant;Xeloda	Not Available;Not Available;Not Available;Not Available	11;11;11;11	7;Not Available;5;Not Available	4;1;250-500;3000	mg;mg/day;mg;mg/day	ADJUVANT;ADJUVANT;ADJUVANT;PROGRESSION	Not Applicable;Not Applicable;Not Applicable;Not Applicable	1;2;3;4	IV;PO;IM;PO
TCGA-A8-A06R	547	Alive	T2	N1a	M0	Stage IIB				69	Right Upper Outer Quadrant	Not Available	Not Available	TCGA-A8-A06R	f3ba71f9-25f3-4784-bf2d-3aa522a0cba8	Not Available	Positive	Not Available	Not Available	Not Available	Not Available	Negative	Other	Not Applicable	Not Available	27	-25477	Not Applicable	0	547	Not Available	Not Available		TCGA-A8-A06R-D37825;TCGA-A8-A06R-D37826;TCGA-A8-A06R-D37827;TCGA-A8-A06R-D37828	D8FE6469-6DAB-4BCB-9DF8-8AD53DF522F2;02116C14-0DE0-40A5-9224-0A2BBC4D0DEB;24AF886F-B700-4E8D-91FA-5A62222090E4;A8ADA003-4EDE-4F08-BD6D-033E139A8077	n/a;n/a;n/a;n/a	6;6;6;6	151;151;151;334	59;59;59;243	5-Fluorouracil;Doxorubicin;Cyclophosphamide;Tamoxifen	Complete Response;Complete Response;Complete Response;Complete Response	12;12;12;12	Not Available;Not Available;Not Available;Not Available	Not Available;Not Available;Not Available;Not Available	Not Available;Not Available;Not Available;Not Available	Not Available;Not Available;Not Available;Not Available	Not Applicable;Not Applicable;Not Applicable;Not Applicable	Not Available;Not Available;Not Available;Not Available	Not Available;Not Available;Not Available;Not Available
TCGA-D8-A13Z	635	Alive	T2	N2a	M0					51	Right Lower Outer Quadrant	Axillary lymph node dissection alone	Not Available	TCGA-D8-A13Z	5a17dcd9-5ced-4a69-8069-23c7fd0649d1	Not Available	Negative	Not Available	Not Available	Not Available	Not Available	Negative	Modified Radical Mastectomy	Not Applicable	Not Available	27	-18942	Not Applicable	0	210	Not Available	Not Available		TCGA-D8-A13Z-D20732;TCGA-D8-A13Z-D65313;TCGA-D8-A13Z-D65314	CB4478D0-5504-4268-A2E9-9EFE2B5C293F;7EBDCBDC-E474-41D4-8D9F-2B99158B6829;D08EFDD4-5EBB-4816-910D-C6EAC35DE992	Not Available;Not Available;Not Available	14;22;22	157;157;157	52;52;52	doxorubicine;cyclophosphamide;tamoxifen	Not Available;Not Available;Not Available	1;9;9	6;Not Available;Not Available	6x97.8;Not Available;Not Available	mg/m2;Not Available;Not Available	ADJUVANT;Not Available;Not Available	Not Applicable;Not Applicable;Not Applicable	Not Available;Not Available;Not Available	IV;Not Available;Not Available
TCGA-C8-A275	1	Alive	T1	N1	M0	Stage IIA				56	Left Upper Outer Quadrant	Not Available	Not Available	TCGA-C8-A275	ce887e90-0660-4f44-a3a4-b3b894cb7eda	Not Available	Not Evaluated	Not Available	Not Available	Not Available	Not Available	Not Evaluated	Other	Not Applicable	Not Available	21	-20774	Not Applicable	0	1	Not Available	Not Available
TCGA-AN-A0FT	214	Alive	T2	N1	M0	Stage IIB				63	Right Lower Outer Quadrant	Axillary lymph node dissection alone	Not Available	TCGA-AN-A0FT	baf5e81f-2322-41ec-9053-b9559a7993bc	Not Available	Positive	Not Available	3+	Not Available	Not Available	Positive	Modified Radical Mastectomy	Not Applicable	NO	28	-23300	Not Applicable	0	183	Not Available	Not Available
TCGA-E9-A1NC	1203	Alive	T2	N1	M0	Stage IIB				61	Right Upper Inner Quadrant	Axillary lymph node dissection alone	Not Available	TCGA-E9-A1NC	e74aea7c-ca14-49df-b5cf-dacb839ac27a	Not Available	Negative	Not Available	Not Available	Not Available	Not Available	Positive	Not Available	Not Applicable	YES	23	-22355	Not Applicable	0	0	Not Available	NO		TCGA-E9-A1NC-D32903;TCGA-E9-A1NC-D32906;TCGA-E9-A1NC-D32908;TCGA-E9-A1NC-D32909	E78A504B-9523-4183-AF5D-ACF86478BB82;86434E5A-26BE-4F46-AF34-769FA7208481;DDF2090C-2AB2-4A9F-A37C-2D6945B8AA8E;A78DF706-2990-4314-934D-7EFD5C578BD5	Not Available;Not Available;Not Available;Not Available	15;15;15;15	122;122;122;708	10;10;10;134	Doxorubicin;5-Fluorouracil;Cyclophosphane;Tamoxifen	Complete Response;Complete Response;Complete Response;Complete Response	6;6;6;6	Not Available;Not Available;Not Available;Not Available	Not Available;Not Available;Not Available;Not Available	Not Available;Not Available;Not Available;Not Available	Not Available;Not Available;Not Available;Not Available	Not Applicable;Not Applicable;Not Applicable;Not Applicable	Not Available;Not Available;Not Available;Not Available	Not Available;Not Available;Not Available;Not Available
TCGA-A2-A0EV	968	Alive	T1c	N0 (i-)	M0	Stage IA				80	Left	Sentinel node biopsy alone	Not Available	TCGA-A2-A0EV	7032ec9c-e96b-4642-a7b6-d0aee7a3add2	Not Available	Positive	Not Available	Not Available	Not Available	Not Available	Positive	Lumpectomy	Not Applicable	YES	11	-29285	Not Applicable	0	545	Not Available	Not Available
TCGA-A8-A07L	975	Alive	T3	N1a	M0	Stage IIIA				58	Right Upper Outer Quadrant	Not Available	Not Available	TCGA-A8-A07L	e89a9deb-6321-4e61-b412-b4993d4277dd	Not Available	Positive	Not Available	Not Available	Not Available	Not Available	Positive	Other	Not Applicable	Not Available	27	-21428	Not Applicable	0	518	Not Available	Not Available		TCGA-A8-A07L-D37866;TCGA-A8-A07L-D37867	F05105AD-1CB2-444A-9701-65ECDF294EC2;F35579B1-B246-4D73-899D-43A1DAB766AD	Not Available;Not Available	6;6	122;Not Available	31;184	Not Available;Anastrozole	Complete Response;Not Applicable	12;12	Not Available;Not Available	Not Available;Not Available	Not Available;Not Available	Not Available;Not Available	Not Applicable;Not Applicable	Not Available;Not Available	Not Available;Not Available
TCGA-C8-A1HK	366	Alive	T2	N1	M0	Stage IIB				53	Right	Axillary lymph node dissection alone	Not Available	TCGA-C8-A1HK	52c35691-efca-42f5-a03e-02c9f872275c	Not Available	Negative	Not Available	Not Available	Not Available	Not Available	Negative	Other	Not Applicable	Not Available	1	Not Available	Not Applicable	0	7	Not Available	NO
TCGA-BH-A0EA	991	Dead	T1c	N1a	M0	Stage IIA				72	Left	Not Available	Not Available	TCGA-BH-A0EA	1f601832-eee3-48fb-acf5-80c4a454f26e	Not Available	Positive	Not Available	Not Available	Not Available	Not Available	Positive	Other	Not Applicable	Not Available	11	-26548	991	0	Not Available	Not Available	NO		TCGA-BH-A0EA-D58578;TCGA-BH-A0EA-D58581	90419813-A572-48FF-972A-949B5811D2F8;FECD8A5A-10AD-4DB7-91F2-08A6B16C19B9	Not Available;Not Available	14;14	363;522	84;363	Taxotere;Cytoxan	Complete Response;Complete Response	4;4	Not Available;Not Available	Not Available;Not Available	Not Available;Not Available	Not Available;Not Available	Not Applicable;Not Applicable	Not Available;Not Available	Not Available;Not Available
TCGA-BH-A0B8	1569	Alive	T1b	N0 (i-)	M0	Stage I				64	Right Upper Inner Quadrant;Right	Sentinel node biopsy alone	Not Available	TCGA-BH-A0B8	d3a75976-67d3-40fa-9f6f-cf2a3d7b773c	Not Available	Positive	Not Available	3+	Not Available	Not Available	Positive	Lumpectomy	Not Applicable	NO	3	-23380	Not Applicable	0	1569	Not Available	Not Available		TCGA-BH-A0B8-D15443	00C007B0-1048-4B35-B0C6-48FD9B881A51	Not Available	3	Not Available	114	Arimidex	Not Available	11	Not Available	1	mg/day	ADJUVANT	Not Applicable	1	PO
TCGA-E9-A3Q9	1001	Alive	T3	N3	M0	Stage IIIC				78	Right Lower Inner Quadrant	Axillary lymph node dissection alone	Not Available	TCGA-E9-A3Q9	E36E985D-2C44-4E14-854A-7DBCA4BB0304	Not Available	Positive	Not Available	Not Available	Not Available	Not Available	Positive	Not Available	Not Applicable	YES	30	-28715	Not Applicable	0	31	Not Available	NO		TCGA-E9-A3Q9-D40591;TCGA-E9-A3Q9-D40592;TCGA-E9-A3Q9-D40593;TCGA-E9-A3Q9-D40594	1D3313F6-A11D-433B-9DE9-C6710E726905;EE1ADBED-9135-4EE3-84F2-42AB43FA667F;E7C7F8BC-C6B2-4F17-9D8B-484C4B903746;8925146E-CA92-4C23-9610-AA8FAADEC1D3	Not Available;Not Available;Not Available;Not Available	25;25;25;25	51;51;51;Not Available	28;28;28;108	Cyclophosphane;Mitoxantrone;5-Fluorouracil;Tamoxifen	Complete Response;Complete Response;Complete Response;Not Applicable	2;2;2;2	Not Available;Not Available;Not Available;Not Available	Not Available;Not Available;Not Available;Not Available	Not Available;Not Available;Not Available;Not Available	Not Available;Not Available;Not Available;Not Available	Not Applicable;Not Applicable;Not Applicable;Not Applicable	Not Available;Not Available;Not Available;Not Available	Not Available;Not Available;Not Available;Not Available
TCGA-AC-A8OS	70	Alive	T2	N0 (i-)	MX	Stage IIA				71	Right Upper Outer Quadrant	Sentinel node biopsy alone	Not Available	TCGA-AC-A8OS	D5E655FE-3FBC-47B0-BA23-1D1DD01D591C	Not Available	Positive	Not Available	Not Available	Not Available	Not Available	Positive	Simple Mastectomy	Not Applicable	YES	26	-26248	Not Applicable	0	70	Not Available	Not Available
TCGA-AQ-A04L	3957	Alive	T2	N0 (i-)	MX	Stage IIA				48	Right	Sentinel node biopsy alone	Not Available	TCGA-AQ-A04L	78582fbc-dcc7-48ae-9f95-5271c9bc5b72	Not Available	Positive	Not Available	Not Available	Not Available	Not Available	Negative	Modified Radical Mastectomy	Not Applicable	NO	15	-17759	Not Applicable	0	3359	Not Available	Not Available		TCGA-AQ-A04L-D5777;TCGA-AQ-A04L-D5902;TCGA-AQ-A04L-D5900	8cfa2f3b-c536-46a5-ae5e-d9045e765e11;d5c327db-f7d5-4cd6-b90d-ea1ac1999f6a;f935f513-a1e9-4ada-87c4-07d532acd756	Not Available;Not Available;Not Available	6;10;10	111;1957;111	48;141;48	Adriamycin;Tamoxifen;Cytoxan	Not Available;Not Available;Not Available	1;1;1	4;1;4	101;Not Available;1014	mg;Not Available;mg	ADJUVANT;ADJUVANT;ADJUVANT	Not Applicable;Not Applicable;Not Applicable	1;1;1	IV;PO;IV
TCGA-EW-A1IZ	554	Alive	T2	N2a	MX	Stage IIIA				53	Left Lower Outer Quadrant	Axillary lymph node dissection alone	Not Available	TCGA-EW-A1IZ	c0f88fc5-56b0-4255-bbd1-9a21ced8b37b	Not Available	Positive	3 Point Scale	3+	3 Point Scale	Not Available	Positive	Modified Radical Mastectomy	Not Applicable	NO	11	-19706	Not Applicable	0	260	Not Available	NO		TCGA-EW-A1IZ-D21547;TCGA-EW-A1IZ-D21573;TCGA-EW-A1IZ-D29260;TCGA-EW-A1IZ-D29261	748A06A9-BBDF-473E-A546-C7831FAD5211;31800857-4883-46B8-B764-56614F4F4DD8;F8E114ED-A2E9-45CF-8C5D-262BC6C1502D;8F111407-47A7-4A8E-AAFB-EB76FC42375C	Not Available;Not Available;Not Available;Not Available	15;15;13;13	176;Not Available;176;176	70;199;70;70	Taxotere;Femara;Adriamycin;Cyclophosphamide	Not Available;Not Available;Not Available;Not Available	2;2;3;3	6;Not Available;6;6	139;2.5;69;694	mg;mg/day;mg;mg	ADJUVANT;ADJUVANT;ADJUVANT;ADJUVANT	Not Applicable;Not Applicable;Not Applicable;Not Applicable	TAC;Not Available;TAC;TAC	IV;PO;IV;IV
TCGA-A8-A0A9	822	Alive	T2	N0	M0	Stage IIA				80	Left Upper Outer Quadrant	Not Available	Not Available	TCGA-A8-A0A9	7b605fb6-d077-401e-b870-b87ddf505f82	Not Available	Positive	Not Available	Not Available	Not Available	Not Available	Positive	Other	Not Applicable	Not Available	27	-29370	Not Applicable	0	396	Not Available	Not Available		TCGA-A8-A0A9-D37904	9728FE30-70C8-4399-84BC-DCE88562667E	Not Available	6	Not Available	31	Anastrozole	Not Applicable	12	Not Available	Not Available	Not Available	Not Available	Not Applicable	Not Available	Not Available
TCGA-BH-A0AV	1820	Alive	T1c	N0	M0	Stage I				52	Left Upper Inner Quadrant	Not Available	Not Available	TCGA-BH-A0AV	790ff5db-b7f3-4946-aaed-305f66b1dd6a	Not Available	Negative	Not Available	Not Available	Not Available	Not Available	Negative	Other	Not Applicable	Not Available	2	-19314	Not Applicable	0	1180	Not Available	NO		TCGA-BH-A0AV-D59175;TCGA-BH-A0AV-D59176	3FC0BA35-5F5A-4C4B-B4F7-34A5A6C872EF;BA9B227E-1B4A-469B-BCC4-E008C2CA2DAA	Not Available;Not Available	2;2	259;259	146;146	Taxotere;Cytoxan	Complete Response;Complete Response	5;5	Not Available;Not Available	Not Available;Not Available	Not Available;Not Available	Not Available;Not Available	Not Applicable;Not Applicable	Not Available;Not Available	Not Available;Not Available
TCGA-A8-A09D	1522	Alive	T2	N1	M0	Stage IIB				47	Right Lower Outer Quadrant	Not Available	Not Available	TCGA-A8-A09D	36449392-de76-4ee9-bc09-627a07e18727	Not Available	Positive	Not Available	Not Available	Not Available	Not Available	Positive	Other	Not Applicable	Not Available	27	-17440	Not Applicable	0	396	Not Available	Not Available		TCGA-A8-A09D-D37763;TCGA-A8-A09D-D37764;TCGA-A8-A09D-D37765;TCGA-A8-A09D-D37766;TCGA-A8-A09D-D37767	7501154C-AB3E-4BCF-8170-83C79CD130EF;2832D3CB-D8F2-4D5E-BCF9-1352FF358AE8;58419487-BBD7-4BC3-A34A-1791CFFDFD05;B4C8E610-F345-484B-BC53-E1B72842ABE2;3CE1FDD7-6CB8-4FEB-9A0A-D9C352B117AF	n/a;n/a;n/a;n/a;n/a	6;6;6;6;6	92;92;153;1400;Not Available	0;0;92;274;1400	Doxorubicin;Cyclophosphamide;Paclitaxel;Tamoxifen;Anastrozole	Complete Response;Complete Response;Complete Response;Complete Response;Not Applicable	12;12;12;12;12	Not Available;Not Available;Not Available;Not Available;Not Available	Not Available;Not Available;Not Available;Not Available;Not Available	Not Available;Not Available;Not Available;Not Available;Not Available	Not Available;Not Available;Not Available;Not Available;Not Available	Not Applicable;Not Applicable;Not Applicable;Not Applicable;Not Applicable	Not Available;Not Available;Not Available;Not Available;Not Available	Not Available;Not Available;Not Available;Not Available;Not Available
TCGA-AC-A3QP	675	Alive	T2	N1mi	MX	Stage IIB				79	Right	Sentinel node biopsy alone	Not Available	TCGA-AC-A3QP	6F4C8D30-47FB-47DF-9EB7-4E5881E3711E	Not Available	Positive	Not Available	Not Available	Not Available	Not Available	Positive	Lumpectomy	Not Applicable	Not Available	5	-29113	Not Applicable	0	286	Not Available	NO		TCGA-AC-A3QP-D56162	112B1EE9-F2CE-42E6-9BAF-6648ACB7226D	Not Available	29	Not Available	115	Femara	Not Applicable	1	Not Available	Not Available	Not Available	Not Available	Not Applicable	Not Available	Not Available
TCGA-E9-A22B	1167	Alive	T1c	N0	M0	Stage IA				71	Right Upper Outer Quadrant	Axillary lymph node dissection alone	Not Available	TCGA-E9-A22B	b956df1b-bc77-4bdb-a5bd-5dda7b4c8da7	Not Available	Positive	Not Available	Not Available	Not Available	Not Available	Negative	Not Available	Not Applicable	YES	2	-26278	Not Applicable	0	0	Not Available	NO		TCGA-E9-A22B-D30663	39291295-C212-4E0E-8B9F-08F63DD0A88F	Not Available	13	Not Available	50	Tamoxifen	Not Available	4	Not Available	20	mg/day	ADJUVANT	Not Applicable	1	PO
TCGA-A2-A3XY	1093	Dead	T2	N1a	M0	Stage IIB				49	Left Upper Outer Quadrant	Axillary lymph node dissection alone	Not Available	TCGA-A2-A3XY	DEBA32E4-0E68-4711-941B-3B63BD965AFB	Not Available	Negative	Not Available	Not Available	Not Available	Not Available	Negative	Modified Radical Mastectomy	Not Applicable	NO	14	-18059	Not Applicable	0	786	Not Available	NO		TCGA-A2-A3XY-D34406;TCGA-A2-A3XY-D34407;TCGA-A2-A3XY-D34408;TCGA-A2-A3XY-D34409;TCGA-A2-A3XY-D34411;TCGA-A2-A3XY-D43312;TCGA-A2-A3XY-D43313;TCGA-A2-A3XY-D43314;TCGA-A2-A3XY-D43315	CBE5F428-42AB-4719-A28B-3D8E9903B596;E7F46F97-06FB-49A1-B9B2-DC0F211325DC;2BB3150F-2130-4FA5-9E80-A2F76E236D3C;385416B0-05A4-45C0-A807-DDFFE65C59EE;6B22D335-A270-451A-93F4-A11F8A4875A6;4620C49F-B2FE-4FBD-8CD3-C2CAFBD9EEA4;89205666-328A-4D84-8355-E8627C761EC5;D2AD9346-11EA-432E-94D0-DC4429648DC1;D420260B-7367-4532-AC11-A5A0966EBCBC	Not Available;Not Available;Not Available;Not Available;Not Available;Not Available;Not Available;Not Available;Not Available	14;14;14;14;14;16;16;16;16	149;149;170;170;254;913;1019;1061;1058	86;86;170;170;184;816;816;1040;816	Adriamycin;Cyclophosphamide;Adriamycin;Cyclophosphamide;Paclitaxel;Carboplatin;Gemcitabine;Docetaxel;Denosumab	Complete Response;Complete Response;Complete Response;Complete Response;Complete Response;Clinical Progressive Disease;Clinical Progressive Disease;Clinical Progressive Disease;Clinical Progressive Disease	8;8;8;8;8;5;5;5;5	Not Available;Not Available;Not Available;Not Available;Not Available;Not Available;Not Available;Not Available;Not Available	Not Available;Not Available;Not Available;Not Available;Not Available;Not Available;Not Available;Not Available;Not Available	Not Available;Not Available;Not Available;Not Available;Not Available;Not Available;Not Available;Not Available;Not Available	Not Available;Not Available;Not Available;Not Available;Not Available;Not Available;Not Available;Not Available;Not Available	Not Applicable;Not Applicable;Not Applicable;Not Applicable;Not Applicable;Not Applicable;Not Applicable;Not Applicable;Not Applicable	Not Available;Not Available;Not Available;Not Available;Not Available;Not Available;Not Available;Not Available;Not Available	Not Available;Not Available;Not Available;Not Available;Not Available;Not Available;Not Available;Not Available;Not Available
TCGA-A7-A5ZV	368	Alive	T2	N0	M0	Stage IIA				62	Left	Sentinel node biopsy alone	Not Available	TCGA-A7-A5ZV	0EC70E40-07DF-461D-8FF9-351240A0D454	Not Available	Negative	Not Available	Not Available	Not Available	Not Available	Negative	Lumpectomy	Not Applicable	NO	14	-22966	Not Applicable	0	210	Not Available	Not Available		TCGA-A7-A5ZV-D43178;TCGA-A7-A5ZV-D43179;TCGA-A7-A5ZV-D43180	8F1125F3-DBBB-47BC-BACF-5CE4963DC966;EADD43A7-E14F-4643-A3BE-C251663F4AA0;52DC65F2-30C0-4BDD-89AC-641853A9E429	Not Available;Not Available;Not Available	14;14;14	137;137;193	95;95;151	Doxorubicin;Cyclophosphamide;Paclitaxel	Complete Response;Complete Response;Complete Response	5;5;5	Not Available;Not Available;Not Available	Not Available;Not Available;Not Available	Not Available;Not Available;Not Available	Not Available;Not Available;Not Available	Not Applicable;Not Applicable;Not Applicable	Not Available;Not Available;Not Available	Not Available;Not Available;Not Available
TCGA-B6-A40C	2164	Alive	T3	N0 (i-)	M0	Stage IIB				51	Left Upper Outer Quadrant	Sentinel node biopsy alone	Not Available	TCGA-B6-A40C	FD0B1B8B-1A76-480A-B61C-D176E4E02C6B	Not Available	Positive	4 Point Scale	3+	4 Point Scale	Not Available	Positive	Simple Mastectomy	Not Applicable	YES	20	-18852	Not Applicable	0	1673	Not Available	Not Available		TCGA-B6-A40C-D41040;TCGA-B6-A40C-D41041;TCGA-B6-A40C-D41043	0EE50169-85A2-4749-923E-DC70257C063A;AF65E574-4989-44B0-B73C-85E950DF1BC6;93C4C94A-4713-49E3-85A0-2D02AF47B8E8	Not Available;Not Available;Not Available	11;11;11	107;107;170	37;37;128	Cyclophosphamide;Doxorubicin;Paclitaxel	Unknown;Unknown;Unknown	3;3;3	Not Available;Not Available;Not Available	Not Available;Not Available;Not Available	Not Available;Not Available;Not Available	Not Available;Not Available;Not Available	Not Applicable;Not Applicable;Not Applicable	Not Available;Not Available;Not Available	Not Available;Not Available;Not Available
TCGA-A7-A5ZX	336	Alive	T2	N3a	M0	Stage IIIC				48	Left	Sentinel lymph node biopsy plus axillary dissection	Not Available	TCGA-A7-A5ZX	BA80DB4E-D899-4DA4-AE49-5263D98E1530	Not Available	Positive	3 Point Scale	Not Available	3 Point Scale	Not Available	Positive	Other	Not Applicable	YES	13	-17683	Not Applicable	0	132	Not Available	Not Available		TCGA-A7-A5ZX-D51332;TCGA-A7-A5ZX-D51333;TCGA-A7-A5ZX-D51334;TCGA-A7-A5ZX-D52815	9C29891D-CFA8-48D4-A646-C3AD561F20DA;F5C792BC-E5C5-4C56-9434-A746E1B17038;46461AEB-BAB0-45F1-A893-FCD00A28BBEA;056878FC-D30B-4BF4-8BD2-972B61510B2D	Not Available;Not Available;Not Available;Not Available	15;15;15;6	118;118;174;Not Available	76;76;132;268	Doxorubicin;Cyclophosphamide;Paclitaxel;Tamoxifen	Complete Response;Complete Response;Complete Response;Complete Response	11;11;11;12	Not Available;Not Available;Not Available;Not Available	Not Available;Not Available;Not Available;Not Available	Not Available;Not Available;Not Available;Not Available	Not Available;Not Available;Not Available;Not Available	Not Applicable;Not Applicable;Not Applicable;Not Applicable	Not Available;Not Available;Not Available;Not Available	Not Available;Not Available;Not Available;Not Available
TCGA-E2-A15L	626	Alive	T2	N0	M0	Stage IIA				65	Right	Sentinel node biopsy alone	Not Available	TCGA-E2-A15L	37242f5a-25ae-4b1f-9ce6-09ce1dc92539	Not Available	Positive	Not Available	Not Available	Not Available	Not Available	Positive	Simple Mastectomy	Not Applicable	NO	13	-23845	Not Applicable	0	331	Not Available	NO		TCGA-E2-A15L-D18887	50C9B52E-A733-4A39-89C6-A845EDDC1CC5	Not Available	15	Not Available	45	Arimidex	Not Available	11	Not Available	1	mg/day	ADJUVANT	Not Applicable	1	PO
TCGA-EW-A3E8	1035	Alive	T3	N0	MX	Stage IIB				60	Left;Left Upper Outer Quadrant	Sentinel lymph node biopsy plus axillary dissection	Not Available	TCGA-EW-A3E8	C0B7B798-3383-4A45-A455-9ECA5810739E	Not Available	Positive	Not Available	Not Available	Not Available	Not Available	Negative	Simple Mastectomy	Not Applicable	Not Available	8	-21922	Not Applicable	0	647	Not Available	Not Available		TCGA-EW-A3E8-D39996	6D645F63-EEF8-43F6-AC29-34CBBEC01722	Not Available	8	Not Available	196	Anastrozole	Not Applicable	2	Not Available	Not Available	Not Available	Not Available	Not Applicable	Not Available	Not Available
TCGA-EW-A1OZ	1229	Alive	T2	N0 (i-)	M0	Stage IIA				56	Left Upper Outer Quadrant	Sentinel node biopsy alone	Not Available	TCGA-EW-A1OZ	8f912a40-3251-4e1f-ae65-1f93d71f9881	Not Available	Positive	3 Point Scale	Not Available	3 Point Scale	Not Available	Negative	Other	Not Applicable	YES	11	-20664	Not Applicable	0	941	Not Available	NO		TCGA-EW-A1OZ-D30296;TCGA-EW-A1OZ-D30295;TCGA-EW-A1OZ-D30293;TCGA-EW-A1OZ-D30297;TCGA-EW-A1OZ-D30292	39ED2156-1E5E-4477-ACB2-C08C764C86FB;AABA0EBE-E734-4D86-883A-695AB14363E4;D68A7ED2-A4F6-4C19-A54D-7340BF471708;3E70EEE7-3272-4696-9D31-32FA4D397B05;4D0A2FAD-1E7F-4624-B437-150EF0D4E686	Not Available;Not Available;Not Available;Not Available;Not Available	8;8;8;8;8	487;291;228;Not Available;186	144;256;144;301;144	Trastuzumab;Paclitaxel;Carboplatin;Aromasin;Docetaxel	Not Available;Not Available;Not Available;Not Available;Not Available	3;3;3;3;3	17;5;4;Not Available;3	516;152;552;25;142	mg;mg;mg;mg/day;mg	ADJUVANT;ADJUVANT;ADJUVANT;ADJUVANT;ADJUVANT	Not Applicable;Not Applicable;Not Applicable;Not Applicable;Not Applicable	1;1;1;2;1	IV;IV;IV;PO;IV
TCGA-E9-A226	1048	Dead	T2	N2	M0	Stage IIIA				45	Left Lower Inner Quadrant	Axillary lymph node dissection alone	Not Available	TCGA-E9-A226	dd67408e-46ba-4573-9415-d4814e9f84de	Not Available	Not Evaluated	Not Available	Not Available	Not Available	Not Available	Not Evaluated	Modified Radical Mastectomy	Not Applicable	NO	3	-16511	Not Applicable	0	16	Not Available	NO		TCGA-E9-A226-D29957;TCGA-E9-A226-D29956;TCGA-E9-A226-D29954;TCGA-E9-A226-D29955;TCGA-E9-A226-D55887	7D35CA2D-3C41-4DC3-BFFD-515E87E17963;DC196A0E-9253-4AAA-9BAB-196614D5855F;23AD3108-BB86-4392-9D2B-0F09E09F978D;63D2FA20-DF70-4A44-AF1C-A0C2D389F79A;2C88B47F-36AA-43AF-95BB-33939622235F	Not Available;Not Available;Not Available;Not Available;Not Available	30;30;30;30;17	Not Available;205;205;205;937	13;13;13;13;790	Tamoxifen;Cyclophosphamide;5-Fluorouracil;Doxorubicin;Pamidronate	Not Available;Not Available;Not Available;Not Available;Partial Response	3;3;3;3;1	Not Available;6;6;6;Not Available	20;1600;2000;100;Not Available	mg/day;mg;Not Available;mg;Not Available	ADJUVANT;ADJUVANT;ADJUVANT;ADJUVANT;Not Available	Not Applicable;Not Applicable;Not Applicable;Not Applicable;Not Applicable	Not Available;Not Available;Not Available;Not Available;Not Available	PO;IV;IV;IV;Not Available
TCGA-D8-A1JJ	611	Alive	T2	N0	M0	Stage IIA				54	Right Upper Inner Quadrant	Sentinel node biopsy alone	Not Available	TCGA-D8-A1JJ	f7ab565c-83b5-4988-b9be-8a46f65dca8c	Not Available	Positive	Not Available	Not Available	Not Available	Not Available	Positive	Other	Not Applicable	Not Available	29	-19966	Not Applicable	0	274	Not Available	Not Available		TCGA-D8-A1JJ-D20752;TCGA-D8-A1JJ-D65328	1B097076-CB3B-448F-A602-0212DC8246E8;FC68628D-E031-42D2-9D8F-4D34ACDEEC56	Not Available;Not Available	19;22	143;143	137;137	doxorubicine;cyclophosphamide	Not Available;Not Available	1;9	4;Not Available	108.6;Not Available	mg/m2/day;Not Available	ADJUVANT;Not Available	Not Applicable;Not Applicable	Not Available;Not Available	IV;Not Available
TCGA-E9-A1R6	339	Alive	T2	N0	M0	Stage IIA				63	Right Upper Outer Quadrant	Axillary lymph node dissection alone	Not Available	TCGA-E9-A1R6	4842bac3-abaa-4900-871f-f2c3ba6457f5	Not Available	Not Evaluated	Not Available	Not Available	Not Available	Not Available	Not Evaluated	Lumpectomy	Not Applicable	NO	28	-23347	Not Applicable	0	84	Not Available	NO		TCGA-E9-A1R6-D30848	04E8410B-36AD-4102-B74E-60586DD6717C	Not Available	17	Not Available	66	Tamoxifen	Not Available	4	Not Available	20	mg/day	ADJUVANT	Not Applicable	Not Available	PO
TCGA-A7-A13F	765	Alive	T3	N1a	M0	Stage IIIA				44	Right Upper Outer Quadrant	Sentinel lymph node biopsy plus axillary dissection	Not Available	TCGA-A7-A13F	2cf68894-168b-458b-af4f-53cad72989a8	Not Available	Positive	Not Available	Not Available	Not Available	Not Available	Positive	Modified Radical Mastectomy	Not Applicable	NO	2	-16363	Not Applicable	0	196	Not Available	Not Available		TCGA-A7-A13F-D8659;TCGA-A7-A13F-D8657;TCGA-A7-A13F-D8658;TCGA-A7-A13F-D17813;TCGA-A7-A13F-D17801	16003a88-4c4e-4f56-ad98-b6e02346fe51;ff50db3d-c7d9-4aca-8616-bd68d8d81157;a3494e0e-47ac-4bf1-8911-42330fdda6fe;22203C82-11A9-45F7-A172-B99BE2FC855D;D0D604CB-1045-4D02-AC97-F5AE8513DA0F	Not Available;Not Available;Not Available;Not Available;Not Available	1;1;1;25;25	175;91;91;210;Not Available	105;49;49;179;358	Docetaxel;Doxorubicin;Cyclophosphamide;Tamoxifen;Arimidex	Not Available;Not Available;Not Available;Not Available;Not Available	3;3;3;10;10	4;4;4;Not Available;Not Available	198-200;121-123;1200-1230;20;1	mg;mg;mg;mg;mg	ADJUVANT;ADJUVANT;ADJUVANT;ADJUVANT;ADJUVANT	Not Applicable;Not Applicable;Not Applicable;Not Applicable;Not Applicable	1;1;1;1;2	IV;IV;IV;PO;PO
TCGA-AR-A1AU	2868	Alive	T2	N2	M0	Stage IIIA				39	Right Upper Inner Quadrant;Right Upper Outer Quadrant	Sentinel lymph node biopsy plus axillary dissection	Not Available	TCGA-AR-A1AU	36220587-1c1c-4f92-b177-3b2155e7e273	Not Available	Positive	Not Available	Not Available	Not Available	Not Available	Positive	Other	Not Applicable	Not Available	14	-14564	Not Applicable	0	1409	Not Available	Not Available		TCGA-AR-A1AU-D21864;TCGA-AR-A1AU-D21871;TCGA-AR-A1AU-D21866;TCGA-AR-A1AU-D21869	AA98F6B4-F95F-42BE-8DC4-9453156E46D9;42C369BB-5B2B-41E6-AFEB-DD07F763415A;E590785D-CACD-47BA-B643-8C232EC60A72;04058D52-264A-4E9D-80C7-5F003B9F48C6	Not Available;Not Available;Not Available;Not Available	28;28;28;28	85;Not Available;85;141	43;157;43;99	Doxorubicin;Tamoxifen;Cytoxan;Paclitaxel	Not Available;Not Available;Not Available;Not Available	2;2;2;2	4;Not Available;4;4	60;20;600;175	mg/m2;mg/day;mg/m2;mg/m2	ADJUVANT;ADJUVANT;ADJUVANT;ADJUVANT	Not Applicable;Not Applicable;Not Applicable;Not Applicable	1;2;1;1	IV;PO;IV;IV
TCGA-C8-A26Y	0	Alive	T2	N0	M0	Stage IIA				90	Left Upper Outer Quadrant	Not Available	Not Available	TCGA-C8-A26Y	4d51159f-ab2f-40e3-a363-847c3654431e	Not Available	Negative	Not Available	Not Available	Not Available	Not Available	Negative	Modified Radical Mastectomy	Not Applicable	Not Available	21	-32872	Not Applicable	0	0	Not Available	Not Available
TCGA-EW-A1P3	1611	Alive	T2	N0	MX	Stage IIA				48	Right Lower Outer Quadrant	Other (specify)	SN+1 non sentinel node	TCGA-EW-A1P3	1ff85ada-3cdd-4afb-b311-2c7befb52702	Not Available	Positive	3 Point Scale	3+	3 Point Scale	Not Available	Positive	Simple Mastectomy	Not Applicable	YES	10	-17637	Not Applicable	0	987	Not Available	NO		TCGA-EW-A1P3-D32283;TCGA-EW-A1P3-D32284;TCGA-EW-A1P3-D32279;TCGA-EW-A1P3-D32280;TCGA-EW-A1P3-D32281;TCGA-EW-A1P3-D32282	ADEE31EE-3558-4B60-9FB9-AE7031EEA45D;2DF181FE-A297-4584-BC96-62221AB5790D;E96674F2-DD8B-48F7-A5FF-D00715D4FC07;7C343140-68DC-4876-A592-603D0A985E0E;83B4A268-34F3-48DE-8F37-38D69F993505;0E200A24-933F-4B50-8382-45D54BFC5B59	Not Available;Not Available;Not Available;Not Available;Not Available;Not Available	23;23;30;30;30;30	1175;Not Available;147;147;147;233	261;1181;105;105;105;167	Tamoxifen;Femara;Fluorouracil;Epirubicin;Cyclophosphamide;Paclitaxel	Stable Disease;Not Applicable;Unknown;Unknown;Unknown;Stable Disease	5;5;5;5;5;5	Not Available;Not Available;Not Available;Not Available;Not Available;Not Available	Not Available;Not Available;Not Available;Not Available;Not Available;Not Available	Not Available;Not Available;Not Available;Not Available;Not Available;Not Available	Not Available;Not Available;Not Available;Not Available;Not Available;Not Available	Not Applicable;Not Applicable;Not Applicable;Not Applicable;Not Applicable;Not Applicable	Not Available;Not Available;Not Available;Not Available;Not Available;Not Available	Not Available;Not Available;Not Available;Not Available;Not Available;Not Available
TCGA-B6-A0I6	991	Dead	T1c	N1	M0	Stage IIA				49	Left Upper Outer Quadrant;Left	Axillary lymph node dissection alone	Not Available	TCGA-B6-A0I6	045c13ef-3db7-4adf-b0a3-23338f0479f3	Not Available	Negative	Not Available	Not Available	Not Available	Not Available	Negative	Modified Radical Mastectomy	Not Applicable	NO	2	-18014	991	0	Not Available	Not Available	Not Available
TCGA-D8-A1XA	839	Alive	T1c	N0	M0	Stage IA				64	Left Upper Outer Quadrant	Sentinel node biopsy alone	Not Available	TCGA-D8-A1XA	739cb132-51e9-41be-8064-311a13da0d74	Not Available	Positive	Not Available	Not Available	Not Available	Not Available	Positive	Lumpectomy	Not Applicable	NO	18	-23387	Not Applicable	0	274	Not Available	NO
TCGA-BH-A18V	1556	Dead	T2	N1b	M0	Stage IIB				48	Right	Axillary lymph node dissection alone	Not Available	TCGA-BH-A18V	6b960b58-28e1-41c6-bd6e-7e669c6aa4ef	Not Available	Negative	Not Available	Not Available	Not Available	Not Available	Negative	Other	Not Applicable	Not Available	2	-17682	1556	0	Not Available	Not Available	YES
TCGA-D8-A1XQ	499	Alive	T2	N0	M0	Stage IIA				69	Right Upper Outer Quadrant	Axillary lymph node dissection alone	Not Available	TCGA-D8-A1XQ	3886b4fb-ba22-4a50-b11a-a6893951f170	Not Available	Negative	Not Available	Not Available	Not Available	Not Available	Negative	Modified Radical Mastectomy	Not Applicable	NO	16	-25345	Not Applicable	0	177	Not Available	NO
TCGA-BH-A0BM	1876	Alive	T2	N1a	M0	Stage IIB				54	Right Upper Inner Quadrant;Right Upper Outer Quadrant;Right	Sentinel lymph node biopsy plus axillary dissection	Not Available	TCGA-BH-A0BM	c2aeee6c-ba10-4cf9-b560-c739580f7bf3	Not Available	Positive	Not Available	0	Not Available	Not Available	Negative	Lumpectomy	Not Applicable	NO	8	-20049	Not Applicable	0	1117	Not Available	Not Available		TCGA-BH-A0BM-D4484;TCGA-BH-A0BM-D4481;TCGA-BH-A0BM-D4483	07017073-10D9-4DD4-878C-E519D915D613;3C72F82E-10E8-4A73-AAA4-B3074877D2B1;E9AF4E21-72D8-4812-B417-6233FC2911FF	Not Available;Not Available;Not Available	15;15;15	229;138;138	164;80;80	TAXOTERE;ADRIAMYCIN;CYTOXAN	Not Available;Not Available;Not Available	11;11;11	12;4;4	Not Available;Not Available;Not Available	Not Available;Not Available;Not Available	ADJUVANT;ADJUVANT;ADJUVANT	Not Applicable;Not Applicable;Not Applicable	1;1;1	IV;IV;IV
TCGA-GM-A2DM	3226	Alive	T2	N0 (i-)	M0	Stage IIA				57	Right Lower Outer Quadrant	Sentinel node biopsy alone	Not Available	TCGA-GM-A2DM	753D5D49-3B40-4737-9D4C-B1EC29CC2692	Not Available	Positive	Not Available	Not Available	Not Available	Not Available	Positive	Lumpectomy	Not Applicable	YES	30	-21160	Not Applicable	0	2331	Not Available	NO		TCGA-GM-A2DM-D47106;TCGA-GM-A2DM-D47107;TCGA-GM-A2DM-D47108;TCGA-GM-A2DM-D47109;TCGA-GM-A2DM-D47110	AADE02DF-74F2-4DD1-A0AE-1429B9186906;140AE260-F266-41E9-9467-8C7E03D3AB54;873034B7-62ED-4DD0-AD5C-84DAB7801B20;7C8F3B47-B784-4B27-9FB2-7B466008E490;B5B25354-BF47-47EA-B68D-748265329F82	Not Available;Not Available;Not Available;Not Available;Not Available	22;22;22;22;22	169;218;218;218;772	81;176;176;176;279	Taxol;Fluorouracil;Epirubicin;Cytoxan;Arimidex	Complete Response;Complete Response;Complete Response;Complete Response;Complete Response	8;8;8;8;8	Not Available;Not Available;Not Available;Not Available;Not Available	Not Available;Not Available;Not Available;Not Available;Not Available	Not Available;Not Available;Not Available;Not Available;Not Available	Not Available;Not Available;Not Available;Not Available;Not Available	Not Applicable;Not Applicable;Not Applicable;Not Applicable;Not Applicable	Not Available;Not Available;Not Available;Not Available;Not Available	Not Available;Not Available;Not Available;Not Available;Not Available
TCGA-A1-A0SN	1196	Alive	T1c	N1	MX	Stage IIA				50	Left	Sentinel lymph node biopsy plus axillary dissection	Not Available	TCGA-A1-A0SN	0dc337fa-da8b-42c4-b9a7-fb76d81c161f	Not Available	Positive	Not Available	Not Available	Not Available	Not Available	Positive	Lumpectomy	Not Applicable	Not Available	23	-18401	Not Applicable	0	1196	Not Available	Not Available		TCGA-A1-A0SN-D12066;TCGA-A1-A0SN-D12067;TCGA-A1-A0SN-D12157	46FC4D8A-2EEC-454B-BC8F-447030B0D761;6BE7B34C-4BFD-4AFD-B4FA-EF6DFA0CA6D0;4E133864-9EDE-40C9-91C3-E5E05D9D8545	Not Available;Not Available;Not Available	23;23;24	179;270;879	87;179;179	ac;taxol;herceptin	Not Available;Not Available;Not Available	5;5;5	4;Not Available;Not Available	Not Available;Not Available;Not Available	Not Available;Not Available;Not Available	ADJUVANT;ADJUVANT;ADJUVANT	Not Applicable;Not Applicable;Not Applicable	Not Available;Not Available;Not Available	IV;IV;IV
TCGA-A8-A094	0	Alive	T2	N0	M0	Stage IIA				75	Left	Not Available	Not Available	TCGA-A8-A094	993103b1-e5a1-4c33-8629-be53ebc41d64	Not Available	Positive	Not Available	Not Available	Not Available	Not Available	Negative	Other	Not Applicable	Not Available	27	-27729	Not Applicable	0	0	Not Available	Not Available
TCGA-E2-A1II	1025	Alive	T1c	N0	M0	Stage I				51	Left	Sentinel node biopsy alone	Not Available	TCGA-E2-A1II	0fe1419e-a005-407c-8ae7-15c4c1579539	Not Available	Negative	Not Available	Not Available	Not Available	Not Available	Positive	Lumpectomy	Not Applicable	NO	28	-18788	Not Applicable	0	850	Not Available	NO		TCGA-E2-A1II-D19957;TCGA-E2-A1II-D19955;TCGA-E2-A1II-D19956	E52E0CD6-6BA3-4B19-B9A1-B64D2D70C333;32F5916B-52FE-4FD3-8F7D-FAFD84F63E02;7F620EE0-F7E5-41C9-9E7F-E47843DBB6EC	Not Available;Not Available;Not Available	21;21;21	171;115;115	129;73;73	Paclitaxel;Doxorubicin;Cyclophosphamide	Not Available;Not Available;Not Available	12;12;12	4;4;4	328;116;1164	mg;mg;mg	ADJUVANT;ADJUVANT;ADJUVANT	Not Applicable;Not Applicable;Not Applicable	2;1;1	IV;IV;IV
TCGA-AC-A2QI	588	Alive	T3	N1a	MX	Stage IIIA				76	Right	Sentinel node biopsy alone	Not Available	TCGA-AC-A2QI	C57835BE-77AB-4CF5-9B23-62C11A7B2EAF	Not Available	Positive	Not Available	Not Available	Not Available	Not Available	Negative	Other	Not Applicable	Not Available	18	-27865	Not Applicable	0	28	Not Available	NO		TCGA-AC-A2QI-D57049;TCGA-AC-A2QI-D57050;TCGA-AC-A2QI-D57051	7AE4D249-9E5B-463E-9352-BB540E0FD3AB;811FCC91-6880-400D-B7BB-C848DF5A5C23;ED0E149B-307C-4202-9AD7-09B21CE8FAB9	Not Available;Not Available;Not Available	28;28;28	275;275;275	100;100;100	Cytoxan;5-FU;Methotrexate	Complete Response;Complete Response;Complete Response	2;2;2	Not Available;Not Available;Not Available	Not Available;Not Available;Not Available	Not Available;Not Available;Not Available	Not Available;Not Available;Not Available	Not Applicable;Not Applicable;Not Applicable	Not Available;Not Available;Not Available	Not Available;Not Available;Not Available
TCGA-A8-A07G	577	Alive	T1c	N1a	M0	Stage IIA				65	Right Upper Outer Quadrant	Not Available	Not Available	TCGA-A8-A07G	8cf8b620-7ab6-4b6e-84bc-ff5a83f381fa	Not Available	Positive	Not Available	Not Available	Not Available	Not Available	Positive	Other	Not Applicable	Not Available	27	-23926	Not Applicable	0	577	Not Available	Not Available		TCGA-A8-A07G-D37879;TCGA-A8-A07G-D37880;TCGA-A8-A07G-D37881;TCGA-A8-A07G-D37882	0211068A-96FE-4994-9F2A-BA4918363F47;28A905FA-0749-46CF-9381-CFD29F1403E3;E2B01A91-364F-43EC-ACE7-587DA7947387;EF6F7284-A441-4DE8-BD6E-C34BC40D261E	Not Available;Not Available;Not Available;Not Available	6;6;6;6	181;181;181;Not Available	59;59;59;243	5-Fluorouracil;Methotrexate;Cyclophosphamide;Letrozole	Complete Response;Complete Response;Complete Response;Not Applicable	12;12;12;12	Not Available;Not Available;Not Available;Not Available	Not Available;Not Available;Not Available;Not Available	Not Available;Not Available;Not Available;Not Available	Not Available;Not Available;Not Available;Not Available	Not Applicable;Not Applicable;Not Applicable;Not Applicable	Not Available;Not Available;Not Available;Not Available	Not Available;Not Available;Not Available;Not Available
TCGA-OL-A5D6	1104	Dead	T2	N0	MX	Stage IIA				71	Left Lower Outer Quadrant	Sentinel node biopsy alone	Not Available	TCGA-OL-A5D6	C3A981C7-F148-4252-BD50-AF8A49EC0DF8	Not Available	Negative	Not Available	Not Available	Not Available	Not Available	Negative	Simple Mastectomy	Not Applicable	Unknown	19	-26052	Not Applicable	0	385	Not Available	Not Available
TCGA-E2-A15H	393	Alive	T1c	N1mi	M0	Stage IIA				38	Right Upper Outer Quadrant	Sentinel node biopsy alone	Not Available	TCGA-E2-A15H	5580b21a-2cdb-4777-ad79-6e06654144f5	Not Available	Positive	Not Available	Not Available	Not Available	Not Available	Positive	Lumpectomy	Not Applicable	NO	13	-13985	Not Applicable	0	42	Not Available	NO		TCGA-E2-A15H-D18923	A307776F-37AE-46FE-A3D1-D0E79E1D73A8	Not Available	14	Not Available	83	Herceptin	Not Available	11	Not Available	Not Available	Not Available	ADJUVANT	Not Applicable	1	Not Available
TCGA-E9-A1R5	92	Alive	T1c	N0	M0	Stage IA				63	Right Upper Outer Quadrant	Axillary lymph node dissection alone	Not Available	TCGA-E9-A1R5	23c21dea-3713-408f-ba56-f7c586e9f206	Not Available	Not Evaluated	Not Available	Not Available	Not Available	Not Available	Not Evaluated	Lumpectomy	Not Applicable	NO	28	-23116	Not Applicable	0	42	Not Available	NO		TCGA-E9-A1R5-D30843	D4023E14-4199-48D4-A1ED-0B85D63C7BA4	Not Available	17	Not Available	24	Tamoxifen	Not Available	4	Not Available	20	mg/day	ADJUVANT	Not Applicable	Not Available	PO
TCGA-BH-A0B5	2136	Alive	T2	N2a	M0	Stage IIIA				40	Left	Not Available	Not Available	TCGA-BH-A0B5	9da462b0-93c2-4305-89f6-7199a30399a7	Not Available	Positive	Not Available	Not Available	Not Available	Not Evaluated	Positive	Modified Radical Mastectomy	Not Applicable	Not Available	2	-14920	Not Applicable	0	1471	Not Available	NO		TCGA-BH-A0B5-D59183;TCGA-BH-A0B5-D59184;TCGA-BH-A0B5-D59185	17D3063F-CC13-421E-A738-803D7C558475;05D47456-5206-4EA3-A5A3-8CF061849DEF;C9BF525E-EE34-4064-99CD-996F6EB4C09E	Not Available;Not Available;Not Available	2;2;2	Not Available;Not Available;257	63;63;Not Available	Adriamycin;Cytoxan;Taxol	Complete Response;Complete Response;Complete Response	5;5;5	Not Available;Not Available;Not Available	Not Available;Not Available;Not Available	Not Available;Not Available;Not Available	Not Available;Not Available;Not Available	Not Applicable;Not Applicable;Not Applicable	Not Available;Not Available;Not Available	Not Available;Not Available;Not Available
TCGA-A7-A4SC	446	Alive	T3	N0	MX	Stage IIB				62	Right Upper Outer Quadrant	Not Available	Not Available	TCGA-A7-A4SC	EC0AB947-9341-4FFF-BDA4-FDFB9434D508	Not Available	Positive	Not Available	Not Available	Not Available	Not Available	Negative	Simple Mastectomy	Not Applicable	YES	20	-23008	Not Applicable	0	215	Not Available	Not Available		TCGA-A7-A4SC-D40466;TCGA-A7-A4SC-D40469	4CDA31F3-7B21-4B73-9B41-8406C9958051;D20C10DB-BE58-4536-9BE0-3547209715C7	Not Available;Not Available	21;21	139;Not Available	61;169	TAMOXIFEN;TAMOXIFEN	Unknown;Not Applicable	2;2	Not Available;Not Available	Not Available;Not Available	Not Available;Not Available	Not Available;Not Available	Not Applicable;Not Applicable	Not Available;Not Available	Not Available;Not Available
TCGA-BH-A0B4	1191	Alive	T2	N2	M0	Stage IIIA				65	Left	Axillary lymph node dissection alone	Not Available	TCGA-BH-A0B4	c710f4ab-fbd9-42ed-95d4-4e6d51207f38	Not Available	Positive	Not Available	3+	Not Available	Not Available	Positive	Modified Radical Mastectomy	Not Applicable	NO	4	-23980	Not Applicable	0	1191	Not Available	Not Available		TCGA-BH-A0B4-D15436;TCGA-BH-A0B4-D15437	E5C444DF-3662-4062-B553-FB8DE188EE81;E2E65D25-78D3-4CEC-B111-4B60F152B128	Not Available;Not Available	4;4	797;Not Available	692;211	Docetaxel;Tamoxifen	Not Available;Not Available	11;11	6;Not Available	130;20	mg;mg/day	ADJUVANT;ADJUVANT	Not Applicable;Not Applicable	1;1	IV;PO
TCGA-BH-A0HQ	1121	Alive	T2	N0 (i+)	M0	Stage IIA				56	Left Upper Outer Quadrant;Left	Sentinel node biopsy alone	Not Available	TCGA-BH-A0HQ	f31c21b6-0f7f-435b-9e24-97c909755c36	Not Available	Positive	Not Available	3+	Not Available	Not Evaluated	Positive	Other	Not Applicable	YES	11	-20719	Not Applicable	0	1121	Not Available	Not Available		TCGA-BH-A0HQ-D4790	BA4DBB81-7F70-4C31-9A0A-D7FEB14DA787	Not Available	17	Not Available	70	Arimidex	Not Available	11	Not Available	1	mg/day	ADJUVANT	Not Applicable	1	PO
TCGA-AR-A5QM	2231	Alive	T2	N0	M0	Stage IIA				62	Left	Sentinel lymph node biopsy plus axillary dissection	Not Available	TCGA-AR-A5QM	9C895825-D6F6-4D14-A662-23212200F6E5	Not Available	Positive	Not Available	Not Available	Not Available	Not Available	Positive	Other	Not Applicable	Not Available	15	-22780	Not Applicable	0	1440	Not Available	Not Available		TCGA-AR-A5QM-D43857	D7CB0EED-DFD0-48DF-AE12-84DB425177EF	Not Available	10	Not Available	36	Anastrozole	Not Available	6	Not Available	Not Available	Not Available	Not Available	Not Applicable	Not Available	Not Available
TCGA-BH-A0RX	170	Alive	T2	N0 (i-)	M0	Stage IIA				59	Left Upper Outer Quadrant;Left	Sentinel node biopsy alone	Not Available	TCGA-BH-A0RX	e828455d-4680-41b2-8a1c-1582e3790d62	Not Available	Negative	Not Available	0	Not Available	Not Evaluated	Negative	Other	Not Applicable	NO	11	-21857	Not Applicable	0	170	Not Available	Not Available		TCGA-BH-A0RX-D4873;TCGA-BH-A0RX-D4872;TCGA-BH-A0RX-D4874	5D132A06-F3D4-4E01-ACBA-37EBA9BACD22;CBEF5FFD-0B68-4780-939F-C001E4A34CCB;A90F4DFB-A730-4F63-B6A4-BDC3570C9474	Not Available;Not Available;Not Available	18;18;18	155;155;155	50;50;50	Fluorouracil;Cyclophosphamide;Methotrexate	Not Available;Not Available;Not Available	11;11;11	6;6;6	1122;1122;75	mg;mg;mg	ADJUVANT;ADJUVANT;ADJUVANT	Not Applicable;Not Applicable;Not Applicable	1;1;1	IV;IV;IV
TCGA-B6-A0RT	2721	Alive	T3	N1	M0	Stage IIIA				39	Right Upper Outer Quadrant;Right	Axillary lymph node dissection alone	Not Available	TCGA-B6-A0RT	4bf50455-9ab7-4521-a791-089f66d3b877	Not Available	Negative	Not Available	Not Available	Not Available	Not Available	Negative	Modified Radical Mastectomy	Not Applicable	NO	3	-14374	Not Applicable	0	2721	Not Available	Not Available
TCGA-LL-A5YP	450	Alive	T2	N1a	M0	Stage IIB				49	Right;Right Lower Inner Quadrant	Sentinel lymph node biopsy plus axillary dissection	Not Available	TCGA-LL-A5YP	6D24E675-2FA4-4102-861F-7516650B3049	Not Available	Positive	3 Point Scale	Not Available	3 Point Scale	Not Available	Negative	Modified Radical Mastectomy	Not Applicable	NO	20	-18041	Not Applicable	0	99	Not Available	Not Available		TCGA-LL-A5YP-D43371;TCGA-LL-A5YP-D43372;TCGA-LL-A5YP-D59324;TCGA-LL-A5YP-D59325	BC6B458B-5E1E-406F-B8B0-210BAEFD3919;A1DC4722-1400-4337-B4EF-0797D7BC8602;AB4E3D99-82DD-4221-A645-BAD1768BAEC1;F5B3F5A9-5B54-4D89-94D1-B44F2A5E2881	Not Available;Not Available;Not Available;Not Available	20;20;8;8	92;92;457;Not Available	50;50;113;302	Cytoxan;Adriamycin;herceptin;arimidex	Unknown;Unknown;Unknown;Not Applicable	5;5;5;5	Not Available;Not Available;Not Available;Not Available	Not Available;Not Available;Not Available;Not Available	Not Available;Not Available;Not Available;Not Available	Not Available;Not Available;Not Available;Not Available	Not Applicable;Not Applicable;Not Applicable;Not Applicable	Not Available;Not Available;Not Available;Not Available	Not Available;Not Available;Not Available;Not Available
TCGA-EW-A1P0	1251	Alive	T2	N1b	MX	Stage IIB				55	Left Upper Outer Quadrant	Axillary lymph node dissection alone	Not Available	TCGA-EW-A1P0	81e32f39-3aa0-468b-87ed-dd2eb6165ddf	Not Available	Positive	3 Point Scale	Not Available	3 Point Scale	Not Available	Negative	Modified Radical Mastectomy	Not Applicable	NO	10	-20107	Not Applicable	0	1121	Not Available	YES		TCGA-EW-A1P0-D29668	82BB1AF4-6610-45A8-BCFE-5A38D177760E	Not Available	8	1245	1033	Arimidex	Not Available	3	Not Available	1	mg/day	ADJUVANT	Not Applicable	Not Available	PO
TCGA-AC-A3W7	471	Alive	T2	N1a	MX	Stage IIB				66	Right Upper Outer Quadrant	Sentinel node biopsy alone	Not Available	TCGA-AC-A3W7	2481A671-760B-428C-968D-42E25FD42AC5	Not Available	Positive	Not Available	Not Available	Not Available	Not Available	Negative	Simple Mastectomy	Not Applicable	NO	17	-24327	Not Applicable	0	192	Not Available	Not Available		TCGA-AC-A3W7-D57848	99F4E33A-B847-43FF-98B1-80EBFB1944E9	Not Available	27	Not Available	65	Femara	Not Applicable	3	Not Available	Not Available	Not Available	Not Available	Not Applicable	Not Available	Not Available
TCGA-AR-A0U3	4080	Alive	T2	N1	M0	Stage IIB				59	Left Upper Inner Quadrant;Left Upper Outer Quadrant	Sentinel lymph node biopsy plus axillary dissection	Not Available	TCGA-AR-A0U3	c5f00132-1c6b-4337-af6f-596c652665cc	Not Available	Positive	Not Available	Not Available	Not Available	Not Available	Positive	Other	Not Applicable	NO	25	-21755	Not Applicable	0	2317	Not Available	Not Available		TCGA-AR-A0U3-D19028;TCGA-AR-A0U3-D19034;TCGA-AR-A0U3-D19031;TCGA-AR-A0U3-D19033	8B7D25A5-DF6C-4F1F-9018-189E343500BB;3AB2189D-3925-4831-B00A-1E7791363CF8;13CF7E01-51DD-4494-8E95-4C20C42A3E50;0E604F50-B14A-4467-953D-6DDF69361452	Not Available;Not Available;Not Available;Not Available	12;12;12;12	69;2015;69;137	41;166;41;95	Doxorubicin;Anastrozole;Cytoxan;Paclitaxel	Not Available;Not Available;Not Available;Not Available	12;12;12;12	3;Not Available;3;4	60;1;600;175	mg/m2;mg/day;mg/m2;mg/m2	ADJUVANT;ADJUVANT;ADJUVANT;ADJUVANT	Not Applicable;Not Applicable;Not Applicable;Not Applicable	1;2;1;1	IV;PO;IV;IV
TCGA-E2-A14O	1359	Alive	T3	N1a	M0	Stage IIIA				76	Left Upper Outer Quadrant	Sentinel lymph node biopsy plus axillary dissection	Not Available	TCGA-E2-A14O	fb356957-f620-4d99-b675-1355a1d9f932	Not Available	Positive	Not Available	Not Available	Not Available	Not Available	Positive	Modified Radical Mastectomy	Not Applicable	NO	31	-27837	Not Applicable	0	1173	Not Available	NO		TCGA-E2-A14O-D18524	4F298221-2D3F-4F83-8DBB-15844934BAA0	Not Available	20	Not Available	53	Arimidex	Not Available	10	Not Available	1	mg/day	ADJUVANT	Not Applicable	1	PO
TCGA-B6-A0IH	2965	Dead	T3	N1b	M0	Stage IIIA				81	Left Upper Outer Quadrant;Left	Axillary lymph node dissection alone	Not Available	TCGA-B6-A0IH	2476dda9-da2a-4242-9642-b92b8b9b1c79	Negative	Positive	Not Available	Not Available	Not Available	Modified radical mastectomy	Positive	Other	Not Applicable	NO	15	-29907	2965	0	Not Available	Not Available	Not Available
TCGA-AN-A0FK	213	Alive	T4	N0	M0	Stage IIIB				88	Right Lower Outer Quadrant	Axillary lymph node dissection alone	Not Available	TCGA-AN-A0FK	2f4cbedf-ed7e-45a2-bf34-f1d1e696bdde	Not Available	Positive	Not Available	3+	Not Available	Not Available	Positive	Modified Radical Mastectomy	Not Applicable	NO	20	-32462	Not Applicable	0	213	Not Available	Not Available
TCGA-B6-A0RE	7777	Alive	TX	N0 (i-)	M0	Stage X				61	Right Upper Outer Quadrant;Right	Axillary lymph node dissection alone	Not Available	TCGA-B6-A0RE	08da7c4c-3067-4bcf-9d7a-78566df72e69	Not Available	Negative	Not Available	Not Available	Not Available	Not Available	Negative	Modified Radical Mastectomy	Not Applicable	NO	2	-22449	Not Applicable	0	6435	Not Available	Not Available
TCGA-A2-A0SY	1347	Alive	T3	N1	M0	Stage IIIA				62	Left Upper Outer Quadrant	Sentinel lymph node biopsy plus axillary dissection	Not Available	TCGA-A2-A0SY	dc696e3c-f448-468f-a576-f4429be0338a	Not Available	Positive	Not Available	Not Available	Not Available	Not Available	Positive	Modified Radical Mastectomy	Not Applicable	YES	12	-22928	Not Applicable	0	1154	Not Available	Not Available		TCGA-A2-A0SY-D3394;TCGA-A2-A0SY-D3401;TCGA-A2-A0SY-D3408;TCGA-A2-A0SY-D3399;TCGA-A2-A0SY-D3397	25d2f8f4-0b06-4677-b483-998d03b900e1;03bf9c75-4ae4-4747-a8b1-e1823ce91368;75561abb-f715-4b09-b607-0ebecf96ca9f;ee88474f-8a2d-4902-9de7-f016aac05379;c8d31da4-4cdc-4236-9aff-f8004227981c	Not Available;Not Available;Not Available;Not Available;Not Available	12;12;12;12;12	Not Available;Not Available;Not Available;Not Available;Not Available	Not Available;Not Available;256;Not Available;Not Available	Taxotere;Herceptin;Arimidex;Cytoxan;Adriamycin	Not Available;Not Available;Not Available;Not Available;Not Available	11;11;11;11;11	4;Not Available;Not Available;4;4	Not Available;Not Available;1;Not Available;Not Available	mg;mg;mg;mg;mg	ADJUVANT;ADJUVANT;ADJUVANT;ADJUVANT;ADJUVANT	Not Applicable;Not Applicable;Not Applicable;Not Applicable;Not Applicable	1;4;5;3;2	IV;IV;PO;IV;IV
TCGA-BH-A42U	3364	Alive	T2	N0	M0	Stage IIA				80	Right	Not Available	Not Available	TCGA-BH-A42U	2DC1CEC9-925A-417F-9E21-3C2143E711B4	Not Available	Negative	Not Available	Not Available	Not Available	Not Available	Negative	Simple Mastectomy	Not Applicable	Not Available	1	-29330	Not Applicable	0	3324	Not Available	Not Available
TCGA-BH-A0DI	912	Alive	T2	N1a	M0	Stage IIB				63	Right	Not Available	Not Available	TCGA-BH-A0DI	27ba717a-5cd8-440a-9345-4ae086f6efca	Not Available	Positive	Not Available	Not Available	Not Available	Not Available	Positive	Modified Radical Mastectomy	Not Applicable	Not Available	11	-23327	Not Applicable	0	673	Not Available	NO		TCGA-BH-A0DI-D58707;TCGA-BH-A0DI-D58708;TCGA-BH-A0DI-D58709	062DAD22-5616-49FF-9EE5-1C0763405FEE;CD0C2F47-0F49-4143-8B90-4DD1AEF83C03;443925EA-94E1-4E24-96E1-9D9EAC2A280A	Not Available;Not Available;Not Available	22;22;22	194;194;319	131;131;215	Adriamycin;Cytoxan;Taxol	Complete Response;Complete Response;Complete Response	4;4;4	Not Available;Not Available;Not Available	Not Available;Not Available;Not Available	Not Available;Not Available;Not Available	Not Available;Not Available;Not Available	Not Applicable;Not Applicable;Not Applicable	Not Available;Not Available;Not Available	Not Available;Not Available;Not Available
TCGA-E9-A1ND	1266	Alive	T2	N1	M0	Stage IIB				75	Left Upper Outer Quadrant	Axillary lymph node dissection alone	Not Available	TCGA-E9-A1ND	f06f09f3-8133-4a92-ac86-fbe64295e0d8	Not Available	Negative	Not Available	Not Available	Not Available	Not Available	Negative	Not Available	Not Applicable	YES	23	-27400	Not Applicable	0	0	Not Available	NO		TCGA-E9-A1ND-D30738;TCGA-E9-A1ND-D30736	FE127B51-D86A-4837-BD0A-0BE45831808C;C52B4951-6F14-4E15-850F-E75D2A3B32AC	Not Available;Not Available	16;16	Not Available;78	31;31	Aromasin;Tamoxifen	Not Available;Not Available	4;4	Not Available;Not Available	25;20	mg/day;mg/day	ADJUVANT;ADJUVANT	Not Applicable;Not Applicable	1;1	PO;PO
TCGA-A2-A25E	3204	Alive	T2	N2a	M0	Stage IIIA				34	Left Upper Outer Quadrant	Axillary lymph node dissection alone	Not Available	TCGA-A2-A25E	ba89cb4f-cd63-47b1-9550-76fdaff89f2e	Not Available	Positive	Not Available	Not Available	Not Available	Not Available	Positive	Modified Radical Mastectomy	Not Applicable	NO	21	-12601	Not Applicable	0	2511	Not Available	NO		TCGA-A2-A25E-D14568;TCGA-A2-A25E-D14569;TCGA-A2-A25E-D14564;TCGA-A2-A25E-D14567;TCGA-A2-A25E-D14570;TCGA-A2-A25E-D14565;TCGA-A2-A25E-D44981	189903E4-A8AF-4AE4-A953-0928F10646D2;335FCDB6-340C-4A4F-B08B-F509B2B0DEF5;019B2AA1-9E61-4BE6-BDE1-B885EEE5589B;0D2DEFB3-3E8B-4761-8BD1-897AB03EFA98;029F44F2-9A34-45CF-8E9F-2AFEB11BE5CD;63600442-2336-493D-BC5F-CECB9800FD53;99D343A1-BE9A-407D-80DC-45B049932EE1	Not Available;Not Available;Not Available;Not Available;Not Available;Not Available;Not Available	21;21;21;21;21;22;2	136;136;601;242;Not Available;2155;Not Available	67;67;250;158;2380;334;3055	Cytoxan;Adriamycin;Herceptin;Taxol;Goserelin;Tamoxifen;Anastrozole	Not Available;Not Available;Not Available;Not Available;Not Available;Not Available;Not Applicable	7;7;7;7;7;7;7	4;4;47;12;Not Available;Not Available;Not Available	900;90;98-196;120;3.6;10;Not Available	mg;mg;mg;mg;mg;mg/m2/day;Not Available	ADJUVANT;ADJUVANT;ADJUVANT;ADJUVANT;OTHER, SPECIFY IN NOTES;ADJUVANT;Not Available	Not Applicable;Not Applicable;Not Applicable;Not Applicable;Preventative;Not Applicable;Not Applicable	4;5;1;3;6;2;Not Available	IV;IV;IV;IV;SC;PO;Not Available
TCGA-A2-A04P	548	Dead	T2	N3c	M0	Stage IIIC				36	Left	Axillary lymph node dissection alone	Not Available	TCGA-A2-A04P	ccd4a24b-d8cc-4686-9dee-c98b0c5a8d21	Positive	Negative	Not Available	Not Available	Not Available	Mastectomy NOS	Negative	Lumpectomy	Not Applicable	NO	26	-13238	548	0	Not Available	Not Available	Not Available		TCGA-A2-A04P-D2663;TCGA-A2-A04P-D2658;TCGA-A2-A04P-D2660;TCGA-A2-A04P-D2662;TCGA-A2-A04P-D2661;TCGA-A2-A04P-D2656;TCGA-A2-A04P-D2657;TCGA-A2-A04P-D2659	3a1d9f6f-f1ca-46c5-b2a8-de1975c543bc;82ad8e80-6818-481d-83da-17868130a545;365f5d4a-5bca-494e-82fa-3648ee6acfaa;021fbfcb-44dd-4dcd-952e-486a8aa9ecd0;17d09ea1-32bc-4cc2-998e-e9368e472335;355b6e7c-0b78-4127-8a9b-218b7e9c260b;8779d88c-d7d4-492c-b46f-bebb3650f0e8;2af268e5-309a-4cc6-8239-5fad8fe2c4e1	Not Available;Not Available;Not Available;Not Available;Not Available;Not Available;Not Available;Not Available	27;27;27;27;27;27;27;27	Not Available;303;424;424;424;180;242;303	424;242;303;424;424;69;180;242	Exemestane;TAXOTERE;ADRIAMYCIN;NAVELBINE;Cisplatin;TAXOL;XELODA;GEMZAR	Not Available;Not Available;Not Available;Not Available;Not Available;Not Available;Not Available;Not Available	8;8;8;8;8;8;8;8	Not Available;Not Available;Not Available;1;1;12;Not Available;Not Available	25;Not Available;Not Available;Not Available;Not Available;Not Available;Not Available;Not Available	mg;Not Available;Not Available;Not Available;Not Available;Not Available;Not Available;Not Available	PROGRESSION;PROGRESSION;PROGRESSION;PROGRESSION;PROGRESSION;ADJUVANT;RECURRENCE;PROGRESSION	Not Applicable;Not Applicable;Not Applicable;Not Applicable;Not Applicable;Not Applicable;Not Applicable;Not Applicable	8;3;5;7;6;1;2;4	PO;IV;IV;IV;IV;IV;PO;IV
TCGA-A2-A04X	1686	Alive	T2	N0 (i-)	M0	Stage IIA				34	Left	Sentinel node biopsy alone	Not Available	TCGA-A2-A04X	733a2a0f-b37a-4b81-b49e-3c0f30d1eb37	Not Available	Positive	Not Available	Not Available	Not Available	Not Available	Positive	Simple Mastectomy	Not Applicable	YES	9	-12642	Not Applicable	0	1349	Not Available	Not Available		TCGA-A2-A04X-D2682;TCGA-A2-A04X-D2681;TCGA-A2-A04X-D2684;TCGA-A2-A04X-D2683;TCGA-A2-A04X-D2685	b94cdbfc-4069-4d6a-8d85-c6b17dbc5d93;9e16caf0-b8c7-4aed-a2d9-5a2494cafed1;b8724add-8494-4d41-af82-b8a8e396c6df;ca766a09-75f1-4329-9994-9dd95f79c497;a4d66c51-5221-4ab9-aa36-900913040d4b	Not Available;Not Available;Not Available;Not Available;Not Available	11;11;11;11;11	122;122;383;210;490	80;80;133;133;352	ADRIAMYCIN;CYTOXAN;HERCEPTIN;TAXOL;TAMOXIFEN	Not Available;Not Available;Not Available;Not Available;Not Available	8;8;8;8;8	4;4;20;12;Not Available	114;1140;154-500;154-156;10	mg;mg;mg;mg;mg	ADJUVANT;ADJUVANT;ADJUVANT;ADJUVANT;ADJUVANT	Not Applicable;Not Applicable;Not Applicable;Not Applicable;Not Applicable	Not Available;Not Available;Not Available;Not Available;Not Available	IV;IV;IV;IV;PO
TCGA-AN-A0XL	163	Alive	T2	N0	M0	Stage IIA				61	Left Upper Outer Quadrant	Not Available	Not Available	TCGA-AN-A0XL	4649dee3-b668-44cd-ab97-3834de3ef8f8	Not Available	Positive	Not Available	Not Available	Not Available	Not Available	Positive	Not Available	Not Applicable	Not Available	25	-22341	Not Applicable	0	10	Not Available	NO
TCGA-Z7-A8R5	3287	Alive	T3	N1a	MX	Stage IIIA				61	Left Upper Outer Quadrant	Sentinel lymph node biopsy plus axillary dissection	Not Available	TCGA-Z7-A8R5	23F438BD-1DBB-4D46-972F-1E8E74DDBD37	Not Available	Positive	4 Point Scale	1+	4 Point Scale	Unknown	Positive	Other	Not Applicable	YES	9	-22280	Not Applicable	0	3042	Not Available	Not Available		TCGA-Z7-A8R5-D58759;TCGA-Z7-A8R5-D58761;TCGA-Z7-A8R5-D58762	08450109-B43A-47C4-8D73-9711DF983444;3B9407D6-8ECF-44E6-A3C8-821C5FF3B17A;975E7C8D-AADD-4A83-8053-CDE2D86B1A5A	Not Available;Not Available;Not Available	9;9;9	181;181;181	61;61;61	Adriamycin;Cytoxan;Taxol	Stable Disease;Stable Disease;Stable Disease	7;7;7	Not Available;Not Available;Not Available	Not Available;Not Available;Not Available	Not Available;Not Available;Not Available	Not Available;Not Available;Not Available	Not Applicable;Not Applicable;Not Applicable	Not Available;Not Available;Not Available	Not Available;Not Available;Not Available
TCGA-GM-A2DI	2590	Alive	T1c	N0 (i+)	M0	Stage I				52	Left Upper Inner Quadrant	Sentinel node biopsy alone	Not Available	TCGA-GM-A2DI	66FA504C-4AE4-49AC-9355-1E063776DC0D	Not Available	Negative	Not Available	Not Available	Not Available	Not Available	Negative	Simple Mastectomy	Not Applicable	YES	29	-19030	Not Applicable	0	1883	Not Available	NO		TCGA-GM-A2DI-D47090;TCGA-GM-A2DI-D47091;TCGA-GM-A2DI-D47092;TCGA-GM-A2DI-D47093	7B5D9D98-20F4-4180-8CAC-4343CFA7FCD3;5CFA2517-8901-4EA6-A4C7-92DA88C6C423;7D31035E-0AC6-403A-B734-CA72E210C75F;2D81179B-0BEB-492F-8B9F-5FA57D8F59D0	Not Available;Not Available;Not Available;Not Available	22;22;22;22	133;217;217;217	70;154;154;154	Taxotere;Fluorouracil;Epirubicin;Cytoxan	Complete Response;Complete Response;Complete Response;Complete Response	8;8;8;8	Not Available;Not Available;Not Available;Not Available	Not Available;Not Available;Not Available;Not Available	Not Available;Not Available;Not Available;Not Available	Not Available;Not Available;Not Available;Not Available	Not Applicable;Not Applicable;Not Applicable;Not Applicable	Not Available;Not Available;Not Available;Not Available	Not Available;Not Available;Not Available;Not Available
TCGA-AN-A0XR	10	Alive	T2	N2	M0	Stage IIIA				55	Left Upper Outer Quadrant	Not Available	Not Available	TCGA-AN-A0XR	f51af6db-2655-47fb-9ffc-83a503a728ea	Not Available	Positive	Not Available	Not Available	Not Available	Not Available	Negative	Not Available	Not Applicable	Not Available	25	-20381	Not Applicable	0	10	Not Available	NO
TCGA-B6-A0RM	2373	Dead	TX	NX	MX	Stage X				57	Left	No axillary staging	Not Available	TCGA-B6-A0RM	151f3677-6854-4265-9126-d92c646c67ae	Not Available	Positive	Not Available	Not Available	Not Available	Not Available	Positive	Not Available	Not Applicable	NO	2	-21047	2373	0	Not Available	Not Available	Not Available
TCGA-A7-A4SE	644	Alive	T2	N0	M0	Stage IIA				54	Left	Sentinel node biopsy alone	Not Available	TCGA-A7-A4SE	DBF6F981-15CC-40AD-91AC-A66360405FBD	Not Available	Negative	Not Available	Not Available	Not Available	Not Available	Negative	Lumpectomy	Not Applicable	YES	22	-20080	Not Applicable	0	371	Not Available	Not Available		TCGA-A7-A4SE-D41891;TCGA-A7-A4SE-D41892;TCGA-A7-A4SE-D41893	8C1D4FAD-B3C5-4009-94B8-51BE6B474423;B8237736-7799-4490-A1CA-2A15E2985B17;5FA600E2-E487-4345-A4BE-E4A7AD3738EB	Not Available;Not Available;Not Available	2;2;2	91;91;154	49;49;105	Adriamycin;Cytoxan;Taxol	Complete Response;Complete Response;Complete Response	4;4;4	Not Available;Not Available;Not Available	Not Available;Not Available;Not Available	Not Available;Not Available;Not Available	Not Available;Not Available;Not Available	Not Applicable;Not Applicable;Not Applicable	Not Available;Not Available;Not Available	Not Available;Not Available;Not Available
TCGA-AC-A23C	585	Alive	T2	N1	MX	Stage IIB				62	Left	Not Available	Not Available	TCGA-AC-A23C	dfd0b7ba-c7d3-498e-b455-346301865452	Not Available	Positive	Not Available	Not Available	Not Available	Not Available	Positive	Modified Radical Mastectomy	Not Applicable	Not Available	14	-22751	Not Applicable	0	29	Not Available	NO		TCGA-AC-A23C-D43236	76E26F66-B516-401D-8620-D4CEF98B70D2	Not Available	15	204	77	Chemo, NOS	Complete Response	5	Not Available	Not Available	Not Available	Not Available	Not Applicable	Not Available	Not Available
TCGA-EW-A6SD	1010	Alive	T2	N1a	M0	Stage IIB				32	Left;Left Upper Outer Quadrant	Not Available	Not Available	TCGA-EW-A6SD	42378DBC-A123-4CF9-8502-165E89FDA271	Not Available	Negative	Not Available	Not Available	Not Available	Not Available	Negative	Lumpectomy	Not Applicable	Not Available	14	-12006	Not Applicable	0	1010	Not Available	Not Available		TCGA-EW-A6SD-D71030	8617823B-CDC1-4292-A1A7-F1D9B9ABBA73	Not Available	14	198	86	TCH	Not Available	3	Not Available	Not Available	Not Available	Not Available	Not Applicable	Not Available	Not Available
TCGA-E9-A1NG	786	Dead	T2	N0	M0	Stage IIA				62	Right Upper Outer Quadrant	Axillary lymph node dissection alone	Not Available	TCGA-E9-A1NG	659b0170-e914-45ff-aa55-fcb8d3dc7b8a	Not Available	Positive	Not Available	Not Available	Not Available	Not Available	Positive	Not Available	Not Applicable	YES	23	-22896	Not Applicable	0	0	Not Available	NO		TCGA-E9-A1NG-D39776;TCGA-E9-A1NG-D39777	0D22B7CA-FD4C-4FB1-BC8D-AC7B958AE6E6;8D15500A-996F-42AD-9B5C-4B59FBEB68D6	Not Available;Not Available	1;1	Not Available;786	34;34	Letrozole;Tamoxifen	Not Applicable;Complete Response	2;2	Not Available;Not Available	Not Available;Not Available	Not Available;Not Available	Not Available;Not Available	Not Applicable;Not Applicable	Not Available;Not Available	Not Available;Not Available
TCGA-BH-A5J0	715	Alive	T1c	N0	M0	Stage IA				63	Left	Not Available	Not Available	TCGA-BH-A5J0	DB55D9D9-DD56-4CA9-B1F1-0D929697B280	Not Available	Positive	Not Available	Not Available	Not Available	Not Available	Positive	Simple Mastectomy	Not Applicable	Not Available	13	-23072	Not Applicable	0	225	Not Available	Not Available
TCGA-AC-A6IW	413	Alive	T2	N0 (i-)	MX	Stage IIA				73	Left Upper Outer Quadrant	Sentinel node biopsy alone	Not Available	TCGA-AC-A6IW	8183F0FB-2303-4D7B-BCCD-55E5031FC7DF	Not Available	Negative	Not Available	Not Available	Not Available	Not Available	Negative	Simple Mastectomy	Not Applicable	YES	15	-26896	Not Applicable	0	21	Not Available	Not Available
TCGA-5L-AAT1	1471	Alive	T2	N0	M1	Stage IV				63	Left	Other (specify)	Level 1 clearance	TCGA-5L-AAT1	16FC3677-0393-4ED1-AD3F-C8355F056369	Not Available	Positive	Not Available	Not Available	Not Available	Not Available	Positive	Simple Mastectomy	Not Applicable	NO	15	-23225	Not Applicable	0	1471	Not Available	Not Available		TCGA-5L-AAT1-D63716	747059AE-DC7B-409F-9178-2DD683C19A6F	Not Available	15	Not Available	46	Letrozol	Not Applicable	8	Not Available	Not Available	Not Available	Not Available	Not Applicable	Not Available	Not Available
TCGA-3C-AAAU	4047	Alive	TX	NX	MX	Stage X				55	Left Lower Outer Quadrant	Sentinel lymph node biopsy plus axillary dissection	Not Available	TCGA-3C-AAAU	6E7D5EC6-A469-467C-B748-237353C23416	Not Available	Positive	Not Available	Not Available	Not Available	Not Available	Positive	Modified Radical Mastectomy	Not Applicable	YES	13	-20211	Not Applicable	0	3767	Not Available	Not Available		TCGA-3C-AAAU-D60350	B8C5D175-54E9-4659-A630-DC1EA2BBD315	Not Available	6	Not Available	1828	Zoladex	Not Applicable	6	Not Available	Not Available	Not Available	Not Available	Not Applicable	Not Available	Not Available
TCGA-E2-A10B	1141	Alive	T2	N1a	M0	Stage IIB				67	Left Lower Outer Quadrant	Sentinel lymph node biopsy plus axillary dissection	Not Available	TCGA-E2-A10B	f801aeed-dc43-49d7-a319-84c8851979d9	Not Available	Positive	Not Available	Not Available	Not Available	Not Available	Positive	Lumpectomy	Not Applicable	NO	22	-24577	Not Applicable	0	748	Not Available	Not Available		TCGA-E2-A10B-D7778;TCGA-E2-A10B-D17414;TCGA-E2-A10B-D17415;TCGA-E2-A10B-D17413;TCGA-E2-A10B-D17412;TCGA-E2-A10B-D17371	22a0ab43-d0fb-443a-9af6-411f57558645;7A8C4891-71FD-4118-BEB4-84AC3D858FBC;970F3CF2-E642-4E3C-8819-541DF6437E4E;0FEBDEAC-7A64-4F2D-A282-2BB6ADA48DF4;4513E452-531B-4CB3-A85B-9B4267CABF91;011EFEBF-C10E-4C0F-871E-99C7222B06B2	Not Available;Not Available;Not Available;Not Available;Not Available;Not Available	14;19;19;19;19;19	Not Available;398;398;301;748;Not Available	232;252;252;301;657;230	Arimidex;Paclitaxel;Carboplatin;Bevacizumab;Pemetrexed;Arimidex	Not Available;Not Available;Not Available;Not Available;Not Available;Not Available	2;9;9;9;9;9	Not Available;8;7;1;4;Not Available	1;312;Not Available;840;624;1	mg/day;mg;mg;mg;mg;mg/day	ADJUVANT;ADJUVANT;ADJUVANT;ADJUVANT;ADJUVANT;ADJUVANT	Not Applicable;Not Applicable;Not Applicable;Not Applicable;Not Applicable;Not Applicable	1;2;2;3;4;1	PO;IV;IV;IV;IV;PO
TCGA-D8-A1XY	503	Alive	T2	N0	MX	Stage IIA				74	Left Upper Outer Quadrant	Axillary lymph node dissection alone	Not Available	TCGA-D8-A1XY	0130d616-885e-4a6c-9d03-2f17dd692a05	Not Available	Positive	Not Available	Not Available	Not Available	Not Available	Positive	Simple Mastectomy	Not Applicable	Not Available	9	-27106	Not Applicable	0	81	Not Available	NO		TCGA-D8-A1XY-D29995	4983452A-0399-4CBE-BCDF-9F09A21FC698	Not Available	31	Not Available	421	Tamoxifen	Not Available	3	Not Available	20	mg/day	ADJUVANT	Not Applicable	Not Available	PO
TCGA-BH-A28O	1120	Alive	T3a	N3	M0	Stage IIIC				50	Right Lower Outer Quadrant	Sentinel node biopsy alone	Not Available	TCGA-BH-A28O	84B7CCF2-8AB3-4B21-96DE-800D231BC072	Not Available	Positive	Not Available	Not Available	Not Available	Not Available	Positive	Other	Not Applicable	NO	2	-18501	Not Applicable	0	324	Not Available	NO		TCGA-BH-A28O-D64238;TCGA-BH-A28O-D64239	CAD6922D-31F1-401F-AAA4-FCD9176D8DE1;103854BD-AAE1-4387-84DC-33377016C730	Not Available;Not Available	27;27	430;430	338;338	Cytoxan;Doxorubicin	Complete Response;Complete Response	8;8	Not Available;Not Available	Not Available;Not Available	Not Available;Not Available	Not Available;Not Available	Not Applicable;Not Applicable	Not Available;Not Available	Not Available;Not Available
TCGA-A2-A0CL	3015	Alive	T3	N2a	M0	Stage IIIA				37	Right Lower Outer Quadrant	Axillary lymph node dissection alone	Not Available	TCGA-A2-A0CL	5c8983f2-9788-4dfa-971c-3ec457b6166e	Not Available	Positive	Not Available	Not Available	Not Available	Not Evaluated	Positive	Modified Radical Mastectomy	Not Applicable	NO	28	-13556	Not Applicable	0	1827	Not Available	Not Available		TCGA-A2-A0CL-D7408;TCGA-A2-A0CL-D7409;TCGA-A2-A0CL-D7415;TCGA-A2-A0CL-D7411;TCGA-A2-A0CL-D7417;TCGA-A2-A0CL-D7412;TCGA-A2-A0CL-D39784	6e17a5be-5bf0-4bf3-8e88-caab1ca38aed;7f7f933f-bab0-42a9-b14f-e3b8eaee2866;9ded5455-e05f-4b38-b10a-0accda9fdabb;68e80464-73a4-4094-9487-d45dc4d516d7;8844d562-a5b6-4ebb-9006-a8eba7177d29;c002a4ce-ae2a-4c04-9941-a4fa99d93666;3CD728D5-9818-47B3-AED9-099463BAC77E	Not Available;Not Available;Not Available;Not Available;Not Available;Not Available;Antimetabolite	31;31;31;31;31;31;1	168;112;Not Available;112;Not Available;504;168	126;69;505;69;752;269;126	Taxol;Cytoxan;Arimidex;Adriamycin;Zometa;Tamoxifen;Gemcitabine	Not Available;Not Available;Not Available;Not Available;Not Available;Not Available;Complete Response	1;1;1;1;1;1;2	4;4;Not Available;4;Not Available;Not Available;Not Available	230-298;1020;1;102;4;10;Not Available	mg;mg;mg;mg;mg;mg;Not Available	ADJUVANT;ADJUVANT;ADJUVANT;ADJUVANT;OTHER, SPECIFY IN NOTES;ADJUVANT;Not Available	Not Applicable;Not Applicable;Not Applicable;Not Applicable;Maintenance (for osteopenia);Not Applicable;Not Applicable	1;2;5;3;6;4;Not Available	IV;IV;PO;IV;IV;PO;Not Available
TCGA-AR-A5QQ	322	Dead	T3	N1	M0	Stage IIIA				68	Right	Axillary lymph node dissection alone	Not Available	TCGA-AR-A5QQ	3AF31FCF-AD0C-4FD9-A8E3-10F9176B5E9D	Not Available	Negative	Not Available	Not Available	Not Available	Not Available	Negative	Modified Radical Mastectomy	Not Applicable	Not Available	15	-24841	322	0	Not Available	Not Available	Not Available		TCGA-AR-A5QQ-D43954;TCGA-AR-A5QQ-D43955;TCGA-AR-A5QQ-D43958;TCGA-AR-A5QQ-D43960;TCGA-AR-A5QQ-D43962;TCGA-AR-A5QQ-D43964	1E5134F3-A59A-400F-B7B0-64A9497A1897;BE51B815-9DB6-447D-8819-873D08EDAB68;A25A87ED-0EBE-4D81-AE56-A8F243B5743B;7E77E139-F8F0-4B5C-8487-8CAAF7C8D746;DD9E6CBF-F1BB-4B39-AEBA-AA7A777C9EEC;64A6D9AB-D9A7-47AE-BB5D-FC484F6E56ED	Not Available;Not Available;Not Available;Not Available;Not Available;Not Available	10;10;10;10;10;10	91;91;143;143;143;143	69;69;119;119;119;119	Carboplatin;Taxol;Ifosfamide;MESNA-1;MESNA-2;VP-16	Not Available;Not Available;Not Available;Not Available;Not Available;Not Available	6;6;6;6;6;6	Not Available;Not Available;Not Available;Not Available;Not Available;Not Available	Not Available;Not Available;Not Available;Not Available;Not Available;Not Available	Not Available;Not Available;Not Available;Not Available;Not Available;Not Available	Not Available;Not Available;Not Available;Not Available;Not Available;Not Available	Not Applicable;Not Applicable;Not Applicable;Not Applicable;Not Applicable;Not Applicable	Not Available;Not Available;Not Available;Not Available;Not Available;Not Available	Not Available;Not Available;Not Available;Not Available;Not Available;Not Available
TCGA-E2-A9RU	0	Alive	T2	N3a	MX	Stage IIIC				90	Right Lower Outer Quadrant	Axillary lymph node dissection alone	Not Available	TCGA-E2-A9RU	6F18F96E-C0C9-4CC4-9FB2-CBA8949D5402	Not Available	Positive	Not Available	Not Available	Not Available	Not Available	Negative	Lumpectomy	Not Applicable	YES	16	-32873	Not Applicable	0	0	Not Available	Not Available		TCGA-E2-A9RU-D60754	E37A508B-E21A-488A-B8D1-9927AA86305A	Not Available	16	Not Available	0	Arimidex	Not Applicable	6	Not Available	Not Available	Not Available	Not Available	Not Applicable	Not Available	Not Available
TCGA-BH-A0H0	461	Alive	T1c	N0 (i-)	M0	Stage IA				69	Right Upper Outer Quadrant;Right	Sentinel node biopsy alone	Not Available	TCGA-BH-A0H0	96457ebf-ae88-41f4-97e5-cdc3163418aa	Not Available	Positive	Not Available	2+	Not Available	Not Evaluated	Positive	Other	Not Applicable	NO	10	-25223	Not Applicable	0	461	Not Available	Not Available		TCGA-BH-A0H0-D4700	A14326DB-605D-438E-8A8A-4F5740293909	Not Available	17	Not Available	67	ARIMIDEX	Not Available	11	Not Available	1	mg/day	ADJUVANT	Not Applicable	1	PO
TCGA-AQ-A1H3	989	Alive	T2	N3a	MX	Stage IIIC				49	Right Upper Outer Quadrant	Sentinel lymph node biopsy plus axillary dissection	Not Available	TCGA-AQ-A1H3	82ec33dd-e783-4c74-9a87-797a699e11df	Not Available	Positive	Not Available	Not Available	Not Available	Not Available	Positive	Modified Radical Mastectomy	Not Applicable	NO	20	-18177	Not Applicable	0	162	Not Available	NO		TCGA-AQ-A1H3-D19918;TCGA-AQ-A1H3-D19909;TCGA-AQ-A1H3-D19919;TCGA-AQ-A1H3-D19910	80735D66-0D8E-43E8-A65D-695327350EBC;49FE2EE4-C3CA-449E-9041-AADDB7B2789D;98F948E1-A62A-41F8-8B73-54326F302C9F;A00FC9E3-5B49-4A54-A683-C81D3B869DAD	Not Available;Not Available;Not Available;Not Available	4;4;4;4	162;106;Not Available;106	120;64;239;64	Taxol;Adriamycin;Tamoxifen;Cytoxan	Not Available;Not Available;Not Available;Not Available	1;1;1;1	4;4;Not Available;4	175;60;20;600	mg/m2;mg/m2;mg/day;mg/m2	ADJUVANT;ADJUVANT;ADJUVANT;ADJUVANT	Not Applicable;Not Applicable;Not Applicable;Not Applicable	1;1;1;1	IV;IV;PO;IV
TCGA-S3-A6ZG	562	Alive	T2	N1	M0	Stage IIB				71	Left;Left Upper Outer Quadrant	Sentinel node biopsy alone	Not Available	TCGA-S3-A6ZG	1A679332-30A3-4495-A2E5-39D299E14333	Not Available	Positive	3 Point Scale	Not Available	3 Point Scale	Not Available	Positive	Lumpectomy	Not Applicable	YES	12	-26141	Not Applicable	0	207	Not Available	Not Available		TCGA-S3-A6ZG-D51088;TCGA-S3-A6ZG-D51089;TCGA-S3-A6ZG-D51090;TCGA-S3-A6ZG-D63649;TCGA-S3-A6ZG-D64188	4FFDEFCC-4989-4FE3-9F8C-2F66D9CD5EF8;9C1469D0-34BE-4520-A928-C8222B9AA84A;592DBC73-6BBC-49B6-8C4D-DE2812D431D8;9E65EFA0-05D8-47EB-A1E0-6E44A31DBA3D;CE65FD9A-E5F7-42B1-8603-9979F90ABD5F	Not Available;Not Available;Not Available;Not Available;Not Available	12;12;12;27;27	100;100;221;Not Available;100	52;52;116;256;52	Doxorubicin;Cytoxan;Taxol;Anastrozole;NEULASTA	Complete Response;Complete Response;Complete Response;Not Applicable;Complete Response	11;11;11;8;8	Not Available;Not Available;Not Available;Not Available;Not Available	Not Available;Not Available;Not Available;Not Available;Not Available	Not Available;Not Available;Not Available;Not Available;Not Available	Not Available;Not Available;Not Available;Not Available;Not Available	Not Applicable;Not Applicable;Not Applicable;Not Applicable;Not Applicable	Not Available;Not Available;Not Available;Not Available;Not Available	Not Available;Not Available;Not Available;Not Available;Not Available
TCGA-GM-A3XG	1330	Alive	T3	N1a	M0	Stage IIIA				46	Right;Right Upper Outer Quadrant	Sentinel lymph node biopsy plus axillary dissection	Not Available	TCGA-GM-A3XG	6F0FD68F-ED6A-4C9E-BE02-C97BA4950F76	Not Available	Positive	Not Available	Not Available	Not Available	Not Available	Positive	Modified Radical Mastectomy	Not Applicable	YES	1	-16948	Not Applicable	0	982	Not Available	Not Available		TCGA-GM-A3XG-D35512;TCGA-GM-A3XG-D35515;TCGA-GM-A3XG-D35516;TCGA-GM-A3XG-D35519;TCGA-GM-A3XG-D41971;TCGA-GM-A3XG-D41972	E32E194C-8D7D-4B56-BB63-4D33F4B1082A;40EF982A-EAA8-4F0A-A86D-5ED6DA2150F7;53DCF90D-749C-447D-BA77-62545A2CCAAA;34EC610D-426F-433C-94ED-1FB1BC4FF569;D44E9F6A-E7B4-4C08-BF20-B6A744CD1C78;1E050AB5-3F95-403F-9CD2-15E62549A9B0	Not Available;Not Available;Not Available;Not Available;Not Available;Not Available	1;1;1;1;8;8	247;324;324;324;473;843	163;261;261;261;434;813	Paclitaxel;Fluorouracil;Adriamycin;Cytoxan;Tamoxifen;Arimidex	Complete Response;Complete Response;Complete Response;Complete Response;Complete Response;Complete Response	10;10;10;10;4;4	Not Available;Not Available;Not Available;Not Available;Not Available;Not Available	Not Available;Not Available;Not Available;Not Available;Not Available;Not Available	Not Available;Not Available;Not Available;Not Available;Not Available;Not Available	Not Available;Not Available;Not Available;Not Available;Not Available;Not Available	Not Applicable;Not Applicable;Not Applicable;Not Applicable;Not Applicable;Not Applicable	Not Available;Not Available;Not Available;Not Available;Not Available;Not Available	Not Available;Not Available;Not Available;Not Available;Not Available;Not Available
TCGA-LL-A6FQ	80	Alive	T2	N2a	MX	Stage IIIA				77	Right Upper Outer Quadrant	Axillary lymph node dissection alone	Not Available	TCGA-LL-A6FQ	92B842C5-F71B-4EF7-BA86-358D28E0966F	Not Available	Positive	3 Point Scale	2+	3 Point Scale	Not Available	Positive	Modified Radical Mastectomy	Not Applicable	YES	30	-28375	Not Applicable	0	80	Not Available	Not Available
TCGA-A2-A0CX	1728	Alive	T2	N0 (i-)	M0	Stage IIA				52	Left	Sentinel node biopsy alone	Not Available	TCGA-A2-A0CX	c744fc13-3aca-4245-9e24-abd368cc8bef	Not Available	Positive	Not Available	Not Available	Not Available	Not Available	Negative	Lumpectomy	Not Applicable	YES	10	-19152	Not Applicable	0	1303	Not Available	Not Available		TCGA-A2-A0CX-D1966;TCGA-A2-A0CX-D1963;TCGA-A2-A0CX-D1962;TCGA-A2-A0CX-D1964;TCGA-A2-A0CX-D1965;TCGA-A2-A0CX-D1967;TCGA-A2-A0CX-D1968	f97daa85-db58-457f-9c18-66c61a97cfcf;dcb6e770-4623-4b7b-81dc-ed8d4d0a0f44;76481ee3-1221-4453-8712-e377d62dadcc;b6f6197b-da60-4a3c-8ad3-684df50b6dfa;f31ba050-8c08-4914-b20d-75d85501bb13;7eae7122-ba45-4ed8-86c7-0b0b15f5a9e8;aa0d58a3-07f6-4683-b664-53d0eec5ffcf	Not Available;Not Available;Not Available;Not Available;Not Available;Not Available;Not Available	13;13;13;13;13;13;13	Not Available;127;127;169;367;Not Available;1273	601;64;64;148;162;686;1184	Zoladex;Adriamycin;Cytoxan;Taxol;Herceptin;Letrozole;Tamoxifen	Not Available;Not Available;Not Available;Not Available;Not Available;Not Available;Not Available	9;9;9;9;9;9;9	Not Available;4;4;4;Not Available;Not Available;Not Available	3.6;126;1250;165;200-600;2.5;20 mg daily	mg;mg;mg;mg;mg;mg;mg	OTHER, SPECIFY IN NOTES;ADJUVANT;ADJUVANT;ADJUVANT;ADJUVANT;ADJUVANT;ADJUVANT	Given to induce menopause;Not Applicable;Not Applicable;Not Applicable;Not Applicable;Not Applicable;Not Applicable	5;2;1;3;4;6;7	IM;IV;IV;IV;IV;PO;PO
TCGA-C8-A1HE	375	Alive	T2	N0	M0	Stage IIA				59	Right	Axillary lymph node dissection alone	Not Available	TCGA-C8-A1HE	b26d41cd-393b-4cd4-8925-a9488f7de576	Not Available	Positive	Not Available	Not Available	Not Available	Not Available	Positive	Other	Not Applicable	NO	24	Not Available	Not Applicable	0	0	Not Available	NO
TCGA-LL-A5YL	519	Alive	T2	N1a	MX	Stage IIB				64	Right;Right Upper Inner Quadrant	Sentinel lymph node biopsy plus axillary dissection	Not Available	TCGA-LL-A5YL	1D75E89D-4B01-443C-BE54-749C7A667BF4	Not Available	Positive	3 Point Scale	Not Available	3 Point Scale	Not Available	Negative	Simple Mastectomy	Not Applicable	Not Available	3	-23395	Not Applicable	0	169	Not Available	Not Available		TCGA-LL-A5YL-D43410;TCGA-LL-A5YL-D43411;TCGA-LL-A5YL-D43750;TCGA-LL-A5YL-D43751;TCGA-LL-A5YL-D59653	8706E99F-7547-4F58-918E-66A8EA5EB237;4F99E58A-D90D-4DE0-9ABD-37B777EE111F;31AEC785-42C5-479C-B46B-3AB5E1479898;98BC7928-4B13-46C1-AADD-C2FC86C0BB51;8E7139E6-B6EF-403D-ABDE-AF79BD55D833	Not Available;Not Available;Not Available;Not Available;Not Available	21;21;3;3;19	150;150;246;Not Available;Not Available	78;78;169;169;341	Adriamycin;Cytoxan;Paclitaxel;Herceptin;ARIMIDEX	Unknown;Unknown;Unknown;Not Applicable;Not Applicable	5;5;6;6;5	Not Available;Not Available;Not Available;Not Available;Not Available	Not Available;Not Available;Not Available;Not Available;Not Available	Not Available;Not Available;Not Available;Not Available;Not Available	Not Available;Not Available;Not Available;Not Available;Not Available	Not Applicable;Not Applicable;Not Applicable;Not Applicable;Not Applicable	Not Available;Not Available;Not Available;Not Available;Not Available	Not Available;Not Available;Not Available;Not Available;Not Available
TCGA-BH-A0DL	2381	Alive	T2	N0	M0	Stage IIA				64	Left	Not Available	Not Available	TCGA-BH-A0DL	ba39bfbc-5cac-4f6c-b55c-4eee3466ee93	Not Available	Positive	Not Available	Not Available	Not Available	Not Available	Negative	Other	Not Applicable	Not Available	11	-23628	Not Applicable	0	1467	Not Available	NO		TCGA-BH-A0DL-D60392;TCGA-BH-A0DL-D60393	ED098E0D-9D8B-45CE-BCD7-8583BBCAAE58;31BEEEBA-90EE-411E-AD7B-89ABD5BE59B9	Not Available;Not Available	9;9	121;205	58;58	Cytoxan;Taxotere	Complete Response;Complete Response	6;6	Not Available;Not Available	Not Available;Not Available	Not Available;Not Available	Not Available;Not Available	Not Applicable;Not Applicable	Not Available;Not Available	Not Available;Not Available
TCGA-E2-A108	837	Alive	T2	N2a	M0	Stage IIIA				64	Right Upper Outer Quadrant	Not Available	Not Available	TCGA-E2-A108	4f04bd10-9902-4a23-b15d-4f4409d79499	Not Available	Positive	Not Available	Not Available	Not Available	Not Available	Positive	Lumpectomy	Not Applicable	Not Available	11	-23530	Not Applicable	0	124	Not Available	Not Available		TCGA-E2-A108-D7774;TCGA-E2-A108-D7776;TCGA-E2-A108-D17424;TCGA-E2-A108-D17915	b5112aa6-5ae8-4f62-9901-d9fb84775ddd;0e5f203f-3c34-4cb7-be76-4901295154cf;D2DB5EB8-9FA3-4CF9-88B7-0FEEDE0C2122;478FCF8A-98C5-4614-BAF3-0E937EBBF1C5	Not Available;Not Available;Not Available;Not Available	14;14;28;27	144;187;Not Available;Not Available	102;151;244;95	Adriamycin;Taxol;Femara;Cytoxan	Not Available;Not Available;Not Available;Not Available	2;2;9;10	4;12;Not Available;Not Available	Not Available;Not Available;2.5;Not Available	Not Available;Not Available;mg;Not Available	ADJUVANT;ADJUVANT;ADJUVANT;ADJUVANT	Not Applicable;Not Applicable;Not Applicable;Not Applicable	1;2;3;1	IV;IV;PO;IV
TCGA-BH-A1FC	3472	Dead	T1c	N1b	M0	Stage IIA				78	Right Upper Outer Quadrant	Not Available	Not Available	TCGA-BH-A1FC	b97bf89a-7a85-4eef-ae7e-f787aead1f0a	Not Available	Negative	Not Available	Not Available	Not Available	Not Available	Negative	Other	Not Applicable	Not Available	8	-28706	3472	0	Not Available	Not Available	Not Available
TCGA-AN-A0FJ	242	Alive	T2	N2	M1	Stage IV				59	Left Upper Outer Quadrant	Axillary lymph node dissection alone	Not Available	TCGA-AN-A0FJ	546248b0-22a0-4b70-a437-76fb0a238a0d	Not Available	Positive	Not Available	0	Not Available	Not Available	Negative	Modified Radical Mastectomy	Not Applicable	NO	27	-21910	Not Applicable	0	242	Not Available	Not Available
TCGA-A8-A09A	304	Alive	T2	NX	M0	Stage X				40	Left	Not Available	Not Available	TCGA-A8-A09A	b205bba0-1870-4458-9088-8817e20389fe	Not Available	Positive	Not Available	Not Available	Not Available	Not Available	Positive	Other	Not Applicable	Not Available	27	-14883	Not Applicable	0	304	Not Available	Not Available		TCGA-A8-A09A-D37802;TCGA-A8-A09A-D37803;TCGA-A8-A09A-D37804;TCGA-A8-A09A-D37805;TCGA-A8-A09A-D37806	CD73A61D-093A-4D49-B667-77B33D535F5B;88F900CF-4B32-407F-8868-F0C403EDE587;0AF1F61C-EA80-4E11-91D7-55B88B1E1B3D;4C782B94-02AD-4D3A-AC10-A300BDDC79D7;92C7BE24-ECD6-4492-AD23-374F8B00872A	Not Available;Not Available;Not Available;Not Available;Not Available	6;6;6;6;6	31;31;31;182;Not Available	Not Available;Not Available;Not Available;Not Available;243	5-Fluorouracil;Epirubicin;Cyclophosphamide;Docetaxel;Tamoxifen	Unknown;Unknown;Unknown;Unknown;Not Applicable	12;12;12;12;12	Not Available;Not Available;Not Available;Not Available;Not Available	Not Available;Not Available;Not Available;Not Available;Not Available	Not Available;Not Available;Not Available;Not Available;Not Available	Not Available;Not Available;Not Available;Not Available;Not Available	Not Applicable;Not Applicable;Not Applicable;Not Applicable;Not Applicable	Not Available;Not Available;Not Available;Not Available;Not Available	Not Available;Not Available;Not Available;Not Available;Not Available
TCGA-GM-A2DF	2155	Alive	T1c	N1a	M0	Stage IIA				53	Left Lower Outer Quadrant	Axillary lymph node dissection alone	Not Available	TCGA-GM-A2DF	D6F7AFC0-1558-43AD-ACB1-2B5311ED2264	Not Available	Negative	Not Available	Not Available	Not Available	Not Available	Negative	Lumpectomy	Not Applicable	NO	29	-19614	Not Applicable	0	1299	Not Available	NO		TCGA-GM-A2DF-D47077;TCGA-GM-A2DF-D47078;TCGA-GM-A2DF-D47079;TCGA-GM-A2DF-D47080	9309E85C-511C-4D64-A9FD-153D7D059F76;BD3CED99-2972-42AC-A40F-65D713B00CF1;9759BFEA-6BA0-47F3-8697-D4BE5FD98515;0DE09D9B-CDA0-4E1C-A438-47238333BAF8	Not Available;Not Available;Not Available;Not Available	22;22;22;22	159;229;229;229	82;166;166;166	Taxol;Fluorouracil;Epirubicin;Cytoxan	Complete Response;Complete Response;Complete Response;Complete Response	8;8;8;8	Not Available;Not Available;Not Available;Not Available	Not Available;Not Available;Not Available;Not Available	Not Available;Not Available;Not Available;Not Available	Not Available;Not Available;Not Available;Not Available	Not Applicable;Not Applicable;Not Applicable;Not Applicable	Not Available;Not Available;Not Available;Not Available	Not Available;Not Available;Not Available;Not Available
TCGA-S3-AA17	424	Alive	T2	N1mi		Stage IIB				64	Right;Right Lower Outer Quadrant	Sentinel node biopsy alone	Not Available	TCGA-S3-AA17	49A2FD48-744D-4D88-B9B4-8C778D4F48FD	Not Available	Positive	3 Point Scale	2+	3 Point Scale	Not Available	Positive	Simple Mastectomy	Not Applicable	YES	21	-23642	Not Applicable	0	119	Not Available	Not Available		TCGA-S3-AA17-D58375	61D5661A-D46E-4B24-8512-602DE23D1373	Not Available	21	Not Available	99	ANASTROZOLE	Not Applicable	4	Not Available	Not Available	Not Available	Not Available	Not Applicable	Not Available	Not Available
TCGA-A8-A08B	1156	Alive	T2	N0	M0	Stage IIA				52	Right Upper Inner Quadrant	Not Available	Not Available	TCGA-A8-A08B	d8d7a6c2-6427-4f47-968c-6c3affba4617	Not Available	Positive	Not Available	Not Available	Not Available	Not Available	Negative	Other	Not Applicable	Not Available	27	-19114	Not Applicable	0	702	Not Available	Not Available		TCGA-A8-A08B-D37819;TCGA-A8-A08B-D37820;TCGA-A8-A08B-D37821;TCGA-A8-A08B-D37822;TCGA-A8-A08B-D37823;TCGA-A8-A08B-D37824	61251669-19D4-4215-A0A6-13B53CB464EC;DD7BF60D-0661-4F71-8217-FBA9068C17CB;D7E15D1C-7E0D-4F82-86A7-8411A4207C23;E1FC34BF-AF83-49E2-9FB0-6CE574F0AAE7;4E401259-435D-4C0B-AD8D-33361A32FEE6;D84A4E44-43BA-4E63-8B8E-8CA529809BC3	n/a;n/a;n/a;n/a;n/a;n/a	6;6;6;6;6;6	122;122;122;883;579;Not Available	31;31;31;214;214;914	5-Fluorouracil;Epirubicin;Cyclophosphamide;Tamoxifen;Trastuzumab;Letrozole	Complete Response;Complete Response;Complete Response;Complete Response;Complete Response;Not Applicable	12;12;12;12;12;12	Not Available;Not Available;Not Available;Not Available;Not Available;Not Available	Not Available;Not Available;Not Available;Not Available;Not Available;Not Available	Not Available;Not Available;Not Available;Not Available;Not Available;Not Available	Not Available;Not Available;Not Available;Not Available;Not Available;Not Available	Not Applicable;Not Applicable;Not Applicable;Not Applicable;Not Applicable;Not Applicable	Not Available;Not Available;Not Available;Not Available;Not Available;Not Available	Not Available;Not Available;Not Available;Not Available;Not Available;Not Available
TCGA-E2-A1IU	337	Alive	T1c	N0 (mol+)	M0	Stage IA				60	Right Upper Outer Quadrant	Sentinel node biopsy alone	Not Available	TCGA-E2-A1IU	001cef41-ff86-4d3f-a140-a647ac4b10a1	Not Available	Positive	Not Available	Not Available	Not Available	Not Available	Positive	Simple Mastectomy	Not Applicable	NO	29	-22279	Not Applicable	0	127	Not Available	NO		TCGA-E2-A1IU-D19975	6BB85C8B-BED1-4F0D-B330-2307404DA314	Not Available	4	Not Available	36	Arimidex	Not Available	1	Not Available	1	mg/day	ADJUVANT	Not Applicable	1	PO
TCGA-EW-A1PB	608	Alive	T3	N1a	MX	Stage IIIA				70	Right Upper Outer Quadrant	Axillary lymph node dissection alone	Not Available	TCGA-EW-A1PB	88db1340-e4bf-451a-87c0-6e9168296f5e	Not Available	Negative	3 Point Scale	Not Available	3 Point Scale	Not Available	Negative	Simple Mastectomy	Not Applicable	NO	18	-25770	Not Applicable	0	608	Not Available	Not Available
TCGA-D8-A1XD	522	Alive	T1c	N2a	M0	Stage IIIA				36	Left Upper Outer Quadrant	Axillary lymph node dissection alone	Not Available	TCGA-D8-A1XD	c4699748-f01d-4b30-9c74-1ca77fb84ac1	Not Available	Positive	Not Available	Not Available	Not Available	Not Available	Positive	Modified Radical Mastectomy	Not Applicable	NO	16	-13510	Not Applicable	0	155	Not Available	NO
TCGA-E9-A1RB	976	Dead	T2	N0	M0	Stage IIA				40	Left Upper Inner Quadrant	Axillary lymph node dissection alone	Not Available	TCGA-E9-A1RB	94b95984-b2fb-4e42-8887-45e7086c3179	Not Available	Not Evaluated	Not Available	Not Available	Not Available	Not Available	Not Evaluated	Modified Radical Mastectomy	Not Applicable	NO	28	-14755	Not Applicable	0	21	Not Available	NO		TCGA-E9-A1RB-D30858;TCGA-E9-A1RB-D30856;TCGA-E9-A1RB-D30857;TCGA-E9-A1RB-D30859	ED42B1AF-E7F0-4598-9EFE-12B6AEA180C3;25429B7D-51F9-4C70-AC60-B8148B735388;5E138DC3-70C8-4195-8DF7-2EFC4FA27407;27022DC0-5FA3-4EB4-B968-C35A4655475D	Not Available;Not Available;Not Available;Not Available	17;17;17;17	Not Available;107;107;107	15;11;11;11	Tamoxifen;Methotrexate;5-Fluorouracil;Cyclophosphamide	Not Available;Not Available;Not Available;Not Available	4;4;4;4	Not Available;5;5;5	20;100;2000;2000	mg/day;mg;mg;mg	ADJUVANT;ADJUVANT;ADJUVANT;ADJUVANT	Not Applicable;Not Applicable;Not Applicable;Not Applicable	Not Available;Not Available;Not Available;Not Available	PO;IV;IV;IV
TCGA-B6-A408	2072	Alive	T2	N3a	M0	Stage IIIC				55	Left	Axillary lymph node dissection alone	Not Available	TCGA-B6-A408	9964F447-92AD-4D1E-AF20-11CF84FAB7B0	Not Available	Positive	4 Point Scale	3+	4 Point Scale	Not Available	Positive	Simple Mastectomy	Not Applicable	NO	20	-20102	Not Applicable	0	1519	Not Available	Not Available		TCGA-B6-A408-D41046;TCGA-B6-A408-D41049;TCGA-B6-A408-D41050	921E7A16-C072-47C3-8810-22048A5B72E7;0ED2B906-7178-435B-9882-692FBAA62DC0;2ABDCF82-F819-4FBE-9C37-623C5AC08467	Not Available;Not Available;Not Available	11;11;11	163;163;163	55;58;58	Cyclophosphamide;Docetaxel;Doxorubicin	Unknown;Unknown;Unknown	3;3;3	Not Available;Not Available;Not Available	Not Available;Not Available;Not Available	Not Available;Not Available;Not Available	Not Available;Not Available;Not Available	Not Applicable;Not Applicable;Not Applicable	Not Available;Not Available;Not Available	Not Available;Not Available;Not Available
TCGA-AR-A250	2707	Alive	T2	N0	M0	Stage IIA				58	Left Upper Outer Quadrant	Sentinel lymph node biopsy plus axillary dissection	Not Available	TCGA-AR-A250	a0963e93-b63e-4de2-86c1-81302e271d3e	Negative	Positive	Not Available	Not Available	Not Available	Mastectomy NOS	Negative	Other	Not Applicable	Not Available	30	-21309	Not Applicable	0	1708	Not Available	Not Available		TCGA-AR-A250-D31673;TCGA-AR-A250-D31675;TCGA-AR-A250-D31676;TCGA-AR-A250-D31677;TCGA-AR-A250-D31678;TCGA-AR-A250-D31681;TCGA-AR-A250-D31682	2BB4B137-AA4E-42D6-876B-C9DE7B910372;28A6AC67-90F8-4C77-8281-C9887C7E6E72;677A72C5-4625-4239-A896-2AB4FCD7EB83;6C28195A-B380-475E-A6D9-97FBEAA7FE7F;DBBFBEC9-088D-4F94-9353-A06600586DF8;7E468399-B2D5-45FC-A528-0CC24445CD24;90EABCF1-AA20-4EB3-B2A9-B65F7B1C21F3	Not Available;Not Available;Not Available;Not Available;Not Available;Not Available;Not Available	21;21;21;21;21;21;21	88;88;179;102;179;466;Not Available	45;45;102;102;109;193;194	Doxorubicin;Cytoxan;Paclitaxel;Trastuzumab;Trustuzumab;Trastuzumab;Anastrozole	Not Available;Not Available;Not Available;Not Available;Not Available;Not Available;Not Available	5;5;5;5;5;5;5	Not Available;Not Available;Not Available;Not Available;Not Available;Not Available;Not Available	Not Available;Not Available;Not Available;Not Available;Not Available;Not Available;Not Available	Not Available;Not Available;Not Available;Not Available;Not Available;Not Available;Not Available	Not Available;Not Available;Not Available;Not Available;Not Available;Not Available;Not Available	Not Applicable;Not Applicable;Not Applicable;Not Applicable;Not Applicable;Not Applicable;Not Applicable	Not Available;Not Available;Not Available;Not Available;Not Available;Not Available;Not Available	Not Available;Not Available;Not Available;Not Available;Not Available;Not Available;Not Available
TCGA-LL-A9Q3	532	Alive	T3	N3a	MX	Stage IIIC				69	Left Upper Outer Quadrant	Axillary lymph node dissection alone	Not Available	TCGA-LL-A9Q3	6AF6D256-A753-46D2-B611-E4094FF265AA	Not Available	Positive	3 Point Scale	2+	3 Point Scale	Not Available	Positive	Modified Radical Mastectomy	Not Applicable	YES	21	-25477	Not Applicable	0	224	Not Available	Not Available		TCGA-LL-A9Q3-D59662;TCGA-LL-A9Q3-D59663;TCGA-LL-A9Q3-D67101	637C53B9-68C5-43C6-802C-B9ACAD0B95E6;4DEAD1ED-B25F-493F-81D1-E0AF2833ACA3;B225CCB0-5441-4D39-98BE-00AAA257CE40	Not Available;Not Available;Not Available	19;19;30	531;216;Not Available	118;118;273	HERCEPTIN;TAXOL;ARIMIDEX	Complete Response;Unknown;Not Applicable	5;5;10	Not Available;Not Available;Not Available	Not Available;Not Available;Not Available	Not Available;Not Available;Not Available	Not Available;Not Available;Not Available	Not Applicable;Not Applicable;Not Applicable	Not Available;Not Available;Not Available	Not Available;Not Available;Not Available
TCGA-AR-A24Z	3001	Alive	T2	N0	M0	Stage IIA				57	Left Upper Outer Quadrant	Sentinel lymph node biopsy plus axillary dissection	Not Available	TCGA-AR-A24Z	9fefbe7c-f66a-4940-843e-285cb7b392c1	Not Available	Positive	Not Available	Not Available	Not Available	Not Available	Positive	Other	Not Applicable	YES	30	-20900	Not Applicable	0	1574	Not Available	Not Available		TCGA-AR-A24Z-D31665;TCGA-AR-A24Z-D31668;TCGA-AR-A24Z-D31667	24B6AA72-F2AB-4E43-84F8-C9EBEDE6978B;CEF63E08-B78B-4BE0-BD0B-1A62629A45AA;00E48087-B371-4EB8-93D4-4F9C4E366C28	Not Available;Not Available;Not Available	21;21;21	91;91;1912	49;49;133	Doxorubicin;Cytoxan;Anastrozole	Not Available;Not Available;Not Available	5;5;5	Not Available;Not Available;Not Available	Not Available;Not Available;Not Available	Not Available;Not Available;Not Available	Not Available;Not Available;Not Available	Not Applicable;Not Applicable;Not Applicable	Not Available;Not Available;Not Available	Not Available;Not Available;Not Available
TCGA-GM-A3NY	1162	Alive	T2	N1a	M0	Stage IIB				72	Left Upper Outer Quadrant	Axillary lymph node dissection alone	Not Available	TCGA-GM-A3NY	BD5374C9-7F36-457F-B66B-7CC7FF64224E	Not Available	Positive	Not Available	Not Available	Not Available	Not Available	Positive	Lumpectomy	Not Applicable	NO	3	-26642	Not Applicable	0	743	Not Available	NO		TCGA-GM-A3NY-D40405	907FA230-9311-4125-9C9D-FA54ED976D6C	Not Available	19	Not Available	160	Arimidex	Not Applicable	2	Not Available	Not Available	Not Available	Not Available	Not Applicable	Not Available	Not Available
TCGA-D8-A1XM	538	Alive	T1c	N0	M0	Stage IA				57	Right Upper Inner Quadrant	Sentinel node biopsy alone	Not Available	TCGA-D8-A1XM	92529232-8504-4541-b7e2-4df8f497c413	Not Available	Positive	Not Available	Not Available	Not Available	Not Available	Positive	Lumpectomy	Not Applicable	NO	16	-21056	Not Applicable	0	218	Not Available	NO
TCGA-GI-A2C9	3342	Alive	T3	N0	MX	Stage IIB				58	Right	Sentinel lymph node biopsy plus axillary dissection	Not Available	TCGA-GI-A2C9	9F6BE944-83DE-42AB-8738-F0022F475E61	Not Available	Negative	Not Available	Not Available	Not Available	Not Available	Negative	Lumpectomy	Not Applicable	YES	21	-21534	Not Applicable	0	711	Not Available	NO		TCGA-GI-A2C9-D21685	EDBFE34C-5F81-4C58-B519-A7D28AB60B38	Not Available	8	3349	Discrepancy	Not Available	Not Available	5	Not Available	Not Available	Not Available	ADJUVANT	Not Applicable	Not Available	Not Available
TCGA-OL-A66P	428	Alive	T2	N0	MX	Stage IIA				75	Right	Sentinel node biopsy alone	Not Available	TCGA-OL-A66P	F81AC8A2-4CE6-439E-B027-1C0BFC88CEAA	Not Available	Negative	Not Available	Not Available	Not Available	Not Available	Negative	Simple Mastectomy	Not Applicable	Unknown	11	-27489	Not Applicable	0	58	Not Available	Not Available		TCGA-OL-A66P-D64493;TCGA-OL-A66P-D65245	1BB36628-3326-4CF1-B898-053AE55A2C10;D827B0B7-5809-4FDC-BA64-92F84625B855	Not Available;Not Available	24;24	162;162	71;71	Cytoxan;Taxotere	Complete Response;Complete Response	9;9	Not Available;Not Available	Not Available;Not Available	Not Available;Not Available	Not Available;Not Available	Not Applicable;Not Applicable	Not Available;Not Available	Not Available;Not Available
TCGA-EW-A1P4	907	Alive	T2	N0 (i-)	M0	Stage IIA				43	Left Upper Outer Quadrant	Sentinel node biopsy alone	Not Available	TCGA-EW-A1P4	521e2140-ae5b-456f-8699-97398d009687	Not Available	Negative	3 Point Scale	Not Available	3 Point Scale	Not Available	Negative	Simple Mastectomy	Not Applicable	YES	11	-15989	Not Applicable	0	501	Not Available	NO		TCGA-EW-A1P4-D29687;TCGA-EW-A1P4-D29689	79E0A6AE-A364-45A1-9ED5-E0FBDD00DAA9;E8073733-F67A-40F9-88DA-22013C8ED597	Not Available;Not Available	26;26	144;144	73;73	Docetaxel;Cyclophosphamide	Not Available;Not Available	3;3	4;4	75;600	mg/m2;mg/m2	ADJUVANT;ADJUVANT	Not Applicable;Not Applicable	TC;TC	IV;IV
TCGA-E9-A249	217	Alive	T2	N0 (i-)	M0	Stage IIA				45	Left Upper Outer Quadrant	Axillary lymph node dissection alone	Not Available	TCGA-E9-A249	fb3607eb-858e-4ecd-8477-95140658c6d2	Not Available	Not Evaluated	Not Available	Not Available	Not Available	Not Available	Not Evaluated	Lumpectomy	Not Applicable	NO	22	-16689	Not Applicable	0	29	Not Available	NO		TCGA-E9-A249-D31246;TCGA-E9-A249-D31248;TCGA-E9-A249-D31249;TCGA-E9-A249-D39725	A0F0004B-8C6B-4412-B770-39EB7B0401E6;ECDD44B4-F229-4DD5-80B7-0AF3F66BE1EC;7A8EA282-7B3B-4CB3-9B6F-F35946CED74A;877690E5-008F-454B-9C29-5210E3FCA338	Not Available;Not Available;Not Available;Not Available	25;25;25;31	100;100;Not Available;100	28;28;28;28	Cyclophosphamide;Cyclophosphamide;Tamoxifen;Doxorubicin	Not Available;Not Available;Not Available;Unknown	4;4;4;1	1;3;Not Available;Not Available	1200;1000;20;Not Available	mg;mg;mg/day;Not Available	ADJUVANT;ADJUVANT;ADJUVANT;Not Available	Not Applicable;Not Applicable;Not Applicable;Not Applicable	Not Available;Not Available;Not Available;Not Available	IV;IV;PO;Not Available
TCGA-A2-A0EW	1884	Dead	T1b	N3a	M0	Stage IIIC				53	Right Lower Outer Quadrant	Sentinel lymph node biopsy plus axillary dissection	Not Available	TCGA-A2-A0EW	8d5fe6e8-d2cc-481f-a6a1-9cb6e7982cde	Not Available	Positive	Not Available	Not Available	Not Available	Not Evaluated	Positive	Simple Mastectomy	Not Applicable	YES	5	-19413	Not Applicable	0	770	Not Available	Not Available		TCGA-A2-A0EW-D6797;TCGA-A2-A0EW-D6794;TCGA-A2-A0EW-D6754;TCGA-A2-A0EW-D6795;TCGA-A2-A0EW-D59516;TCGA-A2-A0EW-D59517;TCGA-A2-A0EW-D59518;TCGA-A2-A0EW-D59519;TCGA-A2-A0EW-D59520;TCGA-A2-A0EW-D59521;TCGA-A2-A0EW-D59522;TCGA-A2-A0EW-D59523	29e822b5-c5e4-453f-9c1b-a7e30508d9e2;fd289cfd-fcaf-4acb-8fc0-5ca6b1ab340b;e9277ae6-b3a0-4b3b-a966-f019eda5e035;d456b88f-f515-4180-8cd6-ff63d245e198;435F5BFB-5046-4569-B0B6-57857326B73A;9978CD5C-428A-4871-B65B-A055D9325955;086CE23B-765A-4665-BD7E-9CD16396B4B9;69429F28-2A38-4B0B-9306-59A9133230D7;1071A37F-0128-473D-8BA3-2DBF3AD5953E;01259757-DD3D-4DF9-9686-9CB07AE8A150;C89E1F88-A478-4697-9540-2AC63…	Not Available;Not Available;Not Available;Not Available;Not Available;Not Available;Not Available;Not Available;Not Available;Not Available;Not Available;Not Available	6;6;6;6;14;14;14;14;14;14;14;14	812;127;127;184;903;1001;1365;1422;1562;1718;1722;1787	221;85;85;141;813;904;1002;1158;1366;1425;1618;1696	Arimidex;Adriamycin;Cytoxan;Taxol;Letrozole;Arimidex;Exemestane;Zoledronic Acid;Fulvestrant;Denosumab;Tamoxifen;Doxorubicin Liposome	Not Available;Not Available;Not Available;Not Available;Complete Response;Complete Response;Clinical Progressive Disease;Clinical Progressive Disease;Clinical Progressive Disease;Clinical Progressive Disease;Clinical Progressive Disease;Clinical Progressive Disease	1;1;1;1;5;5;5;5;5;5;5;5	Not Available;4;4;4;Not Available;Not Available;Not Available;Not Available;Not Available;Not Available;Not Available;Not Available	1;115-116;1158;334-338;Not Available;Not Available;Not Available;Not Available;Not Available;Not Available;Not Available;Not Available	mg;mg;mg;mg;Not Available;Not Available;Not Available;Not Available;Not Available;Not Available;Not Available;Not Available	ADJUVANT;ADJUVANT;ADJUVANT;ADJUVANT;Not Available;Not Available;Not Available;Not Available;Not Available;Not Available;Not Available;Not Available	Not Applicable;Not Applicable;Not Applicable;Not Applicable;Not Applicable;Not Applicable;Not Applicable;Not Applicable;Not Applicable;Not Applicable;Not Applicable;Not Applicable	4;2;1;3;Not Available;Not Available;Not Available;Not Available;Not Available;Not Available;Not Available;Not Available	PO;IV;IV;IV;Not Available;Not Available;Not Available;Not Available;Not Available;Not Available;Not Available;Not Available
TCGA-C8-A12P	358	Alive	T2	N1	M0	Stage IIB				55	Left	Not Available	Not Available	TCGA-C8-A12P	abdc76db-f85e-4337-a57e-6d098789da03	Not Available	Negative	Not Available	Not Available	Not Available	Not Available	Negative	Other	Not Applicable	Not Available	13	-20332	Not Applicable	0	0	Not Available	Not Available
TCGA-LL-A7SZ	594	Alive	T2	N1a	MX	Stage IIB				49	Left Upper Outer Quadrant	Axillary lymph node dissection alone	Not Available	TCGA-LL-A7SZ	09A5E9FD-D816-4F8C-BAA9-0E40BA607B16	Not Available	Positive	3 Point Scale	2+	3 Point Scale	Not Available	Positive	Other	Not Applicable	YES	7	-18161	Not Applicable	0	170	Not Available	Not Available		TCGA-LL-A7SZ-D55457;TCGA-LL-A7SZ-D55458;TCGA-LL-A7SZ-D55460;TCGA-LL-A7SZ-D66976	A3E71F68-6309-4BB8-BF4D-BE485E3E1A0D;5B4EB4C7-43B4-486D-92BD-4B7E69E4413D;329A77EB-2FCC-4B16-9067-24F677050B03;7B392814-A441-40A9-8A1B-24106473A188	Not Available;Not Available;TAXOL;Not Available	7;7;7;29	104;104;209;Not Available	62;62;132;237	ADRIAMYCIN;CYTOXAN;Not Available;TAMOXIFEN	Complete Response;Complete Response;Complete Response;Not Applicable	1;1;1;10	Not Available;Not Available;Not Available;Not Available	Not Available;Not Available;Not Available;Not Available	Not Available;Not Available;Not Available;Not Available	Not Available;Not Available;Not Available;Not Available	Not Applicable;Not Applicable;Not Applicable;Not Applicable	Not Available;Not Available;Not Available;Not Available	Not Available;Not Available;Not Available;Not Available
TCGA-B6-A0I1	2361	Dead	T2	N0	M0	Stage IIA				73	Left Upper Outer Quadrant	Axillary lymph node dissection alone	Not Available	TCGA-B6-A0I1	5DD423E8-FEAA-4568-A750-500948C41D6C	Not Available	Negative	Not Available	Not Available	Not Available	Not Available	Negative	Modified Radical Mastectomy	Not Applicable	NO	11	-26902	2361	0	Not Available	Not Available	Not Available
TCGA-OL-A5D7	1780	Alive	T2	N0	MX	Stage IIA				70	Left Upper Outer Quadrant	Sentinel node biopsy alone	Not Available	TCGA-OL-A5D7	C8F39325-5382-447C-9291-A6915FC978B8	Not Available	Negative	Not Available	Not Available	Not Available	Not Available	Negative	Lumpectomy	Not Applicable	Unknown	19	-25643	Not Applicable	0	1416	Not Available	Not Available		TCGA-OL-A5D7-D65248;TCGA-OL-A5D7-D65249	3B824D33-1415-4513-BD99-B3D2EB3268E0;34732C91-371D-4928-9C31-6B8D6A5D76CB	Not Available;Not Available	24;24	104;104	41;41	Cytoxan;Taxotere	Complete Response;Complete Response	9;9	Not Available;Not Available	Not Available;Not Available	Not Available;Not Available	Not Available;Not Available	Not Applicable;Not Applicable	Not Available;Not Available	Not Available;Not Available
TCGA-C8-A3M7	1034	Dead	T4b	N0	M0	Stage IIIB				60	Left Upper Inner Quadrant	Axillary lymph node dissection alone	Not Available	TCGA-C8-A3M7	959FF069-8A49-4C9B-85C2-5291CAC0ACFF	Not Available	Negative	Not Available	Not Available	Not Available	Not Available	Negative	Modified Radical Mastectomy	Not Applicable	NO	6	-22096	Not Applicable	0	1	Not Available	NO
TCGA-C8-A9FZ	592	Alive	T2	N1	M0	Stage IIB				49	Left	Axillary lymph node dissection alone	Not Available	TCGA-C8-A9FZ	726C6892-0DCE-4869-A7A7-CC44C26FE843	Not Available	Not Evaluated	Not Available	Not Available	Not Available	Not Available	Not Evaluated	Modified Radical Mastectomy	Not Applicable	NO	29	-18038	Not Applicable	0	7	Not Available	Not Available		TCGA-C8-A9FZ-D69967;TCGA-C8-A9FZ-D69968;TCGA-C8-A9FZ-D69969;TCGA-C8-A9FZ-D69970	5EE9E222-CE90-4A1B-91F3-2A38CF4DC1ED;F8280902-5A96-471B-9127-AA1A6C7235C8;614A0F5A-4696-4BB3-8D04-8673AD02C486;B038BA42-8ECD-4542-84B8-B748DBC4FA52	Not Available;Not Available;Not Available;Not Available	23;23;23;23	99;99;99;Not Available	29;29;29;169	Doxorubicin;5-Flourouracil;Cyclophosphamide;Tamoxifen	Complete Response;Complete Response;Complete Response;Not Applicable	1;1;1;1	Not Available;Not Available;Not Available;Not Available	Not Available;Not Available;Not Available;Not Available	Not Available;Not Available;Not Available;Not Available	Not Available;Not Available;Not Available;Not Available	Not Applicable;Not Applicable;Not Applicable;Not Applicable	Not Available;Not Available;Not Available;Not Available	Not Available;Not Available;Not Available;Not Available
TCGA-A2-A0T2	255	Dead	T3	N3	M1	Stage IV				66	Right	Axillary lymph node dissection alone	Not Available	TCGA-A2-A0T2	128d198e-9b22-427c-90db-3714455f3a17	Not Available	Negative	Not Available	Not Available	Not Available	Not Available	Negative	Modified Radical Mastectomy	Not Applicable	NO	12	-24235	255	0	Not Available	Not Available	Not Available		TCGA-A2-A0T2-D3707	374f0db8-26b8-4cd4-828d-1250a5a81df3	Not Available	12	225	105	Xeloda	Not Available	11	4	3	g/day	ADJUVANT	Not Applicable	1	PO
TCGA-A8-A08O	943	Alive	T2	N3a	M1	Stage IV				45	Right	Not Available	Not Available	TCGA-A8-A08O	5f5964a8-8e07-4620-98f0-93d162dbc31e	Not Available	Positive	Not Available	Not Available	Not Available	Not Available	Positive	Other	Not Applicable	Not Available	27	-16681	Not Applicable	0	943	Not Available	Not Available		TCGA-A8-A08O-D37779;TCGA-A8-A08O-D37780;TCGA-A8-A08O-D37781;TCGA-A8-A08O-D37782;TCGA-A8-A08O-D37783;TCGA-A8-A08O-D37784	985B0E53-6F65-4082-B0F8-813791E8AFC3;4301A8E9-4F7C-4D4F-BD1B-6ACEB2E8A058;11802BE2-DDBF-48C1-A327-EDE548A2FF37;6AA48F49-4040-4A21-B74C-DACF035A783D;AF51E7FE-12FB-4680-9277-972D6F241035;A70656EE-B142-4029-AB38-FAC922222B5A	n/a;n/a;n/a;n/a;n/a;n/a	6;6;6;6;6;6	121;790;397;Not Available;335;Not Available	31;790;366;943;60;60	Docetaxel;Vinorelbine;Anastrozole;Tamoxifen;Bevacizumab;Ibandronate	Clinical Progressive Disease;Clinical Progressive Disease;Clinical Progressive Disease;Not Applicable;Clinical Progressive Disease;Not Applicable	12;12;12;12;12;12	Not Available;Not Available;Not Available;Not Available;Not Available;Not Available	Not Available;Not Available;Not Available;Not Available;Not Available;Not Available	Not Available;Not Available;Not Available;Not Available;Not Available;Not Available	Not Available;Not Available;Not Available;Not Available;Not Available;Not Available	Not Applicable;Not Applicable;Not Applicable;Not Applicable;Not Applicable;Not Applicable	Not Available;Not Available;Not Available;Not Available;Not Available;Not Available	Not Available;Not Available;Not Available;Not Available;Not Available;Not Available
TCGA-AQ-A1H2	475	Alive	T2	N2a	MX	Stage IIIA				84	Right Upper Outer Quadrant	Axillary lymph node dissection alone	Not Available	TCGA-AQ-A1H2	4d120899-9a80-4736-b097-285e9e261bcb	Not Available	Positive	Not Available	Not Available	Not Available	Not Available	Positive	Modified Radical Mastectomy	Not Applicable	NO	20	-30958	Not Applicable	0	230	Not Available	NO		TCGA-AQ-A1H2-D19898;TCGA-AQ-A1H2-D19899;TCGA-AQ-A1H2-D19897	BB2A1345-F78E-4367-87E6-5C17B4221F19;C7DE7726-8978-4819-B64A-71AE48B4A1FF;94375318-4D27-4A4B-A198-FD922F5A1BA1	Not Available;Not Available;Not Available	3;3;3	462;Not Available;182	98;378;98	Herceptin;Arimidex;Taxol	Not Available;Not Available;Not Available	1;1;1	Not Available;Not Available;12	2;1;80	mg/kg;mg/day;mg/m2	ADJUVANT;ADJUVANT;ADJUVANT	Not Applicable;Not Applicable;Not Applicable	1;1;1	IV;PO;IV
TCGA-A2-A0ER	2263	Alive	T1c	N1mi	M0	Stage IB				63	Right Lower Inner Quadrant	Sentinel lymph node biopsy plus axillary dissection	Not Available	TCGA-A2-A0ER	7455d832-ad66-40df-85d7-3a7051c4498d	Negative	Positive	Not Available	Not Available	Not Available	Lumpectomy	Positive	Lumpectomy	Not Applicable	YES	13	-23021	Not Applicable	0	1903	Not Available	Not Available		TCGA-A2-A0ER-D1981;TCGA-A2-A0ER-D1980;TCGA-A2-A0ER-D1978;TCGA-A2-A0ER-D1979;TCGA-A2-A0ER-D1982	51090311-5909-4760-bf5a-1cefb8292222;72972060-56c4-4ffe-971d-d5772839072a;81147c8f-47a7-4712-8495-8af0047c51d9;e44399f3-f0fc-40bf-8966-a2644119679e;72844d5d-8e7f-4b64-80a5-ee6e676e0b32	Not Available;Not Available;Not Available;Not Available;Not Available	13;13;13;13;10	154;Not Available;140;140;615	154;183;98;98;327	Docetaxel;Arimidex;Cytoxan;Adriamycin;E-75	Not Available;Not Available;Not Available;Not Available;Not Available	8;8;8;8;9	1;Not Available;4;4;7	173;1;1038;104;1000	mg;mg;mg;mg;ug	ADJUVANT;ADJUVANT;ADJUVANT;ADJUVANT;OTHER, SPECIFY IN NOTES	Not Applicable;Not Applicable;Not Applicable;Not Applicable;Cancer Vaccine Trial	4;3;1;2;5	IV;PO;IV;IV;Not Available
TCGA-BH-A0BF	1324	Dead	T2	N1mi	M0	Stage IIB				56	Right Upper Outer Quadrant	Not Available	Not Available	TCGA-BH-A0BF	e6b79d7a-ed6b-459a-b040-d142616e7ab4	Not Available	Positive	Not Available	Not Available	Not Available	Not Available	Positive	Other	Not Applicable	Not Available	5	-20691	Not Applicable	0	782	Not Available	NO
TCGA-AR-A2LE	5062	Alive	T1	N0	M0	Stage I				69	Right	Sentinel node biopsy alone	Not Available	TCGA-AR-A2LE	E3FCBF94-D3EF-4A37-AA45-5297F96AF9EB	Not Available	Positive	Not Available	Not Available	Not Available	Not Available	Negative	Other	Not Applicable	YES	12	-25499	Not Applicable	0	3913	Not Available	NO		TCGA-AR-A2LE-D37189	D5991C24-5B04-45B5-B05F-7F2C6C1167C2	Not Available	6	1869	17	Tamoxifen	Not Available	12	Not Available	Not Available	Not Available	Not Available	Not Applicable	Not Available	Not Available
TCGA-AO-A03T	2124	Alive	T2	N1a	M0	Stage IIB				42	Left Upper Outer Quadrant;Left	Sentinel lymph node biopsy plus axillary dissection	Not Available	TCGA-AO-A03T	dd6b64a8-d546-4fd1-bbbd-ac9703791cae	Not Available	Positive	Not Available	2+	Not Available	Not Available	Positive	Modified Radical Mastectomy	Not Applicable	NO	19	-15540	Not Applicable	0	1187	Not Available	Not Available		TCGA-AO-A03T-D3059;TCGA-AO-A03T-D3061;TCGA-AO-A03T-D3062;TCGA-AO-A03T-D3065;TCGA-AO-A03T-D3070;TCGA-AO-A03T-D3068	b907f99e-3495-43b4-b00a-67573ac72ce9;febd5704-d4cd-477f-8be2-22d0c03c0826;faee37a8-911b-420f-a9a3-de6d58ef9583;ab1ed21c-89e2-4211-8db0-501a91fcb91d;89f9ff00-958d-462b-9439-712c34271b9b;02ff28ad-6659-4062-8dd8-45461526756a	Not Available;Not Available;Not Available;Not Available;Not Available;Not Available	6;19;19;19;19;19	122;122;178;1095;Not Available;Not Available	80;80;136;232;1095;1130	CYCLOPHOSPHAMIDE;DOXORUBICIN;PACLITAXEL;TAMOXIFEN (NOVADEX);LUPRON;LETROZOLE (FEMARA)	Not Available;Not Available;Not Available;Not Available;Not Available;Not Available	9;9;9;9;9;9	4;4;4;Not Available;Not Available;Not Available	600;60;175;20;7.5;2.5	mg/m2;mg/m2;mg/m2;mg/day;mg;mg/day	ADJUVANT;ADJUVANT;ADJUVANT;ADJUVANT;ADJUVANT;ADJUVANT	Not Applicable;Not Applicable;Not Applicable;Not Applicable;Not Applicable;Not Applicable	1;1;1;2;3;3	IV;IV;IV;PO;IM;PO
TCGA-A8-A092	942	Alive	T2	N2a	M0	Stage IIIA				48	Left	Not Available	Not Available	TCGA-A8-A092	38a8b734-9acc-42f9-b5b7-e51b0dfc6504	Not Available	Positive	Not Available	Not Available	Not Available	Not Available	Positive	Other	Not Applicable	Not Available	27	-17807	Not Applicable	0	487	Not Available	Not Available		TCGA-A8-A092-D37793;TCGA-A8-A092-D37794;TCGA-A8-A092-D37795;TCGA-A8-A092-D37796	3BB14198-BDE6-4F06-85E6-41F6C1519A1E;7DEE3F98-1E1E-41EF-A92F-77AE88709E27;5EC320E1-3655-436C-B8CC-5E65353FEC34;2E5FD555-117E-45B5-BD9D-9F6653236007	n/a;n/a;n/a;n/a	6;6;6;6	91;153;153;Not Available	30;30;30;181	Paclitaxel;Epirubicin;Cyclophosphamide;Tamoxifen	Complete Response;Complete Response;Complete Response;Not Applicable	12;12;12;12	Not Available;Not Available;Not Available;Not Available	Not Available;Not Available;Not Available;Not Available	Not Available;Not Available;Not Available;Not Available	Not Available;Not Available;Not Available;Not Available	Not Applicable;Not Applicable;Not Applicable;Not Applicable	Not Available;Not Available;Not Available;Not Available	Not Available;Not Available;Not Available;Not Available
TCGA-AR-A5QP	1185	Alive	T2	N1	M0	Stage IIB				54	Left	Sentinel lymph node biopsy plus axillary dissection	Not Available	TCGA-AR-A5QP	3C275152-D04B-440C-9621-2FC05EA977B6	Not Available	Positive	Not Available	Not Available	Not Available	Not Available	Positive	Lumpectomy	Not Applicable	Not Available	15	-19805	Not Applicable	0	439	Not Available	Not Available		TCGA-AR-A5QP-D43914	8150DA11-23B1-4826-AD05-FFB7FBE8410D	Not Available	10	Not Available	46	Tamoxifen	Not Available	6	Not Available	Not Available	Not Available	Not Available	Not Applicable	Not Available	Not Available
TCGA-E9-A24A	747	Alive	T1c	N1	M0	Stage IIA				69	Right Upper Outer Quadrant	Axillary lymph node dissection alone	Not Available	TCGA-E9-A24A	9f3cc92b-fa22-478e-a2e4-6b4c8afb93d6	Not Available	Not Evaluated	Not Available	Not Available	Not Available	Not Available	Not Evaluated	Not Available	Not Applicable	NO	22	-25370	Not Applicable	0	11	Not Available	NO		TCGA-E9-A24A-D31257	64424F2D-62A0-41E3-AC8A-8D4380E0149C	Not Available	25	Not Available	9	Tamoxifen	Not Available	4	Not Available	20	mg/day	ADJUVANT	Not Applicable	Not Available	PO
TCGA-E9-A1N9	1101	Alive	T2	N0	M0	Stage IIA				58	Right Lower Outer Quadrant	Axillary lymph node dissection alone	Not Available	TCGA-E9-A1N9	994ca1f5-ad10-44ec-aa21-71fc2940653b	Not Available	Negative	Not Available	Not Available	Not Available	Not Available	Positive	Not Available	Not Applicable	YES	23	-21228	Not Applicable	0	0	Not Available	NO		TCGA-E9-A1N9-D32897;TCGA-E9-A1N9-D32898	D16DD4A4-E874-49EE-82FB-2A247DCE61BD;378CC11C-A4AA-4803-B2C1-FD7C98CB5DAA	Not Available;Not Available	15;15	91;Not Available	14;119	Doxorubicin;Tamoxifen	Not Available;Not Available	6;6	Not Available;Not Available	Not Available;Not Available	Not Available;Not Available	Not Available;Not Available	Not Applicable;Not Applicable	Not Available;Not Available	Not Available;Not Available
TCGA-B6-A0X7	1781	Dead	T1c	NX	MX	Stage X				62	Right	No axillary staging	Not Available	TCGA-B6-A0X7	5b9a5cd2-5ec8-48a0-b9f2-da9bede0b089	Not Available	Positive	Not Available	Not Available	Not Available	Not Available	Positive	Not Available	Not Applicable	NO	14	-22723	1781	0	Not Available	Not Available	Not Available
TCGA-AN-A0AL	227	Alive	T4	N0	M0	Stage IIIB				41	Left Lower Outer Quadrant	Axillary lymph node dissection alone	Not Available	TCGA-AN-A0AL	3e9f93c0-aa79-4b4c-bd6c-b3325912362a	Not Available	Negative	Not Available	0	Not Available	Not Available	Negative	Modified Radical Mastectomy	Not Applicable	NO	21	-15286	Not Applicable	0	198	Not Available	Not Available
TCGA-BH-A0C1	1411	Dead	T3	N2a	M0	Stage IIIA				61	Right	Not Available	Not Available	TCGA-BH-A0C1	d10a4887-373b-4726-a61d-126f950e4a06	Not Available	Positive	Not Available	Not Available	Not Available	Not Available	Positive	Modified Radical Mastectomy	Not Applicable	Not Available	11	-22377	Not Applicable	0	1339	Not Available	YES		TCGA-BH-A0C1-D63401;TCGA-BH-A0C1-D63402	61C5552F-F0F5-40A2-9749-2A2F13D9FFDA;5104D7EB-AA20-495D-B052-EA95B8DB9658	Not Available;Not Available	7;7	1167;1167	119;119	Adriamycin;Cytoxan	Clinical Progressive Disease;Clinical Progressive Disease	8;8	Not Available;Not Available	Not Available;Not Available	Not Available;Not Available	Not Available;Not Available	Not Applicable;Not Applicable	Not Available;Not Available	Not Available;Not Available
TCGA-AC-A6NO	51	Alive	T2	N1a	MX	Stage IIB				43	Right	Axillary lymph node dissection alone	Not Available	TCGA-AC-A6NO	8D9B50D1-139B-4447-AE9C-E54764D9E2A7	Not Available	Positive	Not Available	Not Available	Not Available	Not Available	Positive	Modified Radical Mastectomy	Not Applicable	NO	10	-15996	Not Applicable	0	51	Not Available	Not Available
TCGA-A2-A0ET	1066	Alive	T2	N2a	M0	Stage IIIA				58	Right Upper Outer Quadrant	Axillary lymph node dissection alone	Not Available	TCGA-A2-A0ET	96f23d8a-be0f-4925-ba00-805dc293414c	Not Available	Positive	Not Available	Not Available	Not Available	Not Available	Positive	Lumpectomy	Not Applicable	NO	20	-21464	Not Applicable	0	807	Not Available	Not Available		TCGA-A2-A0ET-D1869;TCGA-A2-A0ET-D1872;TCGA-A2-A0ET-D1873;TCGA-A2-A0ET-D1871	27062a5c-294b-42b5-83d5-4823fa303cf6;2b5d05ab-12db-4d8a-b19d-bfadbd0be27f;f4c9aca2-477b-48f3-8c8c-8bff0959670c;595833d0-af3e-4038-80c4-3f798f222a6d	Not Available;Not Available;Not Available;Not Available	20;20;20;20	169;169;Not Available;225	101;101;282;183	Cytoxan;Adriamycin;Anastrozole;Taxol	Not Available;Not Available;Not Available;Not Available	9;9;9;9	4;4;Not Available;4	1140-1170;114-117;1 mg daily;341-342	mg;mg;mg;mg	ADJUVANT;ADJUVANT;ADJUVANT;ADJUVANT	Not Applicable;Not Applicable;Not Applicable;Not Applicable	1;3;4;2	IV;IV;PO;IV
TCGA-GI-A2C8	225	Alive	T4b	N0	MX	Stage IIIB				63	Right	Sentinel node biopsy alone	Not Available	TCGA-GI-A2C8	33fe5833-d7a0-43d7-a03d-56985ea448a6	Not Available	Positive	3 Point Scale	2+	3 Point Scale	Not Available	Positive	Modified Radical Mastectomy	Not Applicable	NO	21	-23103	Not Applicable	0	225	Not Available	NO		TCGA-GI-A2C8-D29371;TCGA-GI-A2C8-D33311;TCGA-GI-A2C8-D33386	D1A3A8E4-3C2D-46EE-B5D8-1C3994DF7365;0857F66A-898E-4DBC-8D79-4B31F0552BC4;8750F85E-D2A1-4936-AE36-C090AA8D373C	Not Available;Not Available;Not Available	8;29;29	166;166;166	Not Available;Not Available;Not Available	Adriamycin;Cytoxen;Taxotere	Not Available;Not Available;Not Available	5;6;6	4;Not Available;Not Available	Not Available;Not Available;Not Available	Not Available;Not Available;Not Available	OTHER, SPECIFY IN NOTES;Not Available;Not Available	neoadjuvant;Not Applicable;Not Applicable	Unknown;Not Available;Not Available	Not Available;Not Available;Not Available
TCGA-A1-A0SQ	554	Alive	T2	N1	MX	Stage IIB				45	Left	Sentinel lymph node biopsy plus axillary dissection	Not Available	TCGA-A1-A0SQ	08de63a2-7b76-43c3-80dc-df748b1d81bc	Not Available	Positive	Not Available	Not Available	Not Available	Not Available	Positive	Modified Radical Mastectomy	Not Applicable	Not Available	30	-16458	Not Applicable	0	554	Not Available	NO		TCGA-A1-A0SQ-D15541;TCGA-A1-A0SQ-D15544;TCGA-A1-A0SQ-D15542	6EF5104B-825D-4C69-94C9-85CB727D5457;CC54C460-ED66-4313-9C2B-BA4816081388;DE1DD233-6EE9-4C5D-8CAB-CF9336114C4A	Not Available;Not Available;Not Available	24;24;24	Not Available;Not Available;237	148;299;Not Available	ac;tamoxifen;taxol	Not Available;Not Available;Not Available	8;8;8	4;Not Available;4	Not Available;Not Available;Not Available	Not Available;Not Available;Not Available	ADJUVANT;ADJUVANT;ADJUVANT	Not Applicable;Not Applicable;Not Applicable	Not Available;Not Available;Not Available	IV;PO;IV
TCGA-E2-A14V	1042	Alive	T2	N1	M0	Stage IIB				53	Left Lower Inner Quadrant	Sentinel lymph node biopsy plus axillary dissection	Not Available	TCGA-E2-A14V	3144f1fb-4342-4079-bfe8-940da4bfd88e	Not Available	Positive	3 Point Scale	Not Available	3 Point Scale	Not Available	Positive	Lumpectomy	Not Applicable	NO	6	-19643	Not Applicable	0	748	Not Available	NO		TCGA-E2-A14V-D18889;TCGA-E2-A14V-D18891;TCGA-E2-A14V-D18914;TCGA-E2-A14V-D18872;TCGA-E2-A14V-D18886	AE8D09DE-A05B-4A3B-99CC-4CE7A88E8DF1;3DFEAA7A-286F-4E35-840E-F22E6ABF302F;BB18FBCE-4921-4FD2-B7C0-CDA67CCD1AF5;AF33F97A-5569-496E-8D09-EE256571D9C4;A22C1AFA-B014-42F4-BAE1-B26AA885A2D4	Not Available;Not Available;Not Available;Not Available;Not Available	1;7;7;7;7	97;195;468;Not Available;97	55;118;118;304;55	cyclophosphamide;paclitaxel;lapatinib;arimidex;doxorubicin	Not Available;Not Available;Not Available;Not Available;Not Available	11;11;11;11;11	4;4;Not Available;Not Available;4	1128;152;1500;1;112	mg;mg;mg/day;mg;mg	ADJUVANT;ADJUVANT;ADJUVANT;ADJUVANT;ADJUVANT	Not Applicable;Not Applicable;Not Applicable;Not Applicable;Not Applicable	1;2;2;3;1	IV;IV;PO;PO;IV
TCGA-A8-A07S	243	Alive	T2	N0	M0	Stage IIA				73	Left Upper Outer Quadrant	Not Available	Not Available	TCGA-A8-A07S	a20fa2c4-a502-47e3-bfaa-2ec4cce3a859	Not Available	Positive	Not Available	Not Available	Not Available	Not Available	Negative	Other	Not Applicable	Not Available	27	-26998	Not Applicable	0	243	Not Available	Not Available		TCGA-A8-A07S-D37858	D07D6350-F930-4F58-9B82-9257EC76316B	n/a	6	Not Available	151	Tamoxifen	Not Applicable	12	Not Available	Not Available	Not Available	Not Available	Not Applicable	Not Available	Not Available
TCGA-EW-A1OV	789	Alive	T2	N1mi	MX	Stage IIB				56	Right Lower Outer Quadrant	Sentinel node biopsy alone	Not Available	TCGA-EW-A1OV	ac68d219-5670-4ddd-8df6-8aa7ad59e5c7	Negative	Negative	3 Point Scale	Not Available	3 Point Scale	Modified radical mastectomy	Negative	Lumpectomy	Not Applicable	YES	27	-20764	Not Applicable	0	523	Not Available	NO		TCGA-EW-A1OV-D30309;TCGA-EW-A1OV-D30310;TCGA-EW-A1OV-D30308;TCGA-EW-A1OV-D29120	A35B4531-1DC9-46D1-A861-9056798B1594;D43BD34B-E399-4B01-9711-CFC5C3099BB2;438AC993-E582-4312-9218-95B3B4AF3C80;0F1217D3-7BF4-4145-9240-DE1C87BE3F50	Not Available;Not Available;Not Available;Not Available	7;7;7;8	252;314;252;252	203;273;203;203	Epirubicin;Docetaxel;Cyclophosphamide;Fluorouracil	Not Available;Not Available;Not Available;Not Available	3;3;3;3	3;3;3;3	178;180;890;890	mg;mg;mg;mg	ADJUVANT;ADJUVANT;ADJUVANT;ADJUVANT	Not Applicable;Not Applicable;Not Applicable;Not Applicable	1;1;1;1	IV;IV;IV;IV
TCGA-AR-A2LN	1161	Alive	T2	N0	M0	Stage IIA				65	Right Upper Outer Quadrant	Sentinel lymph node biopsy plus axillary dissection	Not Available	TCGA-AR-A2LN	A076F135-BE82-40FA-8516-285ED355C965	Not Available	Positive	Not Available	Not Available	Not Available	Not Available	Positive	Other	Not Applicable	Not Available	12	-23992	Not Applicable	0	520	Not Available	NO		TCGA-AR-A2LN-D37541	CECA734C-34EE-4E7A-BE8F-82D7437D58FB	Not Available	6	Not Available	15	Letrozole	Not Available	12	Not Available	Not Available	Not Available	Not Available	Not Applicable	Not Available	Not Available
TCGA-AO-A1KT	541	Alive	T1	N1	M0	Stage IIA				78	Left Upper Outer Quadrant;Left	Sentinel node biopsy alone	Not Available	TCGA-AO-A1KT	1f8f87cb-8a0b-474c-97fb-c71b4fd88d97	Not Available	Positive	4 Point Scale	4+	4 Point Scale	Not Available	Positive	Lumpectomy	Not Applicable	YES	1	-28660	Not Applicable	0	541	Not Available	NO		TCGA-AO-A1KT-D9910;TCGA-AO-A1KT-D9907;TCGA-AO-A1KT-D9909;TCGA-AO-A1KT-D9908	9e5254ab-c0ac-4253-bf73-2858ca59bc89;4daf246a-634a-4387-94f0-f90e6ef5ed43;6667d908-2ed7-4435-b5ed-adee0dae9f78;8515c4c8-a540-40dd-a831-e564158b5a23	Not Available;Not Available;Not Available;Not Available	1;1;1;1	Not Available;209;209;209	323;62;62;62	Arimidex;Fluorouracil;Methotrexate;Cyclophosphamide	Not Available;Not Available;Not Available;Not Available	4;4;4;4	Not Available;8;8;8	1;600;40;600	mg/day;mg/m2;mg/m2;mg/m2	ADJUVANT;ADJUVANT;ADJUVANT;ADJUVANT	Not Applicable;Not Applicable;Not Applicable;Not Applicable	1;1;1;1	PO;IV;IV;IV
TCGA-AO-A0J7	618	Alive	T2	N1	M0	Stage IIB				71	Left Upper Inner Quadrant;Left Lower Inner Quadrant;Left	Sentinel lymph node biopsy plus axillary dissection	Not Available	TCGA-AO-A0J7	9536bec0-dae0-4d63-a1b3-956741835243	Not Available	Positive	Not Available	Not Available	Not Available	Not Available	Positive	Modified Radical Mastectomy	Not Applicable	NO	19	-26281	Not Applicable	0	261	Not Available	Not Available		TCGA-AO-A0J7-D3114;TCGA-AO-A0J7-D3118;TCGA-AO-A0J7-D3113;TCGA-AO-A0J7-D3116	304050e5-dfd9-48ce-aab0-49d8d7f731a0;926f18ae-e779-45e5-b100-5edfc2e97133;c6d2fa6c-c6bb-4696-9ffd-3cada015a624;99f7ae0d-d072-40fc-be36-42be73a600e5	Not Available;Not Available;Not Available;Not Available	19;19;19;19	140;Not Available;140;195	97;202;97;154	DOXORUBICIN;ANASTROZOLE (ARIMIDEX);CYCLOPHOSPHAMIDE;PACLITAXEL	Not Available;Not Available;Not Available;Not Available	9;9;9;9	4;Not Available;4;4	60;1;600;175	mg/m2;mg/day;mg/m2;mg/m2	ADJUVANT;ADJUVANT;ADJUVANT;ADJUVANT	Not Applicable;Not Applicable;Not Applicable;Not Applicable	1;2;1;1	IV;PO;IV;IV
TCGA-GM-A2DB	2406	Alive	T2	N0 (i-)	M0	Stage IIA				62	Left Upper Outer Quadrant	Sentinel node biopsy alone	Not Available	TCGA-GM-A2DB	6E6B7742-A562-490B-BB72-04A5653852E4	Not Available	Negative	Not Available	Not Available	Not Available	Not Available	Negative	Lumpectomy	Not Applicable	YES	28	-22883	Not Applicable	0	1616	Not Available	NO		TCGA-GM-A2DB-D47159;TCGA-GM-A2DB-D47161;TCGA-GM-A2DB-D47162;TCGA-GM-A2DB-D47163	FCDFC8F4-07C3-4F53-A0E4-135FC08A31D6;8109884C-3338-42A4-8167-9ABEF5678D23;9C452D7D-4120-4BFE-B788-AEF890F1DA60;9DB393BE-D1F8-4423-BE3A-1201B189B8E6	Not Available;Not Available;Not Available;Not Available	22;22;22;22	167;248;248;248	91;181;181;181	Taxol;Fluorouracil;Epirubicin;Cytoxan	Complete Response;Complete Response;Complete Response;Complete Response	8;8;8;8	Not Available;Not Available;Not Available;Not Available	Not Available;Not Available;Not Available;Not Available	Not Available;Not Available;Not Available;Not Available	Not Available;Not Available;Not Available;Not Available	Not Applicable;Not Applicable;Not Applicable;Not Applicable	Not Available;Not Available;Not Available;Not Available	Not Available;Not Available;Not Available;Not Available
TCGA-D8-A141	626	Alive	T1c	N1	M0					40	Right	Axillary lymph node dissection alone	Not Available	TCGA-D8-A141	42f6f503-4cf6-4a8e-b5fe-b44bccf6b38b	Not Available	Positive	Not Available	Not Available	Not Available	Not Available	Positive	Modified Radical Mastectomy	Not Applicable	Not Available	27	-14626	Not Applicable	0	113	Not Available	Not Available		TCGA-D8-A141-D20735;TCGA-D8-A141-D64903;TCGA-D8-A141-D64904	A15AAA0F-A203-4D17-AC59-C7871CF733F8;F8D4FFC9-CAC1-4BF7-8524-0962257D22E0;885E2338-5CEA-43F7-A449-B6C3AB636165	Not Available;Not Available;Not Available	14;15;15	113;113;113	50;50;50	doxorubicine;cyclophosphamide;tamoxifen	Not Available;Not Available;Not Available	1;9;9	4;Not Available;Not Available	101.4;Not Available;Not Available	mg/m2;Not Available;Not Available	ADJUVANT;Not Available;Not Available	Not Applicable;Not Applicable;Not Applicable	Not Available;Not Available;Not Available	IV;Not Available;Not Available
TCGA-C8-A12U	385	Alive	T2	N1	M0	Stage IIB				46	Right	Axillary lymph node dissection alone	Not Available	TCGA-C8-A12U	97b5f490-1cd9-4833-b903-5f4c6e45670d	Not Available	Positive	Not Available	Not Available	Not Available	Not Available	Positive	Other	Not Applicable	Not Available	13	-17045	Not Applicable	0	0	Not Available	NO
TCGA-A2-A0D0	2048	Alive	T2	N0 (i-)	M0	Stage IIA				60	Left Upper Outer Quadrant	Axillary lymph node dissection alone	Not Available	TCGA-A2-A0D0	324bcba2-f6a4-45a6-807c-215bdffcca21	Not Available	Negative	Not Available	0	Not Available	Not Available	Negative	Simple Mastectomy	Not Applicable	NO	16	-22115	Not Applicable	0	643	Not Available	Not Available		TCGA-A2-A0D0-D1851;TCGA-A2-A0D0-D1852	f423013c-d03a-46bf-9df8-4261396bdc99;e74bfde2-3653-4de9-bff3-80e8d53d150d	Not Available;Not Available	16;16	125;125	62;62	Cytoxan;Docetaxel	Not Available;Not Available	9;9	4;4	1230;153	mg;mg	ADJUVANT;ADJUVANT	Not Applicable;Not Applicable	1;2	IV;IV
TCGA-A2-A0D2	1027	Alive	T2	N0 (i+)	M0	Stage IIA				45	Left Lower Outer Quadrant	Sentinel node biopsy alone	Not Available	TCGA-A2-A0D2	99e32c59-aa73-43fa-88c9-399ddadb2c72	Not Available	Negative	Not Available	0	Not Available	Not Available	Negative	Simple Mastectomy	Not Applicable	YES	16	-16623	Not Applicable	0	761	Not Available	Not Available		TCGA-A2-A0D2-D1822;TCGA-A2-A0D2-D1823;TCGA-A2-A0D2-D1824	0b7ae681-1762-4598-b9c5-79d77a5f208a;956680fa-6dc8-437e-8529-32d884b2e572;ef46d977-60f0-4915-9438-4c3e9c7e66d8	Not Available;Not Available;Not Available	17;17;17	123;123;179	74;74;137	Adriamycin;Cytoxan;Taxol	Not Available;Not Available;Not Available	9;9;9	4;4;4	108-109;1086;325-329	mg;mg;mg	ADJUVANT;ADJUVANT;ADJUVANT	Not Applicable;Not Applicable;Not Applicable	1;2;3	IV;IV;IV
TCGA-B6-A40B	3152	Alive	T1b	N0 (i-)	M0	Stage I				76	Left Upper Outer Quadrant	Sentinel node biopsy alone	Not Available	TCGA-B6-A40B	8539E15F-BA40-4219-AAEB-08D0AB101311	Not Available	Positive	4 Point Scale	3+	4 Point Scale	Not Available	Positive	Lumpectomy	Not Applicable	YES	20	-27811	Not Applicable	0	2521	Not Available	Not Available
TCGA-C8-A12N	358	Alive	T2	N0 (i-)	M0	Stage IIA				58	Right	Axillary lymph node dissection alone	Not Available	TCGA-C8-A12N	b8a615f9-d19b-4b09-8ec8-0674e5c648cd	Not Available	Positive	Not Available	Not Available	Not Available	Not Available	Positive	Other	Not Applicable	Not Available	12	-21428	Not Applicable	0	0	Not Available	Not Available
TCGA-BH-A0DV	2064	Alive	T2	N2a	M0	Stage IIIA				54	Left Upper Inner Quadrant;Left Lower Inner Quadrant;Left Lower Outer Quadrant;Left	Not Available	Not Available	TCGA-BH-A0DV	96b9c7db-1be1-4b60-b47c-26b654c3d64c	Not Available	Positive	Not Available	Not Available	Not Available	Not Available	Positive	Modified Radical Mastectomy	Not Applicable	Not Available	2	-19781	Not Applicable	0	1374	Not Available	NO		TCGA-BH-A0DV-D63673;TCGA-BH-A0DV-D63674;TCGA-BH-A0DV-D63675	C3346CC5-8B94-4A86-A119-C6A580D232C8;6D3D306F-FA11-4AED-93F7-6388AEE8F089;BB94428A-1E62-47AC-BB42-8CA90FF6F1BD	Not Available;Not Available;Not Available	15;15;15	176;177;177	48;48;48	Taxotere;Adriamycin;Cytoxan	Complete Response;Complete Response;Complete Response	8;8;8	Not Available;Not Available;Not Available	Not Available;Not Available;Not Available	Not Available;Not Available;Not Available	Not Available;Not Available;Not Available	Not Applicable;Not Applicable;Not Applicable	Not Available;Not Available;Not Available	Not Available;Not Available;Not Available
TCGA-A2-A0YH	659	Alive	T2	N2a	M0	Stage IIIA				53	Left Lower Outer Quadrant	Axillary lymph node dissection alone	Not Available	TCGA-A2-A0YH	298d33da-15af-48cb-b30f-eaf54e7baa43	Not Available	Positive	Not Available	3+	Not Available	Not Available	Positive	Lumpectomy	Not Applicable	NO	14	-19596	Not Applicable	0	379	Not Available	Not Available		TCGA-A2-A0YH-D5437;TCGA-A2-A0YH-D5440;TCGA-A2-A0YH-D5441;TCGA-A2-A0YH-D5435	80f9e542-473a-4608-9e1c-491b215c50d7;599117f8-1d3d-4e44-bf96-83aaba1b8ca7;cbf163a4-c78e-463e-8de3-c0981fefd6f9;e60cd9fa-5849-49a5-8bb1-69491f0379a1	Not Available;Not Available;Not Available;Not Available	14;14;14;14	179;179;Not Available;60	74;74;Not Available;60	Taxotere;Cytoxan;Arimidex;Adriamycin	Not Available;Not Available;Not Available;Not Available	12;12;12;12	6;6;Not Available;1	138;1100;Not Available;Not Available	mg;mg;Not Available;Not Available	ADJUVANT;ADJUVANT;ADJUVANT;ADJUVANT	Not Applicable;Not Applicable;Not Applicable;Not Applicable	2;3;4;1	IV;IV;PO;IV
TCGA-B6-A1KI	2236	Alive	T1c	N0	M0	Stage I				63	Right Upper Inner Quadrant	Sentinel node biopsy alone	Not Available	TCGA-B6-A1KI	1dafdd64-527d-4d46-bbdf-7a97774f881b	Not Available	Positive	Not Available	Not Available	Not Available	Not Available	Positive	Other	Not Applicable	NO	19	-23031	Not Applicable	0	1463	Not Available	NO
TCGA-A1-A0SM	242	Alive	T2	N0 (i-)	M0	Stage IIA				77	Left	Sentinel lymph node biopsy plus axillary dissection	Not Available	TCGA-A1-A0SM	784de7ac-8424-42eb-83d4-a1bebaa42b97	Not Available	Positive	Not Available	Not Available	Not Available	Not Available	Negative	Modified Radical Mastectomy	Not Applicable	Not Available	6	-28198	Not Applicable	0	242	Not Available	Not Available
TCGA-A1-A0SF	1463	Alive	T2	N0	M0	Stage IIA				54	Left	Sentinel lymph node biopsy plus axillary dissection	Not Available	TCGA-A1-A0SF	4b620966-b4c7-4615-bf58-ca9d3226b9bd	Not Available	Positive	Not Available	Not Available	Not Available	Not Available	Positive	Modified Radical Mastectomy	Not Applicable	Not Available	24	-19731	Not Applicable	0	1463	Not Available	NO		TCGA-A1-A0SF-D12156;TCGA-A1-A0SF-D12154;TCGA-A1-A0SF-D12152	7D85A866-4109-48A5-A927-6B9F5C64BD59;8B91D294-5433-4D18-A271-253430DDD871;911C7AF6-25C0-4A50-BE12-4E139C861AC0	Not Available;Not Available;Not Available	24;24;24	Not Available;918;126	1010;157;65	arimidex;tamoxifen;tc	Not Available;Not Available;Not Available	5;5;5	Not Available;Not Available;4	Not Available;Not Available;Not Available	Not Available;Not Available;Not Available	ADJUVANT;ADJUVANT;ADJUVANT	Not Applicable;Not Applicable;Not Applicable	Not Available;Not Available;Not Available	PO;PO;IV
TCGA-LD-A66U	646	Alive	T2	N1mi	MX	Stage IIB				44	Right Upper Outer Quadrant	Sentinel lymph node biopsy plus axillary dissection	Not Available	TCGA-LD-A66U	38DC3E09-0B0E-4A29-B318-CC0352013DAE	Not Available	Positive	3 Point Scale	3+	3 Point Scale	Not Available	Positive	Modified Radical Mastectomy	Not Applicable	NO	27	-16101	Not Applicable	0	252	Not Available	Not Available		TCGA-LD-A66U-D44826;TCGA-LD-A66U-D44784;TCGA-LD-A66U-D44824;TCGA-LD-A66U-D58447	26C2F6EB-DFF2-4C2A-A095-98A2434C36EF;7A18D472-645D-49A3-B32B-E960EF3D6FC1;0938D350-5A79-457E-B8EA-2BCF27413DDE;F33118FA-3D18-420A-8F4A-2B5ECD06BE24	Not Available;Not Available;Not Available;Not Available	27;27;27;10	183;127;127;Not Available	141;85;85;278	Taxol;Adriamycin;Cytoxan;Tamoxifen	Unknown;Unknown;Unknown;Not Applicable	6;6;6;4	Not Available;Not Available;Not Available;Not Available	Not Available;Not Available;Not Available;Not Available	Not Available;Not Available;Not Available;Not Available	Not Available;Not Available;Not Available;Not Available	Not Applicable;Not Applicable;Not Applicable;Not Applicable	Not Available;Not Available;Not Available;Not Available	Not Available;Not Available;Not Available;Not Available
TCGA-E9-A1NA	1112	Alive	T2	N0	M0	Stage IIA				58	Left Lower Outer Quadrant	Axillary lymph node dissection alone	Not Available	TCGA-E9-A1NA	af577366-0258-49e7-b6af-e70056c081a4	Not Available	Positive	Not Available	Not Available	Not Available	Not Available	Positive	Not Available	Not Applicable	YES	23	-21397	Not Applicable	0	0	Not Available	NO		TCGA-E9-A1NA-D32899;TCGA-E9-A1NA-D32900;TCGA-E9-A1NA-D32901	728F3086-1CBF-46B3-8113-1355961E96B6;2A162745-964D-4B44-90CE-6DA163CD3A01;2D437D87-3612-4B26-B16A-AF426B729C67	Not Available;Not Available;Not Available	15;15;15	148;148;Not Available	12;12;206	Cyclophosphamide;Carboplatin;Letrozole	Not Available;Not Available;Not Applicable	6;6;6	Not Available;Not Available;Not Available	Not Available;Not Available;Not Available	Not Available;Not Available;Not Available	Not Available;Not Available;Not Available	Not Applicable;Not Applicable;Not Applicable	Not Available;Not Available;Not Available	Not Available;Not Available;Not Available
TCGA-AO-A12D	2515	Alive	T1c	N1a	M0	Stage IIA				43	Left Upper Outer Quadrant;Left	Sentinel lymph node biopsy plus axillary dissection	Not Available	TCGA-AO-A12D	2fe854b4-bac9-4801-9a1c-ee99388e8082	Not Available	Negative	Not Available	Not Available	Not Available	Not Available	Negative	Modified Radical Mastectomy	Not Applicable	YES	8	-15774	Not Applicable	0	1948	Not Available	Not Available		TCGA-AO-A12D-D5974;TCGA-AO-A12D-D5973;TCGA-AO-A12D-D5971;TCGA-AO-A12D-D5972	9e959e52-721e-4948-8ebb-0b025e5cf4a5;67744251-ab75-4c28-8782-6df6f473f4ed;cc8a523b-e65b-4413-95b9-ee3bb5e88e41;6c48065e-2a03-4fe6-a4d7-d5ceaba2cc5f	Not Available;Not Available;Not Available;Not Available	10;10;10;10	503;212;128;128	170;149;65;65	Trastuzumab;Albumin-Bound Paclitaxel;Cyclophosphamide;Doxorubicin	Not Available;Not Available;Not Available;Not Available	1;1;1;1	17;4;4;4	6;200;600;60	mg/kg;mg/m2;mg/m2;mg/m2	ADJUVANT;ADJUVANT;ADJUVANT;ADJUVANT	Not Applicable;Not Applicable;Not Applicable;Not Applicable	2;1;1;1	IV;IV;IV;IV
TCGA-A8-A08S	1004	Alive	T1c	N1	M0	Stage IIA				71	Left	Not Available	Not Available	TCGA-A8-A08S	2779fa01-ac93-4e80-a997-3385f72172c3	Not Available	Positive	Not Available	Not Available	Not Available	Not Available	Positive	Other	Not Applicable	Not Available	27	-25994	Not Applicable	0	580	Not Available	Not Available		TCGA-A8-A08S-D37747	F9B9A52B-AF15-41B3-9116-D18A681DCB1B	n/a	6	Not Available	62	Anastrozole	Not Applicable	12	Not Available	Not Available	Not Available	Not Available	Not Applicable	Not Available	Not Available
TCGA-D8-A1XZ	466	Alive	T1c	N2a	MX	Stage IIIA				81	Right Lower Inner Quadrant	Axillary lymph node dissection alone	Not Available	TCGA-D8-A1XZ	2c90d5e3-ac8c-4c86-a06f-42ccc064eb49	Not Available	Positive	Not Available	Not Available	Not Available	Not Available	Negative	Modified Radical Mastectomy	Not Applicable	Not Available	9	-29916	Not Applicable	0	121	Not Available	NO		TCGA-D8-A1XZ-D30078	3B8B3BD1-028D-4001-B58C-D0CE9C68CF27	Not Available	2	Not Available	94	tamoxiphene+anastrozolum	Not Available	4	Not Available	20+1	mg/day	ADJUVANT	Not Applicable	Not Available	PO
TCGA-B6-A0RH	6456	Dead	T2	N0 (i-)	M0	Stage IIA				51	Left Lower Inner Quadrant	Axillary lymph node dissection alone	Not Available	TCGA-B6-A0RH	c3148e68-1739-4334-abda-1dcbc2166846	Negative	Positive	Not Available	Not Available	Not Available	Not Evaluated	Positive	Modified Radical Mastectomy	Not Applicable	NO	15	-18759	Not Applicable	0	5749	Not Available	Not Available
TCGA-A2-A3XU	912	Dead	T2	N1mi	M0	Stage IIB				35	Left	Sentinel lymph node biopsy plus axillary dissection	Not Available	TCGA-A2-A3XU	A8E7D8A4-BBF0-496B-B387-8E014CFDCEA6	Not Available	Negative	Not Available	Not Available	Not Available	Not Available	Negative	Lumpectomy	Not Applicable	NO	29	-13046	912	0	Not Available	Not Available	Not Available		TCGA-A2-A3XU-D34706;TCGA-A2-A3XU-D34707;TCGA-A2-A3XU-D34708;TCGA-A2-A3XU-D34709;TCGA-A2-A3XU-D34710	F99B1711-2441-4D81-BE35-E77D8DB5DD5C;22884654-200E-40BD-8E0D-C5BB2915AC39;BF14305C-8340-470C-B0C2-57AD71B8C1DE;D7667385-C63A-4D90-AE37-D95D1BC45AD5;45C67643-FF02-4C5B-874F-3D7D85A8FE9D	Not Available;Not Available;Not Available;Not Available;Not Available	28;28;28;28;28	155;155;155;718;902	Not Available;Not Available;Not Available;596;657	Adriamycin;Cytoxan;Taxotere;Arimidex;Xeloda	Unknown;Unknown;Unknown;Clinical Progressive Disease;Clinical Progressive Disease	8;8;8;8;8	Not Available;Not Available;Not Available;Not Available;Not Available	Not Available;Not Available;Not Available;Not Available;Not Available	Not Available;Not Available;Not Available;Not Available;Not Available	Not Available;Not Available;Not Available;Not Available;Not Available	Not Applicable;Not Applicable;Not Applicable;Not Applicable;Not Applicable	Not Available;Not Available;Not Available;Not Available;Not Available	Not Available;Not Available;Not Available;Not Available;Not Available
TCGA-BH-A0H6	747	Alive	T1b	NX	M0	Stage I				82	Right Upper Inner Quadrant;Right Upper Outer Quadrant;Right	No axillary staging	Not Available	TCGA-BH-A0H6	aeb6a3a6-b57a-4c53-90e6-e833777dd2a1	Not Available	Positive	Not Available	3+	Not Available	Not Evaluated	Positive	Other	Not Applicable	NO	10	-30125	Not Applicable	0	747	Not Available	Not Available
TCGA-BH-A0H7	702	Alive	T1c	N2a	M0	Stage IIIA				65	Right Upper Inner Quadrant;Right Upper Outer Quadrant;Right Lower Inner Quadrant;Right Lower Outer Quadrant;Right	Axillary lymph node dissection alone	Not Available	TCGA-BH-A0H7	2021ed1f-dc75-4701-b8b8-1386466e4802	Not Available	Positive	Not Available	2+	Not Available	Not Evaluated	Positive	Modified Radical Mastectomy	Not Applicable	NO	10	-23972	Not Applicable	0	702	Not Available	Not Available		TCGA-BH-A0H7-D4715;TCGA-BH-A0H7-D4717;TCGA-BH-A0H7-D4728;TCGA-BH-A0H7-D4726;TCGA-BH-A0H7-D4719	3A96F8DB-2BB6-4F01-A332-0CC10127499B;0D085B7B-5316-41F0-9FF4-0EF4C547C459;8C760D86-7F32-4842-8DB0-ADAFD53EA414;C42E6C62-C1C9-46D9-B3BB-217B83E7D2ED;F4A15B10-F974-4196-AC98-13A14F2D6621	Not Available;Not Available;Not Available;Not Available;Not Available	17;18;18;18;18	Not Available;148;232;246;148	298;85;85;169;85	ARIMIDEX;DOXORUBICIN;BEVACIZUMAB (AVASTIN)/PLACEBO PROVIDED BY STUDY;PACLITAXEL;CYCLOPHOSPHAMIDE	Not Available;Not Available;Not Available;Not Available;Not Available	11;11;11;11;11	Not Available;4;8;12;4	1;86;765;115;860	mg/day;mg;mg;mg;mg	ADJUVANT;ADJUVANT;ADJUVANT;ADJUVANT;ADJUVANT	Not Applicable;Not Applicable;Not Applicable;Not Applicable;Not Applicable	1;1;1;1;1	PO;IV;IV;IV;IV
TCGA-AR-A1AM	2991	Alive	T3	N1	M0	Stage IIIA				52	Right Upper Outer Quadrant	Not Available	Not Available	TCGA-AR-A1AM	EBD1512A-4865-4193-97B3-F599D555759A	Not Available	Positive	Not Available	Not Available	Not Available	Not Available	Positive	Simple Mastectomy	Not Applicable	Not Available	20	-19123	Not Applicable	0	1903	Not Available	Not Available		TCGA-AR-A1AM-D36899;TCGA-AR-A1AM-D36913;TCGA-AR-A1AM-D36914;TCGA-AR-A1AM-D63948	66305035-0C04-4F78-9827-C6945903CB21;A6043E89-02FF-41DB-B796-E31AA6778A1F;A2E5EB14-9F26-47D5-86B5-95B3B1E65039;1F367D89-FCE1-484D-B3CA-93FF5FE8F4E0	Not Available;Not Available;Not Available;Not Available	20;20;20;21	97;314;336;97	55;127;314;55	Adriamycin;Tamoxifen;Anastrozole;cytoxan	Not Available;Not Available;Not Available;Unknown	11;11;11;8	Not Available;Not Available;Not Available;Not Available	Not Available;Not Available;Not Available;Not Available	Not Available;Not Available;Not Available;Not Available	Not Available;Not Available;Not Available;Not Available	Not Applicable;Not Applicable;Not Applicable;Not Applicable	Not Available;Not Available;Not Available;Not Available	Not Available;Not Available;Not Available;Not Available
TCGA-E9-A5UO	785	Alive	T2	N0	M0	Stage IIA				41	Right Upper Outer Quadrant	Axillary lymph node dissection alone	Not Available	TCGA-E9-A5UO	ED2617C3-5D3B-4688-9283-0F8A10E0B10D	Not Available	Not Evaluated	Not Available	Not Available	Not Available	Not Available	Not Evaluated	Other	Not Applicable	NO	23	-15050	Not Applicable	0	7	Not Available	Not Available
TCGA-B6-A0X4	860	Dead	T2	N1b	M0	Stage IIB				62	Left	Axillary lymph node dissection alone	Not Available	TCGA-B6-A0X4	4e42fdc5-2a8b-49e9-87ef-6db7a6692d08	Not Available	Positive	Not Available	Not Available	Not Available	Not Available	Positive	Modified Radical Mastectomy	Not Applicable	NO	14	-22688	860	0	Not Available	Not Available	Not Available
TCGA-BH-A8FZ	574	Alive	T1b	N0	M0	Stage IA				58	Left	Not Available	Not Available	TCGA-BH-A8FZ	1CC30842-4A5B-4F07-B36F-5B84CEAA5662	Not Available	Positive	Not Available	Not Available	Not Available	Not Available	Positive	Simple Mastectomy	Not Applicable	Not Available	25	-21343	Not Applicable	0	144	Not Available	Not Available
TCGA-EW-A1PH	607	Alive	T1c	N1a	M0	Stage IIA				52	Right Upper Outer Quadrant	Sentinel lymph node biopsy plus axillary dissection	Not Available	TCGA-EW-A1PH	4da999a0-ef41-4a0b-b1d1-446b39cc855a	Not Available	Negative	3 Point Scale	Not Available	3 Point Scale	Not Available	Negative	Lumpectomy	Not Applicable	YES	27	-19073	Not Applicable	0	140	Not Available	NO		TCGA-EW-A1PH-D30304;TCGA-EW-A1PH-D30306;TCGA-EW-A1PH-D29111;TCGA-EW-A1PH-D30305;TCGA-EW-A1PH-D29113	2DDB37C1-2B90-4032-8C74-3AB053366DB0;8C772D08-80AB-49A9-9CAC-40EEADDB8D31;E98E3894-4A1F-4559-AA6C-977995AAADD4;3C59E6BD-8791-41EF-A738-A127DA2E0088;CE3771B3-13A0-460B-B9C7-C17BAA64C06A	Not Available;Not Available;Not Available;Not Available;Not Available	8;8;8;8;8	140;161;140;140;271	98;161;98;98;215	Cyclophosphamide;Docetaxel;Fluorouracil;Epirubicin;Taxol	Not Available;Not Available;Not Available;Not Available;Not Available	3;3;3;3;3	3;1;3;3;8	835;169;835;167;124	mg;mg;mg;mg;mg	ADJUVANT;ADJUVANT;ADJUVANT;ADJUVANT;ADJUVANT	Not Applicable;Not Applicable;Not Applicable;Not Applicable;Not Applicable	1;1;1;1;2	IV;IV;IV;IV;IV
TCGA-A7-A13E	614	Dead	T2	N1	MX	Stage IIB		FPPP	TCGA	62	Left Upper Outer Quadrant	Sentinel lymph node biopsy plus axillary dissection	Not Available	TCGA-A7-A13E	8c7e74e0-71ef-49b8-9217-94b8ef740ef9	Not Available	Positive	Not Available	Not Available	Not Available	Not Available	Negative	Lumpectomy	Not Applicable	NO	28	-22690	Not Applicable	0	287	Not Available	Not Available		TCGA-A7-A13E-D8481;TCGA-A7-A13E-D8387;TCGA-A7-A13E-D8384;TCGA-A7-A13E-D8385;TCGA-A7-A13E-D8386;TCGA-A7-A13E-D30411;TCGA-A7-A13E-D30410	6b9ba4ba-7f9d-4756-b32b-d5bc244ed7e7;2a1cd4f5-b57f-4701-a524-65a4c933838e;ab9b71e4-bef4-4ef9-aee1-f529cd48d75e;dacbe1fe-726e-49ea-807c-c058a56849ab;d8fde920-62a6-411b-8bb4-b2d156e504c4;17FFDC6B-E84C-4E5B-999D-D68ED4BF7881;983433D3-76A3-4F8C-9397-6496805CDAB0	Not Available;Not Available;Not Available;Not Available;Not Available;Not Available;Not Available	28;21;21;21;21;9;9	Not Available;193;108;108;207;574;589	211;67;67;67;123;574;211	Arimidex;Bevacizumab;Doxorubicin;Cyclophosphamide;Paclitaxel;Taxol;Anastrozole	Not Available;Not Available;Not Available;Not Available;Not Available;Not Available;Not Available	2;3;3;3;3;4;4	Not Available;8;4;4;4;1;Not Available	1;914-1364;120-122;1200-1230;158-160;157;1	mg;mg;mg;mg;mg;mg;mg	ADJUVANT;ADJUVANT;ADJUVANT;ADJUVANT;ADJUVANT;PALLIATIVE;ADJUVANT	Not Applicable;Not Applicable;Not Applicable;Not Applicable;Not Applicable;Not Applicable;Not Applicable	1;1;1;1;1;2;1	PO;IV;IV;IV;IV;IV;PO
TCGA-A2-A0YM	965	Alive	T2	N0 (i-)	M0	Stage IIA				67	Left Upper Outer Quadrant	Other (specify)	Sentinel lymph node biopsy and non-sentinel lymph node biopsy	TCGA-A2-A0YM	5cbf0aea-ebb4-4005-bdd5-14ef2dc6826c	Not Available	Negative	Not Available	Not Available	Not Available	Not Available	Negative	Lumpectomy	Not Applicable	YES	8	-24831	Not Applicable	0	662	Not Available	Not Available
TCGA-D8-A1JL	611	Alive	T2	N0	M0	Stage IIA				72	Left Lower Inner Quadrant	Axillary lymph node dissection alone	Not Available	TCGA-D8-A1JL	aa4244a8-0454-4247-a1c3-357fd51746fa	Not Available	Negative	Not Available	Not Available	Not Available	Not Available	Negative	Modified Radical Mastectomy	Not Applicable	Not Available	29	-26484	Not Applicable	0	265	Not Available	Not Available
TCGA-E2-A14P	1246	Alive	T2	N3	M0	Stage IIIC				79	Right Upper Outer Quadrant	Axillary lymph node dissection alone	Not Available	TCGA-E2-A14P	e4fc0909-f284-4471-866d-d8967b6adcbc	Not Available	Negative	Not Available	Not Available	Not Available	Not Available	Negative	Lumpectomy	Not Applicable	NO	31	-28923	Not Applicable	0	487	Not Available	NO		TCGA-E2-A14P-D18847	1097E387-AF7B-476A-AE90-ECF89836F10D	Not Available	20	396	39	Trastuzumab	Not Available	10	3	570	mg	ADJUVANT	Not Applicable	1	IV
TCGA-AO-A0JA	655	Alive	T2	N3	M0	Stage IIIC				36	Right Upper Inner Quadrant;Right Lower Inner Quadrant;Right	Sentinel lymph node biopsy plus axillary dissection	Not Available	TCGA-AO-A0JA	86b7b206-8e69-432d-acc9-bccce710955e	Not Available	Positive	Not Available	1+	Not Available	Not Available	Positive	Modified Radical Mastectomy	Not Applicable	NO	19	-13307	Not Applicable	0	346	Not Available	Not Available		TCGA-AO-A0JA-D3170;TCGA-AO-A0JA-D3168;TCGA-AO-A0JA-D3169;TCGA-AO-A0JA-D3167	357e7201-60df-425e-9cab-dd4722ff6b34;3e3ada60-dd5a-4b4e-8cf2-53587263d938;bdf4593a-cafd-4db8-b132-eb1d37a76eee;3c735330-523e-41f1-9fad-ef714a373d23	Not Available;Not Available;Not Available;Not Available	19;19;19;19	Not Available;Not Available;Not Available;242	292;166;166;166	PACLITAXEL;LEUPROLIDE ACETATE (LUPRON);ZOLEDRONIC ACID;TAMOXIFEN	Not Available;Not Available;Not Available;Not Available	9;9;9;9	7;Not Available;6;Not Available	80;7.5;4;20	mg/m2;mg;mg;mg/day	PROGRESSION;RECURRENCE;RECURRENCE;RECURRENCE	Not Applicable;Not Applicable;Not Applicable;Not Applicable	1;1;1;1	IV;IM;IV;PO
TCGA-S3-AA12	574	Alive	T3	N1a	MX	Stage IIIA				82	Left;Left Upper Inner Quadrant;Left Lower Inner Quadrant	Sentinel lymph node biopsy plus axillary dissection	Not Available	TCGA-S3-AA12	2BCACFD1-6A45-4B96-9B80-2AD569B1AB45	Not Available	Positive	3 Point Scale	2+	3 Point Scale	Not Available	Negative	Simple Mastectomy	Not Applicable	NO	18	-30101	Not Applicable	0	259	Not Available	Not Available		TCGA-S3-AA12-D58368	1212862C-4FC4-424A-AE86-4464B10A60B1	Not Available	18	Not Available	58	ANASTROZOLE	Not Applicable	4	Not Available	Not Available	Not Available	Not Available	Not Applicable	Not Available	Not Available
TCGA-AC-A3W6	0	Alive	T3	N1	MX	Stage IIIA				90	Right	Sentinel node biopsy alone	Not Available	TCGA-AC-A3W6	1B4CFAD1-E353-4411-97B6-2B7B9309E95E	Not Available	Positive	3 Point Scale	1+	3 Point Scale	Not Available	Positive	Modified Radical Mastectomy	Not Applicable	YES	24	-32872	Not Applicable	0	0	Not Available	Not Available
TCGA-A8-A07E	608	Alive	T4b	N3a	MX	Stage X				81	Left Upper Outer Quadrant	Not Available	Not Available	TCGA-A8-A07E	853456d8-2367-404e-abc9-020fe8bbd209	Not Available	Positive	Not Available	Not Available	Not Available	Not Available	Positive	Other	Not Applicable	Not Available	27	-29800	Not Applicable	0	608	Not Available	Not Available		TCGA-A8-A07E-D37761	4C0CE1A6-BDC8-4C9A-8A4B-C562220040B4	n/a	6	Not Available	0	Letrozole	Not Applicable	12	Not Available	Not Available	Not Available	Not Available	Not Applicable	Not Available	Not Available
TCGA-A7-A5ZW	326	Alive	T1c	N1a	M0	Stage IIA				47	Right Upper Outer Quadrant	Sentinel node biopsy alone	Not Available	TCGA-A7-A5ZW	523E24A2-51B9-4658-BE2F-42E5FCCEBB17	Not Available	Positive	3 Point Scale	Not Available	3 Point Scale	Not Available	Positive	Lumpectomy	Not Applicable	NO	13	-17529	Not Applicable	0	134	Not Available	Not Available		TCGA-A7-A5ZW-D50165;TCGA-A7-A5ZW-D50166;TCGA-A7-A5ZW-D50168	4AF33B96-C484-42DE-8F9B-AAB6DC4E168D;C795DC4E-1F39-460D-9E49-17CB3709BE9E;D46476DA-66D7-47D9-9AAA-19A388D19BAA	Not Available;Not Available;Not Available	16;16;16	176;176;Not Available	71;71;269	Cyclophosphamide;Taxotere;Tamoxifen	Complete Response;Complete Response;Not Applicable	10;10;10	Not Available;Not Available;Not Available	Not Available;Not Available;Not Available	Not Available;Not Available;Not Available	Not Available;Not Available;Not Available	Not Applicable;Not Applicable;Not Applicable	Not Available;Not Available;Not Available	Not Available;Not Available;Not Available
TCGA-EW-A1IW	371	Alive	T2	N1a	MX	Stage IIB				80	Right Lower Inner Quadrant;Right Lower Outer Quadrant	Sentinel lymph node biopsy plus axillary dissection	Not Available	TCGA-EW-A1IW	5e2cbc56-97f9-4b94-ade2-a3f739bcc7be	Not Available	Positive	3 Point Scale	3+	3 Point Scale	Not Available	Positive	Other	Not Applicable	YES	27	-29529	Not Applicable	0	252	Not Available	NO		TCGA-EW-A1IW-D21178	6E6AFF49-706F-44B0-8ED2-F4AB626A5491	Not Available	10	Not Available	71	Aromasin	Not Available	2	6	25	mg/day	ADJUVANT	Not Applicable	Not Available	PO
TCGA-C8-A1HJ	5	Alive	T2	N0	M0	Stage IIA				53	Right	Axillary lymph node dissection alone	Not Available	TCGA-C8-A1HJ	a855c228-a263-44df-87a0-cbc32187e3f5	Not Available	Negative	Not Available	Not Available	Not Available	Not Available	Negative	Other	Not Applicable	Not Available	1	-19629	Not Applicable	0	5	Not Available	NO
TCGA-AR-A24X	3004	Alive	T2	N0	M0	Stage IIA				52	Right Upper Inner Quadrant	Sentinel lymph node biopsy plus axillary dissection	Not Available	TCGA-AR-A24X	491d5ebb-e9ab-4b17-acb8-630ff9fef0f2	Not Available	Positive	Not Available	Not Available	Not Available	Not Available	Positive	Simple Mastectomy	Not Applicable	YES	30	-19030	Not Applicable	0	1465	Not Available	Not Available		TCGA-AR-A24X-D31644;TCGA-AR-A24X-D31645;TCGA-AR-A24X-D31646	4A49DB24-6D72-4CF9-A396-F9FEC2E3A3FF;D805353E-47A2-4282-9237-2CAC88D2665E;5D4ED2DA-2DBA-474E-911D-6EFAE11A411B	Not Available;Not Available;Not Available	21;21;21	Not Available;Not Available;1926	Not Available;Not Available;130	Doxorubicin;Cytoxan;Tamoxifen	Not Available;Not Available;Not Available	5;5;5	Not Available;Not Available;Not Available	Not Available;Not Available;Not Available	Not Available;Not Available;Not Available	Not Available;Not Available;Not Available	Not Applicable;Not Applicable;Not Applicable	Not Available;Not Available;Not Available	Not Available;Not Available;Not Available
TCGA-E2-A1IO	1855	Alive	T1c	N0	M0	Stage I				37	Right	Sentinel node biopsy alone	Not Available	TCGA-E2-A1IO	71fc8941-4cfb-47ea-a533-873d38f8c95c	Not Available	Positive	3 Point Scale	Not Available	3 Point Scale	Not Available	Positive	Lumpectomy	Not Applicable	NO	29	-13671	Not Applicable	0	498	Not Available	NO		TCGA-E2-A1IO-D20320;TCGA-E2-A1IO-D20319;TCGA-E2-A1IO-D20321	BFC8334A-C530-4EE0-860A-3473046CCE9F;5CAD1231-055C-4E7F-AA97-689B30AEE887;07023BDC-054F-4A18-BA92-A01D49FC2F1D	Not Available;Not Available;Not Available	4;4;4	147;147;Not Available	84;84;266	Docetaxel;Cyclophosphamide;Tamoxifen	Not Available;Not Available;Not Available	1;1;1	4;4;Not Available	115.5;924;20	mg;mg;mg/day	ADJUVANT;ADJUVANT;ADJUVANT	Not Applicable;Not Applicable;Not Applicable	1;1;2	IV;IV;PO
TCGA-E2-A1IE	2362	Alive	T2	N1	M0	Stage IIB				61	Right	Sentinel node biopsy alone	Not Available	TCGA-E2-A1IE	2d0d7ff4-7866-4ae1-9cf1-a3c7f4cbe48d	Not Available	Positive	Not Available	Not Available	Not Available	Not Available	Positive	Lumpectomy	Not Applicable	NO	26	-22510	Not Applicable	0	983	Not Available	NO		TCGA-E2-A1IE-D19971;TCGA-E2-A1IE-D19965;TCGA-E2-A1IE-D19967;TCGA-E2-A1IE-D19968;TCGA-E2-A1IE-D19970;TCGA-E2-A1IE-D70374;TCGA-E2-A1IE-D70375;TCGA-E2-A1IE-D70376;TCGA-E2-A1IE-D70377	FF2B7E21-B246-498D-8B7B-4B91A0FB3425;F1068428-E9F7-419B-B5A1-1C52A1E42A8E;65CC9CCD-D919-4BCD-96BF-619424B8D8BE;21FD6890-254A-4F5F-B112-8D1EB3C23341;D27CB74E-89DC-4859-81F9-CBA4A807E9E8;FC87038A-95A3-4E05-9442-79BF251AF39F;6A7EB17B-231B-4C2C-B1B0-8825B0BD71CA;7325CF50-8976-4A43-9E2F-6FA667BC428C;07C275AD-3B22-436C-89C9-CCB6FD3D2B2E	Not Available;Not Available;Not Available;Not Available;Not Available;Not Available;Not Available;Not Available;Not Available	21;21;21;21;21;16;16;16;16	Not Available;104;104;171;437;1928;2187;Not Available;Not Available	500;62;62;118;252;1844;1928;2187;2187	Tamoxifen;Doxorubicin;Cyclophosphamide;Paclitaxel;Arimidex;Femara;Faslodex;Exemestane;Everolimus	Not Available;Not Available;Not Available;Not Available;Not Available;Clinical Progressive Disease;Clinical Progressive Disease;Not Applicable;Not Applicable	12;12;12;12;12;3;3;3;3	Not Available;4;4;4;Not Available;Not Available;Not Available;Not Available;Not Available	20;118;1182;341;1;Not Available;Not Available;Not Available;Not Available	mg/day;mg;mg;mg;mg/day;Not Available;Not Available;Not Available;Not Available	ADJUVANT;ADJUVANT;ADJUVANT;ADJUVANT;ADJUVANT;Not Available;Not Available;Not Available;Not Available	Not Applicable;Not Applicable;Not Applicable;Not Applicable;Not Applicable;Not Applicable;Not Applicable;Not Applicable;Not Applicable	4;1;1;2;3;Not Available;Not Available;Not Available;Not Available	PO;IV;IM;IV;IV;PO;Not Available;Not Available;Not Available;Not Available
TCGA-LL-A73Z	227	Dead	T1c	NX	M1	Stage IV				55	Left;Left Lower Inner Quadrant	No axillary staging	Not Available	TCGA-LL-A73Z	3E637872-F5E5-49D3-BB0D-9C16B8713382	Not Available	Positive	3 Point Scale	1+	3 Point Scale	Not Evaluated	Positive	Lumpectomy	Not Applicable	NO	15	-20118	Not Applicable	0	137	Not Available	Not Available		TCGA-LL-A73Z-D51324;TCGA-LL-A73Z-D51326;TCGA-LL-A73Z-D51327;TCGA-LL-A73Z-D51328	7720FC0E-5AB6-4C6A-8EE4-97B0882078E7;C1E53020-8C36-4C1C-89EB-FFA09DCF92E6;3E79EC05-9045-43FC-94DB-E1CD163B0D88;D00B1B78-354F-4C0A-BA7A-27A54ECC394D	Not Available;Not Available;Not Available;Not Available	15;15;15;15	60;60;109;179	18;18;74;123	Adriamycin;Cytoxan;taxol;faslodex	Clinical Progressive Disease;Clinical Progressive Disease;Clinical Progressive Disease;Clinical Progressive Disease	11;11;11;11	Not Available;Not Available;Not Available;Not Available	Not Available;Not Available;Not Available;Not Available	Not Available;Not Available;Not Available;Not Available	Not Available;Not Available;Not Available;Not Available	Not Applicable;Not Applicable;Not Applicable;Not Applicable	Not Available;Not Available;Not Available;Not Available	Not Available;Not Available;Not Available;Not Available
TCGA-C8-A131	411	Alive	T2	N2	M0	Stage IIIA				82	Left	Axillary lymph node dissection alone	Not Available	TCGA-C8-A131	c49e3b18-fd88-48f4-8b01-300692ceb367	Not Available	Negative	Not Available	Not Available	Not Available	Not Available	Negative	Other	Not Applicable	Not Available	15	-29966	Not Applicable	0	14	Not Available	NO		TCGA-C8-A131-D70828;TCGA-C8-A131-D70829;TCGA-C8-A131-D70830	D5B3D28A-4333-4455-9FCB-220B0A14A5FB;FF1D85A6-7EFA-489D-B455-FF6D8C7D3E33;F291DB2B-45ED-4BD2-98A3-63F012802AC3	Not Available;Not Available;Not Available	9;9;9	57;57;57	34;34;34	5-Flourouracil;Doxorubicin;Cyclophosphamide	Complete Response;Complete Response;Complete Response	3;3;3	Not Available;Not Available;Not Available	Not Available;Not Available;Not Available	Not Available;Not Available;Not Available	Not Available;Not Available;Not Available	Not Applicable;Not Applicable;Not Applicable	Not Available;Not Available;Not Available	Not Available;Not Available;Not Available
TCGA-D8-A1X5	565	Alive	T2	N3a	MX	Stage IIIC				81	Right Upper Outer Quadrant;Right Lower Inner Quadrant;Right Lower Outer Quadrant	Axillary lymph node dissection alone	Not Available	TCGA-D8-A1X5	eb93df3d-9e25-4e4c-9a5d-350f296e5acf	Not Available	Positive	Not Available	Not Available	Not Available	Not Available	Positive	Modified Radical Mastectomy	Not Applicable	Not Available	9	-29734	Not Applicable	0	171	Not Available	NO		TCGA-D8-A1X5-D29935;TCGA-D8-A1X5-D30115	9E4AF981-5926-4017-BB6E-25B7554E7645;972E329F-848E-4B00-AB12-F25F7C073C6A	Not Available;Not Available	30;2	Not Available;Not Available	55;55	Tamoxifen;Tamoxifen	Not Available;Not Available	3;4	14;Not Available	20;20	mg/day;mg/day	ADJUVANT;ADJUVANT	Not Applicable;Not Applicable	Not Available;Not Available	PO;PO
TCGA-B6-A0IM	3873	Dead	T3	N0 (i-)	M0	Stage IIB				75	Right Upper Outer Quadrant;Right	Axillary lymph node dissection alone	Not Available	TCGA-B6-A0IM	5a4b7098-1f6a-49e9-b364-29d6d34f5bd5	Negative	Positive	Not Available	Not Available	Not Available	Modified radical mastectomy	Positive	Lumpectomy	Not Applicable	NO	2	-27557	Not Applicable	0	3836	Not Available	Not Available
TCGA-BH-A0AW	622	Alive	T1c	N1a	M0	Stage IIA				56	Left Upper Inner Quadrant;Left Upper Outer Quadrant;Left	Axillary lymph node dissection alone	Not Available	TCGA-BH-A0AW	c5891c7a-fd24-4891-8f51-373967e4a6dd	Not Available	Positive	Not Available	Not Available	Not Available	Not Evaluated	Negative	Lumpectomy	Not Applicable	NO	3	-20468	Not Applicable	0	622	Not Available	Not Available		TCGA-BH-A0AW-D15447;TCGA-BH-A0AW-D15448;TCGA-BH-A0AW-D15449;TCGA-BH-A0AW-D15446;TCGA-BH-A0AW-D15450	B2148FF1-940F-45EC-8B2C-74F5951B58D1;6D34C697-F428-4E3B-BD07-BB9E156CC9AB;1D5E80DC-168A-47F1-BF39-F8031C065626;D6D6F047-A44A-41C1-A02C-277B2B508E08;2D1B4C2D-D268-45BF-9ABD-22F9D99DAB07	Not Available;Not Available;Not Available;Not Available;Not Available	3;3;3;3;3	150;515;150;410;Not Available	53;200;53;53;543	Carboplatin;Arimidex;Taxotere;Herceptin;Aromasin	Not Available;Not Available;Not Available;Not Available;Not Available	11;11;11;11;11	Not Available;Not Available;6;Not Available;Not Available	6;1;75;6;50	AUC;mg/day;mg/m2;mg/kg;mg/day	ADJUVANT;ADJUVANT;ADJUVANT;ADJUVANT;ADJUVANT	Not Applicable;Not Applicable;Not Applicable;Not Applicable;Not Applicable	1;1;1;1;1	IV;PO;IV;IV;PO
TCGA-BH-A0DG	2041	Alive	T2	N0	M0	Stage IIA				30	Right Upper Outer Quadrant	Not Available	Not Available	TCGA-BH-A0DG	0bc5744c-5fa3-45bb-87d0-70a02068b392	Not Available	Positive	Not Available	Not Available	Not Available	Not Available	Negative	Other	Not Applicable	Not Available	2	-11204	Not Applicable	0	713	Not Available	NO		TCGA-BH-A0DG-D63659;TCGA-BH-A0DG-D63660;TCGA-BH-A0DG-D63661	9B494472-AB4F-4900-8EA9-FBFB49E1C6A9;3BDFD427-B336-4AB3-A362-7E6587C297E7;B7B05AD1-68C3-489B-A7EB-F57176297F1B	Not Available;Not Available;Not Available	14;14;14	166;166;166	48;48;48	Taxotere;Adriamycin;Cytoxan	Complete Response;Complete Response;Complete Response	8;8;8	Not Available;Not Available;Not Available	Not Available;Not Available;Not Available	Not Available;Not Available;Not Available	Not Available;Not Available;Not Available	Not Applicable;Not Applicable;Not Applicable	Not Available;Not Available;Not Available	Not Available;Not Available;Not Available
TCGA-E9-A22A	1189	Alive	T2	N0	M0	Stage IIA				74	Right Lower Outer Quadrant	Axillary lymph node dissection alone	Not Available	TCGA-E9-A22A	4aacbc42-5ac5-4339-b9fa-c6e812084837	Not Available	Positive	Not Available	Not Available	Not Available	Not Available	Negative	Not Available	Not Applicable	YES	2	-27288	Not Applicable	0	0	Not Available	NO		TCGA-E9-A22A-D29838	5D55C0D5-040F-4184-A845-1D4A4FEB2ADC	Not Available	29	Not Available	111	Tamoxifen	Not Available	3	Not Available	20	mg/day	ADJUVANT	Not Applicable	Not Available	PO
TCGA-EW-A6SB	760	Alive	T2	N0	M0	Stage II				62	Left;Left Upper Inner Quadrant	Sentinel node biopsy alone	Not Available	TCGA-EW-A6SB	5C59028F-B8FA-4811-8314-BE3EAED5F364	Not Available	Negative	Not Available	Not Available	Not Available	Not Available	Negative	Modified Radical Mastectomy	Not Applicable	YES	12	-22844	Not Applicable	0	760	Not Available	Not Available
TCGA-D8-A27V	381	Alive	T2	N0	M0	Stage IIA				62	Right Upper Outer Quadrant;Right Lower Outer Quadrant	Sentinel node biopsy alone	Not Available	TCGA-D8-A27V	AD6D26AB-6568-40DB-BFB0-394D40E801CF	Not Available	Positive	Not Available	Not Available	Not Available	Not Available	Positive	Simple Mastectomy	Not Applicable	NO	21	-22958	Not Applicable	0	73	Not Available	NO		TCGA-D8-A27V-D30106	C90BB84D-E867-45CE-BBAF-7A25BE220C0E	Not Available	2	Not Available	48	Tamoxifen	Not Available	4	Not Available	20	mg/day	ADJUVANT	Not Applicable	Not Available	PO
TCGA-AR-A1AX	2629	Alive	T1	N0	M0	Stage I				64	Left Upper Inner Quadrant;Left Upper Outer Quadrant	Sentinel lymph node biopsy plus axillary dissection	Not Available	TCGA-AR-A1AX	f72c1d69-da35-459f-8542-59bfd6c09c23	Not Available	Positive	Not Available	Not Available	Not Available	Not Available	Positive	Other	Not Applicable	YES	14	-23507	Not Applicable	0	1103	Not Available	Not Available		TCGA-AR-A1AX-D22145;TCGA-AR-A1AX-D22147;TCGA-AR-A1AX-D22144;TCGA-AR-A1AX-D22143;TCGA-AR-A1AX-D22146;TCGA-AR-A1AX-D22142	8B22C59E-5DAE-4372-A2A9-CD57D6D84D53;B73644E2-BE84-462A-8A8A-7DD3B1096370;34AD7E93-C4C1-4D25-AB5B-2DB9F3864B85;9E6B462C-33CD-4914-B565-BF5F728AA385;D3CAF54C-B16D-4B4C-BB7E-85033DB79E0E;EBFA7185-C765-4E3A-95B6-F841E01AD17C	Not Available;Not Available;Not Available;Not Available;Not Available;Not Available	1;1;1;1;1;1	482;Not Available;160;Not Available;295;Not Available	117;341;Not Available;54;249;54	Trastuzumab;Letrozole;Paclitaxel;Cytoxan;Exemestane;Doxorubicin	Not Available;Not Available;Not Available;Not Available;Not Available;Not Available	3;3;3;3;3;3	Not Available;Not Available;4;4;Not Available;4	2;2.5;Not Available;Not Available;25;Not Available	mg/kg;mg/day;Not Available;Not Available;mg/day;Not Available	ADJUVANT;ADJUVANT;ADJUVANT;ADJUVANT;ADJUVANT;ADJUVANT	Not Applicable;Not Applicable;Not Applicable;Not Applicable;Not Applicable;Not Applicable	2;4;1;1;3;1	IV;PO;Not Available;Not Available;PO;Not Available
TCGA-C8-A3M8	394	Alive	T1c	N0	M0	Stage IA				68	Right Upper Outer Quadrant	Axillary lymph node dissection alone	Not Available	TCGA-C8-A3M8	C1E704D6-A33B-4891-90BD-992B0040C075	Not Available	Positive	Not Available	Not Available	Not Available	Not Available	Positive	Modified Radical Mastectomy	Not Applicable	NO	6	-24877	Not Applicable	0	7	Not Available	NO		TCGA-C8-A3M8-D70780	1A0AC881-C2A3-4989-8D7D-837481DF0F5B	Not Available	9	Not Available	79	Tamoxifen	Complete Response	3	Not Available	Not Available	Not Available	Not Available	Not Applicable	Not Available	Not Available
TCGA-A8-A06U	883	Dead	T2	N1a	M0	Stage IIB				80	Right Upper Outer Quadrant	Not Available	Not Available	TCGA-A8-A06U	6bc4c56d-aac5-49a2-9913-9538d06d898f	Not Available	Positive	Not Available	Not Available	Not Available	Not Available	Positive	Other	Not Applicable	Not Available	27	-29525	883	0	Not Available	Not Available	Not Available
TCGA-B6-A0WX	639	Dead	T3	N1b	M0	Stage IIIA				40	Left	Axillary lymph node dissection alone	Not Available	TCGA-B6-A0WX	a482fc4c-ff1d-46a0-a968-7df06422cc4b	Not Available	Negative	Not Available	Not Available	Not Available	Not Available	Negative	Modified Radical Mastectomy	Not Applicable	NO	14	-14784	639	0	Not Available	Not Available	Not Available
TCGA-A8-A09K	912	Alive	T1c	N1	M0	Stage IIA				68	Left Lower Outer Quadrant	Not Available	Not Available	TCGA-A8-A09K	6f959c92-b79f-4f84-9ee5-d07d3212d52d	Not Available	Positive	Not Available	Not Available	Not Available	Not Available	Positive	Other	Not Applicable	Not Available	27	-24960	Not Applicable	0	912	Not Available	Not Available
TCGA-BH-A0E0	134	Alive	T3	N3a	M0	Stage IIIC				38	Left Upper Outer Quadrant;Left Lower Outer Quadrant;Left	Axillary lymph node dissection alone	Not Available	TCGA-BH-A0E0	20e8106b-1290-4735-abe4-7621e08e3dc8	Not Available	Negative	Not Available	0	Not Available	Not Evaluated	Negative	Modified Radical Mastectomy	Not Applicable	NO	9	-14175	Not Applicable	0	134	Not Available	Not Available		TCGA-BH-A0E0-D4599;TCGA-BH-A0E0-D4596;TCGA-BH-A0E0-D4593	8EB7D1DE-E03C-401A-A845-0B5329E85271;DF2372AA-F01A-4FB6-9656-6FE9E01FE4E1;B2E22558-CF61-46B8-90DA-D2B204CF8D7A	Not Available;Not Available;Not Available	18;18;18	143;143;143	38;38;38	DOCETAXEL;DOXORUBICIN;CYCLOPHOSPHAMIDE	Not Available;Not Available;Not Available	11;11;11	6;6;6	130;87;820	mg;mg;mg	ADJUVANT;ADJUVANT;ADJUVANT	Not Applicable;Not Applicable;Not Applicable	1;1;1	IV;IV;IV
TCGA-AR-A0TY	1699	Dead	T2	N0	M0	Stage IIA				54	Right Upper Outer Quadrant	Sentinel lymph node biopsy plus axillary dissection	Not Available	TCGA-AR-A0TY	da1c58a7-c6bd-47d9-95c2-8d2ac70e20e4	Not Available	Positive	Not Available	0	Not Available	Not Available	Negative	Simple Mastectomy	Not Applicable	YES	10	-19836	1699	0	Not Available	Not Available	Not Available		TCGA-AR-A0TY-D19589;TCGA-AR-A0TY-D19590;TCGA-AR-A0TY-D19587;TCGA-AR-A0TY-D19588	8AF1AE1C-AC88-42CF-85CB-59C890EFBCA7;67BBC709-F34C-473D-AFB4-E8E35852ED65;035DEB95-23A9-4215-B3F4-9D2A08D941C9;B06C690B-5D84-4092-8606-77F7AC010E76	Not Available;Not Available;Not Available;Not Available	15;15;15;15	Not Available;557;Not Available;Not Available	Not Available;Not Available;Not Available;Not Available	Paclitaxel;Anastrozole;Doxorubicin;Cytoxan	Not Available;Not Available;Not Available;Not Available	12;12;12;12	4;Not Available;4;4	Not Available;Not Available;Not Available;Not Available	Not Available;Not Available;Not Available;Not Available	ADJUVANT;ADJUVANT;ADJUVANT;ADJUVANT	Not Applicable;Not Applicable;Not Applicable;Not Applicable	1;2;1;1	Not Available;Not Available;Not Available;Not Available
TCGA-AR-A1AJ	2383	Alive	T1	N0	M0	Stage I				83	Right	Sentinel lymph node biopsy plus axillary dissection	Not Available	TCGA-AR-A1AJ	23e7a78a-1d56-4ad1-9bb4-72ec0178aff2	Not Available	Positive	Not Available	Not Available	Not Available	Not Available	Negative	Other	Not Applicable	YES	13	-30489	Not Applicable	0	1605	Not Available	Not Available
TCGA-C8-A1HF	332	Alive	T2	N0	M0	Stage IIA				48	Left	Axillary lymph node dissection alone	Not Available	TCGA-C8-A1HF	a2453bcb-90f2-4505-949d-a89cf4bfc9b8	Not Available	Negative	Not Available	Not Available	Not Available	Not Available	Positive	Other	Not Applicable	NO	24	Not Available	Not Applicable	0	0	Not Available	NO
TCGA-LL-A6FP	0	Alive	T2	NX	MX	Stage IIA				90	Right Upper Outer Quadrant	No axillary staging	Not Available	TCGA-LL-A6FP	5C9D8163-A68E-43CE-9CBA-EFFB7405761E	Not Available	Positive	3 Point Scale	1+	3 Point Scale	Not Available	Positive	Simple Mastectomy	Not Applicable	NO	3	-32873	Not Applicable	0	0	Not Available	Not Available		TCGA-LL-A6FP-D47969;TCGA-LL-A6FP-D47970	3D373A52-0D38-443C-AAC5-0376FC840F09;1ED178CF-05EE-41AD-B1AC-37FA1DAE065A	Not Available;Not Available	3;3	Not Available;0	0;0	Arimidex;Tamoxifen	Not Applicable;Unknown	9;9	Not Available;Not Available	Not Available;Not Available	Not Available;Not Available	Not Available;Not Available	Not Applicable;Not Applicable	Not Available;Not Available	Not Available;Not Available
TCGA-AR-A24K	1548	Alive	T2	N0	M0	Stage IIA				46	Left Upper Outer Quadrant	Sentinel lymph node biopsy plus axillary dissection	Not Available	TCGA-AR-A24K	599c3701-df7a-4a75-a347-fa9b510dd242	Not Available	Positive	Not Available	Not Available	Not Available	Not Available	Positive	Other	Not Applicable	YES	12	-16961	Not Applicable	0	1548	Not Available	Not Available		TCGA-AR-A24K-D31262;TCGA-AR-A24K-D31261;TCGA-AR-A24K-D31260	CDC672D1-9D6E-4784-B377-5AE2546F2EDB;CF20F7DD-121A-44A7-B932-B417039C45D5;3AFC8797-628E-464D-A40B-5D0B624E3B20	Not Available;Not Available;Not Available	25;25;25	170;Not Available;Not Available	Not Available;Not Available;Not Available	Paclitaxel;Cytoxan;Doxorubicin	Not Available;Not Available;Not Available	4;4;4	4;4;4	Not Available;Not Available;Not Available	Not Available;Not Available;Not Available	ADJUVANT;ADJUVANT;ADJUVANT	Not Applicable;Not Applicable;Not Applicable	1;1;1	Not Available;Not Available;Not Available
TCGA-OL-A5RX	878	Alive	T1c	N0	MX	Stage IA				51	Right Upper Outer Quadrant	Sentinel node biopsy alone	Not Available	TCGA-OL-A5RX	43C0BEC6-6FAC-47B1-83CB-200A15A932BE	Not Available	Positive	Not Available	Not Available	Not Available	Not Available	Positive	Simple Mastectomy	Not Applicable	Unknown	16	-18942	Not Applicable	0	513	Not Available	Not Available
TCGA-AR-A2LQ	1233	Alive	T3	N0	M0	Stage IIB				59	Right Upper Inner Quadrant;Right Upper Outer Quadrant	Sentinel lymph node biopsy plus axillary dissection	Not Available	TCGA-AR-A2LQ	4229E432-6AC5-49D2-B58A-E8713DDB79BD	Not Available	Positive	Not Available	Not Available	Not Available	Not Available	Positive	Simple Mastectomy	Not Applicable	Not Available	12	-21865	Not Applicable	0	516	Not Available	NO		TCGA-AR-A2LQ-D37597;TCGA-AR-A2LQ-D37598;TCGA-AR-A2LQ-D37599	D4763C71-C17E-46DB-A137-2B5B9908DEAE;28848860-0F93-4CE5-A7CA-7C85A90EBBC7;409752F6-5669-4168-8F31-54550EB34917	Not Available;Not Available;Not Available	6;6;6	152;152;Not Available	89;89;176	Docetaxel;Cytoxan;Anastrozole	Not Available;Not Available;Not Available	12;12;12	Not Available;Not Available;Not Available	Not Available;Not Available;Not Available	Not Available;Not Available;Not Available	Not Available;Not Available;Not Available	Not Applicable;Not Applicable;Not Applicable	Not Available;Not Available;Not Available	Not Available;Not Available;Not Available
TCGA-C8-A1HG	345	Alive	T2	N0	M0	Stage IIA				50	Right	Axillary lymph node dissection alone	Not Available	TCGA-C8-A1HG	0c23c380-363c-474d-b64c-b47f612a8225	Not Available	Positive	Not Available	Not Available	Not Available	Not Available	Positive	Other	Not Applicable	NO	24	Not Available	Not Applicable	0	0	Not Available	NO
TCGA-OL-A66J	1996	Alive	T1c	N0	MX	Stage I				80	Right Upper Outer Quadrant	Sentinel node biopsy alone	Not Available	TCGA-OL-A66J	96E1FC6D-693F-4F4F-B5F7-8D6E1C6C43F8	Not Available	Positive	Not Available	Not Available	Not Available	Not Available	Positive	Lumpectomy	Not Applicable	Unknown	11	-29345	Not Applicable	0	1658	Not Available	Not Available
TCGA-D8-A27T	398	Alive	T2	N3a	M0	Stage IIIC				53	Right Upper Outer Quadrant;Right Lower Outer Quadrant	Sentinel lymph node biopsy plus axillary dissection	Not Available	TCGA-D8-A27T	27c1c094-690b-4973-8900-a797ad88f98c	Not Available	Positive	Not Available	Not Available	Not Available	Not Available	Positive	Simple Mastectomy	Not Applicable	NO	21	-19591	Not Applicable	0	136	Not Available	NO		TCGA-D8-A27T-D30097;TCGA-D8-A27T-D30098	2BC3A132-221D-403F-9E82-697C8B87ADFD;8592A3D1-BE31-4706-AC39-9C5D149F0914	Not Available;Not Available	2;2	Not Available;220	227;115	Tamoxifen;doxorubicine+cyclophosphamide	Not Available;Not Available	4;4	Not Available;6	20;101.4+1014	mg/day;mg/day	ADJUVANT;ADJUVANT	Not Applicable;Not Applicable	Not Available;Not Available	PO;IV
TCGA-BH-A204	2534	Dead	T2	N1b	M0	Stage IIB				80	Left	Not Available	Not Available	TCGA-BH-A204	05135396-df5c-49db-b34e-f4add5b65a2b	Not Available	Not Evaluated	Not Available	Not Available	Not Available	Not Available	Not Evaluated	Modified Radical Mastectomy	Not Applicable	Not Available	8	-29529	2534	0	Not Available	Not Available	Not Available
TCGA-A8-A09G	0	Alive	T3	N3a	M0	Stage IIIC				79	Right Lower Outer Quadrant	Not Available	Not Available	TCGA-A8-A09G	3927f736-3b5c-48c8-9d9e-83669ec44770	Not Available	Positive	Not Available	Not Available	Not Available	Not Available	Negative	Other	Not Applicable	Not Available	27	-29006	Not Applicable	0	0	Not Available	Not Available
TCGA-OK-A5Q2	64	Alive	T2	N1a	MX	Stage II				59	Right	Axillary lymph node dissection alone	Not Available	TCGA-OK-A5Q2	CD7FB75E-1C2E-4201-86D3-B3BA21F476BF	Not Available	Positive	3 Point Scale	3+	3 Point Scale	Not Available	Positive	Modified Radical Mastectomy	Not Applicable	YES	22	-21555	Not Applicable	0	64	Not Available	Not Available
TCGA-5L-AAT0	1477	Alive	T2	N0	M0	Stage IIA				42	Right;Right Lower Outer Quadrant	Axillary lymph node dissection alone	Not Available	TCGA-5L-AAT0	86C6F993-327F-4525-9983-29C55625593A	Not Available	Positive	Not Available	Not Available	Not Available	Not Evaluated	Positive	Modified Radical Mastectomy	Not Applicable	NO	15	-15393	Not Applicable	0	1477	Not Available	Not Available		TCGA-5L-AAT0-D63723	BCA5B47A-BE3A-4258-8A17-692D7DFDDF87	Not Available	15	Not Available	322	Tamoxifen	Not Applicable	8	Not Available	Not Available	Not Available	Not Available	Not Applicable	Not Available	Not Available
TCGA-BH-A1EV	365	Dead	T3	N1b	M0	Stage IIIA				45	Left	Not Available	Not Available	TCGA-BH-A1EV	417dea5f-f68e-4dab-940e-43ae8c67e5e6	Not Available	Positive	Not Available	Not Available	Not Available	Not Available	Positive	Modified Radical Mastectomy	Not Applicable	Not Available	7	-16504	365	0	Not Available	Not Available	Not Available
TCGA-BH-A0HA	1611	Alive	T1c	N0 (i-)	M0	Stage I				31	Right	Not Available	Not Available	TCGA-BH-A0HA	e666081b-caaf-4e8b-9446-807be71201a5	Not Available	Positive	Not Available	Not Available	Not Available	Not Available	Positive	Other	Not Applicable	Not Available	2	-11379	Not Applicable	0	856	Not Available	NO
TCGA-MS-A51U	681	Alive	T2	N1	M0	Stage IIB				44	Left Upper Outer Quadrant;Left Lower Outer Quadrant;Left	Not Available	Not Available	TCGA-MS-A51U	910655DA-2C12-4572-96B7-DED616E69B4B	Not Available	Positive	Not Available	Not Available	Not Available	Not Available	Positive	Modified Radical Mastectomy	Not Applicable	Not Available	12	-16213	Not Applicable	0	85	Not Available	NO		TCGA-MS-A51U-D64920;TCGA-MS-A51U-D64916;TCGA-MS-A51U-D64919	011802B1-AEBD-4C2D-8258-19D929C01583;E6091FDA-563B-4A0F-A091-666380676D1E;4E4467F8-D750-4B3D-9A07-CED8733E6813	Not Available;Not Available;Not Available	17;17;17	178;116;116	130;57;57	Paclitaxel;Adriamycin;Cytoxan	Stable Disease;Stable Disease;Stable Disease	10;10;10	Not Available;Not Available;Not Available	Not Available;Not Available;Not Available	Not Available;Not Available;Not Available	Not Available;Not Available;Not Available	Not Applicable;Not Applicable;Not Applicable	Not Available;Not Available;Not Available	Not Available;Not Available;Not Available
TCGA-E9-A1N6	678	Dead	T2	N1	M0	Stage IIB				52	Left Upper Outer Quadrant	Axillary lymph node dissection alone	Not Available	TCGA-E9-A1N6	955d4263-61f7-42e8-8a6e-772a0d6c209d	Not Available	Positive	Not Available	Not Available	Not Available	Not Available	Positive	Not Available	Not Applicable	NO	23	-19327	Not Applicable	0	0	Not Available	NO		TCGA-E9-A1N6-D32896;TCGA-E9-A1N6-D63545;TCGA-E9-A1N6-D63546;TCGA-E9-A1N6-D63562	1602F6B3-37E4-4305-9B0F-60739FCAE4A1;9C2EBE7E-9BD0-4B27-A254-6B5EF6E962A3;5A20287E-F225-416A-9A83-86038A1BE690;E69B2ABD-369B-40EF-BC6B-8FE52DC62E45	Not Available;Not Available;Not Available;Not Available	15;12;12;13	Not Available;574;574;678	128;447;447;575	Tamoxifen;Doxorubicin;Cyclophosphane;Letrozole	Not Applicable;Stable Disease;Stable Disease;Clinical Progressive Disease	6;8;8;8	Not Available;Not Available;Not Available;Not Available	Not Available;Not Available;Not Available;Not Available	Not Available;Not Available;Not Available;Not Available	Not Available;Not Available;Not Available;Not Available	Not Applicable;Not Applicable;Not Applicable;Not Applicable	Not Available;Not Available;Not Available;Not Available	Not Available;Not Available;Not Available;Not Available
TCGA-E2-A1L9	598	Alive	T1c	N1mi	M0	Stage IIA				40	Right	Sentinel node biopsy alone	Not Available	TCGA-E2-A1L9	5ea18514-51ad-4844-abea-15e82f0b10c9	Not Available	Positive	3 Point Scale	Not Available	3 Point Scale	Not Available	Positive	Lumpectomy	Not Applicable	NO	7	-14868	Not Applicable	0	388	Not Available	NO		TCGA-E2-A1L9-D20601;TCGA-E2-A1L9-D20600;TCGA-E2-A1L9-D20598	EA86D6FC-965B-4DD5-BAA8-D08128E3B0F1;ACCE2AC2-3256-4F8C-B862-CA109FC03BA3;4A43A807-30FB-4969-B77C-A3BC9D040351	Not Available;Not Available;Not Available	11;11;11	Not Available;122;122	187;56;55	Tamoxifen;Taxotere;Cytoxan	Not Available;Not Available;Not Available	1;1;1	Not Available;4;4	20;Not Available;Not Available	mg/day;Not Available;Not Available	ADJUVANT;ADJUVANT;ADJUVANT	Not Applicable;Not Applicable;Not Applicable	2;1;1	PO;Not Available;Not Available
TCGA-E2-A1LH	3247	Alive	T1c	N0	M0	Stage I				59	Right	Sentinel node biopsy alone	Not Available	TCGA-E2-A1LH	d8ecba6a-9fff-4993-a799-9a8d2aea524e	Not Available	Negative	3 Point Scale	Not Available	3 Point Scale	Not Available	Negative	Lumpectomy	Not Applicable	NO	3	-21628	Not Applicable	0	2876	Not Available	NO		TCGA-E2-A1LH-D20652;TCGA-E2-A1LH-D20659	908E780C-09EB-4CBC-AD5A-75B352A71460;2D696153-39F9-4F7D-8E35-5B056E1F654F	Not Available;Not Available	12;12	104;104	41;41	Adriamycin;Cytoxan	Not Available;Not Available	1;1	4;4	Not Available;Not Available	Not Available;Not Available	ADJUVANT;ADJUVANT	Not Applicable;Not Applicable	1;1	Not Available;Not Available
TCGA-AC-A3W5	504	Alive	T2	N0	MX	Stage IIA				65	Right	Sentinel node biopsy alone	Not Available	TCGA-AC-A3W5	4C313E5B-4DC3-408E-8E92-22427F74743E	Not Available	Positive	Not Available	Not Available	Not Available	Not Available	Positive	Lumpectomy	Not Applicable	YES	24	-24029	Not Applicable	0	55	Not Available	Not Available		TCGA-AC-A3W5-D56178;TCGA-AC-A3W5-D56179;TCGA-AC-A3W5-D56180;TCGA-AC-A3W5-D56181	3299B6BC-BE87-4C84-91EA-AEF9CE77EACE;44D7F9EC-9D9E-48D2-A04D-33F37CEC738A;8ABC79CD-6BDB-44B7-8F89-4E5762E620F8;402336C9-639C-49F2-BFA8-F0BA1A3636F2	Not Available;Not Available;Not Available;Not Available	29;29;29;29	139;139;392;Not Available	56;56;56;170	Docetaxel;Cyclophosphamide;Herceptin;Letrozole	Complete Response;Complete Response;Complete Response;Not Applicable	1;1;1;1	Not Available;Not Available;Not Available;Not Available	Not Available;Not Available;Not Available;Not Available	Not Available;Not Available;Not Available;Not Available	Not Available;Not Available;Not Available;Not Available	Not Applicable;Not Applicable;Not Applicable;Not Applicable	Not Available;Not Available;Not Available;Not Available	Not Available;Not Available;Not Available;Not Available
TCGA-BH-A1FG	577	Dead	T1c	NX	M0	Stage I				88	Left	Not Available	Not Available	TCGA-BH-A1FG	d4e7426c-9739-4585-9114-e564b13c7c02	Not Available	Positive	Not Available	Not Available	Not Available	Not Available	Positive	Other	Not Applicable	Not Available	8	-32295	577	0	Not Available	Not Available	Not Available
TCGA-B6-A0I8	749	Dead	T1	NX	M0	Stage X				46	Right Upper Inner Quadrant;Right	No axillary staging	Not Available	TCGA-B6-A0I8	6e6408d6-6c48-4dfc-9f1c-28b7386e87b4	Not Available	Not Evaluated	Not Available	Not Available	Not Available	Not Available	Not Evaluated	Not Available	Not Applicable	NO	2	-17073	749	0	Not Available	Not Available	Not Available
TCGA-E2-A14Q	1163	Alive	T2	N1mi	M0	Stage IIB				50	Left Upper Outer Quadrant	Sentinel lymph node biopsy plus axillary dissection	Not Available	TCGA-E2-A14Q	303a1d77-a37a-4966-a4a4-9981d99ba1b4	Not Available	Positive	Not Available	Not Available	Not Available	Not Available	Positive	Lumpectomy	Not Applicable	NO	31	-18507	Not Applicable	0	974	Not Available	NO		TCGA-E2-A14Q-D18801	38EC0589-8337-4CE8-B1F2-D4F29BB091A1	Not Available	20	Not Available	53	Tamoxifen	Not Available	10	Not Available	20	mg/day	ADJUVANT	Not Applicable	1	PO
TCGA-D8-A27G	409	Alive	T2	N0	M0	Stage IIA				75	Left Lower Outer Quadrant	Axillary lymph node dissection alone	Not Available	TCGA-D8-A27G	6f6e7356-3521-4674-8eec-ad01340d4b8e	Not Available	Positive	Not Available	Not Available	Not Available	Not Available	Positive	Modified Radical Mastectomy	Not Applicable	NO	18	-27521	Not Applicable	0	210	Not Available	NO
TCGA-LL-A441	996	Alive	T1c	N0	MX	Stage IA				62	Right Upper Outer Quadrant	Sentinel lymph node biopsy plus axillary dissection	Not Available	TCGA-LL-A441	69FC24FC-CFE2-487A-935F-1A954B30B709	Not Available	Negative	3 Point Scale	Not Available	3 Point Scale	Not Available	Negative	Lumpectomy	Not Applicable	YES	5	-22772	Not Applicable	0	91	Not Available	Not Available		TCGA-LL-A441-D36591;TCGA-LL-A441-D36592	26759221-D07C-4BDA-BBB6-36A76DE3EDA6;EAC2A2A2-E81E-4A91-A483-5055C21238F3	Not Available;Not Available	5;5	133;133	61;61	Taxotere;Cytoxan	Complete Response;Complete Response	11;11	Not Available;Not Available	Not Available;Not Available	Not Available;Not Available	Not Available;Not Available	Not Applicable;Not Applicable	Not Available;Not Available	Not Available;Not Available
TCGA-BH-A0DT	2403	Alive	T1c	N1a	M0	Stage IIA				41	Right	Not Available	Not Available	TCGA-BH-A0DT	74f31744-0aed-4633-beec-4e203315f0b7	Not Available	Positive	Not Available	Not Available	Not Available	Not Available	Positive	Other	Not Applicable	Not Available	11	-15078	Not Applicable	0	1170	Not Available	NO		TCGA-BH-A0DT-D59150;TCGA-BH-A0DT-D59151;TCGA-BH-A0DT-D59152	3624978D-3FC4-4B29-A10C-B30306A0483B;C4190558-6F95-4A8A-9E8D-218E6E89D189;0F068054-E971-4558-AD6A-D6CD1FB72167	Not Available;Not Available;Not Available	1;1;1	287;287;287	118;118;118	Taxotere;Adriamycin;Cytoxan	Complete Response;Complete Response;Complete Response	5;5;5	Not Available;Not Available;Not Available	Not Available;Not Available;Not Available	Not Available;Not Available;Not Available	Not Available;Not Available;Not Available	Not Applicable;Not Applicable;Not Applicable	Not Available;Not Available;Not Available	Not Available;Not Available;Not Available
TCGA-AN-A0FF	172	Alive	T1b	N0	M0	Stage IA				32	Left Upper Outer Quadrant	Axillary lymph node dissection alone	Not Available	TCGA-AN-A0FF	d5cab7f5-e4f1-40ee-a0c8-4c8004c1c9a0	Not Available	Positive	Not Available	3+	Not Available	Not Available	Positive	Modified Radical Mastectomy	Not Applicable	NO	27	-11929	Not Applicable	0	172	Not Available	Not Available
TCGA-A2-A4S3	666	Alive	T2	N1a	M0	Stage IIB				59	Left Upper Outer Quadrant	Axillary lymph node dissection alone	Not Available	TCGA-A2-A4S3	418C11E8-2670-48D5-BBF5-95B46BFF1201	Not Available	Positive	Not Available	Not Available	Not Available	Not Available	Positive	Modified Radical Mastectomy	Not Applicable	NO	28	-21762	Not Applicable	0	104	Not Available	Not Available
TCGA-A2-A0T5	531	Alive	T2	N0 (i-)	M0	Stage IIA				39	Left	Sentinel node biopsy alone	Not Available	TCGA-A2-A0T5	36d77496-99f8-4911-ba7c-89fae32662aa	Not Available	Positive	Not Available	Not Available	Not Available	Not Available	Positive	Simple Mastectomy	Not Applicable	YES	9	-14503	Not Applicable	0	321	Not Available	Not Available		TCGA-A2-A0T5-D4004;TCGA-A2-A0T5-D4005;TCGA-A2-A0T5-D4007	da0a191b-d070-4b24-a363-86c0b3ba4582;651802d7-8efb-4de1-acac-0cde103d8b74;ad72c4e8-6494-47a3-b46a-180feb91e7ce	Not Available;Not Available;Not Available	9;9;9	166;166;Not Available	Not Available;Not Available;Not Available	Taxotere;Cytoxan;Tamoxifen	Not Available;Not Available;Not Available	11;11;11	4;4;Not Available	Not Available;Not Available;Not Available	mg;mg;mg	ADJUVANT;ADJUVANT;ADJUVANT	Not Applicable;Not Applicable;Not Applicable	1;2;3	IV;IV;PO
TCGA-E2-A1B4	1004	Dead	T1c	N2a	M0	Stage IIIA				74	Left Upper Inner Quadrant	Sentinel node biopsy alone	Not Available	TCGA-E2-A1B4	dbb2da92-99dd-400c-bc05-e87d7273656c	Not Available	Positive	Not Available	Not Available	Not Available	Not Available	Positive	Lumpectomy	Not Applicable	NO	25	-27241	Not Applicable	0	911	Not Available	NO		TCGA-E2-A1B4-D19444	A6C154F3-9CE0-4FC3-943B-640A43ADC915	Not Available	8	1004	176	arimidex	Not Available	12	Not Available	1	mg/day	ADJUVANT	Not Applicable	1	PO
TCGA-AR-A24O	3607	Alive	T3	N2	M0	Stage IIIA				43	Left	Not Available	Not Available	TCGA-AR-A24O	125b0a9a-6cbe-4207-9178-e7ff03487e87	Negative	Positive	Not Available	Not Available	Not Available	Mastectomy NOS	Positive	Modified Radical Mastectomy	Not Applicable	Not Available	16	-15977	Not Applicable	0	1998	Not Available	Not Available		TCGA-AR-A24O-D31366;TCGA-AR-A24O-D31363;TCGA-AR-A24O-D31360;TCGA-AR-A24O-D31367;TCGA-AR-A24O-D31368	473BCA10-A4E7-4AEE-AA89-5A8A66DABFEF;8B674BE2-3DB0-4A12-942B-F5E9B424F4A1;38BF2C09-8748-454C-A56E-36FDD41E6268;342B68A1-E8FE-4380-A4A7-669B934A259E;70462AEF-4D61-423E-9388-4DAA2DFDDAE5	Not Available;Not Available;Not Available;Not Available;Not Available	1;1;1;1;1	149;93;93;1994;2283	107;44;44;153;1998	Paclitaxel;Cytoxan;Doxorubicin;Tamoxifen;Letrozole	Not Available;Not Available;Not Available;Not Available;Not Available	5;5;5;5;5	4;4;4;Not Available;Not Available	175;600;60;20;2.5	mg/m2;mg/m2;mg/m2;mg/day;mg/day	ADJUVANT;ADJUVANT;ADJUVANT;ADJUVANT;ADJUVANT	Not Applicable;Not Applicable;Not Applicable;Not Applicable;Not Applicable	1;1;1;2;3	IV;IV;IV;PO;PO
TCGA-GM-A2DC	2535	Alive	T1c	N1a	M0	Stage IIA				57	Right Upper Outer Quadrant	Axillary lymph node dissection alone	Not Available	TCGA-GM-A2DC	DD43FFD9-DA18-4AD3-ABE7-6F443C76A717	Not Available	Positive	Not Available	Not Available	Not Available	Not Available	Positive	Lumpectomy	Not Applicable	NO	29	-21122	Not Applicable	0	1628	Not Available	NO		TCGA-GM-A2DC-D47063;TCGA-GM-A2DC-D47064;TCGA-GM-A2DC-D47065;TCGA-GM-A2DC-D47066;TCGA-GM-A2DC-D47067;TCGA-GM-A2DC-D47068;TCGA-GM-A2DC-D47069	679FB4FD-B762-4872-806F-4EE16E16D89D;5E67582A-3CD1-4483-9C0E-C98EF42102E3;F653FE5D-76FD-4DD7-A553-952CA706E60F;4D71435A-BF64-420E-BAAA-4892EADB051F;DD73F85B-7DFB-4F68-ACDB-DA28D8449C86;9A846B76-30FF-41CC-854D-8BFDBE8D172E;01F8744B-71EA-4966-BDDF-8D9D5CFD632C	Not Available;Not Available;Not Available;Not Available;Not Available;Not Available;Not Available	22;22;22;22;22;22;22	119;119;208;208;208;341;383	57;57;140;140;140;294;355	Xeloda;Taxotere;Not Available;Epirubicin;Cytoxan;Letrozole;Arimidex	Complete Response;Complete Response;Complete Response;Complete Response;Complete Response;Complete Response;Complete Response	8;8;8;8;8;8;8	Not Available;Not Available;Not Available;Not Available;Not Available;Not Available;Not Available	Not Available;Not Available;Not Available;Not Available;Not Available;Not Available;Not Available	Not Available;Not Available;Not Available;Not Available;Not Available;Not Available;Not Available	Not Available;Not Available;Not Available;Not Available;Not Available;Not Available;Not Available	Not Applicable;Not Applicable;Not Applicable;Not Applicable;Not Applicable;Not Applicable;Not Applicable	Not Available;Not Available;Not Available;Not Available;Not Available;Not Available;Not Available	Not Available;Not Available;Not Available;Not Available;Not Available;Not Available;Not Available
TCGA-D8-A1XV	461	Alive	T2	N0	M0	Stage IIA				84	Right Lower Inner Quadrant	Sentinel node biopsy alone	Not Available	TCGA-D8-A1XV	87b85935-a058-44ad-8fb6-8511130eaffe	Not Available	Positive	Not Available	Not Available	Not Available	Not Available	Positive	Modified Radical Mastectomy	Not Applicable	NO	16	-30830	Not Applicable	0	147	Not Available	NO
TCGA-EW-A6SA	510	Alive	T2	N0 (i+)	MX	Stage II				59	Left;Left Lower Inner Quadrant	Sentinel node biopsy alone	Not Available	TCGA-EW-A6SA	ABA5F46A-E67A-4CD2-9C52-C0686968FF04	Not Available	Positive	Not Available	Not Available	Not Available	Not Available	Negative	Simple Mastectomy	Not Applicable	YES	27	-21623	Not Applicable	0	510	Not Available	Not Available
TCGA-A2-A1FW	528	Alive	T3	N2a	M0	Stage IIIA				62	Right Upper Outer Quadrant	Sentinel lymph node biopsy plus axillary dissection	Not Available	TCGA-A2-A1FW	54883111-d475-4515-ba3f-fece8a71e79e	Not Available	Positive	Not Available	Not Available	Not Available	Not Available	Negative	Modified Radical Mastectomy	Not Applicable	NO	11	-22779	Not Applicable	0	221	Not Available	NO		TCGA-A2-A1FW-D11831;TCGA-A2-A1FW-D11823;TCGA-A2-A1FW-D11830;TCGA-A2-A1FW-D20812	1c60eee0-e3cd-4edb-8287-bf56a9f4efa9;4ea58c35-fcc2-4136-9aa0-752ace9b87e0;86b10331-62e5-40e8-bdc7-80184a5896d4;4F2494FD-3934-42BA-8414-FE4FEFF62B75	Not Available;Not Available;Not Available;Not Available	17;17;17;12	154;154;245;Not Available	65;65;175;364	Cytoxan;Adriamycin;Taxotere;Femara	Not Available;Not Available;Not Available;Not Available	5;5;5;1	4;4;4;Not Available	Not Available;Not Available;Not Available;2.5	Not Available;Not Available;Not Available;mg	ADJUVANT;ADJUVANT;ADJUVANT;ADJUVANT	Not Applicable;Not Applicable;Not Applicable;Not Applicable	3;1;2;4	IV;IV;IV;PO
TCGA-BH-A0W4	759	Alive	T2	N0 (i-)	M0	Stage IIA				46	Left Upper Outer Quadrant	Not Available	Not Available	TCGA-BH-A0W4	0772cdbe-8b0d-452b-8df1-bd70d1306363	Not Available	Positive	Not Available	Not Available	Not Available	Not Available	Positive	Other	Not Applicable	Not Available	15	-16911	Not Applicable	0	175	Not Available	Not Available
TCGA-AR-A2LM	1935	Alive	T1	N1	M0	Stage II				49	Right	Sentinel lymph node biopsy plus axillary dissection	Not Available	TCGA-AR-A2LM	0BF6E772-1AA1-4F54-9A50-C1414E2F22F3	Not Available	Positive	Not Available	Not Available	Not Available	Not Available	Positive	Simple Mastectomy	Not Applicable	YES	12	-18053	Not Applicable	0	1218	Not Available	NO		TCGA-AR-A2LM-D37338;TCGA-AR-A2LM-D37339;TCGA-AR-A2LM-D37345;TCGA-AR-A2LM-D37346	AFF8E2B0-7981-4EDB-811C-11EBF3B60ED0;57372622-06C2-481D-8D49-98803E959075;955A2DF7-0D64-49CF-9A73-05F722680C2B;F4D3BD0B-BC50-4E1A-A781-07B6C2A53B31	Not Available;Not Available;Not Available;Not Available	6;6;6;6	99;141;141;967	78;78;120;170	Docetaxel;Cytoxan;Abraxane;Tamoxifen	Not Available;Not Available;Not Available;Not Available	12;12;12;12	Not Available;Not Available;Not Available;Not Available	Not Available;Not Available;Not Available;Not Available	Not Available;Not Available;Not Available;Not Available	Not Available;Not Available;Not Available;Not Available	Not Applicable;Not Applicable;Not Applicable;Not Applicable	Not Available;Not Available;Not Available;Not Available	Not Available;Not Available;Not Available;Not Available
TCGA-E9-A1QZ	755	Alive	T2	N0	M0	Stage IIA				61	Left Lower Inner Quadrant	Axillary lymph node dissection alone	Not Available	TCGA-E9-A1QZ	b6b932ce-6856-4d94-9e6c-16dfbe51906f	Not Available	Not Evaluated	Not Available	Not Available	Not Available	Not Available	Not Evaluated	Not Available	Not Applicable	Not Available	28	-22397	Not Applicable	0	0	Not Available	NO
TCGA-GM-A3NW	3361	Alive	T2	N0 (i-)	M0	Stage IIA				63	Left Upper Inner Quadrant	Sentinel node biopsy alone	Not Available	TCGA-GM-A3NW	6DDAEE34-46EB-490C-BD13-F0AB963C4322	Not Available	Negative	Not Available	Not Available	Not Available	Not Available	Positive	Simple Mastectomy	Not Applicable	YES	3	-23041	Not Applicable	0	2982	Not Available	NO		TCGA-GM-A3NW-D40402;TCGA-GM-A3NW-D40399;TCGA-GM-A3NW-D40401;TCGA-GM-A3NW-D40400	94E98AC3-6333-4A5B-A854-BE225AD37D6F;5A6BEDB9-C5EB-404D-B70B-EA0253B4FC05;0C26CDE2-DE29-4331-B678-BF68B7E1F9F8;F06F057C-E684-4B61-92FE-F22B0EF9A3F4	Not Available;Not Available;Not Available;Not Available	18;18;19;19	2055;181;181;181	205;65;65;65	Arimidex;Fluorouracil;Cytoxan;Epirubicin	Stable Disease;Stable Disease;Stable Disease;Stable Disease	2;2;2;2	Not Available;Not Available;Not Available;Not Available	Not Available;Not Available;Not Available;Not Available	Not Available;Not Available;Not Available;Not Available	Not Available;Not Available;Not Available;Not Available	Not Applicable;Not Applicable;Not Applicable;Not Applicable	Not Available;Not Available;Not Available;Not Available	Not Available;Not Available;Not Available;Not Available
TCGA-D8-A1JM	590	Alive	T2	N1a	M0	Stage IIB				59	Right Upper Outer Quadrant	Axillary lymph node dissection alone	Not Available	TCGA-D8-A1JM	3e775c99-ceda-4246-8d6f-0f58ca5097c8	Not Available	Positive	Not Available	Not Available	Not Available	Not Available	Negative	Modified Radical Mastectomy	Not Applicable	Not Available	29	-21602	Not Applicable	0	238	Not Available	Not Available		TCGA-D8-A1JM-D20743	D067FC8D-6FF0-4230-B498-599F566005F6	Not Available	15	144	39	doxorubicine cyclophosphamide tamoxifen	Not Available	1	6	1200+120+20	mg/m2	ADJUVANT	Not Applicable	Not Available	IV
TCGA-A2-A04V	1920	Dead	T2	N0 (i-)	M0	Stage IIA				39	Right Lower Outer Quadrant;Right	Sentinel node biopsy alone	Not Available	TCGA-A2-A04V	64f67506-f2df-4f0a-b7be-29b4949e986a	Not Available	Positive	Not Available	Not Available	Not Available	Not Available	Positive	Simple Mastectomy	Not Applicable	YES	10	-14250	1920	0	Not Available	Not Available	Not Available		TCGA-A2-A04V-D2667;TCGA-A2-A04V-D2673;TCGA-A2-A04V-D2672;TCGA-A2-A04V-D2768;TCGA-A2-A04V-D2674;TCGA-A2-A04V-D2668	e691b7e7-6b22-430c-9b18-b7f08912f85a;41160c56-81c5-42b7-83b8-cc0018073cac;c1e949b8-77cf-4bbb-b6f2-a74ede20457a;4de0e435-5d29-44a0-a877-986681b96a3b;a2308b51-8301-425e-b065-0be458fe1672;8e869f6b-ed8a-4174-ad9e-fff54d6496cc	Not Available;Not Available;Not Available;Not Available;Not Available;Not Available	11;11;11;11;11;11	92;Not Available;1258;1439;Not Available;92	50;1452;107;1269;1577;50	CYTOXAN;EXEMESTANE;TAMOXIFEN;LETROZOLE;XELODA;ADRIAMYCIN	Not Available;Not Available;Not Available;Not Available;Not Available;Not Available	8;8;8;8;8;8	4;Not Available;Not Available;Not Available;Not Available;4	1146;25;20;2.5;Not Available;115	mg;mg;mg;mg;Not Available;mg	ADJUVANT;ADJUVANT;ADJUVANT;ADJUVANT;RECURRENCE;ADJUVANT	Not Applicable;Not Applicable;Not Applicable;Not Applicable;Not Applicable;Not Applicable	1;4;3;6;5;2	IV;PO;PO;PO;PO;IV
TCGA-AO-A03L	2442	Alive	T3	N2	M0	Stage IIIA				34	Right Upper Inner Quadrant;Right Upper Outer Quadrant;Right Lower Inner Quadrant;Right Lower Outer Quadrant;Right	Sentinel lymph node biopsy plus axillary dissection	Not Available	TCGA-AO-A03L	1174f6e4-ffbe-4e59-a000-8d861c968369	Not Available	Positive	Not Available	2+	Not Available	Not Available	Positive	Modified Radical Mastectomy	Not Applicable	NO	7	-12443	Not Applicable	0	2442	Not Available	Not Available		TCGA-AO-A03L-D5921;TCGA-AO-A03L-D5920;TCGA-AO-A03L-D5925;TCGA-AO-A03L-D5926;TCGA-AO-A03L-D5923	f4461ec4-9a69-4f0c-a38c-2fb57692c388;bdf77be9-8a97-410e-9290-fe7f90761885;57884874-30e3-4850-a42c-bf89ec191ccd;1def3807-a1e2-4d1c-a417-9b8d8302d065;70c52b36-df70-4dd1-b109-5d7c12ef900e	Not Available;Not Available;Not Available;Not Available;Not Available	10;10;10;10;10	140;140;2057;2057;140	36;36;227;363;36	Cyclophosphamide;Doxorubicin;Tamoxifen;Lupron;Paclitaxel	Not Available;Not Available;Not Available;Not Available;Not Available	1;1;1;1;1	4;4;Not Available;Not Available;4	600;60;20;Not Available;175	mg/m2;mg/m2;mg/day;Not Available;mg/m2	ADJUVANT;ADJUVANT;ADJUVANT;ADJUVANT;ADJUVANT	Not Applicable;Not Applicable;Not Applicable;Not Applicable;Not Applicable	1;1;2;2;1	IV;IV;PO;IM;IV
TCGA-A7-A26I	661	Alive	T2	N0	M0	Stage IIA				65	Left	Axillary lymph node dissection alone	Not Available	TCGA-A7-A26I	b2ecbc0f-2c30-4200-8d5e-7b95424bcadb	Negative	Negative	Not Available	Not Available	Not Available	Other	Negative	Lumpectomy	Re-Excision of Superior Margin	NO	29	-23948	Not Applicable	0	122	Not Available	NO		TCGA-A7-A26I-D31070;TCGA-A7-A26I-D31057	8D9064E7-67A8-4172-A033-3A6E46CA915D;B0D2110C-8FC3-414F-ABF8-61FEC6144D1D	Not Available;Not Available	23;23	164;164	60;60	Cytoxan;Taxotere	Not Available;Not Available	4;4	6;6	1130;140	mg;mg	ADJUVANT;ADJUVANT	Not Applicable;Not Applicable	1;1	IV;IV
TCGA-BH-A0E9	2489	Alive	T2	N1a	M0	Stage IIB				53	Right	Not Available	Not Available	TCGA-BH-A0E9	76ace6aa-0505-442c-978a-f889cf2d44bb	Not Available	Positive	Not Available	Not Available	Not Available	Not Available	Positive	Modified Radical Mastectomy	Not Applicable	Not Available	11	-19415	Not Applicable	0	1405	Not Available	NO		TCGA-BH-A0E9-D59110;TCGA-BH-A0E9-D59111;TCGA-BH-A0E9-D59113	ED0808E6-A224-44C7-8353-2A9DF81486C5;303A080F-9FE8-4C7A-B424-44DF8F97B57C;D3529E84-7664-4493-AF4D-F8B121B6983B	Not Available;Not Available;Not Available	1;1;1	503;503;503	96;96;96	Taxotere;Adriamycin;Cytoxan	Complete Response;Complete Response;Complete Response	5;5;5	Not Available;Not Available;Not Available	Not Available;Not Available;Not Available	Not Available;Not Available;Not Available	Not Available;Not Available;Not Available	Not Applicable;Not Applicable;Not Applicable	Not Available;Not Available;Not Available	Not Available;Not Available;Not Available
TCGA-C8-A12O	385	Alive	T2	N0 (i-)	M0	Stage IIA				50	Left	Axillary lymph node dissection alone	Not Available	TCGA-C8-A12O	83f26720-007c-42c9-a7de-7484bf8afa89	Not Available	Positive	Not Available	Not Available	Not Available	Not Available	Positive	Other	Not Applicable	Not Available	13	-18506	Not Applicable	0	0	Not Available	Not Available
TCGA-A8-A083	0	Alive	T3	N0	M0	Stage IIB				67	Left	Not Available	Not Available	TCGA-A8-A083	afb9418e-91eb-4db1-aacf-12bd946c9ba0	Not Available	Positive	Not Available	Not Available	Not Available	Not Available	Positive	Other	Not Applicable	Not Available	27	-24746	Not Applicable	0	0	Not Available	Not Available
TCGA-A8-A06X	943	Dead	T3	N0	M0	Stage IIB				77	Right Upper Outer Quadrant	Not Available	Not Available	TCGA-A8-A06X	70931617-b3df-4a12-8e3f-2b2307602f48	Not Available	Positive	Not Available	Not Available	Not Available	Not Available	Negative	Other	Not Applicable	Not Available	27	-28338	943	0	Not Available	Not Available	Not Available
TCGA-A2-A0EU	1043	Alive	T1c	N0 (i-)	M0	Stage IA				79	Right Lower Outer Quadrant	Sentinel node biopsy alone	Not Available	TCGA-A2-A0EU	c0427237-b476-4af4-b664-7bd479922ea5	Negative	Positive	Not Available	Not Available	Not Available	Lumpectomy	Positive	Lumpectomy	Not Applicable	YES	11	-29144	Not Applicable	0	733	Not Available	Not Available
TCGA-E2-A15M	336	Dead	T2	N0	M0	Stage IIA				66	Right Lower Outer Quadrant	Sentinel node biopsy alone	Not Available	TCGA-E2-A15M	59be60a3-e0f6-4d63-b98c-574ef92428c4	Not Available	Positive	Not Available	Not Available	Not Available	Not Available	Positive	Lumpectomy	Not Applicable	NO	14	-24266	Not Applicable	0	235	Not Available	NO		TCGA-E2-A15M-D18853	6085AD44-E291-473A-9D84-846B9D83A6A7	Not Available	15	Not Available	202	Arimidex	Not Available	11	Not Available	1	mg/day	ADJUVANT	Not Applicable	1	PO
TCGA-A2-A3XT	2770	Alive	T2	N1a	M0	Stage IIB				45	Left	Other (specify)	FNA plus axillary lymph node dissection	TCGA-A2-A3XT	C72CB184-462D-4009-9CDB-848782FF8A76	Not Available	Negative	Not Available	Not Available	Not Available	Not Available	Negative	Modified Radical Mastectomy	Not Applicable	NO	17	-16649	Not Applicable	0	2238	Not Available	Not Available		TCGA-A2-A3XT-D34495;TCGA-A2-A3XT-D34496;TCGA-A2-A3XT-D34497	C93B9D6C-DE38-4B66-AA69-C788731E6DA2;314F8E23-81C1-41B5-BB1D-78A78525EE50;3E9B81CF-BFAD-4C78-AC24-32461C485692	Not Available;Not Available;Not Available	17;17;17	83;83;161	35;35;97	Cyclophosphamide;Doxorubicin;Docetaxel	Partial Response;Partial Response;Partial Response	8;8;8	Not Available;Not Available;Not Available	Not Available;Not Available;Not Available	Not Available;Not Available;Not Available	Not Available;Not Available;Not Available	Not Applicable;Not Applicable;Not Applicable	Not Available;Not Available;Not Available	Not Available;Not Available;Not Available
TCGA-OL-A6VR	1220	Alive	T1b	N0	MX	Stage IA				48	Right	Sentinel lymph node biopsy plus axillary dissection	Not Available	TCGA-OL-A6VR	DB3E1CE8-4A05-4BFC-B5AE-13CF789369E1	Not Available	Positive	Not Available	Not Available	Not Available	Not Available	Positive	Simple Mastectomy	Not Applicable	Not Available	5	-17702	Not Applicable	0	848	Not Available	Not Available
TCGA-A7-A4SD	441	Alive	T2	N0	M0	Stage IIA				52	Right	Sentinel node biopsy alone	Not Available	TCGA-A7-A4SD	8C09F413-E938-4F2E-A414-84F0E7FCFE41	Not Available	Negative	Not Available	Not Available	Not Available	Not Available	Negative	Simple Mastectomy	Not Applicable	YES	19	-19131	Not Applicable	0	168	Not Available	Not Available		TCGA-A7-A4SD-D40418;TCGA-A7-A4SD-D40420	AC6661B8-5744-4B0F-99D8-1C6C82FF86D4;642ABB42-0832-4A3A-9FB0-AE825D90EEC6	Not Available;Not Available	19;19	134;134	64;64	Taxotere;Cytoxan	Complete Response;Complete Response	2;2	Not Available;Not Available	Not Available;Not Available	Not Available;Not Available	Not Available;Not Available	Not Applicable;Not Applicable	Not Available;Not Available	Not Available;Not Available
TCGA-E2-A1IG	2140	Alive	T2	N1mi	M0	Stage IIB				45	Right Upper Inner Quadrant	Sentinel node biopsy alone	Not Available	TCGA-E2-A1IG	bc0bc70f-c6cf-4dbc-9dc3-8b7bc5f381a4	Not Available	Positive	3 Point Scale	Not Available	3 Point Scale	Not Available	Positive	Simple Mastectomy	Not Applicable	NO	28	-16757	Not Applicable	0	755	Not Available	NO		TCGA-E2-A1IG-D19935;TCGA-E2-A1IG-D19936;TCGA-E2-A1IG-D19933;TCGA-E2-A1IG-D19934;TCGA-E2-A1IG-D70393	35DF36F9-799F-4E34-98BB-453D807A55AF;83E712C3-ABC5-4875-A5A1-4AEBEA1D27BA;521E6E77-C1C4-4361-8566-1E7AE45D7CC4;3DAFFE53-CA87-4B06-A70E-1F55782E3964;86F3FAA8-97CD-4A7E-B217-21DCAB6419BA	Not Available;Not Available;Not Available;Not Available;Not Available	21;21;21;21;16	150;Not Available;94;94;Not Available	108;234;52;52;1991	Paclitaxel;Tamoxifen;Cyclophosphamide;Doxorubicin;Letrozole	Not Available;Not Available;Not Available;Not Available;Not Applicable	12;12;12;12;3	4;Not Available;4;4;Not Available	290;20;990;99;Not Available	mg;mg/day;mg;mg;Not Available	ADJUVANT;ADJUVANT;ADJUVANT;ADJUVANT;Not Available	Not Applicable;Not Applicable;Not Applicable;Not Applicable;Not Applicable	2;3;1;1;Not Available	IV;PO;IV;IV;Not Available
TCGA-BH-A42V	635	Alive	T1c	N1mi	M0	Stage IB				41	Left Lower Outer Quadrant	Sentinel node biopsy alone	Not Available	TCGA-BH-A42V	57CF380D-AB52-467F-B9AE-740B2F84C820	Negative	Positive	Not Available	Not Available	Not Available	Other	Positive	Modified Radical Mastectomy	Reexcision of segmental mastectomy	Not Available	17	-15158	Not Applicable	0	272	Not Available	Not Available
TCGA-AN-A03Y	10	Alive	T2	N0	M0	Stage IIA				66	Left Upper Outer Quadrant	No axillary staging	Not Available	TCGA-AN-A03Y	a991644b-3ee6-4cda-acf0-e37de48a49fc	Not Available	Positive	Not Available	Not Available	Not Available	Not Available	Positive	Modified Radical Mastectomy	Not Applicable	NO	29	-24232	Not Applicable	0	10	Not Available	Not Available
TCGA-E2-A15F	658	Alive	T1c	N0	M0	Stage I				64	Left Upper Outer Quadrant	Sentinel node biopsy alone	Not Available	TCGA-E2-A15F	ec77a23d-84f5-47e4-bf2a-fa1c03baf3db	Not Available	Positive	3 Point Scale	3+	3 Point Scale	Not Available	Positive	Lumpectomy	Not Applicable	NO	13	-23660	Not Applicable	0	469	Not Available	NO		TCGA-E2-A15F-D18907	1EAC6D1E-0E8F-4AD2-8571-21809FF6F41C	Not Available	10	Not Available	87	Arimidex	Not Available	11	Not Available	1	mg/day	ADJUVANT	Not Applicable	1	PO
TCGA-A8-A08L	30	Dead	T3	N2a	M0	Stage IIIA				89	Left	Not Available	Not Available	TCGA-A8-A08L	8bd68696-5eeb-46d7-9dc6-c39c849029a4	Not Available	Positive	Not Available	Not Available	Not Available	Not Available	Negative	Other	Not Applicable	Not Available	27	-32842	30	0	Not Available	Not Available	Not Available
TCGA-LL-A7T0	376	Alive	T2	N1a	M0	Stage IIB				70	Left Lower Inner Quadrant	Axillary lymph node dissection alone	Not Available	TCGA-LL-A7T0	D8F8064F-02EF-4FED-942B-714CBE5E8455	Not Available	Positive	3 Point Scale	1+	3 Point Scale	Not Available	Positive	Simple Mastectomy	Not Applicable	NO	3	-25867	Not Applicable	0	98	Not Available	Not Available
TCGA-BH-A0AY	777	Alive	T2	N0 (i-)	M0	Stage IIA				62	Left Lower Outer Quadrant;Left	Sentinel node biopsy alone	Not Available	TCGA-BH-A0AY	93ed6066-b567-4e1c-ab81-23370f9d3452	Not Available	Positive	Not Available	Not Available	Not Available	Not Available	Positive	Simple Mastectomy	Not Applicable	NO	3	-22703	Not Applicable	0	777	Not Available	Not Available		TCGA-BH-A0AY-D15457;TCGA-BH-A0AY-D15459	3FA11B70-C4E4-4DA1-954E-E885461FFC9D;CEBF2E3D-12FA-496F-96BE-C677BBC8A801	Not Available;Not Available	3;3	192;Not Available	131;209	Unknown;Aromasin	Not Available;Not Available	11;11	4;Not Available	Not Available;50	Not Available;mg/day	ADJUVANT;ADJUVANT	Not Applicable;Not Applicable	1;1	IV;PO
TCGA-D8-A1JB	1688	Alive	T2	N1a	M0	Stage IIB				54	Right Upper Outer Quadrant	Axillary lymph node dissection alone	Not Available	TCGA-D8-A1JB	dd96a9c7-899c-47cd-a0f9-b149ed07a5d6	Not Available	Positive	Not Available	Not Available	Not Available	Not Available	Positive	Modified Radical Mastectomy	Not Applicable	NO	29	-19822	Not Applicable	0	365	Not Available	Not Available		TCGA-D8-A1JB-D20850;TCGA-D8-A1JB-D65318	169E2D43-D1E5-42FF-AA6C-DB036D823477;31DE8E14-409E-43CB-96CD-369FD9AF142F	Not Available;Not Available	19;22	111;111	51;51	adriamycin;cyclophosphamide	Not Available;Not Available	1;9	4;Not Available	60;Not Available	mg/m2;Not Available	ADJUVANT;Not Available	Not Applicable;Not Applicable	Not Available;Not Available	IV;Not Available
TCGA-BH-A1ES	3462	Dead	T2	N1a	M0	Stage IIB				35	Right Upper Inner Quadrant	Not Available	Not Available	TCGA-BH-A1ES	51ccbf1b-7cae-44ba-991a-11eda8b8c404	Not Available	Positive	Not Available	Not Available	Not Available	Not Available	Positive	Other	Not Applicable	Not Available	6	-13138	3462	0	Not Available	Not Available	NO
TCGA-BH-A208	1759	Dead	T2	N1b	M0	Stage IIB				48	Left	Not Available	Not Available	TCGA-BH-A208	ddcbdac6-9e43-4146-a611-d033125eba14	Not Available	Not Evaluated	Not Available	Not Available	Not Available	Not Available	Not Evaluated	Lumpectomy	Not Applicable	Not Available	8	-17715	1759	0	Not Available	Not Available	Not Available
TCGA-AO-A1KQ	1882	Alive	T4	N1	M0	Stage IIIB				84	Left Upper Inner Quadrant;Left Upper Outer Quadrant;Left Lower Inner Quadrant;Left	Sentinel lymph node biopsy plus axillary dissection	Not Available	TCGA-AO-A1KQ	d2219a3f-4c55-4dee-9b08-c6f330dd1acf	Not Available	Positive	4 Point Scale	3+	4 Point Scale	Not Available	Positive	Modified Radical Mastectomy	Not Applicable	NO	1	-30859	Not Applicable	0	1519	Not Available	NO		TCGA-AO-A1KQ-D9884	0dd32c09-be32-467e-9a5b-83a6e7f6f713	Not Available	1	Not Available	49	Tamoxifen	Not Available	4	Not Available	20	mg/day	ADJUVANT	Not Applicable	1	PO
TCGA-BH-A0EI	1926	Alive	T1c	N1a	M0	Stage IIA				51	Right	Not Available	Not Available	TCGA-BH-A0EI	22b35927-1c3f-4f98-ba42-deafc56b677a	Not Available	Positive	Not Available	Not Available	Not Available	Not Available	Positive	Other	Not Applicable	Not Available	11	-18741	Not Applicable	0	743	Not Available	NO
TCGA-C8-A26W	381	Alive	T2	N1	M0	Stage IIB				58	Left Upper Outer Quadrant	Not Available	Not Available	TCGA-C8-A26W	ff0f875f-113a-4c0f-8c0a-4259cd496e6d	Not Available	Positive	Not Available	Not Available	Not Available	Not Available	Positive	Modified Radical Mastectomy	Not Applicable	Not Available	21	-21391	Not Applicable	0	7	Not Available	Not Available		TCGA-C8-A26W-D70797;TCGA-C8-A26W-D70798	6FA5FD97-F91B-4EA5-8434-AD7296AE38C1;C80FD468-DF82-483E-8999-EF2110391C96	Not Available;Not Available	9;9	193;193	23;23	Doxorubicin;Cyclophosphamide	Complete Response;Complete Response	3;3	Not Available;Not Available	Not Available;Not Available	Not Available;Not Available	Not Available;Not Available	Not Applicable;Not Applicable	Not Available;Not Available	Not Available;Not Available
TCGA-A7-A6VX	317	Alive	T2	N0	M0	Stage IIA				68	Left;Left Upper Outer Quadrant	Sentinel node biopsy alone	Not Available	TCGA-A7-A6VX	7EEA2B6E-771F-44C0-9350-38F45C8DBE87	Not Available	Positive	Not Available	Not Available	Not Available	Not Available	Positive	Lumpectomy	Not Applicable	NO	29	-25066	Not Applicable	0	169	Not Available	Not Available		TCGA-A7-A6VX-D50834;TCGA-A7-A6VX-D50836;TCGA-A7-A6VX-D57517	660703C0-DE54-4AB9-A7E1-9AC73C6D7D75;7F01C477-E69D-4E9E-81AB-2DB85686C1D2;699D81B9-5EC8-4E6A-AE3A-3C9AD9B40B98	Not Available;Not Available;Not Available	31;31;13	142;142;Not Available	79;79;230	Docetaxel;Cyclophosphamide;Anastrazole	Complete Response;Complete Response;Not Applicable	10;10;3	Not Available;Not Available;Not Available	Not Available;Not Available;Not Available	Not Available;Not Available;Not Available	Not Available;Not Available;Not Available	Not Applicable;Not Applicable;Not Applicable	Not Available;Not Available;Not Available	Not Available;Not Available;Not Available
TCGA-AR-A2LJ	2632	Alive	T3	N1	MX	Stage IIIA				40	Left	Sentinel lymph node biopsy plus axillary dissection	Not Available	TCGA-AR-A2LJ	738E1ACC-1F0C-4A96-9C8A-222727EF5AF8	Not Available	Positive	Not Available	Not Available	Not Available	Not Available	Positive	Other	Not Applicable	YES	12	-14723	Not Applicable	0	1359	Not Available	NO		TCGA-AR-A2LJ-D37263;TCGA-AR-A2LJ-D37264;TCGA-AR-A2LJ-D37265;TCGA-AR-A2LJ-D37696;TCGA-AR-A2LJ-D37697	40A4371F-CF9D-4587-93C3-21D91D80BB9A;46FEDD0F-87E6-4C31-AB41-4B1DA8FAD929;5D6D171A-7CB5-4A45-B2B7-EAAF05E65A29;74F13BD2-4E94-41A3-885F-6E52D52D7446;5C63D548-84D8-4253-AC3F-91CB50B0178B	Not Available;Not Available;Not Available;Not Available;Not Available	7;7;7;7;7	84;84;175;465;Not Available	42;42;98;98;190	Adriamycin;Cytoxan;Paclitaxel;Trastuzumab;Tamoxifen	Not Available;Not Available;Not Available;Not Available;Not Available	12;12;12;12;12	Not Available;Not Available;Not Available;Not Available;Not Available	Not Available;Not Available;Not Available;Not Available;Not Available	Not Available;Not Available;Not Available;Not Available;Not Available	Not Available;Not Available;Not Available;Not Available;Not Available	Not Applicable;Not Applicable;Not Applicable;Not Applicable;Not Applicable	Not Available;Not Available;Not Available;Not Available;Not Available	Not Available;Not Available;Not Available;Not Available;Not Available
TCGA-C8-A1HM	375	Alive	T2	N0	M0	Stage IIA				74	Left	Axillary lymph node dissection alone	Not Available	TCGA-C8-A1HM	8b525ec6-d24b-49d4-bfcb-b354de4dae7c	Not Available	Positive	Not Available	Not Available	Not Available	Not Available	Positive	Modified Radical Mastectomy	Not Applicable	Not Available	2	-27063	Not Applicable	0	6	Not Available	NO		TCGA-C8-A1HM-D70807;TCGA-C8-A1HM-D70808;TCGA-C8-A1HM-D70809	276724DA-C121-44EA-8584-13AB426F8DDD;B2D0CDD7-747C-49EC-B329-F2427BA79DDB;F67F216B-625D-4CDE-B551-FEBD1B76FE0F	Not Available;Not Available;Not Available	9;9;9	49;49;49	26;26;26	Doxorubicin;Cyclophosphamide;Taxol	Complete Response;Complete Response;Complete Response	3;3;3	Not Available;Not Available;Not Available	Not Available;Not Available;Not Available	Not Available;Not Available;Not Available	Not Available;Not Available;Not Available	Not Applicable;Not Applicable;Not Applicable	Not Available;Not Available;Not Available	Not Available;Not Available;Not Available
TCGA-AC-A2FO	2255	Alive	T2	N1	MX	Stage IIB				65	Left Upper Outer Quadrant	Other (specify)	Sentinel lymph node plus Level I and Level II lymph nodes	TCGA-AC-A2FO	F5D4C2D3-CC69-4B38-8551-0917E3622A68	Not Available	Positive	Not Available	Not Available	Not Available	Not Available	Negative	Simple Mastectomy	Not Applicable	NO	21	-23928	Not Applicable	0	1542	Not Available	NO		TCGA-AC-A2FO-D43224;TCGA-AC-A2FO-D43227	E2156068-0D07-42BF-877C-C70B71322A3E;74E898D7-9552-4550-9764-4F924FC55872	Not Available;Not Available	15;15	Not Available;Not Available	105;225	Chemo, NOS;Hormone, NOS	Complete Response;Complete Response	5;5	Not Available;Not Available	Not Available;Not Available	Not Available;Not Available	Not Available;Not Available	Not Applicable;Not Applicable	Not Available;Not Available	Not Available;Not Available
TCGA-GM-A2DA	6593	Dead	T2	N1b	M0	Stage IIB				46	Right Upper Inner Quadrant;Right Upper Outer Quadrant	Axillary lymph node dissection alone	Not Available	TCGA-GM-A2DA	C07B122E-AC50-4DB2-ADD2-5617A5D0E976	Not Available	Positive	Not Available	Not Available	Not Available	Not Available	Positive	Modified Radical Mastectomy	Not Applicable	NO	28	-16854	Not Applicable	0	5909	Not Available	YES		TCGA-GM-A2DA-D47211;TCGA-GM-A2DA-D47213;TCGA-GM-A2DA-D47214;TCGA-GM-A2DA-D47215;TCGA-GM-A2DA-D47217;TCGA-GM-A2DA-D47219;TCGA-GM-A2DA-D47220;TCGA-GM-A2DA-D47221;TCGA-GM-A2DA-D47222;TCGA-GM-A2DA-D47223;TCGA-GM-A2DA-D47224;TCGA-GM-A2DA-D47225;TCGA-GM-A2DA-D47228;TCGA-GM-A2DA-D47229;TCGA-GM-A2DA-D47230;TCGA-GM-A2DA-D47231;TCGA-GM-A2DA-D47232;TCGA-GM-A2DA-D47234;TCGA-GM-A2DA-D47236;TCGA-GM-A2DA-D47237…	1CE4C77C-03D8-4A3E-9B4E-17A37FEBF574;9DBAC4E4-29D1-4620-BB0E-E85862C78A16;FBF6B10E-F9FA-412E-8317-7BC12FDECECD;A308134D-A87B-4D38-A1B5-AD5A5BACFF22;F1691109-2DFB-4D93-B667-029E43AFA481;FDBDD508-2625-4646-B410-82178F238FB5;A9D3732A-4B83-435F-AFE7-98604C52FEAF;E6B44B72-350F-4D39-ACA6-4751D537EC29;34A11D07-D395-44A8-B0FA-B6785948D3FE;B90F3A89-5CDC-406E-B9B8-C850C6C5DD76;66BF0675-E5AC-453D-B319-3E0DC…	Not Available;Not Available;Not Available;Not Available;Not Available;Not Available;Not Available;Not Available;Not Available;Not Available;Not Available;Not Available;Not Available;Not Available;Not Available;Not Available;Not Available;Not Available;Not Available;Not Available;Not Available;Not Available;Not Available	23;23;23;23;23;23;23;23;23;23;23;23;23;23;23;23;23;23;23;23;23;23;23	147;147;147;276;276;3131;3131;3415;4307;4435;4494;4494;4720;5015;5455;5678;5797;6028;6029;6213;6536;6422;6536	74;74;74;203;203;3061;3061;3141;3434;4347;4470;4470;4515;4721;5021;5455;5684;5797;5909;6051;6051;6372;6372	fluorouracil;Adriamycin;Cytoxan;Methotrexate;Vinblastine;Tamoxifen;Aromasin;Taxotere;Letrozole;Megace;Xeloda;Yondelis;Xeloda;Aromasin;Xeloda;Abraxane;Ixabepilone;Herceptin;Tamoxifen;Xeloda;Lapatinib;Navelbine;Herceptin	Complete Response;Complete Response;Complete Response;Complete Response;Complete Response;Clinical Progressive Disease;Clinical Progressive Disease;Stable Disease;Clinical Progressive Disease;Clinical Progressive Disease;Clinical Progressive Disease;Clinical Progressive Disease;Stable Disease;Stable Disease;Stable Disease;Stable Disease;Clinical Progressive Disease;Stable Disease;Clinical Progres…	8;8;8;8;8;8;8;8;8;8;8;8;8;8;8;8;8;8;8;8;8;8;8	Not Available;Not Available;Not Available;Not Available;Not Available;Not Available;Not Available;Not Available;Not Available;Not Available;Not Available;Not Available;Not Available;Not Available;Not Available;Not Available;Not Available;Not Available;Not Available;Not Available;Not Available;Not Available;Not Available	Not Available;Not Available;Not Available;Not Available;Not Available;Not Available;Not Available;Not Available;Not Available;Not Available;Not Available;Not Available;Not Available;Not Available;Not Available;Not Available;Not Available;Not Available;Not Available;Not Available;Not Available;Not Available;Not Available	Not Available;Not Available;Not Available;Not Available;Not Available;Not Available;Not Available;Not Available;Not Available;Not Available;Not Available;Not Available;Not Available;Not Available;Not Available;Not Available;Not Available;Not Available;Not Available;Not Available;Not Available;Not Available;Not Available	Not Available;Not Available;Not Available;Not Available;Not Available;Not Available;Not Available;Not Available;Not Available;Not Available;Not Available;Not Available;Not Available;Not Available;Not Available;Not Available;Not Available;Not Available;Not Available;Not Available;Not Available;Not Available;Not Available	Not Applicable;Not Applicable;Not Applicable;Not Applicable;Not Applicable;Not Applicable;Not Applicable;Not Applicable;Not Applicable;Not Applicable;Not Applicable;Not Applicable;Not Applicable;Not Applicable;Not Applicable;Not Applicable;Not Applicable;Not Applicable;Not Applicable;Not Applicable;Not Applicable;Not Applicable;Not Applicable	Not Available;Not Available;Not Available;Not Available;Not Available;Not Available;Not Available;Not Available;Not Available;Not Available;Not Available;Not Available;Not Available;Not Available;Not Available;Not Available;Not Available;Not Available;Not Available;Not Available;Not Available;Not Available;Not Available	Not Available;Not Available;Not Available;Not Available;Not Available;Not Available;Not Available;Not Available;Not Available;Not Available;Not Available;Not Available;Not Available;Not Available;Not Available;Not Available;Not Available;Not Available;Not Available;Not Available;Not Available;Not Available;Not Available
TCGA-D8-A1JS	371	Alive	T1c	N0	M0	Stage IA				77	Right Upper Outer Quadrant	Axillary lymph node dissection alone	Not Available	TCGA-D8-A1JS	0d03055c-186b-418a-b614-e2035757bc3b	Not Available	Positive	Not Available	Not Available	Not Available	Not Available	Positive	Lumpectomy	Not Applicable	NO	28	-28178	Not Applicable	0	105	Not Available	Not Available		TCGA-D8-A1JS-D14052	8318EC65-2D4F-490D-9C42-264220D999DA	Not Available	18	Not Available	14	Tamoxifen	Not Available	7	Not Available	20	mg/day	ADJUVANT	Not Applicable	hormone therapy	PO
TCGA-AC-A2FF	2759	Alive	T2	N1	MX	Stage IIB				40	Right	Sentinel lymph node biopsy plus axillary dissection	Not Available	TCGA-AC-A2FF	3CA67CD0-81DA-4F68-A9FA-F1A8C013C28D	Not Available	Positive	Not Available	Not Available	Not Available	Not Available	Positive	Lumpectomy	Not Applicable	YES	23	Not Available	Not Applicable	0	1686	Not Available	NO		TCGA-AC-A2FF-D56170;TCGA-AC-A2FF-D56171;TCGA-AC-A2FF-D56172;TCGA-AC-A2FF-D56173	2F38E250-56D9-415C-8694-16634DED723D;DF17DE1B-3B13-469B-B9AF-F461F5B9791D;C4A61CA0-51A5-4811-8017-090A5DE9AA62;CA6E2206-6437-4F20-B4CE-07925A8A8D79	Not Available;Not Available;Not Available;Not Available	29;29;29;29	153;153;245;Not Available	70;70;153;382	Cytoxan;Adriamycin;Taxol;Tamoxifen	Complete Response;Complete Response;Complete Response;Complete Response	1;1;1;1	Not Available;Not Available;Not Available;Not Available	Not Available;Not Available;Not Available;Not Available	Not Available;Not Available;Not Available;Not Available	Not Available;Not Available;Not Available;Not Available	Not Applicable;Not Applicable;Not Applicable;Not Applicable	Not Available;Not Available;Not Available;Not Available	Not Available;Not Available;Not Available;Not Available
TCGA-AR-A2LL	2012	Alive	T3	N0	M0	Stage IIB				70	Left	Sentinel lymph node biopsy plus axillary dissection	Not Available	TCGA-AR-A2LL	70FC011C-0F22-4026-9D72-87351126203A	Not Available	Positive	Not Available	Not Available	Not Available	Not Available	Positive	Simple Mastectomy	Not Applicable	YES	14	-25747	Not Applicable	0	224	Not Available	NO		TCGA-AR-A2LL-D37272	8B4531C7-8D35-45BE-B28C-0497928B42F3	Not Available	6	224	54	Tamoxifen	Unknown	12	Not Available	Not Available	Not Available	Not Available	Not Applicable	Not Available	Not Available
TCGA-GM-A5PX	551	Alive	T2	N1mi	M0	Stage IIB				65	Left	Sentinel lymph node biopsy plus axillary dissection	Not Available	TCGA-GM-A5PX	F7064D01-29D8-49A2-AD60-1E0C5F148F3E	Not Available	Positive	Not Available	Not Available	Not Available	Not Available	Positive	Simple Mastectomy	Not Applicable	YES	12	-23753	Not Applicable	0	551	Not Available	Not Available		TCGA-GM-A5PX-D42160;TCGA-GM-A5PX-D42161;TCGA-GM-A5PX-D42163	D2BD571D-6658-48CB-88FE-77DAC9870F9C;761DB280-F416-45BF-B1C0-88A1E9EFA3EF;2713B9D0-0CB9-4FD7-B75B-3ED4DEC296C4	Not Available;Not Available;Not Available	12;12;12	236;339;Not Available	112;265;340	Arimidex;Aromasin;Tamoxifen	Complete Response;Complete Response;Not Applicable	4;4;4	Not Available;Not Available;Not Available	Not Available;Not Available;Not Available	Not Available;Not Available;Not Available	Not Available;Not Available;Not Available	Not Applicable;Not Applicable;Not Applicable	Not Available;Not Available;Not Available	Not Available;Not Available;Not Available
TCGA-BH-A0H3	1928	Alive	T1c	N0	M0	Stage I				46	Left Upper Outer Quadrant	Not Available	Not Available	TCGA-BH-A0H3	6cdc0d53-f813-4101-81e5-9bee68270536	Not Available	Positive	Not Available	Not Available	Not Available	Not Available	Positive	Other	Not Applicable	Not Available	11	-17152	Not Applicable	0	1149	Not Available	NO
TCGA-BH-A0E1	477	Alive	T2	N1	M0	Stage IIB				52	Left Upper Inner Quadrant;Left	Sentinel lymph node biopsy plus axillary dissection	Not Available	TCGA-BH-A0E1	606fbc6a-b41b-441d-9401-51e54912bf5e	Not Available	Positive	Not Available	3+	Not Available	Not Evaluated	Positive	Simple Mastectomy	Not Applicable	NO	9	-19192	Not Applicable	0	477	Not Available	Not Available		TCGA-BH-A0E1-D4606;TCGA-BH-A0E1-D4605;TCGA-BH-A0E1-D4630;TCGA-BH-A0E1-D4604	F8C26458-97F0-4CF8-A153-FBA11A222937;80A0A78F-619A-4E22-AFF1-7C0E3E08A26B;040CDDFF-2EDD-437D-AB7D-3C4C995301A3;87AC4755-E995-47CF-90E0-FDD408456387	Not Available;Not Available;Not Available;Not Available	30;30;30;30	203;203;596;Not Available	140;140;308;349	CYTOXAN;ADRIAMYCIN;TAXOTERE;ARIMIDEX	Not Available;Not Available;Not Available;Not Available	11;11;11;11	4;4;12;Not Available	Not Available;Not Available;Not Available;1	Not Available;Not Available;Not Available;mg/day	ADJUVANT;ADJUVANT;ADJUVANT;ADJUVANT	Not Applicable;Not Applicable;Not Applicable;Not Applicable	1;1;1;1	IV;IV;IV;PO
TCGA-AN-A0XW	170	Alive	T2	N2	M0	Stage IIIA				36	Left Upper Outer Quadrant	Sentinel node biopsy alone	Not Available	TCGA-AN-A0XW	39de7761-e762-4811-b95c-8216b79ae06b	Not Available	Positive	3 Point Scale	3+	3 Point Scale	Not Available	Positive	Not Available	Not Applicable	NO	29	-13208	Not Applicable	0	170	Not Available	NO
TCGA-S3-AA15	525	Alive	T2	N1a		Stage IIB				51	Right;Right Upper Inner Quadrant	Sentinel lymph node biopsy plus axillary dissection	Not Available	TCGA-S3-AA15	E783E518-C1E5-4EAC-8EAF-E2D65CCD9692	Not Available	Negative	Not Available	Not Available	3 Point Scale	Not Available	Negative	Simple Mastectomy	Not Applicable	YES	18	-18659	Not Applicable	0	209	Not Available	Not Available		TCGA-S3-AA15-D58380;TCGA-S3-AA15-D58381;TCGA-S3-AA15-D58382;TCGA-S3-AA15-D58383	0B7D016E-CC28-4274-BF66-92AC08BD4CCD;CD0DBE0D-1FF4-4A8C-A3EF-5397C30A382A;4ACE7463-6DB8-42D6-93B0-327859CD747E;B4C53B22-0A11-4216-A8A3-EE51B419C715	Not Available;Not Available;Not Available;Not Available	18;18;18;18	125;125;125;236	82;82;82;138	ADRIAMYCIN;CYTOXAN;NEULASTA;TAXOL	Complete Response;Complete Response;Complete Response;Complete Response	4;4;4;4	Not Available;Not Available;Not Available;Not Available	Not Available;Not Available;Not Available;Not Available	Not Available;Not Available;Not Available;Not Available	Not Available;Not Available;Not Available;Not Available	Not Applicable;Not Applicable;Not Applicable;Not Applicable	Not Available;Not Available;Not Available;Not Available	Not Available;Not Available;Not Available;Not Available
TCGA-A2-A1G1	584	Alive	T2	N1	M0	Stage IIB				85	Right Upper Outer Quadrant	Sentinel lymph node biopsy plus axillary dissection	Not Available	TCGA-A2-A1G1	75b5529b-565a-4eba-918a-910b2f441d32	Not Available	Negative	Not Available	Not Available	Not Available	Not Available	Negative	Lumpectomy	Not Applicable	NO	12	-31223	Not Applicable	0	371	Not Available	NO
TCGA-D8-A143	431	Alive	T2	N0	M0	Stage IIA				51	Left Lower Inner Quadrant	Axillary lymph node dissection alone	Not Available	TCGA-D8-A143	1c40b84e-a0e3-429f-a48c-21566cf881c0	Not Available	Negative	Not Available	Not Available	Not Available	Not Available	Negative	Modified Radical Mastectomy	Not Applicable	NO	25	-18984	Not Applicable	0	172	Not Available	Not Available		TCGA-D8-A143-D13818;TCGA-D8-A143-D64910	786A632D-1981-4D67-B28C-DFEA95E74CCA;655A6770-6A40-4D7C-9453-094F18309168	Not Available;Not Available	4;15	172;172	67;67	doxorubicin;cyclophosphamide	Not Available;Not Available	7;9	6;Not Available	60;Not Available	mg/m2;Not Available	ADJUVANT;Not Available	Not Applicable;Not Applicable	AC;Not Available	IV;Not Available
TCGA-C8-A274	508	Alive	T2	N0	M0	Stage IIA				63	Right	Not Available	Not Available	TCGA-C8-A274	dbcad60f-86c7-41e3-b0ae-baa39c9f83dd	Not Available	Positive	Not Available	Not Available	Not Available	Not Available	Positive	Other	Not Applicable	Not Available	21	-23337	Not Applicable	0	1	Not Available	Not Available		TCGA-C8-A274-D70832	4593E9A7-6ECF-4C21-BADB-4309FC423900	Not Available	9	Not Available	8	Tamoxifen	Discrepancy	3	Not Available	Not Available	Not Available	Not Available	Not Applicable	Not Available	Not Available
TCGA-BH-A0BA	1132	Alive	T3	N3a	M0	Stage IIIC				51	Left Upper Inner Quadrant;Left Upper Outer Quadrant;Left Lower Inner Quadrant;Left Lower Outer Quadrant;Left	Sentinel lymph node biopsy plus axillary dissection	Not Available	TCGA-BH-A0BA	49dc3e68-6206-4f16-969f-a758cc7be8ed	Not Available	Positive	Not Available	1+	Not Available	Not Available	Positive	Modified Radical Mastectomy	Not Applicable	NO	4	-18839	Not Applicable	0	1132	Not Available	Not Available		TCGA-BH-A0BA-D15464;TCGA-BH-A0BA-D15465;TCGA-BH-A0BA-D15462	DF60161D-106E-4FB8-8D03-71A048D7C3AA;DACDCDBB-0BA5-4572-A515-6E4831F17245;22BBDDCD-4D31-43CF-BA69-28A677A615E4	Not Available;Not Available;Not Available	4;4;4	94;171;94	63;119;63	Cytoxan;Paclitaxel;Adriamycin	Not Available;Not Available;Not Available	11;11;11	04;4;4	Not Available;Not Available;Not Available	Not Available;Not Available;Not Available	ADJUVANT;ADJUVANT;ADJUVANT	Not Applicable;Not Applicable;Not Applicable	1;1;1	IV;IV;IV
TCGA-A2-A0YE	554	Alive	T2	N1a	M0	Stage IIB				48	Right Upper Outer Quadrant	Sentinel lymph node biopsy plus axillary dissection	Not Available	TCGA-A2-A0YE	84a88e8d-1e65-4b88-aae6-bf4c7a7e4c33	Not Available	Negative	Not Available	Not Available	Not Available	Not Available	Negative	Lumpectomy	Not Applicable	NO	10	-17727	Not Applicable	0	253	Not Available	Not Available		TCGA-A2-A0YE-D5668;TCGA-A2-A0YE-D5669;TCGA-A2-A0YE-D5670	8aff8385-be06-4dc8-900a-bd3755cdd8e5;635760ed-24dd-4491-bd61-c6793eb02a35;a2d7f767-e939-4557-b767-387f1623d5ba	Not Available;Not Available;Not Available	8;8;8	Not Available;Not Available;Not Available	Not Available;Not Available;Not Available	Taxotere;Adriamycin;Cytoxan	Not Available;Not Available;Not Available	12;12;12	5;5;5	Not Available;Not Available;Not Available	Not Available;Not Available;Not Available	ADJUVANT;ADJUVANT;ADJUVANT	Not Applicable;Not Applicable;Not Applicable	1;2;3	IV;IV;IV
TCGA-A8-A08C	881	Alive	T2	N0	M0	Stage IIA				65	Left Upper Inner Quadrant	Not Available	Not Available	TCGA-A8-A08C	78e1da41-127c-4e9c-aaaa-77a0d94c31d0	Not Available	Positive	Not Available	Not Available	Not Available	Not Available	Positive	Other	Not Applicable	Not Available	27	-24017	Not Applicable	0	608	Not Available	Not Available		TCGA-A8-A08C-D37815;TCGA-A8-A08C-D37816;TCGA-A8-A08C-D37817;TCGA-A8-A08C-D37818	316BC7DA-9F45-49F7-92C4-16831B2B6BE7;DE7131F0-268C-4FA4-B008-01D742EDF242;FE9DA209-FD04-42A5-B165-8596370AC78C;12320A9F-0C0D-402C-92BD-95A4C989BA15	n/a;n/a;n/a;n/a	6;6;6;6	151;151;151;Not Available	31;31;31;243	5-Fluorouracil;Epirubicin;Cyclophosphamide;Tamoxifen	Complete Response;Complete Response;Complete Response;Not Applicable	12;12;12;12	Not Available;Not Available;Not Available;Not Available	Not Available;Not Available;Not Available;Not Available	Not Available;Not Available;Not Available;Not Available	Not Available;Not Available;Not Available;Not Available	Not Applicable;Not Applicable;Not Applicable;Not Applicable	Not Available;Not Available;Not Available;Not Available	Not Available;Not Available;Not Available;Not Available
TCGA-AO-A125	3456	Alive	T2	N0 (i-)	M0	Stage IIA				72	Left Upper Inner Quadrant;Left Upper Outer Quadrant;Left	Sentinel node biopsy alone	Not Available	TCGA-AO-A125	8577ffcb-242e-40e2-98d4-2831d952be34	Not Available	Positive	Not Available	4+	Not Available	Not Available	Positive	Simple Mastectomy	Not Applicable	YES	7	-26466	Not Applicable	0	3019	Not Available	Not Available		TCGA-AO-A125-D5936;TCGA-AO-A125-D5935	aa4b5228-8d3d-41fc-8036-e1dd449ea175;3c07a95a-8689-4e1c-8302-8af9978b4c0d	Not Available;Not Available	10;10	2535;799	799;129	Aromasin (Exemestane);Tamoxifen	Not Available;Not Available	1;1	Not Available;Not Available	25;20	mg/day;mg/day	ADJUVANT;ADJUVANT	Not Applicable;Not Applicable	1;1	PO;PO
TCGA-D8-A1XG	448	Alive	T4b	N1a	M0	Stage IIIB				86	Right Upper Inner Quadrant	Axillary lymph node dissection alone	Not Available	TCGA-D8-A1XG	de531604-bd1a-49df-96c2-6de3ae703f1d	Not Available	Positive	Not Available	Not Available	Not Available	Not Available	Negative	Modified Radical Mastectomy	Not Applicable	YES	16	-31748	Not Applicable	0	75	Not Available	NO
TCGA-E9-A1R3	78	Alive	T2	N3	M0	Stage IIIC				70	Right Upper Outer Quadrant	Axillary lymph node dissection alone	Not Available	TCGA-E9-A1R3	4922cddc-575c-4b8a-8245-ce5f6876760c	Not Available	Not Evaluated	Not Available	Not Available	Not Available	Not Available	Not Evaluated	Modified Radical Mastectomy	Not Applicable	NO	28	-25693	Not Applicable	0	64	Not Available	NO		TCGA-E9-A1R3-D30823;TCGA-E9-A1R3-D30824;TCGA-E9-A1R3-D30826;TCGA-E9-A1R3-D30822	42526DF7-F5F2-4212-80D8-73443892CEB6;57C90782-1DBC-41F4-8674-D1FB85B98542;63FBD160-E49D-4A37-ADC7-7BF300319F6A;8AAB711A-821D-49F2-97B5-DB26D061A35B	Not Available;Not Available;Not Available;Not Available	17;17;17;17	50;50;Not Available;50	41;41;45;41	Methotrexate;Cyclophosphamide;Tamoxifen;5-Fluorouracil	Not Available;Not Available;Not Available;Not Available	4;4;4;4	1;1;Not Available;1	100;2000;20;2000	mg;mg;mg/day;mg	ADJUVANT;ADJUVANT;ADJUVANT;ADJUVANT	Not Applicable;Not Applicable;Not Applicable;Not Applicable	Not Available;Not Available;Not Available;Not Available	IV;IV;PO;IV
TCGA-C8-A12X	385	Alive	T2	N1	M0	Stage IIB				62	Left	Axillary lymph node dissection alone	Not Available	TCGA-C8-A12X	65cde5d5-1efc-4e30-b1bd-a93598794f2c	Not Available	Positive	Not Available	Not Available	Not Available	Not Available	Positive	Other	Not Applicable	Not Available	13	-22889	Not Applicable	0	0	Not Available	NO
TCGA-BH-A0HU	392	Alive	T1c	N0 (i-)	M0	Stage IA				52	Right Upper Outer Quadrant;Right	Sentinel node biopsy alone	Not Available	TCGA-BH-A0HU	dc657ca8-98e8-4ec4-a513-1b848be0e85d	Not Available	Positive	Not Available	2+	Not Available	Not Evaluated	Positive	Other	Not Applicable	NO	11	-19216	Not Applicable	0	392	Not Available	Not Available		TCGA-BH-A0HU-D4801;TCGA-BH-A0HU-D4803;TCGA-BH-A0HU-D4802	6D4CA4CC-7926-4E56-B25B-F27500BD827C;26626424-B305-42C3-A6BD-086F573FE20B;5F867E23-30D8-48D8-B2D0-B005C681645F	Not Available;Not Available;Not Available	17;18;18	Not Available;110;110	110;47;47	Tamoxifen;Docetaxel;Cyclophosphamide	Not Available;Not Available;Not Available	11;11;11	Not Available;4;4	20;170;1362	mg/day;mg;mg	ADJUVANT;ADJUVANT;ADJUVANT	Not Applicable;Not Applicable;Not Applicable	1;1;1	PO;IV;IV
TCGA-A2-A0CS	2348	Dead	T4b	N3a	M1	Stage IV				73	Left	Axillary lymph node dissection alone	Not Available	TCGA-A2-A0CS	d071c16b-7cee-45ed-8ec9-612418143815	Not Available	Positive	Not Available	Not Available	Not Available	Not Evaluated	Positive	Modified Radical Mastectomy	Not Applicable	NO	27	-26817	Not Applicable	0	2298	Not Available	Not Available		TCGA-A2-A0CS-D7280;TCGA-A2-A0CS-D7277	0b827c0b-3829-40ed-8e56-86f2a957472b;c1d5ddf5-8870-4ff6-a547-018f3e5d0bc4	Not Available;Not Available	28;28	597;Not Available	217;190	Zometa;Anastrozole	Not Available;Not Available	1;1	3;Not Available	4;1	mg;mg	OTHER, SPECIFY IN NOTES;ADJUVANT	Maintenance therapy;Not Applicable	2;1	IV;PO
TCGA-B6-A400	215	Alive	T2	N2a	M0	Stage IIIA				43	Left Upper Outer Quadrant	Sentinel lymph node biopsy plus axillary dissection	Not Available	TCGA-B6-A400	D9A1C06F-7B50-46B0-878E-89E8C31863AE	Not Available	Negative	4 Point Scale	1+	4 Point Scale	Not Available	Negative	Lumpectomy	Not Applicable	NO	20	-16022	Not Applicable	0	215	Not Available	Not Available
TCGA-BH-A1F6	2965	Dead	T4d	N2a	MX					51	Left	Not Available	Not Available	TCGA-BH-A1F6	ad18820b-a804-49c0-ba8a-86c09fa6bce2	Not Available	Negative	Not Available	Not Available	Not Available	Not Available	Negative	Modified Radical Mastectomy	Not Applicable	Not Available	7	-18691	2965	0	Not Available	Not Available	Not Available
TCGA-B6-A2IU	5176	Alive	T2	N0	M0	Stage IIA				62	Right	Axillary lymph node dissection alone	Not Available	TCGA-B6-A2IU	9857BE0C-AECA-4A43-90B1-0535BD08E086	Not Available	Positive	Not Available	Not Available	Not Available	Not Available	Positive	Modified Radical Mastectomy	Not Applicable	NO	11	-22905	Not Applicable	0	4840	Not Available	Not Available
TCGA-AR-A5QN	1013	Alive	T2	N3	M0	Stage IIIC				68	Left	Axillary lymph node dissection alone	Not Available	TCGA-AR-A5QN	077506EA-8F11-405D-BB8E-3C9924FE54D0	Not Available	Positive	Not Available	Not Available	Not Available	Not Available	Positive	Modified Radical Mastectomy	Not Applicable	Not Available	15	-25089	Not Applicable	0	396	Not Available	Not Available		TCGA-AR-A5QN-D43902;TCGA-AR-A5QN-D43903;TCGA-AR-A5QN-D43911;TCGA-AR-A5QN-D43912	1656A4E7-6208-4559-9005-FBD70C8A7375;DC1B5976-040D-4E03-A09E-78DA087AAD55;5153CC9B-8AD7-4DAA-8A6A-47C5B422CBBE;9033B921-AB35-4CBF-9362-256C58629822	Not Available;Not Available;Not Available;Not Available	10;10;10;10	102;102;388;Not Available	39;39;128;388	Taxotere;Cytoxan;Anastrozole;Exemestane	Not Available;Not Available;Not Available;Not Available	6;6;6;6	Not Available;Not Available;Not Available;Not Available	Not Available;Not Available;Not Available;Not Available	Not Available;Not Available;Not Available;Not Available	Not Available;Not Available;Not Available;Not Available	Not Applicable;Not Applicable;Not Applicable;Not Applicable	Not Available;Not Available;Not Available;Not Available	Not Available;Not Available;Not Available;Not Available
TCGA-BH-A201	856	Alive	T1	N0	M0	Stage IA				64	Left	Not Available	Not Available	TCGA-BH-A201	3bf81a9f-abb4-4495-a514-fd3865e13a03	Not Available	Positive	Not Available	Not Available	Not Available	Not Available	Positive	Other	Not Applicable	Not Available	8	-23423	Not Applicable	0	210	Not Available	Not Available
TCGA-E2-A1BD	1133	Alive	T2	N0	M0	Stage IIA				53	Right Upper Outer Quadrant	Sentinel node biopsy alone	Not Available	TCGA-E2-A1BD	0e1d0d46-7a7b-4538-95dd-b9fc20a15aec	Not Available	Positive	Not Available	Not Available	Not Available	Not Available	Positive	Lumpectomy	Not Applicable	NO	25	-19627	Not Applicable	0	317	Not Available	NO		TCGA-E2-A1BD-D19445	2534A6C5-8DD5-454D-8887-6098E2B7CBB1	Not Available	9	Not Available	170	Arimidex	Not Available	12	Not Available	1	mg/day	ADJUVANT	Not Applicable	1	PO
TCGA-AC-A8OQ	34	Alive	T2	N1a	MX	Stage IIB				72	Right Upper Outer Quadrant	Sentinel node biopsy alone	Not Available	TCGA-AC-A8OQ	DFAABD03-2D40-4422-B210-CAF112FF4229	Not Available	Negative	Not Available	Not Available	Not Available	Not Available	Negative	Lumpectomy	Not Applicable	NO	26	-26535	Not Applicable	0	34	Not Available	Not Available
TCGA-AO-A0JM	2184	Alive	T2	N1	M0	Stage IIB				40	Right Lower Inner Quadrant;Right Lower Outer Quadrant;Right	Sentinel lymph node biopsy plus axillary dissection	Not Available	TCGA-AO-A0JM	44bec761-b603-49c0-8634-f6bfe0319bb1	Not Available	Positive	Not Available	1+	Not Available	Not Available	Positive	Modified Radical Mastectomy	Not Applicable	NO	20	-14653	Not Applicable	0	1826	Not Available	Not Available		TCGA-AO-A0JM-D3235;TCGA-AO-A0JM-D3233;TCGA-AO-A0JM-D3231;TCGA-AO-A0JM-D3232;TCGA-AO-A0JM-D3230	140fbd02-a0c1-4e38-99e8-eaaac337f3b2;6106b296-02f3-4373-8d46-4d6c3906a6b4;ad12218d-1986-4f13-bab1-12b1315ad67f;425ca3d3-c246-49e1-9039-fa57865be48a;b2c38850-e368-40ba-afe1-d8faf3c2647d	Not Available;Not Available;Not Available;Not Available;Not Available	20;20;20;20;20	Not Available;498;120;177;120	330;134;78;134;78	TAMOXIFEN;TRASTUZUMAB;DOXORUBICIN;PACLITAXEL;CYCLOPHOSPHAMIDE	Not Available;Not Available;Not Available;Not Available;Not Available	9;9;9;9;9	Not Available;23;4;4;4	20;6;60;175;600	mg/day;mg/kg;mg/m2;mg/m2;mg/m2	ADJUVANT;ADJUVANT;ADJUVANT;ADJUVANT;ADJUVANT	Not Applicable;Not Applicable;Not Applicable;Not Applicable;Not Applicable	3;2;1;1;1	PO;IV;IV;IV;IV
TCGA-E2-A14S	1009	Alive	T1c	N0	M0	Stage I				65	Left Lower Outer Quadrant	Sentinel node biopsy alone	Not Available	TCGA-E2-A14S	c2b104ee-f914-4e79-9e1b-56bf88157472	Not Available	Positive	Not Available	Not Available	Not Available	Not Available	Positive	Lumpectomy	Not Applicable	NO	6	-23878	Not Applicable	0	834	Not Available	NO		TCGA-E2-A14S-D18836;TCGA-E2-A14S-D18832;TCGA-E2-A14S-D18834	37A94E43-59E6-49FE-BC0D-AB11CA6B3130;DFE33AFA-BE0A-47EB-AA3E-07745099111C;3CD785FB-FFD4-4BC9-8B61-5CDF4C3205F4	Not Available;Not Available;Not Available	3;3;3	Not Available;119;119	147;50;50	Aromasin;Cytoxan;Taxotere	Not Available;Not Available;Not Available	11;11;11	Not Available;4;4	25;1182;148	mg/day;mg;mg	ADJUVANT;ADJUVANT;ADJUVANT	Not Applicable;Not Applicable;Not Applicable	2;1;1	PO;IV;IV
TCGA-A8-A095	1277	Alive	T1c	N0	M0	Stage I				45	Left	Not Available	Not Available	TCGA-A8-A095	29df128d-ace2-40cf-88ee-3f6f2170f159	Not Available	Positive	Not Available	Not Available	Not Available	Not Available	Positive	Other	Not Applicable	Not Available	27	-16742	Not Applicable	0	1277	Not Available	Not Available		TCGA-A8-A095-D37811;TCGA-A8-A095-D37812;TCGA-A8-A095-D37813;TCGA-A8-A095-D37814	57584D49-5DD8-4991-A154-50BB92C2FB5A;4968DB45-29C7-41D8-BC0A-204367F2EB4E;023B7F41-CB22-43B7-81EE-6DC8B72DD4F3;DD6C452A-B9DD-48FF-B9C3-2D1DCC1F1143	n/a;n/a;n/a;n/a	6;6;6;6	120;120;120;Not Available	0;0;0;181	5-Fluorouracil;Doxorubicin;Cyclophosphamide;Tamoxifen	Complete Response;Complete Response;Complete Response;Not Applicable	12;12;12;12	Not Available;Not Available;Not Available;Not Available	Not Available;Not Available;Not Available;Not Available	Not Available;Not Available;Not Available;Not Available	Not Available;Not Available;Not Available;Not Available	Not Applicable;Not Applicable;Not Applicable;Not Applicable	Not Available;Not Available;Not Available;Not Available	Not Available;Not Available;Not Available;Not Available
TCGA-D8-A3Z5	1015	Alive	T2	N3a	M0	Stage IIIC				54	Right	Other (specify)	mastectomy with TLND	TCGA-D8-A3Z5	77E25AE8-82EC-4DEA-8E62-1176F27E47BA	Not Available	Positive	Not Available	Not Available	Not Available	Not Available	Positive	Simple Mastectomy	Not Applicable	NO	3	-19846	Not Applicable	0	441	Not Available	NO
TCGA-BH-A1FL	1673	Dead	T2	N1b	M0	Stage IIB				69	Left Upper Outer Quadrant	Not Available	Not Available	TCGA-BH-A1FL	14d1d84e-99e1-41ad-8892-3b4da3d4f948	Not Available	Positive	Not Available	Not Available	Not Available	Not Available	Positive	Other	Not Applicable	Not Available	8	-25558	1673	0	Not Available	Not Available	Not Available
TCGA-AO-A0JJ	1887	Alive	T2	N1a	M0	Stage IIB				54	Left Upper Outer Quadrant;Left	Sentinel lymph node biopsy plus axillary dissection	Not Available	TCGA-AO-A0JJ	bef7b135-a727-45e8-850a-cc4cd56c49aa	Not Available	Positive	Not Available	3+	Not Available	Not Available	Positive	Modified Radical Mastectomy	Not Applicable	NO	20	-19758	Not Applicable	0	1512	Not Available	Not Available		TCGA-AO-A0JJ-D2972;TCGA-AO-A0JJ-D2968;TCGA-AO-A0JJ-D2974;TCGA-AO-A0JJ-D2969;TCGA-AO-A0JJ-D2971	d0f2f580-2076-4fcd-9849-8a81d7f2032c;099545fb-d2c8-42e3-8f4a-7757316b4d86;9b8965e1-1b43-431d-9e0a-34e799297fae;d4c6bfa5-ed26-40c9-b7df-6e754510d790;c14cd41b-9bac-4238-b267-0ccf43eae566	Not Available;Not Available;Not Available;Not Available;Not Available	20;20;20;20;20	154;98;Not Available;98;112	126;56;154;56;112	Abraxane;Cyclophospamide;Letrozole (Femara);Doxorubicin;Paclitaxel	Not Available;Not Available;Not Available;Not Available;Not Available	9;9;9;9;9	3;4;Not Available;4;1	200;600;2.5;60;175	mg/m2;mg/m2;mg/day;mg/m2;mg/m2	ADJUVANT;ADJUVANT;ADJUVANT;ADJUVANT;ADJUVANT	Not Applicable;Not Applicable;Not Applicable;Not Applicable;Not Applicable	1;1;2;1;1	IV;IV;PO;IV;IV
TCGA-E2-A155	640	Alive	T2	N1a	M0	Stage IIB				58	Left Upper Inner Quadrant;Left Lower Inner Quadrant	Axillary lymph node dissection alone	Not Available	TCGA-E2-A155	01f50abf-fc15-446e-9d07-edeecc545a32	Not Available	Positive	Not Available	Not Available	Not Available	Not Available	Negative	Modified Radical Mastectomy	Not Applicable	NO	7	-21348	Not Applicable	0	553	Not Available	NO		TCGA-E2-A155-D18962;TCGA-E2-A155-D19107;TCGA-E2-A155-D19105;TCGA-E2-A155-D18944;TCGA-E2-A155-D19111	E7F98449-1AD2-4788-98A9-C1B731F13D28;FF8866DF-0183-4B72-8285-E71C4F120359;39BFC0D7-45BC-4640-BA13-4397A0A9CE06;C399DF54-62D4-49E4-AB11-5B0008E16218;DFA20391-05F7-4053-9EC5-1BD5F5261968	Not Available;Not Available;Not Available;Not Available;Not Available	8;8;8;8;8	Not Available;249;Not Available;Not Available;Not Available	30;Not Available;Not Available;30;249	Cytoxan;Tamoxifen;Taxol;Adriamycin;Arimidex	Not Available;Not Available;Not Available;Not Available;Not Available	11;11;11;11;11	4;Not Available;12;4;Not Available	Not Available;20;Not Available;Not Available;1	Not Available;mg/day;Not Available;Not Available;mg/day	ADJUVANT;ADJUVANT;ADJUVANT;ADJUVANT;ADJUVANT	Not Applicable;Not Applicable;Not Applicable;Not Applicable;Not Applicable	1;3;2;1;4	Not Available;PO;Not Available;Not Available;PO
TCGA-BH-A1F8	1	Dead	T4b	N2	M0	Stage IIIB				90	Left	Not Available	Not Available	TCGA-BH-A1F8	ee554215-bea2-4268-aaf9-784e68cdb969	Not Available	Positive	Not Available	Not Available	Not Available	Not Available	Positive	Modified Radical Mastectomy	Not Applicable	Not Available	7	-32871	1	0	Not Available	Not Available	Not Available
TCGA-BH-A18J	612	Dead	T4b	N2	M1	Stage IV				56	Right	Not Available	Not Available	TCGA-BH-A18J	cc074b7f-d3b2-4880-902e-bf10e667b665	Not Available	Positive	Not Available	Not Available	Not Available	Not Available	Positive	Modified Radical Mastectomy	Not Applicable	Not Available	8	-20678	612	0	Not Available	Not Available	YES
TCGA-AC-A2BK	2222	Alive	T2	N2a	MX	Stage IIIA				78	Left Upper Outer Quadrant	Axillary lymph node dissection alone	Not Available	TCGA-AC-A2BK	6FA2A667-9C36-4526-8A58-1975E863A806	Not Available	Negative	Not Available	Not Available	Not Available	Not Available	Negative	Modified Radical Mastectomy	Not Applicable	NO	16	-28625	Not Applicable	0	1172	Not Available	NO		TCGA-AC-A2BK-D43988;TCGA-AC-A2BK-D43990;TCGA-AC-A2BK-D43991;TCGA-AC-A2BK-D43992	9DE66FB7-BCEC-4B84-B97E-1A9F68D8E87A;1502DE28-84D8-4351-BCEE-9661DACD2B21;4869DCB0-723E-46A0-AB90-3D5FF038203A;8283B14A-D235-4D20-B272-9B4A8A095886	Not Available;Not Available;Not Available;Not Available	10;10;10;10	136;136;164;164	73;73;149;149	Cytoxan;Adriamycin;Taxol;Avastin	Complete Response;Complete Response;Complete Response;Complete Response	6;6;6;6	Not Available;Not Available;Not Available;Not Available	Not Available;Not Available;Not Available;Not Available	Not Available;Not Available;Not Available;Not Available	Not Available;Not Available;Not Available;Not Available	Not Applicable;Not Applicable;Not Applicable;Not Applicable	Not Available;Not Available;Not Available;Not Available	Not Available;Not Available;Not Available;Not Available
TCGA-AR-A0TR	160	Dead	T2	N1	M0	Stage IIB				68	Left	Sentinel lymph node biopsy plus axillary dissection	Not Available	TCGA-AR-A0TR	d1703dbd-5c93-4cf2-a4d1-0d90640882bd	Not Available	Positive	Not Available	Not Available	Not Available	Not Available	Positive	Modified Radical Mastectomy	Not Applicable	NO	8	-25190	160	0	Not Available	Not Available	Not Available		TCGA-AR-A0TR-D19370	1D3E42DF-081F-4DA4-927E-03701EF9B270	Not Available	12	160	25	Tamoxifen	Not Available	12	Not Available	20	mg/dL	ADJUVANT	Not Applicable	1	PO
TCGA-E9-A2JS	904	Dead	T2	N1	M0	Stage IIB				72	Left Upper Outer Quadrant	Axillary lymph node dissection alone	Not Available	TCGA-E9-A2JS	4A831893-F4CA-4357-A756-B5E954E35DD7	Not Available	Not Evaluated	Not Available	Not Available	Not Available	Not Available	Not Evaluated	Lumpectomy	Not Applicable	NO	20	-26407	Not Applicable	0	13	Not Available	Not Available		TCGA-E9-A2JS-D34102;TCGA-E9-A2JS-D34103;TCGA-E9-A2JS-D34104;TCGA-E9-A2JS-D34106;TCGA-E9-A2JS-D40294;TCGA-E9-A2JS-D55896	09E54119-585C-4096-A9D8-136656471893;786F4DB8-BC47-4FEF-9D2E-624B59F1E9A2;11E5178D-A5E2-4AC3-BAD0-0664514A1B41;8049BD0B-2078-4946-AFA8-BF2EEB3FD34E;98CD1B77-8557-4EBF-9914-8FF674101890;43929A44-3CE4-467E-85DC-FCF130402CFB	Not Available;Not Available;Not Available;Not Available;Not Available;Not Available	30;30;30;30;15;17	Not Available;191;191;191;846;713	21;17;17;17;524;677	Tamoxifen;Cyclophosphamide;Methotrexate;5-Fluorouracil;Pamidronic acid;Zoladex	Not Applicable;Complete Response;Complete Response;Complete Response;Unknown;Clinical Progressive Disease	7;7;7;7;2;1	Not Available;Not Available;Not Available;Not Available;Not Available;Not Available	Not Available;Not Available;Not Available;Not Available;Not Available;Not Available	Not Available;Not Available;Not Available;Not Available;Not Available;Not Available	Not Available;Not Available;Not Available;Not Available;Not Available;Not Available	Not Applicable;Not Applicable;Not Applicable;Not Applicable;Not Applicable;Not Applicable	Not Available;Not Available;Not Available;Not Available;Not Available;Not Available	Not Available;Not Available;Not Available;Not Available;Not Available;Not Available
TCGA-BH-A18S	2009	Dead	T1c	N0	M0	Stage I				79	Right Lower Inner Quadrant	Sentinel node biopsy alone	Not Available	TCGA-BH-A18S	433427a1-bacf-4381-91ba-5fec8a0953f9	Not Available	Positive	Not Available	Not Available	Not Available	Not Available	Positive	Other	Not Applicable	Not Available	2	-28974	2009	0	Not Available	Not Available	Not Available
TCGA-AO-A0J5	792	Dead	T4	N1a	M1	Stage IV				48	Right Upper Inner Quadrant;Right Upper Outer Quadrant;Right Lower Inner Quadrant;Right Lower Outer Quadrant;Right	Axillary lymph node dissection alone	Not Available	TCGA-AO-A0J5	c1442467-d618-435f-8792-b1a18f696f1a	Not Available	Positive	Not Available	Not Available	Not Available	Not Available	Negative	Modified Radical Mastectomy	Not Applicable	NO	7	-17815	Not Applicable	0	735	Not Available	Not Available		TCGA-AO-A0J5-D6005;TCGA-AO-A0J5-D6007;TCGA-AO-A0J5-D6006;TCGA-AO-A0J5-D6008	3daac793-eb29-42ea-8866-27b14eca5820;effd840a-7e52-4422-a5e1-ad5c2f84aa8a;2819fde9-35d0-4e7e-a9eb-da8263789223;272824b5-160a-4d48-8b48-bcaa074214bb	Not Available;Not Available;Not Available;Not Available	10;10;10;10	Not Available;Not Available;422;Not Available	-1;422;9;618	Zoledronic Acid;Xeloda (Capecitabine);Femara (Letrozole);Fulvestrant (Faslodex)	Not Available;Not Available;Not Available;Not Available	1;1;1;1	Not Available;Not Available;Not Available;Not Available	4;1500;2.5;250	mg;mg/day;mg/day;mg	OTHER, SPECIFY IN NOTES;PROGRESSION;OTHER, SPECIFY IN NOTES;PROGRESSION	Neo-adjuvant;Not Applicable;Neo-Adjuvant;Not Applicable	1;2;1;3	IV;PO;PO;IM
TCGA-BH-A1EU	1286	Dead	T1	N0	M0	Stage I				83	Right	Not Available	Not Available	TCGA-BH-A1EU	a1093598-d3a8-4ffe-83fc-bc7d1faff7e5	Not Available	Positive	Not Available	Not Available	Not Available	Not Available	Positive	Not Available	Not Applicable	Not Available	7	-30339	1286	0	Not Available	Not Available	Not Available
TCGA-E2-A1LS	1604	Alive	T1c	N0	M0	Stage IA				46	Right Lower Outer Quadrant	Sentinel node biopsy alone	Not Available	TCGA-E2-A1LS	91a2f2af-e4b1-4a0b-ab20-6a36ce63c533	Not Available	Negative	Not Available	Not Available	Not Available	Not Available	Negative	Simple Mastectomy	Not Applicable	NO	3	-16887	Not Applicable	0	239	Not Available	NO		TCGA-E2-A1LS-D20604;TCGA-E2-A1LS-D20606	225992D9-0568-4DD6-BF26-D1C6E065C3DE;ECEACF6D-18C4-4309-8AA5-54E2B721DAFE	Not Available;Not Available	17;17	112;112	Not Available;Not Available	Cyclophosphamide;Taxotere	Not Available;Not Available	1;1	4;4	Not Available;Not Available	Not Available;Not Available	ADJUVANT;ADJUVANT	Not Applicable;Not Applicable	1;1	Not Available;Not Available
TCGA-D8-A145	410	Alive	T1c	N1a	M0	Stage IIA				80	Right Upper Inner Quadrant;Right	Sentinel lymph node biopsy plus axillary dissection	Not Available	TCGA-D8-A145	4958c36f-1dc7-4f14-9dec-36e14107dbe3	Not Available	Positive	Not Available	Not Available	Not Available	Not Available	Positive	Simple Mastectomy	Not Applicable	NO	25	-29280	Not Applicable	0	49	Not Available	Not Available		TCGA-D8-A145-D13812	9C0F81FC-804B-4F15-901B-D5256B63E8AF	Not Available	4	Not Available	42	Tamoxifen	Not Available	7	Not Available	20	mg/day	ADJUVANT	Not Applicable	tamoxifen daily	PO
TCGA-AR-A24L	2866	Dead	T2	N1	M0	Stage IIB				26	Right	Sentinel lymph node biopsy plus axillary dissection	Not Available	TCGA-AR-A24L	de646f6a-6d50-4be2-b3cd-f17554b234df	Not Available	Positive	Not Available	Not Available	Not Available	Not Available	Positive	Other	Not Applicable	Not Available	12	-9706	Not Applicable	0	2221	Not Available	Not Available		TCGA-AR-A24L-D31271;TCGA-AR-A24L-D31269;TCGA-AR-A24L-D31270;TCGA-AR-A24L-D31272	5B4FA9C9-DE69-4615-BE89-619E2F835DEA;F4B58638-1544-44FA-9E05-9CA0F74B8232;F6EC056E-4FA3-4E3B-890D-E3B8307E19B1;D11B2960-E58A-4BCC-B247-CD1E491660A2	Not Available;Not Available;Not Available;Not Available	26;26;26;26	Not Available;Not Available;Not Available;1414	Not Available;Not Available;Not Available;145	Paclitaxel;Doxorubicin;Cytoxan;Tamoxifen	Not Available;Not Available;Not Available;Not Available	4;4;4;4	4;4;4;Not Available	Not Available;Not Available;Not Available;20	Not Available;Not Available;Not Available;mg/day	ADJUVANT;ADJUVANT;ADJUVANT;ADJUVANT	Not Applicable;Not Applicable;Not Applicable;Not Applicable	1;1;1;2	Not Available;Not Available;Not Available;PO
TCGA-PE-A5DE	2645	Alive	T2	N0	M0	Stage IIA				41	Left	Not Available	Not Available	TCGA-PE-A5DE	89C128B9-1C6B-4C04-A4AF-7066772E783C	Not Available	Positive	Not Available	Not Available	Not Available	Not Available	Positive	Other	Not Applicable	Not Available	24	-15216	Not Applicable	0	1855	Not Available	Not Available		TCGA-PE-A5DE-D42973;TCGA-PE-A5DE-D66369;TCGA-PE-A5DE-D66370	F709235A-EEE6-4F2B-BCB5-C273A7BC66D0;1E2B873D-3AE8-418A-8727-97077CF103B5;444F6B72-2D26-488F-AE79-26A7C0CEA076	Not Available;Not Available;Not Available	6;13;13	105;105;Not Available	42;42;182	Taxotere;Cytoxan;Tamoxifen	Complete Response;Complete Response;Not Applicable	5;10;10	Not Available;Not Available;Not Available	Not Available;Not Available;Not Available	Not Available;Not Available;Not Available	Not Available;Not Available;Not Available	Not Applicable;Not Applicable;Not Applicable	Not Available;Not Available;Not Available	Not Available;Not Available;Not Available
TCGA-BH-A1FR	1642	Dead	T4b	N1a	M0	Stage IIIB				73	Right Upper Inner Quadrant	Not Available	Not Available	TCGA-BH-A1FR	bf3b1481-ae31-4406-b084-b6cc1d7163e3	Not Available	Positive	Not Available	Not Available	Not Available	Not Available	Positive	Other	Not Applicable	Not Available	8	-26684	1642	0	Not Available	Not Available	Not Available
TCGA-A2-A1FZ	683	Alive	T2	N0 (i-)	M0	Stage IIA				63	Right	Sentinel node biopsy alone	Not Available	TCGA-A2-A1FZ	805bfe39-3695-43c2-93e4-d66d0559b89f	Not Available	Positive	3 Point Scale	3+	3 Point Scale	Not Available	Positive	Simple Mastectomy	Not Applicable	YES	21	-23055	Not Applicable	0	410	Not Available	NO		TCGA-A2-A1FZ-D12285	453a2e9f-7e83-478a-a0f5-0aa01232d4fb	Not Available	27	Not Available	Not Available	Arimidex	Not Available	4	Not Available	Not Available	Not Available	ADJUVANT	Not Applicable	1	PO
TCGA-LQ-A4E4	849	Alive	T3	N1a	MX	Stage IIIA				73	Right Upper Outer Quadrant	Sentinel lymph node biopsy plus axillary dissection	Not Available	TCGA-LQ-A4E4	4F321D41-3255-46A4-AE0D-1CF39699E624	Not Available	Positive	3 Point Scale	1+	3 Point Scale	Not Evaluated	Positive	Modified Radical Mastectomy	Not Applicable	NO	5	-26883	Not Applicable	0	484	Not Available	Not Available		TCGA-LQ-A4E4-D37612	A6AB6FB7-5552-45E1-9CE2-F1DB3B0752D9	Not Available	5	Not Available	111	Anastrozole	Not Applicable	12	Not Available	Not Available	Not Available	Not Available	Not Applicable	Not Available	Not Available
TCGA-D8-A1JH	426	Alive	T1c	N0	M0	Stage IA				56	Right Lower Outer Quadrant	Axillary lymph node dissection alone	Not Available	TCGA-D8-A1JH	4d1bf9e6-5837-4aed-b568-92f014ed5a4b	Not Available	Positive	Not Available	Not Available	Not Available	Not Available	Positive	Modified Radical Mastectomy	Not Applicable	Not Available	28	-20497	Not Applicable	0	284	Not Available	Not Available		TCGA-D8-A1JH-D14056	59F08533-A2E2-4306-8DF3-F18CCAA18F58	Not Available	18	Not Available	66	nolvadex	Not Available	7	Not Available	20	mg/day	ADJUVANT	Not Applicable	Not Available	PO
TCGA-D8-A27W	373	Alive	T4b	N0	M0	Stage IIIB				55	Right	Axillary lymph node dissection alone	Not Available	TCGA-D8-A27W	bfa3dbc0-361c-400e-8c10-0aca7049fce9	Not Available	Positive	Not Available	Not Available	Not Available	Not Available	Positive	Modified Radical Mastectomy	Not Applicable	NO	21	-20173	Not Applicable	0	15	Not Available	NO		TCGA-D8-A27W-D30108;TCGA-D8-A27W-D30110	638ECF5D-30BB-4107-95B4-9347666BF398;7E602CDB-4F73-4338-B776-1E33AC8151D9	Not Available;Not Available	2;2	162;Not Available	56;226	doxorubicine+cyclophosphamide;Tamoxifen	Not Available;Not Available	4;4	6;Not Available	Not Available;20	mg;mg/day	ADJUVANT;ADJUVANT	Not Applicable;Not Applicable	Not Available;Not Available	IV;PO
TCGA-AO-A0JD	2190	Alive	T3	N1a	M0	Stage IIIA				59	Left Upper Outer Quadrant;Left	Sentinel lymph node biopsy plus axillary dissection	Not Available	TCGA-AO-A0JD	0a229f95-0ea1-4d63-953e-74f5ec2f3028	Not Available	Positive	Not Available	2+	Not Available	Not Available	Positive	Modified Radical Mastectomy	Not Applicable	NO	20	-21831	Not Applicable	0	1813	Not Available	Not Available		TCGA-AO-A0JD-D3196;TCGA-AO-A0JD-D3190;TCGA-AO-A0JD-D3195;TCGA-AO-A0JD-D3188	2d8f1a8d-5cbd-4852-b7e3-145eec155402;447d92b5-bace-4477-9abc-3687a1fab237;4c003fb7-7ce0-45bf-bec5-8af6fb62d6b3;bf1780f4-0ad9-4861-ab51-bf0698571363	Not Available;Not Available;Not Available;Not Available	20;20;20;20	Not Available;104;160;104	261;62;118;62	ANASTROZOLE (ARIMIDEX);CYCLOPHOSPHAMIDE;PACLITAXEL;DOXORUBICIN	Not Available;Not Available;Not Available;Not Available	9;9;9;9	Not Available;4;4;4	1;600;175;60	mg/day;mg/m2;mg/m2;mg/m2	ADJUVANT;ADJUVANT;ADJUVANT;ADJUVANT	Not Applicable;Not Applicable;Not Applicable;Not Applicable	2;1;1;1	PO;IV;IV;IV
TCGA-AO-A1KS	350	Alive	T2	N0 (i-)	M0	Stage IIA				69	Left Lower Inner Quadrant;Left Lower Outer Quadrant;Left	Sentinel node biopsy alone	Not Available	TCGA-AO-A1KS	bb8d42d3-ad65-4d88-ae1d-f9aadfc7962d	Not Available	Positive	4 Point Scale	2+	4 Point Scale	Not Available	Positive	Lumpectomy	Not Applicable	YES	1	-25230	Not Applicable	0	16	Not Available	NO		TCGA-AO-A1KS-D9873	5cf6039b-6a9e-45da-a518-f9ed69ee620f	Not Available	1	Not Available	155	Arimidex	Not Available	4	Not Available	1	mg/day	ADJUVANT	Not Applicable	1	PO
TCGA-A8-A07F	577	Alive	T2	N1a	M0	Stage IIB				65	Left Upper Outer Quadrant	Not Available	Not Available	TCGA-A8-A07F	5d688049-f271-40ef-813a-d37240ffe21c	Not Available	Positive	Not Available	Not Available	Not Available	Not Available	Positive	Other	Not Applicable	Not Available	27	-23742	Not Applicable	0	577	Not Available	Not Available		TCGA-A8-A07F-D37883;TCGA-A8-A07F-D37884;TCGA-A8-A07F-D37885;TCGA-A8-A07F-D37886	9376A2EE-E979-4870-8EE1-39BC963B3B53;1E1543B7-C41E-4E32-B36C-8B255B09B7C0;2EF8C377-0721-408E-BEFA-873ECE792E98;68745060-A6F4-4638-9ADB-D798AA9BF1F7	Not Available;Not Available;Not Available;Not Available	6;6;6;6	31;31;31;Not Available	Not Available;Not Available;Not Available;365	5-Fluorouracil;Epirubicin;Cyclophosphamide;Tamoxifen	Complete Response;Complete Response;Complete Response;Not Applicable	12;12;12;12	Not Available;Not Available;Not Available;Not Available	Not Available;Not Available;Not Available;Not Available	Not Available;Not Available;Not Available;Not Available	Not Available;Not Available;Not Available;Not Available	Not Applicable;Not Applicable;Not Applicable;Not Applicable	Not Available;Not Available;Not Available;Not Available	Not Available;Not Available;Not Available;Not Available
TCGA-B6-A0RP	3126	Dead	T2	N1b	M0					73	Left Upper Outer Quadrant;Left	Axillary lymph node dissection alone	Not Available	TCGA-B6-A0RP	451e1a67-47e6-4738-99d7-fb7771ef61a3	Negative	Positive	Not Available	Not Available	Not Available	Modified radical mastectomy	Positive	Lumpectomy	Not Applicable	NO	2	-26941	3126	0	Not Available	Not Available	Not Available
TCGA-A7-A26H	724	Alive	T1	N1a	M0	Stage IIA				72	Left	Sentinel lymph node biopsy plus axillary dissection	Not Available	TCGA-A7-A26H	dddd8e2f-e540-418a-b02e-698d18a12c14	Not Available	Positive	Not Available	Not Available	Not Available	Not Available	Negative	Other	Not Applicable	NO	4	-26423	Not Applicable	0	65	Not Available	NO		TCGA-A7-A26H-D29622;TCGA-A7-A26H-D29623	5ABD5AE2-14DC-45D0-8CD9-C1CE4EE9A336;B0A12ECD-CF75-4AE7-BE0D-05D694119222	Not Available;Not Available	26;26	296;486	44;311	Anastrozole;Taxol	Not Available;Not Available	3;3	Not Available;8	1;139-141	mg/day;mg	ADJUVANT;RECURRENCE	Not Applicable;Not Applicable	1;2	PO;IV
TCGA-A2-A0D4	767	Alive	T2	N1a	M0	Stage IIB				37	Left	Axillary lymph node dissection alone	Not Available	TCGA-A2-A0D4	75113445-d2d6-44a0-866c-c9175e6d214b	Not Available	Positive	Not Available	Not Available	Not Available	Not Available	Positive	Lumpectomy	Not Applicable	NO	21	-13805	Not Applicable	0	496	Not Available	Not Available		TCGA-A2-A0D4-D1849;TCGA-A2-A0D4-D1846;TCGA-A2-A0D4-D1845;TCGA-A2-A0D4-D1848	04ba8237-4afb-4363-8a82-459dabc3dae3;dfa2e5c7-323c-4d7a-bd29-45874eb4249b;ccf14e19-fbff-4548-b109-e64aeb37f5b7;8883ac5c-2a78-4739-b762-eb643646c226	Not Available;Not Available;Not Available;Not Available	22;22;22;22	Not Available;99;99;155	279;57;57;113	Tamoxifen;Adriamycin;Cytoxan;Taxol	Not Available;Not Available;Not Available;Not Available	9;9;9;9	Not Available;4;4;4	20 mg daily;130;1304;380	mg;mg;mg;mg	ADJUVANT;ADJUVANT;ADJUVANT;ADJUVANT	Not Applicable;Not Applicable;Not Applicable;Not Applicable	4;2;1;3	PO;IV;IV;IV
TCGA-BH-A18L	811	Dead	T3	N1mi	M0	Stage IIIA				50	Left Upper Outer Quadrant	Sentinel node biopsy alone	Not Available	TCGA-BH-A18L	9ddc3e7b-8b54-4a83-8335-8053940f56c1	Not Available	Positive	Not Available	Not Available	Not Available	Not Available	Positive	Other	Not Applicable	Not Available	9	-18519	811	0	Not Available	Not Available	NO
TCGA-AO-A03R	2091	Alive	T2	N1a	M0	Stage IIB				57	Left Upper Inner Quadrant;Left Upper Outer Quadrant;Left	Sentinel lymph node biopsy plus axillary dissection	Not Available	TCGA-AO-A03R	2e82e576-3095-4aee-9853-65f676647c34	Not Available	Positive	Not Available	2+	Not Available	Not Available	Positive	Modified Radical Mastectomy	Not Applicable	NO	19	-20930	Not Applicable	0	1707	Not Available	Not Available		TCGA-AO-A03R-D2953;TCGA-AO-A03R-D2956;TCGA-AO-A03R-D2955;TCGA-AO-A03R-D2952	ef4485c7-bf90-4b7a-a8db-28bc351ea4be;5ae7957b-39b0-45da-96ed-2c27dda3e59a;880fcfd1-ad27-4247-8df0-2518b514a93e;0484daf8-16e0-46d1-8655-ec65e9573fe0	Not Available;Not Available;Not Available;Not Available	19;19;19;19	109;Not Available;165;109	67;192;123;67	DOXORUBICIN;LETROZOLE (FEMARA);PACLITAXEL;CYCLOPHOSPHAMIDE	Not Available;Not Available;Not Available;Not Available	9;9;9;9	4;Not Available;4;4	60;2.5;175;600	mg/m2;mg/day;mg/m2;mg/m2	ADJUVANT;ADJUVANT;ADJUVANT;ADJUVANT	Not Applicable;Not Applicable;Not Applicable;Not Applicable	1;2;1;1	IV;PO;IV;IV
TCGA-AR-A0U0	1988	Alive	T2	N1	M0	Stage IIB				73	Left Lower Inner Quadrant	Sentinel lymph node biopsy plus axillary dissection	Not Available	TCGA-AR-A0U0	e3c336f5-c32f-4c5d-81fb-e2408ae145b2	Not Available	Negative	Not Available	0	Not Available	Not Available	Negative	Simple Mastectomy	Not Applicable	YES	7	-26993	Not Applicable	0	8	Not Available	Not Available
TCGA-AR-A1AQ	3021	Alive	T2	N0	M0	Stage IIA				49	Right Upper Inner Quadrant;Right Upper Outer Quadrant	Sentinel lymph node biopsy plus axillary dissection	Not Available	TCGA-AR-A1AQ	98e0b4de-52fc-4945-9bf5-11e29368f939	Not Available	Negative	Not Available	Not Available	Not Available	Not Available	Negative	Other	Not Applicable	YES	14	-18109	Not Applicable	0	1310	Not Available	Not Available		TCGA-AR-A1AQ-D21806;TCGA-AR-A1AQ-D21811;TCGA-AR-A1AQ-D21808	E3335007-9F30-4A8C-8027-2E69648DCB76;FB4C564B-3B93-4B6F-98A5-FDCE6A415267;26C8ACC1-6306-4A4B-AE2E-178288FA6A52	Not Available;Not Available;Not Available	27;27;27	74;88;74	32;88;32	Doxorubicin;Paclitaxel;Cytoxan	Not Available;Not Available;Not Available	2;2;2	4;1;4	60;175;600	mg/m2;mg/m2;mg/m2	ADJUVANT;ADJUVANT;ADJUVANT	Not Applicable;Not Applicable;Not Applicable	1;1;1	IV;IV;IV
TCGA-AN-A0FS	210	Alive	T1c	N0	M0	Stage IA				55	Right Lower Outer Quadrant	Axillary lymph node dissection alone	Not Available	TCGA-AN-A0FS	10c9be1e-2cc0-45e4-8d2c-c013ea63ef05	Not Available	Positive	Not Available	0	Not Available	Not Available	Negative	Modified Radical Mastectomy	Not Applicable	NO	20	-20352	Not Applicable	0	191	Not Available	Not Available
TCGA-A2-A0EN	4088	Alive	T2	N0 (i+)	M0	Stage IIA				70	Right	Sentinel node biopsy alone	Not Available	TCGA-A2-A0EN	5e670fec-8992-44bf-8657-f7f9a272306b	Not Available	Positive	Not Available	Not Available	Not Available	Not Available	Positive	Lumpectomy	Not Applicable	YES	27	-25771	Not Applicable	0	4088	Not Available	Not Available		TCGA-A2-A0EN-D2544;TCGA-A2-A0EN-D2543	b71d60f7-798d-44c2-8d89-f63514233b1e;4d55dd20-b5b7-40c3-8015-41a32a417673	Not Available;Not Available	12;12	Not Available;1926	1985;64	Anastrozole;Tamoxifen	Not Available;Not Available	10;10	Not Available;Not Available	1;20	mg/day;mg/day	ADJUVANT;ADJUVANT	Not Applicable;Not Applicable	2;1	PO;PO
TCGA-EW-A423	533	Alive	T2	N0	MX	Stage IIA				75	Left Upper Inner Quadrant	Sentinel node biopsy alone	Not Available	TCGA-EW-A423	BDD08EC8-8892-4273-8F21-6FDE0F23C52D	Not Available	Positive	Not Available	Not Available	Not Available	Not Available	Positive	Lumpectomy	Not Applicable	NO	4	-27627	Not Applicable	0	309	Not Available	Not Available		TCGA-EW-A423-D38933	C3B35A80-A856-4049-B06A-02E765F87BD0	Not Available	4	Not Available	205	Anastrozole	Not Applicable	1	Not Available	Not Available	Not Available	Not Available	Not Applicable	Not Available	Not Available
TCGA-A2-A0T7	631	Alive	T2	N0 (i+)	M0	Stage IIA				51	Right Upper Inner Quadrant	Sentinel node biopsy alone	Not Available	TCGA-A2-A0T7	43d5632e-7272-4aad-9496-7f5a99671223	Negative	Positive	Not Available	2+	Not Available	Other	Positive	Modified Radical Mastectomy	Skin excision	YES	17	-18756	Not Applicable	0	397	Not Available	Not Available		TCGA-A2-A0T7-D3999;TCGA-A2-A0T7-D4001;TCGA-A2-A0T7-D4002;TCGA-A2-A0T7-D4000	55597860-77c6-472c-8515-75406e8ee3b4;3a7507c1-490c-40f0-b3fb-dc14638ea9b7;c5d05f28-9eff-492b-9d3d-086b3d55ffdd;045f1736-1059-4fa3-bfeb-d36fc7a6c693	Not Available;Not Available;Not Available;Not Available	17;17;17;17	145;243;Not Available;145	117;159;365;117	Adriamycin;Taxol;Tamoxifen;Cytoxan	Not Available;Not Available;Not Available;Not Available	11;11;11;11	3;12;Not Available;3	110;145;20;1100	mg;mg;mg;mg	ADJUVANT;ADJUVANT;ADJUVANT;ADJUVANT	Not Applicable;Not Applicable;Not Applicable;Not Applicable	1;3;4;2	IV;IV;PO;IV
TCGA-LL-A5YO	440	Alive	T1b	N0	MX	Stage IA				50	Left Upper Outer Quadrant	Sentinel node biopsy alone	Not Available	TCGA-LL-A5YO	B8AEFC48-4A6E-4254-A57F-5F688399B582	Not Available	Negative	Not Available	Not Available	Not Available	Not Available	Negative	Lumpectomy	Not Applicable	YES	8	-18354	Not Applicable	0	97	Not Available	Not Available		TCGA-LL-A5YO-D43017;TCGA-LL-A5YO-D43018	2796DB97-696B-4A10-94A8-0596D8A2F43E;9E63512F-49BD-4691-8C4D-920BA81A33D7	Not Available;Not Available	8;8	160;160	56;56	TAXOTERE;CYTOXAN	Complete Response;Complete Response	5;5	Not Available;Not Available	Not Available;Not Available	Not Available;Not Available	Not Available;Not Available	Not Applicable;Not Applicable	Not Available;Not Available	Not Available;Not Available
TCGA-OL-A66H	812	Alive	T1c	N1mi	MX	Stage IB				74	Right	Not Available	Not Available	TCGA-OL-A66H	76BD9BB9-9A8B-4A90-BB7C-EAFE76472EE4	Not Available	Positive	Not Available	Not Available	Not Available	Not Available	Positive	Lumpectomy	Not Applicable	Not Available	11	-27280	Not Applicable	0	413	Not Available	Not Available
TCGA-BH-A0HO	76	Alive	T1c	N1a	M0	Stage IIA				48	Right Upper Outer Quadrant;Right	Sentinel lymph node biopsy plus axillary dissection	Not Available	TCGA-BH-A0HO	8332806e-f547-4aae-89af-6d5bec831fd2	Not Available	Positive	Not Available	3+	Not Available	Not Evaluated	Positive	Other	Not Applicable	YES	11	-17710	Not Applicable	0	76	Not Available	Not Available		TCGA-BH-A0HO-D4766;TCGA-BH-A0HO-D4767;TCGA-BH-A0HO-D4765;TCGA-BH-A0HO-D4763	DA5665DF-7CBC-43C3-8336-3A83A34713D9;DADE4DB6-CB27-4D06-88B6-8C4F1526C992;A3D353FB-8B2F-42C9-BD6E-D38D90A0568E;55BAEF2A-C3A1-470D-92D7-80BF180C4054	Not Available;Not Available;Not Available;Not Available	22;22;22;30	182;287;182;Not Available	119;210;119;378	Cyclophosphamide;Paclitaxel;Doxorubicin;Tamoxifen	Not Available;Not Available;Not Available;Not Available	11;11;11;11	4;12;4;Not Available	860;115;86;20	mg;mg;mg;mg/day	ADJUVANT;ADJUVANT;ADJUVANT;ADJUVANT	Not Applicable;Not Applicable;Not Applicable;Not Applicable	1;1;1;1	IV;IV;IV;PO
TCGA-E2-A1LG	1523	Alive	T2	N0	M0	Stage IIA				50	Left Upper Outer Quadrant	Axillary lymph node dissection alone	Not Available	TCGA-E2-A1LG	ef4cbd38-bc79-4d60-a715-647edd2ebe9e	Not Available	Negative	Not Available	Not Available	Not Available	Not Available	Negative	Modified Radical Mastectomy	Not Applicable	NO	3	-18492	Not Applicable	0	350	Not Available	NO		TCGA-E2-A1LG-D20670;TCGA-E2-A1LG-D20672;TCGA-E2-A1LG-D20669;TCGA-E2-A1LG-D20676	DF10E7FA-8490-438B-9DCA-DD142DC33D12;166CD47F-16CF-45F5-8581-239149E00AD1;488371CC-2C95-4257-B1B6-36AB27305123;9B0E366A-08A8-40E8-A5C4-5C424DAE717E	Not Available;Not Available;Not Available;Not Available	17;17;17;17	112;203;112;179	70;126;70;70	Doxorubicin;Paclitaxel;Cyclophosphamide;Bevacizumab or Placebo	Not Available;Not Available;Not Available;Not Available	1;1;1;1	4;10;4;4	121;162;1212;880	mg;mg;mg;mg	ADJUVANT;ADJUVANT;ADJUVANT;ADJUVANT	Not Applicable;Not Applicable;Not Applicable;Not Applicable	1;2;1;1	IV;IV;IV;IV
TCGA-A2-A0YF	1535	Alive	T1b	N0 (i+)	M0	Stage I				67	Right	Sentinel node biopsy alone	Not Available	TCGA-A2-A0YF	ae8c77fe-e6c8-44d5-8265-4a38c637bbef	Not Available	Positive	Not Available	0	Not Available	Not Available	Negative	Simple Mastectomy	Not Applicable	YES	2	-24660	Not Applicable	0	289	Not Available	Not Available		TCGA-A2-A0YF-D5507	481c8460-6527-43a9-a403-f39ee68057e2	Not Available	2	Not Available	Not Available	Arimidex	Not Available	12	Not Available	1	mg/day	ADJUVANT	Not Applicable	1	PO
TCGA-AO-A0J3	651	Alive	T2	N1b	M0	Stage IIB				67	Right Upper Inner Quadrant;Right Upper Outer Quadrant;Right Lower Inner Quadrant;Right Lower Outer Quadrant;Right	Axillary lymph node dissection alone	Not Available	TCGA-AO-A0J3	39cde586-df95-435f-b9a6-73b0c0ee5e92	Not Available	Positive	Not Available	4+	Not Available	Not Available	Positive	Modified Radical Mastectomy	Not Applicable	YES	19	-24519	Not Applicable	0	302	Not Available	Not Available		TCGA-AO-A0J3-D3051;TCGA-AO-A0J3-D3044;TCGA-AO-A0J3-D3050;TCGA-AO-A0J3-D3042;TCGA-AO-A0J3-D3054;TCGA-AO-A0J3-D3055;TCGA-AO-A0J3-D3047	2cba97f0-e44a-41cf-a5e6-96b637c1e453;b66cb509-ac95-4cae-8fde-5fecc8d6d9a6;d78ab251-4543-49f7-b7a5-3dd2cbe6ff27;04eb8d7b-e0fe-48f0-903f-0b0a03343d79;4d690b3c-0e7e-4e46-91c4-a1405ba74fa1;514f9a1d-4c93-4657-9f68-4a5a83d64589;d0506624-2dd1-4f05-995e-fe7527c6ccaa	Not Available;Not Available;Not Available;Not Available;Not Available;Not Available;Not Available	19;19;19;19;19;19;19	191;107;191;107;191;Not Available;121	149;66;149;66;149;245;121	METHOTREXATE;CYCLOPHOSPHAMIDE;FLOUROURACIL;DOXORUBICIN;CYCLOPHOSPHAMIDE;ANASTROZOLE (ARIMIDEX);PACLITAXEL	Not Available;Not Available;Not Available;Not Available;Not Available;Not Available;Not Available	9;9;9;9;9;9;9	3;4;3;4;3;Not Available;1	40;600;600;60;600;1;175	mg/m2;mg/m2;mg/m2;mg/m2;mg/m2;mg/day;mg/m2	ADJUVANT;ADJUVANT;ADJUVANT;ADJUVANT;ADJUVANT;ADJUVANT;ADJUVANT	Not Applicable;Not Applicable;Not Applicable;Not Applicable;Not Applicable;Not Applicable;Not Applicable	1;1;1;1;1;2;1	IV;IV;IV;IV;IV;PO;IV
TCGA-AR-A1AR	524	Dead	T1	N2	M0	Stage IIIA				50	Left Lower Inner Quadrant	Axillary lymph node dissection alone	Not Available	TCGA-AR-A1AR	eda6d2d5-4199-4f76-a45b-1d0401b4e54c	Not Available	Negative	Not Available	Not Available	Not Available	Not Available	Negative	Lumpectomy	Not Applicable	Not Available	28	-18482	524	0	Not Available	Not Available	Not Available		TCGA-AR-A1AR-D21852;TCGA-AR-A1AR-D21854;TCGA-AR-A1AR-D21853	A68EA7A7-0E11-4956-8188-70EA2C45DECF;7B4BBD98-19AC-4156-B24A-AE9E584860AB;8E6652BF-209E-4F74-87AE-371F6CB1244D	Not Available;Not Available;Not Available	27;27;27	159;159;159	Not Available;Not Available;Not Available	Docetaxel;Not Available;Doxorubicin	Not Available;Not Available;Not Available	2;2;2	Not Available;Not Available;Not Available	Not Available;Not Available;Not Available	Not Available;Not Available;Not Available	ADJUVANT;ADJUVANT;ADJUVANT	Not Applicable;Not Applicable;Not Applicable	1;1;1	Not Available;Not Available;Not Available
TCGA-D8-A3Z6	563	Alive	T3	N3a	M0	Stage IIIC				56	Left	Other (specify)	mastectomy with TLND	TCGA-D8-A3Z6	A6E5F869-1182-4F81-B4BB-CF55261C8F3F	Not Available	Positive	Not Available	Not Available	Not Available	Not Available	Positive	Modified Radical Mastectomy	Not Applicable	NO	3	-20629	Not Applicable	0	185	Not Available	NO		TCGA-D8-A3Z6-D51368;TCGA-D8-A3Z6-D51370;TCGA-D8-A3Z6-D51372;TCGA-D8-A3Z6-D59241	FA44D3C7-5509-4E8A-8B5F-C6C804AE85E3;FEEC29B8-84BD-4F1D-AF6E-93F1592B2E13;D00B426C-3576-4D63-AFD6-FBEFFDB9ADA7;25ADCD91-C55B-445C-8B2D-4008D97434AE	Not Available;Not Available;Not Available;Not Available	18;18;18;6	86;185;Not Available;86	22;108;260;22	cyclophosphamidum;taxol;tamoxifen;Doxorubicinum	Stable Disease;Stable Disease;Not Applicable;Stable Disease	11;11;11;5	Not Available;Not Available;Not Available;Not Available	Not Available;Not Available;Not Available;Not Available	Not Available;Not Available;Not Available;Not Available	Not Available;Not Available;Not Available;Not Available	Not Applicable;Not Applicable;Not Applicable;Not Applicable	Not Available;Not Available;Not Available;Not Available	Not Available;Not Available;Not Available;Not Available
TCGA-BH-A0BG	1871	Alive	T1	N0	M0	Stage I				73	Left Lower Outer Quadrant	Not Available	Not Available	TCGA-BH-A0BG	4f608829-ffc4-4527-886e-6bc764ab29f5	Not Available	Negative	Not Available	Not Available	Not Available	Not Available	Negative	Other	Not Applicable	Not Available	8	-26988	Not Applicable	0	756	Not Available	NO
TCGA-OL-A97C	271	Alive	T3	N0	M0	Stage IIB				67	Left	Not Available	Not Available	TCGA-OL-A97C	6FFD1B8C-6F0B-456A-9160-E0C8021E5897	Not Available	Negative	Not Available	Not Available	Not Available	Not Available	Negative	Simple Mastectomy	Not Applicable	Not Available	18	-24735	Not Applicable	0	195	Not Available	Not Available
TCGA-AQ-A04J	819	Alive	T2	N0 (i+)	M0	Stage IIA				45	Right Upper Outer Quadrant	Axillary lymph node dissection alone	Not Available	TCGA-AQ-A04J	9938ce5c-e74e-446e-a932-f096f85cc3b1	Not Available	Negative	Not Available	0	Not Available	Not Available	Negative	Simple Mastectomy	Not Applicable	NO	15	-16615	Not Applicable	0	160	Not Available	Not Available		TCGA-AQ-A04J-D10110;TCGA-AQ-A04J-D10098;TCGA-AQ-A04J-D10111	D8796E39-CFDE-459F-9BCD-D002AFF025CF;C6A8B218-BCD7-4F96-B5AB-9B20A7A0B735;9826B415-20EE-4140-A2D8-EA39857695D9	Not Available;Not Available;Not Available	7;7;7	104;104;160	61;61;118	Cytoxan;Adriamycin;Taxol	Not Available;Not Available;Not Available	4;4;4	4;4;4	600;60;175	mg/m2;mg/m2;mg/m2	ADJUVANT;ADJUVANT;ADJUVANT	Not Applicable;Not Applicable;Not Applicable	1;1;1	IV;IV;IV
TCGA-AR-A0U1	4052	Alive	T2	N1	M0	Stage IIB				36	Left Upper Outer Quadrant	Sentinel lymph node biopsy plus axillary dissection	Not Available	TCGA-AR-A0U1	17d9e646-6ab3-40b3-a0bc-2c834d3c3213	Not Available	Negative	Not Available	0	Not Available	Not Available	Negative	Other	Not Applicable	NO	28	-13467	Not Applicable	0	2134	Not Available	Not Available		TCGA-AR-A0U1-D19569;TCGA-AR-A0U1-D19568;TCGA-AR-A0U1-D19567	257BEE3C-93D1-422F-8D83-C9A0D7BF86AD;449863BE-C8F7-4FFC-BF24-F45FC0017C16;128732AA-7BD1-4411-94E4-8EE57ED82476	Not Available;Not Available;Not Available	15;15;15	Not Available;Not Available;Not Available	Not Available;Not Available;Not Available	Paclitaxel;Cytoxan;Doxorubicin	Not Available;Not Available;Not Available	12;12;12	Not Available;Not Available;Not Available	Not Available;Not Available;Not Available	Not Available;Not Available;Not Available	ADJUVANT;ADJUVANT;ADJUVANT	Not Applicable;Not Applicable;Not Applicable	1;1;1	Not Available;Not Available;Not Available
TCGA-BH-A0HX	829	Alive	T2	N1a	M0	Stage IIB				54	Left Upper Inner Quadrant;Left Upper Outer Quadrant;Left Lower Inner Quadrant;Left Lower Outer Quadrant;Left	Sentinel lymph node biopsy plus axillary dissection	Not Available	TCGA-BH-A0HX	3b01d064-8c00-4972-9f07-407eac8e7534	Not Available	Positive	Not Available	3+	Not Available	Not Evaluated	Positive	Simple Mastectomy	Not Applicable	YES	11	-19900	Not Applicable	0	829	Not Available	Not Available		TCGA-BH-A0HX-D4837;TCGA-BH-A0HX-D4833;TCGA-BH-A0HX-D4836;TCGA-BH-A0HX-D4834	D1EDD48C-D395-40FC-AADC-7222D4037419;B906D9FD-E934-49A6-B493-F9E15460BEDE;E0A73F7B-3621-4C44-B73F-4C6B1CEC05B8;80535D9D-13BA-4040-A6CB-E650C6AC3E4D	Not Available;Not Available;Not Available;Not Available	17;18;18;18	Not Available;Not Available;Not Available;Not Available	278;117;Not Available;117	Arimidex;Adrimycin;Taxotere;Cytoxan	Not Available;Not Available;Not Available;Not Available	11;11;11;11	Not Available;Not Available;Not Available;Not Available	1;Not Available;Not Available;Not Available	mg/day;Not Available;Not Available;Not Available	ADJUVANT;ADJUVANT;ADJUVANT;ADJUVANT	Not Applicable;Not Applicable;Not Applicable;Not Applicable	1;1;1;1	PO;IV;IV;IV
TCGA-A2-A0SX	1534	Alive	T1c	N0 (i-)	M0	Stage IA				48	Left Upper Inner Quadrant	Sentinel node biopsy alone	Not Available	TCGA-A2-A0SX	18d35983-ea6a-4b70-a209-9bef37595956	Negative	Negative	Not Available	Not Available	Not Available	Lumpectomy	Negative	Lumpectomy	Not Applicable	YES	9	-17774	Not Applicable	0	1288	Not Available	Not Available		TCGA-A2-A0SX-D4024;TCGA-A2-A0SX-D4019;TCGA-A2-A0SX-D4023;TCGA-A2-A0SX-D4025;TCGA-A2-A0SX-D14036	8f6e3477-88fd-4f1b-b06f-0e3510b0ac5d;76901188-6afa-4900-ae30-7d296985c5de;a0280f47-3ba8-42cf-ab14-ff4fd7db88b0;16e4fd14-6c2b-4c7e-964a-c240c2b36ceb;634383B8-9F0E-4A8B-84FE-B308540A6F38	Not Available;Not Available;Not Available;Not Available;Not Available	12;20;24;24;11	132;132;1359;1359;Not Available	62;62;1289;1289;1429	Adriamycin;Cytoxan;Carboplatin;Gemcitabine;Xeloda	Not Available;Not Available;Not Available;Not Available;Not Available	11;11;11;11;5	6;6;4;4;Not Available	100;1000;610;1800;1500-2000	mg;mg;mg;mg;mg/day	ADJUVANT;ADJUVANT;RECURRENCE;RECURRENCE;PROGRESSION	Not Applicable;Not Applicable;Not Applicable;Not Applicable;Not Applicable	2;1;3;4;5	IV;IV;IV;IV;PO
TCGA-E9-A1NF	1072	Dead	T2	N0	M0	Stage IIA				60	Right Upper Outer Quadrant	Axillary lymph node dissection alone	Not Available	TCGA-E9-A1NF	a8b1f6e7-2bcf-460d-b1c6-1792a9801119	Not Available	Positive	Not Available	Not Available	Not Available	Not Available	Positive	Not Available	Not Applicable	YES	23	-21981	Not Applicable	0	0	Not Available	NO		TCGA-E9-A1NF-D32919;TCGA-E9-A1NF-D32920;TCGA-E9-A1NF-D32921;TCGA-E9-A1NF-D32922;TCGA-E9-A1NF-D32923;TCGA-E9-A1NF-D32924	9A0E9054-76D2-4DFA-B120-DA25523FEC81;3F6B874E-A4B8-460B-A135-C9AAF2975A26;12ABC791-CDA4-46C3-9913-518EEDEF203A;8B6A8702-47E0-4CFA-A700-8618FE4CA0B0;8AE1CA3A-950C-45F8-A327-AD92398769BE;A11CB0B1-B0B0-4E89-8C87-63A0F6638B32	Not Available;Not Available;Not Available;Not Available;Not Available;Not Available	15;15;15;15;15;15	63;63;63;178;178;Not Available	21;21;21;91;91;280	Doxorubicin;Cyclophosphamide;5-Fluorouracil;Vinorelbine;Mitomycin;Tamoxifen	Not Available;Not Available;Not Available;Not Available;Not Available;Not Available	6;6;6;6;6;6	Not Available;Not Available;Not Available;Not Available;Not Available;Not Available	Not Available;Not Available;Not Available;Not Available;Not Available;Not Available	Not Available;Not Available;Not Available;Not Available;Not Available;Not Available	Not Available;Not Available;Not Available;Not Available;Not Available;Not Available	Not Applicable;Not Applicable;Not Applicable;Not Applicable;Not Applicable;Not Applicable	Not Available;Not Available;Not Available;Not Available;Not Available;Not Available	Not Available;Not Available;Not Available;Not Available;Not Available;Not Available
TCGA-BH-A0DS	78	Alive	T2	N2a	M0	Stage IIIA				71	Right Upper Inner Quadrant;Right Lower Inner Quadrant;Right	Sentinel lymph node biopsy plus axillary dissection	Not Available	TCGA-BH-A0DS	fb57c598-b45b-478a-9d34-ca1f050d5b7c	Not Available	Positive	Not Available	2+	Not Available	Not Available	Positive	Other	Not Applicable	NO	9	-25944	Not Applicable	0	78	Not Available	Not Available		TCGA-BH-A0DS-D4565;TCGA-BH-A0DS-D4567	BD1D875E-B540-4026-831D-F6E299CD76BE;65485195-3F60-4437-BB26-7445C4269376	Not Available;Not Available	17;17	Not Available;Not Available	47;78	CYCLOPHOSPHAMIDE;TAXOTERE	Not Available;Not Available	11;11	4;4	Not Available;Not Available	Not Available;Not Available	ADJUVANT;ADJUVANT	Not Applicable;Not Applicable	1;1	IV;IV
TCGA-E2-A15S	428	Alive	T2	N1	M0	Stage IIB				34	Left Upper Inner Quadrant;Left Upper Outer Quadrant	Sentinel lymph node biopsy plus axillary dissection	Not Available	TCGA-E2-A15S	0f7ab21b-1fd0-45e0-9a47-17c4691eb84f	Not Available	Positive	Not Available	Not Available	Not Available	Not Available	Negative	Simple Mastectomy	Not Applicable	NO	14	-12671	Not Applicable	0	274	Not Available	NO		TCGA-E2-A15S-D19140;TCGA-E2-A15S-D19137;TCGA-E2-A15S-D19136;TCGA-E2-A15S-D19139	CEBFFF93-6688-400B-AA11-6CD3B44EFE31;E2A0AE1A-0AFD-48FC-A05A-64B284BBC153;8460E5C6-9209-4D1B-889B-72D74DE61493;F323125C-76E3-4E3E-AFB8-2355B2C63C47	Not Available;Not Available;Not Available;Not Available	16;16;16;16	Not Available;78;78;Not Available	314;50;50;Not Available	Arimidex;Doxorubicin;Cyclophosphamide;Taxol	Not Available;Not Available;Not Available;Not Available	11;11;11;11	Not Available;3;3;Not Available	1;92;918;Not Available	mg/day;mg;mg;Not Available	ADJUVANT;ADJUVANT;ADJUVANT;ADJUVANT	Not Applicable;Not Applicable;Not Applicable;Not Applicable	3;1;1;2	PO;IV;IV;Not Available
TCGA-A2-A0YD	769	Alive	T3	N0 (i+)	M0	Stage IIB				63	Left Upper Outer Quadrant	Sentinel node biopsy alone	Not Available	TCGA-A2-A0YD	2c6adb12-380d-4710-a7e6-93d5a0e53289	Not Available	Positive	Not Available	Not Available	Not Available	Not Available	Positive	Simple Mastectomy	Not Applicable	YES	8	-23021	Not Applicable	0	550	Not Available	Not Available		TCGA-A2-A0YD-D5674;TCGA-A2-A0YD-D5673;TCGA-A2-A0YD-D5675	678cae6d-29ae-4c7c-b9f8-72d3270dc402;39d13e05-d042-4915-a89b-eb9460b38f36;94197033-7886-421d-a619-88769cecaade	Not Available;Not Available;Not Available	8;8;8	136;136;Not Available	63;63;143	Cytoxan;Adriamycin;Arimidex	Not Available;Not Available;Not Available	12;12;12	4;4;Not Available	1100;110;1	mg;mg;mg	ADJUVANT;ADJUVANT;ADJUVANT	Not Applicable;Not Applicable;Not Applicable	2;1;3	IV;IV;PO
TCGA-A2-A0D3	1873	Alive	T1c	N0 (i-)	M0	Stage IA				42	Left Lower Outer Quadrant	Sentinel node biopsy alone	Not Available	TCGA-A2-A0D3	4a16429b-884f-4c95-8683-feeedf0d6a55	Not Available	Positive	Not Available	Not Available	Not Available	Not Available	Positive	Simple Mastectomy	Not Applicable	YES	28	-15524	Not Applicable	0	736	Not Available	Not Available		TCGA-A2-A0D3-D7248;TCGA-A2-A0D3-D7252;TCGA-A2-A0D3-D7246;TCGA-A2-A0D3-D7254	4676c63b-5c36-433a-a19d-b77bd02a9747;490b634f-290f-4617-ab36-d0b91a1def75;8f0c0628-9dff-4a13-bd14-246b3416cee2;b8248a0e-7dbf-47a8-a4d5-83d530250db9	Not Available;Not Available;Not Available;Not Available	31;31;31;31	173;Not Available;173;196	69;195;69;69	Carboplatin;Tamoxifen;Docetaxel;Herceptin	Not Available;Not Available;Not Available;Not Available	1;1;1;1	6;Not Available;6;19	768;10;142;2-460	mg;mg;mg;mg	ADJUVANT;ADJUVANT;ADJUVANT;ADJUVANT	Not Applicable;Not Applicable;Not Applicable;Not Applicable	2;3;1;4	IV;PO;IV;IV
TCGA-AO-A03V	1351	Alive	T1c	N0 (i-)	M0	Stage I				41	Left Upper Inner Quadrant;Left	Sentinel node biopsy alone	Not Available	TCGA-AO-A03V	a6cb373a-1604-4e25-bd81-da6c3e4f06ee	Not Available	Positive	Not Available	2+	Not Available	Not Available	Positive	Simple Mastectomy	Not Applicable	YES	9	-15284	Not Applicable	0	886	Not Available	Not Available		TCGA-AO-A03V-D6001;TCGA-AO-A03V-D5998;TCGA-AO-A03V-D6002;TCGA-AO-A03V-D6004;TCGA-AO-A03V-D5999	7a86ed9d-040d-497b-b401-e175e0ad5024;6b741be6-03f1-4acd-b9c2-4b38fa485a52;a7b71a1a-29a2-4ced-9a77-1b29bf37f48a;3d49c566-fdcb-4849-9312-d27620f772f4;54c7a76e-7409-4470-9021-6b209c2c9b7b	Not Available;Not Available;Not Available;Not Available;Not Available	10;10;10;10;10	200;200;735;Not Available;200	102;102;200;753;102	Fluorouracil;Cyclophosphamide;Tamoxifen;Arimidex;Methotrexate	Not Available;Not Available;Not Available;Not Available;Not Available	1;1;1;1;1	8;8;Not Available;Not Available;8	600;600;20;1;40	mg/m2;mg/m2;mg/day;mg/day;mg/m2	ADJUVANT;ADJUVANT;ADJUVANT;ADJUVANT;ADJUVANT	Not Applicable;Not Applicable;Not Applicable;Not Applicable;Not Applicable	1;1;2;2;1	IV;IV;PO;PO;IV
TCGA-AC-A2QH	1005	Alive	T3	N0	MX	Stage IIB				58	Right Upper Outer Quadrant	Axillary lymph node dissection alone	Not Available	TCGA-AC-A2QH	67C5F371-3FA9-47C5-8B15-C2DD9ACC8519	Not Available	Negative	Not Available	Not Available	Not Available	Not Available	Negative	Modified Radical Mastectomy	Not Applicable	YES	18	-21488	Not Applicable	0	31	Not Available	NO		TCGA-AC-A2QH-D64102;TCGA-AC-A2QH-D64103;TCGA-AC-A2QH-D64104	35EB8EC6-E1A8-4C43-9FF1-8743A658A8F9;5555AA7B-5597-4D92-BC2B-20E6EC3BB630;CFAD5F9E-8CC3-430E-A4BC-F6079D09BC84	Not Available;Not Available;Not Available	26;26;26	208;208;208	94;94;94	Cytoxan;Adriamycin;Aloxi	Complete Response;Complete Response;Complete Response	8;8;8	Not Available;Not Available;Not Available	Not Available;Not Available;Not Available	Not Available;Not Available;Not Available	Not Available;Not Available;Not Available	Not Applicable;Not Applicable;Not Applicable	Not Available;Not Available;Not Available	Not Available;Not Available;Not Available
TCGA-D8-A27F	488	Alive	T2	N0	M0	Stage IIA				40	Right Upper Outer Quadrant	Axillary lymph node dissection alone	Not Available	TCGA-D8-A27F	1549dc64-3dab-43fc-96e9-b07d520957e1	Not Available	Negative	Not Available	Not Available	Not Available	Not Available	Negative	Modified Radical Mastectomy	Not Applicable	NO	18	-14731	Not Applicable	0	106	Not Available	NO		TCGA-D8-A27F-D29516	623BDB83-F7A0-4C0E-8D45-D2C8A45913FF	Not Available	21	488	379	adriamycin+cyclophosphamide	Not Available	3	6	60+600	mg/m2	ADJUVANT	Not Applicable	Not Available	IV
TCGA-A7-A4SF	545	Alive	T2	N0	M0	Stage IIA				54	Right	Sentinel node biopsy alone	Not Available	TCGA-A7-A4SF	D81594D9-DD6A-45C3-8BAD-61960611D78D	Positive	Positive	3 Point Scale	Not Available	Not Available	Other	Negative	Lumpectomy	Right Breast Reexcision	YES	25	-19985	Not Applicable	0	369	Not Available	Not Available		TCGA-A7-A4SF-D40583;TCGA-A7-A4SF-D40584;TCGA-A7-A4SF-D40585;TCGA-A7-A4SF-D40586	308EA6ED-2B83-4B5B-95E0-CBDEF48D7909;68535884-BA16-4956-99F0-FB17F5DE630D;1A67FA24-FD67-47D8-A0B6-75D33DABFB3A;0F0BE62E-9086-4B0B-9D8A-0D6DE8B921E5	Not Available;Not Available;Not Available;Not Available	25;25;25;25	202;202;453;Not Available	89;89;89;306	Carboplatin;Docetaxel;Trastuzumab;Anastrozole	Complete Response;Complete Response;Complete Response;Not Applicable	2;2;2;2	Not Available;Not Available;Not Available;Not Available	Not Available;Not Available;Not Available;Not Available	Not Available;Not Available;Not Available;Not Available	Not Available;Not Available;Not Available;Not Available	Not Applicable;Not Applicable;Not Applicable;Not Applicable	Not Available;Not Available;Not Available;Not Available	Not Available;Not Available;Not Available;Not Available
TCGA-EW-A1J6	875	Alive	T1c	N0 (i-)	M0	Stage I				70	Right Upper Inner Quadrant	Sentinel node biopsy alone	Not Available	TCGA-EW-A1J6	87281a89-91d2-44f7-9f80-668567ad5c72	Not Available	Positive	3 Point Scale	3+	3 Point Scale	Not Available	Positive	Lumpectomy	Not Applicable	YES	11	-25830	Not Applicable	0	595	Not Available	NO		TCGA-EW-A1J6-D21611	DE34FA0A-12BB-466B-9E7B-053B947EC696	Not Available	16	Not Available	111	Femara	Not Available	2	Not Available	2.5	mg/day	ADJUVANT	Not Applicable	Not Available	PO
TCGA-BH-A0DQ	98	Alive	T2	N1	M0	Stage IIB				42	Right Upper Inner Quadrant;Right	Sentinel lymph node biopsy plus axillary dissection	Not Available	TCGA-BH-A0DQ	a851ca14-7bbf-455b-a054-ec03979a4247	Not Available	Positive	Not Available	1+	Not Available	Not Evaluated	Positive	Other	Not Applicable	NO	9	-15533	Not Applicable	0	98	Not Available	Not Available		TCGA-BH-A0DQ-D4554;TCGA-BH-A0DQ-D4541;TCGA-BH-A0DQ-D4556	B62A0DC1-F5F2-4A14-B4F0-D5F688D2387C;A7564051-9FF3-4CF9-8103-E8F1EA030475;9B9ED158-839A-41DD-A7B0-844FA3D347A2	Not Available;Not Available;Not Available	17;17;30	204;204;309	141;141;225	DOXORUBICIN;CYCLOPHOSPHAMIDE;TAXOL	Not Available;Not Available;Not Available	11;11;11	4;4;12	Not Available;Not Available;Not Available	Not Available;Not Available;Not Available	ADJUVANT;ADJUVANT;ADJUVANT	Not Applicable;Not Applicable;Not Applicable	1;1;1	IV;IV;IV
TCGA-A7-A6VW	285	Alive	T2	N0	M0	Stage IIA				48	Left	Sentinel node biopsy alone	Not Available	TCGA-A7-A6VW	98E709E7-E195-4B37-9537-F6081AFFB609	Not Available	Negative	Not Available	Not Available	Not Available	Not Available	Negative	Lumpectomy	Not Applicable	NO	29	-17539	Not Applicable	0	176	Not Available	Not Available		TCGA-A7-A6VW-D57225;TCGA-A7-A6VW-D57226;TCGA-A7-A6VW-D57254	037B0D49-1CCC-47FB-9442-F8841E1663C5;DD497F99-3155-4D4E-904E-FD5904316A52;02D81B38-5418-4F7D-B18B-0AE11DBE806B	Not Available;Not Available;Not Available	6;6;6	257;134;134	148;84;84	Taxol;Doxorubicin;Cyclophosphamide	Complete Response;Complete Response;Complete Response	3;3;3	Not Available;Not Available;Not Available	Not Available;Not Available;Not Available	Not Available;Not Available;Not Available	Not Available;Not Available;Not Available	Not Applicable;Not Applicable;Not Applicable	Not Available;Not Available;Not Available	Not Available;Not Available;Not Available
TCGA-GM-A2DH	2193	Alive	T1c	N0 (i+)	M0	Stage I				58	Right Upper Outer Quadrant	Sentinel node biopsy alone	Not Available	TCGA-GM-A2DH	5700C1B3-922A-4401-8AB8-89028908D696	Not Available	Negative	Not Available	Not Available	Not Available	Not Available	Negative	Simple Mastectomy	Not Applicable	YES	29	-21344	Not Applicable	0	1286	Not Available	NO		TCGA-GM-A2DH-D47082;TCGA-GM-A2DH-D47083;TCGA-GM-A2DH-D47084;TCGA-GM-A2DH-D47085	556C375B-CFAB-497E-AE7A-22BC00FC3826;BA77ECF0-0A86-4F8A-9268-57921470CEC6;5D627B00-9BA1-4D32-971B-CCE6AF02327A;4B6748E0-604F-422B-9752-189DFFF16BD8	Not Available;Not Available;Not Available;Not Available	22;22;22;22	163;233;233;233	86;170;170;170	Taxol;Fluorouracil;Adriamycin;Cytoxan	Complete Response;Complete Response;Complete Response;Complete Response	8;8;8;8	Not Available;Not Available;Not Available;Not Available	Not Available;Not Available;Not Available;Not Available	Not Available;Not Available;Not Available;Not Available	Not Available;Not Available;Not Available;Not Available	Not Applicable;Not Applicable;Not Applicable;Not Applicable	Not Available;Not Available;Not Available;Not Available	Not Available;Not Available;Not Available;Not Available
TCGA-AR-A1AH	3807	Alive	T2	N1	M0	Stage IIB				51	Right Upper Inner Quadrant	Axillary lymph node dissection alone	Not Available	TCGA-AR-A1AH	a6e11b30-3ae8-4dd1-b04c-a730c6a79746	Not Available	Positive	Not Available	Not Available	Not Available	Not Available	Negative	Other	Not Applicable	Not Available	13	-18991	Not Applicable	0	2298	Not Available	Not Available		TCGA-AR-A1AH-D21706;TCGA-AR-A1AH-D21712	E17CEAC2-757D-453F-824F-D3835792B356;37BF063D-A8DE-410C-991D-B2FD6B00EA10	Not Available;Not Available	27;27	Not Available;2241	Not Available;Not Available	Not Available;Tamoxifen	Not Available;Not Available	2;2	Not Available;Not Available	Not Available;Not Available	Not Available;Not Available	ADJUVANT;ADJUVANT	Not Applicable;Not Applicable	1;1	Not Available;PO
TCGA-D8-A27R	307	Alive	T2	N3a	M0	Stage IIIC				41	Right Upper Outer Quadrant	Axillary lymph node dissection alone	Not Available	TCGA-D8-A27R	0b23b5fe-6c7e-4297-bc55-f93fcb830ac4	Not Available	Positive	Not Available	Not Available	Not Available	Not Available	Positive	Modified Radical Mastectomy	Not Applicable	NO	18	-15122	Not Applicable	0	29	Not Available	NO		TCGA-D8-A27R-D29702	8D2A839B-9923-4EDA-9E50-5BDA071574E2	Not Available	28	218	57	adriamycin+cyclophosphamide	Not Available	3	4	60+600	mg/m2	ADJUVANT	Not Applicable	Not Available	IV
TCGA-A8-A09N	31	Alive	T2	N3a	M0	Stage IIIC				57	Right Lower Outer Quadrant	Not Available	Not Available	TCGA-A8-A09N	33919e92-4ea9-47e5-a6f4-36e51845d50f	Not Available	Positive	Not Available	Not Available	Not Available	Not Available	Positive	Other	Not Applicable	Not Available	27	-21002	Not Applicable	0	31	Not Available	Not Available
TCGA-AO-A12H	1234	Alive	T2	N0 (i-)	M0	Stage IIA				69	Right Upper Outer Quadrant;Right	Sentinel node biopsy alone	Not Available	TCGA-AO-A12H	b5b99291-507e-4b68-a039-9a0f571f55df	Not Available	Positive	Not Available	2+	Not Available	Not Available	Positive	Simple Mastectomy	Not Applicable	YES	8	-25515	Not Applicable	0	863	Not Available	Not Available		TCGA-AO-A12H-D5983	6712f22e-0667-4a78-baed-2051f7f4f05a	Not Available	10	Not Available	73	Arimidex (Anastrozole)	Not Available	1	Not Available	1	mg/day	ADJUVANT	Not Applicable	1	PO
TCGA-BH-A0W7	1363	Alive	T1c	N0 (i-)	M0	Stage I				49	Left Upper Outer Quadrant	Sentinel node biopsy alone	Not Available	TCGA-BH-A0W7	9f80649b-a249-4fb5-97ad-059a30e13fea	Not Available	Positive	Not Available	Not Available	Not Available	Not Available	Positive	Other	Not Applicable	Not Available	15	-17996	Not Applicable	0	558	Not Available	Not Available		TCGA-BH-A0W7-D34074;TCGA-BH-A0W7-D34075;TCGA-BH-A0W7-D34076;TCGA-BH-A0W7-D34077	0A4EE347-EE11-4426-A666-055E6317A805;1D1011B2-5862-44A0-8E76-C71A08C733ED;47152466-BCD7-423E-ACBE-8E1CC909F134;F892639C-D682-4FC7-AE4B-6FF21F295085	Not Available;Not Available;Not Available;Not Available	29;29;29;29	138;138;1233;1324	76;76;168;1171	Taxotere;Cytoxan;Tamoxifen;Arimidex	Complete Response;Complete Response;Complete Response;Complete Response	7;7;7;7	Not Available;Not Available;Not Available;Not Available	Not Available;Not Available;Not Available;Not Available	Not Available;Not Available;Not Available;Not Available	Not Available;Not Available;Not Available;Not Available	Not Applicable;Not Applicable;Not Applicable;Not Applicable	Not Available;Not Available;Not Available;Not Available	Not Available;Not Available;Not Available;Not Available
TCGA-A8-A09E	1492	Alive	T4b	N1a	M0	Stage IIIB				73	Left Lower Outer Quadrant	Not Available	Not Available	TCGA-A8-A09E	dfefb76a-ec6b-4cd2-9d45-2e1e4befc7ea	Not Available	Positive	Not Available	Not Available	Not Available	Not Available	Positive	Other	Not Applicable	Not Available	27	-26724	Not Applicable	0	943	Not Available	Not Available		TCGA-A8-A09E-D37745	312D7C87-4134-4840-A47E-CA2E186B1CEA	n/a	6	Not Available	335	Anastrozole	Not Applicable	12	Not Available	Not Available	Not Available	Not Available	Not Applicable	Not Available	Not Available
TCGA-AC-A7VB	250	Alive	T1c	N1a	MX	Stage IIA				51	Right Lower Outer Quadrant	Sentinel lymph node biopsy plus axillary dissection	Not Available	TCGA-AC-A7VB	56230E4A-29CA-4F37-A0F9-730DBDFB6FA2	Not Available	Positive	Not Available	Not Available	Not Available	Not Available	Negative	Modified Radical Mastectomy	Not Applicable	NO	26	-18806	Not Applicable	0	74	Not Available	Not Available
TCGA-AR-A24N	3035	Alive	T1	N0	M0	Stage I				54	Left Upper Inner Quadrant	Sentinel lymph node biopsy plus axillary dissection	Not Available	TCGA-AR-A24N	30047d32-0833-4aca-98d1-3b9ab7122863	Not Available	Positive	Not Available	Not Available	Not Available	Not Available	Positive	Simple Mastectomy	Not Applicable	YES	16	-19989	Not Applicable	0	2074	Not Available	Not Available
TCGA-C8-A12L	363	Alive	T2	N0 (i-)	M0	Stage IIA				67	Right	Axillary lymph node dissection alone	Not Available	TCGA-C8-A12L	441919eb-8c9f-478c-bda3-8de4f8295e8a	Not Available	Negative	Not Available	Not Available	Not Available	Not Available	Negative	Other	Not Applicable	Not Available	12	-24710	Not Applicable	0	0	Not Available	Not Available
TCGA-BH-A18K	2763	Dead	T1	N0	M0	Stage I				46	Left Lower Inner Quadrant	Sentinel lymph node biopsy plus axillary dissection	Not Available	TCGA-BH-A18K	50619f8c-10aa-464a-a227-90a7aa6ffd43	Not Available	Positive	Not Available	Not Available	Not Available	Not Available	Positive	Other	Not Applicable	Not Available	9	-16824	2763	0	Not Available	Not Available	NO
TCGA-AR-A24H	4894	Alive	T2	N0	M0	Stage IIA				65	Right Lower Inner Quadrant;Right Lower Outer Quadrant	Sentinel lymph node biopsy plus axillary dissection	Not Available	TCGA-AR-A24H	6f89509c-f802-482e-b4da-94553aa76fe9	Not Available	Positive	Not Available	Not Available	Not Available	Not Available	Positive	Other	Not Applicable	Not Available	29	-24046	Not Applicable	0	3333	Not Available	Not Available		TCGA-AR-A24H-D31252;TCGA-AR-A24H-D31253	D5707F24-629C-4F1F-9D73-89CD2F7CA8A3;FB37D0A3-9242-440E-A64A-2859934FB1A9	Not Available;Not Available	25;25	1042;3094	23;1042	Tamoxifen;Anastrozole	Not Available;Not Available	4;4	Not Available;Not Available	20;1	mg/day;mg/day	ADJUVANT;ADJUVANT	Not Applicable;Not Applicable	1;2	PO;PO
TCGA-D8-A27E	530	Alive	T1c	N0	M0	Stage IA				66	Left Upper Inner Quadrant	Sentinel node biopsy alone	Not Available	TCGA-D8-A27E	680f23a9-fcce-493e-b908-27c1ad202e4c	Not Available	Positive	Not Available	Not Available	Not Available	Not Available	Positive	Other	Not Applicable	NO	21	-24315	Not Applicable	0	182	Not Available	NO		TCGA-D8-A27E-D30113	3D420476-7EB9-4632-B3F8-3BB85B979A0D	Not Available	2	Not Available	125	tamoxiphen+anastrazolum	Not Available	4	Not Available	20+1	mg/day	ADJUVANT	Not Applicable	Not Available	PO
TCGA-AO-A0JE	2335	Alive	T2	N2a	M0	Stage IIIA				53	Right Lower Outer Quadrant;Right	Sentinel lymph node biopsy plus axillary dissection	Not Available	TCGA-AO-A0JE	36fe6152-f61e-4948-9ccc-23ac01a9d77d	Not Available	Negative	Not Available	Not Available	Not Available	Not Evaluated	Negative	Lumpectomy	Not Applicable	NO	20	-19516	Not Applicable	0	1966	Not Available	Not Available		TCGA-AO-A0JE-D3202;TCGA-AO-A0JE-D3203;TCGA-AO-A0JE-D3200;TCGA-AO-A0JE-D3199	33e32dbf-9c8e-4dff-b75b-c6342c56420a;2806bb73-968f-4ce0-a287-e75f00b76f6d;50d69645-1eb9-4fa7-83c0-f6614085a07f;d2701b3c-2642-422e-afff-33ea4ef76359	Not Available;Not Available;Not Available;Not Available	20;20;20;20	161;462;105;105	119;119;63;63	PACLITAXEL;TRASTUZUMAB;DOXORUBICIN;CYCLOPHOSPHAMIDE	Not Available;Not Available;Not Available;Not Available	9;9;9;9	4;22;4;4	175;6;60;600	mg/m2;mg/kg;mg/m2;mg/m2	ADJUVANT;ADJUVANT;ADJUVANT;ADJUVANT	Not Applicable;Not Applicable;Not Applicable;Not Applicable	1;2;1;1	IV;IV;IV;IV
TCGA-BH-A0DD	2486	Alive	T2	N1a	M0	Stage IIB				58	Right	Not Available	Not Available	TCGA-BH-A0DD	dba9beec-5e51-48c0-9229-0ee286a02a1a	Not Available	Positive	Not Available	Not Available	Not Available	Not Available	Positive	Modified Radical Mastectomy	Not Applicable	Not Available	18	-21386	Not Applicable	0	1394	Not Available	NO		TCGA-BH-A0DD-D60387;TCGA-BH-A0DD-D60388	5889C498-95E3-4F7F-AFCD-CC096717CD6C;7421BB29-2783-495B-8C92-73DC7451EEB8	Not Available;Not Available	9;9	217;217	105;105	Docetaxel;Carboplatin	Complete Response;Complete Response	6;6	Not Available;Not Available	Not Available;Not Available	Not Available;Not Available	Not Available;Not Available	Not Applicable;Not Applicable	Not Available;Not Available	Not Available;Not Available
TCGA-B6-A0WV	2417	Dead	T2	N1b	M0	Stage IIB				67	Right	Axillary lymph node dissection alone	Not Available	TCGA-B6-A0WV	7588a286-6935-424a-bc5f-92e24c83eb37	Not Available	Positive	Not Available	Not Available	Not Available	Not Available	Positive	Modified Radical Mastectomy	Not Applicable	NO	14	-24803	2417	0	Not Available	Not Available	Not Available
TCGA-AN-A0FN	218	Alive	T1c	N0	M0	Stage IA				61	Right Lower Outer Quadrant	Axillary lymph node dissection alone	Not Available	TCGA-AN-A0FN	c2a742fe-3e8b-4210-85a6-7191a1123609	Not Available	Positive	Not Available	1+	Not Available	Not Available	Positive	Modified Radical Mastectomy	Not Applicable	NO	28	-22629	Not Applicable	0	218	Not Available	Not Available
TCGA-E2-A15T	1563	Alive	T2	N0	M0	Stage IIA				65	Left Upper Outer Quadrant	Sentinel node biopsy alone	Not Available	TCGA-E2-A15T	e68ebfd4-3688-4caa-9e38-7764f9258c30	Not Available	Positive	Not Available	Not Available	Not Available	Not Available	Positive	Simple Mastectomy	Not Applicable	NO	14	-24054	Not Applicable	0	267	Not Available	NO		TCGA-E2-A15T-D19143	A71ADC96-7255-4D33-ABC9-4883E48C7DB3	Not Available	17	Not Available	34	Arimidex	Not Available	11	Not Available	1	mg/day	ADJUVANT	Not Applicable	1	PO
TCGA-AR-A1AO	2618	Alive	T1	N1	M0	Stage IIA				47	Left Upper Inner Quadrant	Sentinel lymph node biopsy plus axillary dissection	Not Available	TCGA-AR-A1AO	623befd6-0ca4-4a6c-9cf5-d9385c3b718f	Not Available	Positive	Not Available	Not Available	Not Available	Not Available	Negative	Other	Not Applicable	YES	13	-17332	Not Applicable	0	1325	Not Available	Not Available		TCGA-AR-A1AO-D21783;TCGA-AR-A1AO-D21776;TCGA-AR-A1AO-D21781;TCGA-AR-A1AO-D21782	FC942EEA-FF1B-4138-9AF0-ACAEB4587C88;3FAD143B-6FA0-4A68-BD62-F68CF5C5E212;6AEEDC5D-E064-4E5B-A0BD-E4026DE10F96;486A390E-63A5-40C5-871A-82F3EB768849	Not Available;Not Available;Not Available;Not Available	27;27;27;27	Not Available;118;118;139	160;76;76;139	Tamoxifen;Doxorubicin;Cytoxan;Paclitaxel	Not Available;Not Available;Not Available;Not Available	2;2;2;2	Not Available;4;4;1	20;60;600;175	mg/day;mg/m2;mg/m2;mg/m2	ADJUVANT;ADJUVANT;ADJUVANT;ADJUVANT	Not Applicable;Not Applicable;Not Applicable;Not Applicable	2;1;1;1	PO;IV;IV;IV
TCGA-E9-A54Y	725	Alive	T2	N2	M0	Stage IIIA				63	Right	Axillary lymph node dissection alone	Not Available	TCGA-E9-A54Y	182C4BDF-2C58-4303-B034-459DA86B9D90	Not Available	Positive	Not Available	3+	Not Available	Not Available	Positive	Modified Radical Mastectomy	Not Applicable	NO	21	-23057	Not Applicable	0	7	Not Available	Not Available
TCGA-AC-A5EH	511	Alive	T2	N1mi	MX	Stage IIB				76	Left Upper Outer Quadrant	Axillary lymph node dissection alone	Not Available	TCGA-AC-A5EH	D13FB44B-291B-4EA4-920C-142DAA8D1989	Not Available	Positive	Not Available	Not Available	Not Available	Not Available	Negative	Modified Radical Mastectomy	Not Applicable	NO	12	-27964	Not Applicable	0	63	Not Available	Not Available
TCGA-C8-A138	380	Alive	T2	N2	M0	Stage IIIA				54	Left	Axillary lymph node dissection alone	Not Available	TCGA-C8-A138	b6c286c6-2755-419b-87d3-59c7feda9653	Not Available	Positive	Not Available	Not Available	Not Available	Not Available	Negative	Modified Radical Mastectomy	Not Applicable	Not Available	15	-20053	Not Applicable	0	7	Not Available	NO
TCGA-D8-A1XL	606	Alive	T2	N1a	MX	Stage IIB				34	Left Upper Outer Quadrant	Axillary lymph node dissection alone	Not Available	TCGA-D8-A1XL	2b19a6b4-7a17-4452-b4aa-6fc18adc0c3c	Not Available	Positive	Not Available	Not Available	Not Available	Not Available	Positive	Lumpectomy	Not Applicable	Not Available	9	-12668	Not Applicable	0	319	Not Available	NO		TCGA-D8-A1XL-D29992;TCGA-D8-A1XL-D29991	99E79238-A6D7-4960-8534-AC4370815F98;A6E0C004-801E-45BB-AC10-CCEC1557F108	Not Available;Not Available	31;31	Not Available;128	250;65	tamoxiphene+leuporeline+gosereline;doxorubicine+cyclophosphamide+tamoxifen	Not Available;Not Available	3;3	Not Available;4	20+11.25+10.8;100.8+1000.8	mg/day;mg/day	ADJUVANT;ADJUVANT	Not Applicable;Not Applicable	Not Available;Not Available	PO;IV
TCGA-BH-A0BS	2612	Alive	T3	N1c	M0	Stage IIIA				55	Left	Not Available	Not Available	TCGA-BH-A0BS	2b22db1d-54a1-4b9e-a86e-a174cf51d95c	Not Available	Positive	Not Available	Not Available	Not Available	Not Available	Positive	Simple Mastectomy	Not Applicable	Not Available	18	-20374	Not Applicable	0	1641	Not Available	NO		TCGA-BH-A0BS-D63392;TCGA-BH-A0BS-D63400	FCDA8776-2D25-4001-B9CC-956E0043F6A8;993049EF-D3F7-4F12-B97F-3D6AE4023498	Not Available;Not Available	7;7	207;207	44;44	Adriamycin;Cytoxan	Complete Response;Complete Response	8;8	Not Available;Not Available	Not Available;Not Available	Not Available;Not Available	Not Available;Not Available	Not Applicable;Not Applicable	Not Available;Not Available	Not Available;Not Available
TCGA-A8-A07O	304	Alive	T2	N0	M0	Stage IIA				51	Right Upper Outer Quadrant	Not Available	Not Available	TCGA-A8-A07O	cf9db1af-17f0-490e-8139-142bd704763a	Not Available	Negative	Not Available	Not Available	Not Available	Not Available	Negative	Other	Not Applicable	Not Available	27	-18870	Not Applicable	0	304	Not Available	Not Available		TCGA-A8-A07O-D37865	FE74A740-3180-4A13-A733-54DDF7212A91	Not Available	6	151	61	Not Available	Complete Response	12	Not Available	Not Available	Not Available	Not Available	Not Applicable	Not Available	Not Available
TCGA-E2-A14T	2311	Alive	T2	N0	M0	Stage IIA				52	Left Upper Inner Quadrant	Sentinel node biopsy alone	Not Available	TCGA-E2-A14T	e0929c47-cff3-4518-a188-8764af01073a	Not Available	Positive	Not Available	Not Available	Not Available	Not Available	Positive	Simple Mastectomy	Not Applicable	NO	6	-19237	Not Applicable	0	890	Not Available	NO		TCGA-E2-A14T-D18829;TCGA-E2-A14T-D18826;TCGA-E2-A14T-D18818;TCGA-E2-A14T-D18823	A411020C-8212-4584-90F9-D797C7120B81;88256CB4-C3CF-4406-866A-27621E1D1013;491C04CD-29DC-4BA7-AC0E-EB33E9119638;0EA62B2B-479A-481F-8E0A-271DDF8A2202	Not Available;Not Available;Not Available;Not Available	7;7;7;7	Not Available;145;89;89	159;103;47;47	Arimidex;Paclitaxel;Doxorubicin;Cyclophosphamide	Not Available;Not Available;Not Available;Not Available	11;11;11;11	Not Available;4;4;4	1;357;124;1242	mg/day;mg;mg;mg	ADJUVANT;ADJUVANT;ADJUVANT;ADJUVANT	Not Applicable;Not Applicable;Not Applicable;Not Applicable	3;2;1;1	PO;IV;IV;IV
TCGA-LL-A73Y	477	Alive	T1c	N0	MX	Stage IA				67	Right;Right Upper Inner Quadrant	Sentinel node biopsy alone	Not Available	TCGA-LL-A73Y	EA645243-DF49-4466-A255-9F3D4321E357	Not Available	Negative	3 Point Scale	3+	3 Point Scale	Not Available	Negative	Simple Mastectomy	Not Applicable	NO	12	-24647	Not Applicable	0	126	Not Available	Not Available		TCGA-LL-A73Y-D51201;TCGA-LL-A73Y-D51202	F696F179-D694-412F-9044-A859E9371783;E1AF783B-A8A8-4502-92CE-C221FF5DE1BD	Not Available;Not Available	12;12	126;126	42;42	taxotere;cytoxan	Unknown;Unknown	11;11	Not Available;Not Available	Not Available;Not Available	Not Available;Not Available	Not Available;Not Available	Not Applicable;Not Applicable	Not Available;Not Available	Not Available;Not Available
TCGA-A8-A0A2	579	Alive	T2	N0	M0	Stage IIA				66	Right Lower Outer Quadrant	Not Available	Not Available	TCGA-A8-A0A2	34d5a193-85e5-4399-8a9b-e92858eafdfe	Not Available	Positive	Not Available	Not Available	Not Available	Not Available	Positive	Other	Not Applicable	Not Available	27	-24380	Not Applicable	0	579	Not Available	Not Available		TCGA-A8-A0A2-D37901	3C849DD1-A3D9-4F0A-A1B2-332514713CC6	Not Available	6	Not Available	92	Tamoxifen	Not Applicable	12	Not Available	Not Available	Not Available	Not Available	Not Applicable	Not Available	Not Available
TCGA-AN-A0FX	10	Alive	T2	N0	M0	Stage IIA				52	Left Upper Outer Quadrant	No axillary staging	Not Available	TCGA-AN-A0FX	13b860c3-8048-4dc9-9eb0-7480bc660837	Not Available	Negative	Not Available	Not Available	Not Available	Not Available	Negative	Modified Radical Mastectomy	Not Applicable	NO	28	-19309	Not Applicable	0	10	Not Available	Not Available
TCGA-OL-A6VQ	600	Alive	T2	N0	MX	Stage IIA				49	Right	Not Available	Not Available	TCGA-OL-A6VQ	34126CD5-CC38-4198-8582-C14FB5DB7ACB	Negative	Positive	Not Available	Not Available	Not Available	Mastectomy NOS	Positive	Lumpectomy	Not Applicable	Not Available	20	-18151	Not Applicable	0	229	Not Available	Not Available
TCGA-OL-A5RU	1219	Alive	T1c	N1	MX	Stage IIA				63	Left Upper Outer Quadrant	Sentinel node biopsy alone	Not Available	TCGA-OL-A5RU	B8A44FDF-9CB9-4123-9AB0-4BC198921FEE	Not Available	Positive	Not Available	Not Available	Not Available	Not Available	Positive	Modified Radical Mastectomy	Not Applicable	Unknown	16	-23108	Not Applicable	0	841	Not Available	Not Available		TCGA-OL-A5RU-D65252;TCGA-OL-A5RU-D65253	69BA6DFE-4BE6-4D86-BA5B-77352DEA913A;6A5D8B38-7542-47E7-BC90-14735FEA1214	Not Available;Not Available	24;24	134;134	71;71	cyclophosphamide;docetaxel	Complete Response;Complete Response	9;9	Not Available;Not Available	Not Available;Not Available	Not Available;Not Available	Not Available;Not Available	Not Applicable;Not Applicable	Not Available;Not Available	Not Available;Not Available
TCGA-A7-A0CG	1043	Alive	T2	N0 (i-)	M0	Stage IIA				78	Right Upper Outer Quadrant;Right	Sentinel lymph node biopsy plus axillary dissection	Not Available	TCGA-A7-A0CG	67eef990-5ff4-45d1-843d-d22d7848f130	Not Available	Positive	Not Available	Not Available	Not Available	Not Available	Negative	Lumpectomy	Not Applicable	YES	7	-28596	Not Applicable	0	167	Not Available	Not Available
TCGA-C8-A135	393	Alive	T2	N1	M0	Stage IIB				64	Left	Axillary lymph node dissection alone	Not Available	TCGA-C8-A135	33cea538-4c3f-470a-972d-257c43241ab4	Not Available	Negative	Not Available	Not Available	Not Available	Not Available	Negative	Modified Radical Mastectomy	Not Applicable	Not Available	15	-23667	Not Applicable	0	13	Not Available	NO		TCGA-C8-A135-D70818;TCGA-C8-A135-D70819;TCGA-C8-A135-D70820;TCGA-C8-A135-D70821	E75ED433-A561-43B5-B3E0-5F8E12B99B40;2930DEE3-D647-42B8-9950-5BB8905B9DA2;C5031114-238E-45D7-9918-30514B75F06A;CD8B26E1-2982-4CDF-ACD5-FE6293F7B193	Not Available;Not Available;Not Available;Not Available	9;9;9;9	51;51;51;51	40;40;40;40	5-Flourouracil;Doxorubicin;Cyclophosphamide;Taxol	Complete Response;Complete Response;Complete Response;Complete Response	3;3;3;3	Not Available;Not Available;Not Available;Not Available	Not Available;Not Available;Not Available;Not Available	Not Available;Not Available;Not Available;Not Available	Not Available;Not Available;Not Available;Not Available	Not Applicable;Not Applicable;Not Applicable;Not Applicable	Not Available;Not Available;Not Available;Not Available	Not Available;Not Available;Not Available;Not Available
TCGA-BH-A18Q	1692	Dead	T2	N1b	M0	Stage IIB				56	Left	Axillary lymph node dissection alone	Not Available	TCGA-BH-A18Q	db4bc6aa-2e7d-4bcb-8519-a455f624d33b	Not Available	Negative	Not Available	Not Available	Not Available	Not Available	Negative	Modified Radical Mastectomy	Not Applicable	Not Available	24	-20675	1692	0	Not Available	Not Available	Not Available
TCGA-LD-A7W5	216	Alive	T2	N3a	M0	Stage IIIC				52	Left Upper Outer Quadrant	Axillary lymph node dissection alone	Not Available	TCGA-LD-A7W5	A06FF6AE-B0DD-4516-A75C-0DB71694B46B	Not Available	Positive	3 Point Scale	Not Available	3 Point Scale	Not Evaluated	Positive	Lumpectomy	Not Applicable	NO	3	-19169	Not Applicable	0	124	Not Available	Not Available		TCGA-LD-A7W5-D56345;TCGA-LD-A7W5-D56346	71C98143-F9F6-4C6F-A7DD-168C6BC9E034;C0C80864-B5AF-43CC-9232-BC05B4141491	Not Available;Not Available	3;3	145;Not Available	82;82	Taxotere;Cytoxan	Stable Disease;Not Applicable	2;2	Not Available;Not Available	Not Available;Not Available	Not Available;Not Available	Not Available;Not Available	Not Applicable;Not Applicable	Not Available;Not Available	Not Available;Not Available
TCGA-D8-A1JC	480	Alive	T2	N2a	M0	Stage IIIA				59	Left Upper Outer Quadrant	Axillary lymph node dissection alone	Not Available	TCGA-D8-A1JC	02e6f999-24f2-4ad2-9b92-df3ee2b082e5	Not Available	Positive	Not Available	Not Available	Not Available	Not Available	Positive	Modified Radical Mastectomy	Not Applicable	NO	29	-21898	Not Applicable	0	178	Not Available	Not Available		TCGA-D8-A1JC-D20848;TCGA-D8-A1JC-D65319	04150296-7BAD-4DD4-8B28-C14FCB79BD22;FECB156F-3FF8-4A4B-B968-896FD0893868	Not Available;Not Available	19;22	87;87	24;24	adriamycin;cyclophosphamide	Not Available;Not Available	1;9	4;Not Available	60;Not Available	mg/m2;Not Available	ADJUVANT;Not Available	Not Applicable;Not Applicable	Not Available;Not Available	IV;Not Available
TCGA-A2-A0CP	2813	Alive	T1c	N0 (i-)	M0	Stage IA				60	Right	Sentinel node biopsy alone	Not Available	TCGA-A2-A0CP	fe15c48b-116d-461e-9b40-68514730fd18	Not Available	Positive	Not Available	Not Available	Not Available	Not Available	Positive	Lumpectomy	Not Applicable	YES	8	-22133	Not Applicable	0	2495	Not Available	Not Available		TCGA-A2-A0CP-D2004;TCGA-A2-A0CP-D2002;TCGA-A2-A0CP-D2003	6a6c88d1-1963-4a43-b81a-b46a280df51f;f2a18707-8081-432a-ba13-4789e14d46c9;e1068c5e-35cf-4b45-9e78-0d8b415602e8	Not Available;Not Available;Not Available	13;13;13	2043;134;134	206;70;70	Anastrozole;Cytoxan;Adriamycin	Not Available;Not Available;Not Available	8;8;8	Not Available;4;4	1 mg daily;1056-1062;106	mg;mg;mg	ADJUVANT;ADJUVANT;ADJUVANT	Not Applicable;Not Applicable;Not Applicable	3;1;2	PO;IV;IV
TCGA-D8-A1XO	1682	Alive	T2	N1a	M0	Stage IIB				56	Left Lower Outer Quadrant	Axillary lymph node dissection alone	Not Available	TCGA-D8-A1XO	6a186809-3422-41d0-83d2-867145830936	Not Available	Positive	Not Available	Not Available	Not Available	Not Available	Positive	Modified Radical Mastectomy	Not Applicable	NO	16	-20606	Not Applicable	0	242	Not Available	NO		TCGA-D8-A1XO-D72207	C1C52C47-5334-40A2-8898-0E1B7949D3A0	Not Available	29	Not Available	93	Tamoxifen	Discrepancy	4	Not Available	Not Available	Not Available	Not Available	Not Applicable	Not Available	Not Available
TCGA-A2-A0CZ	1616	Alive	T2	N0 (i-)	M0	Stage IIA				46	Right Upper Inner Quadrant	Sentinel node biopsy alone	Not Available	TCGA-A2-A0CZ	9f93ea0a-1687-44e0-9e8a-eeb4097d471c	Not Available	Positive	Not Available	Not Available	Not Available	Not Evaluated	Positive	Simple Mastectomy	Not Applicable	YES	14	-17026	Not Applicable	0	1339	Not Available	Not Available		TCGA-A2-A0CZ-D2007;TCGA-A2-A0CZ-D2006;TCGA-A2-A0CZ-D2008	8d024ed9-cab0-4645-9ef7-d2443495432a;b80c8dcd-95cb-43e8-baaf-50704eb883f9;df7c95fe-5410-4be7-b482-c0d6c6973671	Not Available;Not Available;Not Available	16;16;16	148;148;Not Available	106;106;236	Cytoxan;Adriamycin;Tamoxifen	Not Available;Not Available;Not Available	9;9;9	4;4;Not Available	1045;104-105;20	mg;mg;mg/day	ADJUVANT;ADJUVANT;ADJUVANT	Not Applicable;Not Applicable;Not Applicable	2;1;3	IV;IV;PO
TCGA-E9-A244	21	Alive	T2	N0 (i-)	M0	Stage IIA				54	Left Upper Outer Quadrant	Axillary lymph node dissection alone	Not Available	TCGA-E9-A244	a4c59287-1ad5-46a5-8040-e591e6ce064f	Not Available	Not Evaluated	Not Available	Not Available	Not Available	Not Available	Not Evaluated	Lumpectomy	Not Applicable	NO	15	-19778	Not Applicable	0	21	Not Available	NO		TCGA-E9-A244-D31166;TCGA-E9-A244-D31168	B71D5E8E-B7EF-4786-8FB2-E7ACF5FE2C75;E07A4B20-C911-4AB0-81F9-1D66E0F74A44	Not Available;Not Available	24;24	16;16	16;16	Cyclophosphamide;Doxorubicin	Not Available;Not Available	4;4	1;1	1000;100	mg;mg	ADJUVANT;ADJUVANT	Not Applicable;Not Applicable	1;1	IV;IV
TCGA-AC-A5XU	455	Alive	T3	N0 (i-)	MX	Stage IIB				74	Left Upper Outer Quadrant	Sentinel node biopsy alone	Not Available	TCGA-AC-A5XU	97677FD7-8523-48C5-A8CE-614FD4010551	Not Available	Positive	Not Available	Not Available	Not Available	Not Available	Positive	Lumpectomy	Not Applicable	Unknown	15	-27191	Not Applicable	0	9	Not Available	Not Available		TCGA-AC-A5XU-D60183	C044891E-2E52-4DC9-BA16-4CA6D345F0D6	Not Available	31	Not Available	235	Letrozole	Not Applicable	5	Not Available	Not Available	Not Available	Not Available	Not Applicable	Not Available	Not Available
TCGA-AN-A0XU	10	Alive	T2	N0	M0	Stage IIA				54	Left Upper Outer Quadrant	Not Available	Not Available	TCGA-AN-A0XU	a1da9db1-db11-4f4d-a249-c738db81b87e	Not Available	Negative	Not Available	Not Available	Not Available	Not Available	Negative	Not Available	Not Applicable	Not Available	28	-20052	Not Applicable	0	10	Not Available	NO
TCGA-E2-A15I	1692	Alive	T2	N0	M0	Stage IIA				44	Left Upper Outer Quadrant;Left Lower Outer Quadrant	Sentinel node biopsy alone	Not Available	TCGA-E2-A15I	64089c20-939f-48b4-ae8b-904ad0597145	Not Available	Positive	3 Point Scale	Not Available	3 Point Scale	Not Available	Positive	Simple Mastectomy	Not Applicable	NO	13	-16163	Not Applicable	0	411	Not Available	NO		TCGA-E2-A15I-D18890	F282FF05-35FC-48D3-B9BD-E0006F0F255D	Not Available	14	Not Available	41	Tamoxifen	Not Available	11	Not Available	20	mg/day	ADJUVANT	Not Applicable	1	PO
TCGA-A7-A2KD	679	Alive	T2	N2a	MX	Stage IIIA				53	Right	No axillary staging	Not Available	TCGA-A7-A2KD	92654F8D-5137-4FFD-AAA3-5AE38EB88226	Not Available	Positive	3 Point Scale	3+	3 Point Scale	Not Available	Positive	Modified Radical Mastectomy	Not Applicable	NO	11	-19563	Not Applicable	0	182	Not Available	Not Available		TCGA-A7-A2KD-D31129;TCGA-A7-A2KD-D31143;TCGA-A7-A2KD-D31144;TCGA-A7-A2KD-D32490	D27EB374-1499-4A17-9A6F-D6EF17DF32D0;A86965D9-33B4-40A5-B803-EBD8F3205AA3;037E9933-2221-4B0E-B8CA-1397B14B6523;A17F619D-81A6-4A7B-BEB1-20FA1C828843	Not Available;Not Available;Not Available;Not Available	24;24;24;30	97;161;161;435	57;57;118;57	Cytoxan;Taxotere;Carboplatin;Herceptin	Not Available;Not Available;Not Available;Complete Response	4;4;4;5	3;6;3;Not Available	1370;170;810;Not Available	mg;mg;mg;Not Available	ADJUVANT;ADJUVANT;ADJUVANT;Not Available	Not Applicable;Not Applicable;Not Applicable;Not Applicable	1;1;1;Not Available	IV;IV;IV;Not Available
TCGA-A8-A076	1642	Alive	T2	N0	M0	Stage IIA				66	Left Upper Outer Quadrant	Not Available	Not Available	TCGA-A8-A076	23dabeef-8e3c-44bc-9a12-a9522d17be5c	Not Available	Positive	Not Available	Not Available	Not Available	Not Available	Positive	Other	Not Applicable	Not Available	27	-24230	Not Applicable	0	1642	Not Available	Not Available		TCGA-A8-A076-D37845	D9725F84-E2BD-4A29-8D96-2689DDF06EB0	n/a	6	Not Available	59	Anastrozole	Not Applicable	12	Not Available	Not Available	Not Available	Not Available	Not Applicable	Not Available	Not Available
TCGA-BH-A28Q	1119	Alive	T2	N1a	M0	Stage IIB				46	Right	Not Available	Not Available	TCGA-BH-A28Q	32861b48-83f5-43a3-bb54-45215ad2c5d6	Not Available	Positive	Not Available	Not Available	Not Available	Not Available	Positive	Modified Radical Mastectomy	Not Applicable	Not Available	29	-16882	Not Applicable	0	196	Not Available	Not Available
TCGA-GM-A5PV	412	Alive	T2	N1a	M0	Stage IIB				63	Right	Sentinel lymph node biopsy plus axillary dissection	Not Available	TCGA-GM-A5PV	67C8DC41-EDCB-4563-96B3-3F93F9EDCBE9	Not Available	Positive	Not Available	Not Available	Not Available	Not Available	Positive	Modified Radical Mastectomy	Not Applicable	NO	12	-23215	Not Applicable	0	412	Not Available	Not Available		TCGA-GM-A5PV-D42156;TCGA-GM-A5PV-D42166	1316596D-D637-490A-BC7F-1E1C61EB3AE0;F72DFCCB-CAB4-4F6D-8B1B-FC0364E48134	Not Available;Not Available	12;12	174;174	107;107	Taxotere;Cytoxan	Complete Response;Complete Response	4;4	Not Available;Not Available	Not Available;Not Available	Not Available;Not Available	Not Available;Not Available	Not Applicable;Not Applicable	Not Available;Not Available	Not Available;Not Available
TCGA-AR-A251	3030	Alive	T2	N2	M0	Stage IIIA				51	Left Upper Outer Quadrant	Sentinel lymph node biopsy plus axillary dissection	Not Available	TCGA-AR-A251	8c51bbcb-7c8d-47ad-9193-70ca157c6900	Negative	Positive	Not Available	Not Available	Not Available	Mastectomy NOS	Negative	Other	Not Applicable	Not Available	30	-18771	Not Applicable	0	1374	Not Available	Not Available		TCGA-AR-A251-D31823;TCGA-AR-A251-D31825;TCGA-AR-A251-D31827;TCGA-AR-A251-D31828	B8F1A566-55CF-4FF1-A3EE-9C35DD719C78;999250A8-21B7-48BC-8677-4FC3B42AA617;2B479B1F-F3B2-41EF-B929-49E70C892BB5;96941235-258D-4BEE-85A3-8CFDAAAA042F	Not Available;Not Available;Not Available;Not Available	22;22;22;22	87;87;141;1969	44;44;100;175	Doxorubicin;Cytoxan;Paclitaxel;Tamoxifen	Not Available;Not Available;Not Available;Not Available	5;5;5;5	Not Available;Not Available;Not Available;Not Available	Not Available;Not Available;Not Available;Not Available	Not Available;Not Available;Not Available;Not Available	Not Available;Not Available;Not Available;Not Available	Not Applicable;Not Applicable;Not Applicable;Not Applicable	Not Available;Not Available;Not Available;Not Available	Not Available;Not Available;Not Available;Not Available
TCGA-BH-A0B7	2559	Alive	T2	N1a	M0	Stage IIB				42	Right	Not Available	Not Available	TCGA-BH-A0B7	214a4507-d974-4b3e-8525-7408fccc6a0f	Not Available	Positive	Not Available	Not Available	Not Available	Not Available	Positive	Other	Not Applicable	Not Available	4	-15593	Not Applicable	0	1733	Not Available	NO		TCGA-BH-A0B7-D58721;TCGA-BH-A0B7-D58722	341C74D1-788A-4312-A88D-96B3FAAB73CE;4F4B553E-E1BA-43B5-AA88-811D9E6FE6A1	Not Available;Not Available	22;22	168;378	105;196	Adriamycin;Taxol	Complete Response;Complete Response	4;4	Not Available;Not Available	Not Available;Not Available	Not Available;Not Available	Not Available;Not Available	Not Applicable;Not Applicable	Not Available;Not Available	Not Available;Not Available
TCGA-3C-AALJ	1474	Alive	T2	N1a	M0	Stage IIB				62	Right	Not Available	Not Available	TCGA-3C-AALJ	427D0648-3F77-4FFC-B52C-89855426D647	Not Available	Positive	Not Available	Not Available	Not Available	Not Available	Positive	Modified Radical Mastectomy	Not Applicable	Not Available	28	-22848	Not Applicable	0	1228	Not Available	Not Available		TCGA-3C-AALJ-D62904;TCGA-3C-AALJ-D65377;TCGA-3C-AALJ-D65375;TCGA-3C-AALJ-D65527;TCGA-3C-AALJ-D65378	D9762142-667A-4123-846B-B3B965CE9A90;EA7483F7-D53B-4A10-9E28-68A29E1F04A9;F0F4D7C5-9237-480F-876C-60663BBBE325;4EFE0CA1-39BA-4A36-9BDD-55F322DA8C11;B5D318C4-A505-475B-8ABC-DFEAA6B55593	Not Available;Not Available;Not Available;Not Available;Not Available	28;24;24;24;18	511;490;126;126;511	368;154;63;63;151	Metformin;Trastuzumab;Doxorubicin;Cyclophosphamide;Herceptin	Unknown;Not Available;Unknown;Unknown;Not Available	7;9;9;9;12	Not Available;Not Available;Not Available;Not Available;Not Available	Not Available;Not Available;Not Available;Not Available;Not Available	Not Available;Not Available;Not Available;Not Available;Not Available	Not Available;Not Available;Not Available;Not Available;Not Available	Not Applicable;Not Applicable;Not Applicable;Not Applicable;Not Applicable	Not Available;Not Available;Not Available;Not Available;Not Available	Not Available;Not Available;Not Available;Not Available;Not Available
TCGA-A8-A081	0	Alive	T2	N0	M0	Stage IIA				80	Right	Not Available	Not Available	TCGA-A8-A081	9d876f05-5080-4c4e-9bf5-45f631d381e5	Not Available	Positive	Not Available	Not Available	Not Available	Not Available	Positive	Other	Not Applicable	Not Available	27	-29555	Not Applicable	0	0	Not Available	Not Available
TCGA-BH-A0HN	516	Alive	T1c	N0 (i-)	M0	Stage IA				67	Left Upper Inner Quadrant;Left Upper Outer Quadrant;Left	Sentinel node biopsy alone	Not Available	TCGA-BH-A0HN	a68a3361-48b4-4bd0-999d-b4cc3d43eb4a	Negative	Positive	Not Available	3+	Not Available	Mastectomy NOS	Positive	Other	Not Applicable	NO	11	-24731	Not Applicable	0	516	Not Available	Not Available		TCGA-BH-A0HN-D4810	606F5F31-0DDC-48DB-954F-474604A3B7ED	Not Available	17	Not Available	82	ARIMIDEX	Not Available	11	Not Available	1	mg/day	ADJUVANT	Not Applicable	1	PO
TCGA-C8-A12Z	382	Alive	T2	N1	M0	Stage IIB				45	Right	Axillary lymph node dissection alone	Not Available	TCGA-C8-A12Z	42621dfa-abfd-4c7d-8bc5-a02a09d1c2b4	Negative	Negative	Not Available	Not Available	Not Available	Not Available	Negative	Other	Not Applicable	Not Available	13	-16508	Not Applicable	0	12	Not Available	NO		TCGA-C8-A12Z-D70811;TCGA-C8-A12Z-D70812;TCGA-C8-A12Z-D70813	DC8851E6-AC37-4E31-80EE-4C4CB77EAFE6;01F0FCA1-431B-40BF-9290-D82BCD61BA7C;302C0CC5-6BC8-4CEF-8936-0BE869DB8E4C	Not Available;Not Available;Not Available	9;9;9	107;107;107	102;102;102	5-Flourouracil;Doxorubicin;Cyclophosphamide	Complete Response;Complete Response;Complete Response	3;3;3	Not Available;Not Available;Not Available	Not Available;Not Available;Not Available	Not Available;Not Available;Not Available	Not Available;Not Available;Not Available	Not Applicable;Not Applicable;Not Applicable	Not Available;Not Available;Not Available	Not Available;Not Available;Not Available
TCGA-AC-A3TM	762	Alive	T3	N1mi	M0	Stage IIIA				50	Right	Sentinel node biopsy alone	Not Available	TCGA-AC-A3TM	67C73260-A242-4BBA-87C5-D2302556DFF7	Not Available	Positive	Not Available	Not Available	Not Available	Not Available	Positive	Simple Mastectomy	Not Applicable	YES	1	-18535	Not Applicable	0	93	Not Available	NO		TCGA-AC-A3TM-D60195;TCGA-AC-A3TM-D60196;TCGA-AC-A3TM-D60197;TCGA-AC-A3TM-D60198	B113D625-D78D-45A4-ADD0-80AB8685389D;B550D10F-C488-4B1D-9461-2F40087F552D;EDF4E71D-99B4-4E19-AB96-9999AC773627;B38B327E-F854-4338-B383-77104EC6F403	Not Available;Not Available;Biological Therapy/Monoclonal Antibody;Not Available	31;31;31;31	213;213;213;Not Available	132;132;132;272	Cytoxan;Taxotere;Not Available;Arimidex	Complete Response;Complete Response;Complete Response;Not Applicable	5;5;5;5	Not Available;Not Available;Not Available;Not Available	Not Available;Not Available;Not Available;Not Available	Not Available;Not Available;Not Available;Not Available	Not Available;Not Available;Not Available;Not Available	Not Applicable;Not Applicable;Not Applicable;Not Applicable	Not Available;Not Available;Not Available;Not Available	Not Available;Not Available;Not Available;Not Available
TCGA-A2-A0EP	3603	Alive	T1	N0 (i+)	M0	Stage I				56	Right Lower Inner Quadrant	Sentinel node biopsy alone	Not Available	TCGA-A2-A0EP	670F5022-5066-48F1-8472-5670129A1E0F	Not Available	Positive	3 Point Scale	Not Available	Not Available	Not Available	Negative	Simple Mastectomy	Not Applicable	YES	16	-20585	Not Applicable	0	3021	Not Available	Not Available		TCGA-A2-A0EP-D34476;TCGA-A2-A0EP-D34477;TCGA-A2-A0EP-D34479;TCGA-A2-A0EP-D34480;TCGA-A2-A0EP-D34482	2B8CBF67-155E-4E57-A98D-DE14635EFF9B;173BF0C9-24F6-4410-AFF4-7061C0A143DB;C6483A02-70E1-4780-BC05-4AE04CAF32CB;FFB9FA64-1267-4A11-8416-9F07A311CF55;0E2A204E-622E-437C-ADF2-E2DEA2F32B38	Not Available;Not Available;Not Available;Not Available;Not Available	16;16;16;16;16	141;141;195;1781;2461	92;92;169;222;1959	Cyclophosphamide;Adriamycin;Paclitaxel;Arimidex;Arimidex	Complete Response;Complete Response;Complete Response;Complete Response;Complete Response	8;8;8;8;8	Not Available;Not Available;Not Available;Not Available;Not Available	Not Available;Not Available;Not Available;Not Available;Not Available	Not Available;Not Available;Not Available;Not Available;Not Available	Not Available;Not Available;Not Available;Not Available;Not Available	Not Applicable;Not Applicable;Not Applicable;Not Applicable;Not Applicable	Not Available;Not Available;Not Available;Not Available;Not Available	Not Available;Not Available;Not Available;Not Available;Not Available
TCGA-BH-A0BO	2197	Alive	T1b	N0	M0	Stage I				54	Left Upper Inner Quadrant	Not Available	Not Available	TCGA-BH-A0BO	26573441-eedb-4364-966c-e7f803deef19	Not Available	Positive	Not Available	Not Available	Not Available	Not Available	Positive	Other	Not Applicable	Not Available	9	-19767	Not Applicable	0	1085	Not Available	NO
TCGA-PE-A5DD	1953	Alive	T2	N0	M0	Stage IIA				64	Right Lower Inner Quadrant	Not Available	Not Available	TCGA-PE-A5DD	B0700958-5F90-4546-B35F-635CD506889B	Not Available	Positive	Not Available	Not Available	Not Available	Not Available	Negative	Other	Not Applicable	Not Available	6	-23686	Not Applicable	0	1953	Not Available	Not Available		TCGA-PE-A5DD-D66362;TCGA-PE-A5DD-D42974	56C0330D-81DB-48E3-B677-CA6765713AB6;07D66B09-526B-4452-AD8F-860E0674487B	Not Available;Not Available	13;13	Not Available;Not Available	191;38	Femara;Not Available	Not Applicable;Complete Response	10;10	Not Available;Not Available	Not Available;Not Available	Not Available;Not Available	Not Available;Not Available	Not Applicable;Not Applicable	Not Available;Not Available	Not Available;Not Available
TCGA-PL-A8LY	8	Alive	T3	N0	M0	Stage IIB				30	Right;Right Upper Outer Quadrant	Not Available	Not Available	TCGA-PL-A8LY	9BA11EA8-97D3-464A-90A4-EC1151BE9088	Not Available	Not Evaluated	Not Available	Not Available	Not Available	Not Available	Not Evaluated	Not Available	Not Applicable	Not Available	26	-11199	Not Applicable	0	8	Not Available	Not Available
TCGA-EW-A2FW	672	Alive	T2	N0 (i-)	MX	Stage IIA				52	Right Upper Outer Quadrant	Sentinel node biopsy alone	Not Available	TCGA-EW-A2FW	E6F527A2-38EB-457E-BB39-3C5B9C0BCBEC	Not Available	Positive	3 Point Scale	3+	3 Point Scale	Not Available	Positive	Lumpectomy	Not Applicable	YES	5	-19085	Not Applicable	0	191	Not Available	NO		TCGA-EW-A2FW-D32339;TCGA-EW-A2FW-D32340;TCGA-EW-A2FW-D32341;TCGA-EW-A2FW-D32343;TCGA-EW-A2FW-D32344	42AD7850-0CAF-41A6-89C4-F5AB746C8401;650B3C64-48F3-4FF7-B6F8-C1542FA0D9D1;F099D2F0-2747-4610-9467-F7261F1C4137;88241187-2654-4E09-872E-16C9376DC51F;C01E02E6-1EE4-42C5-A55A-2C49B956BE8F	Not Available;Not Available;Not Available;Not Available;Not Available	23;23;23;23;23	154;154;154;217;Not Available	112;112;112;175;0	Fluorouracil;Epirubicin;Cyclophosphamide;Docetaxel;Exemestane	Unknown;Unknown;Unknown;Unknown;Not Applicable	5;5;5;5;5	Not Available;Not Available;Not Available;Not Available;Not Available	Not Available;Not Available;Not Available;Not Available;Not Available	Not Available;Not Available;Not Available;Not Available;Not Available	Not Available;Not Available;Not Available;Not Available;Not Available	Not Applicable;Not Applicable;Not Applicable;Not Applicable;Not Applicable	Not Available;Not Available;Not Available;Not Available;Not Available	Not Available;Not Available;Not Available;Not Available;Not Available
TCGA-WT-AB41	1611	Alive	T2	N1mi	MX	Stage IIB				55	Left Upper Outer Quadrant;Left Lower Inner Quadrant;Left Lower Outer Quadrant	No axillary staging	Not Available	TCGA-WT-AB41	E7DB08A7-B439-4230-8DC4-1B54AF4736C4	Not Available	Positive	3 Point Scale	1+	3 Point Scale	Not Available	Positive	Modified Radical Mastectomy	Not Applicable	Not Available	16	Not Available	Not Applicable	0	1550	Not Available	Not Available		TCGA-WT-AB41-D62422;TCGA-WT-AB41-D62423;TCGA-WT-AB41-D62424;TCGA-WT-AB41-D62425	F3CB280B-1BAF-4C0D-AC67-5A602FB8F3BF;A0282F4E-3251-4690-9FC0-FC12FED22320;D3833BF8-80A4-48E5-B86D-8F75692C7472;1D21BF3A-67F1-4026-A0E6-739FCA50B55A	Not Available;Not Available;Not Available;Not Available	16;16;16;16	273;Not Available;150;150	181;273;89;89	Arimidex;Tamoxifen;Taxotere;Cytoxan	Complete Response;Not Applicable;Complete Response;Complete Response	7;7;7;7	Not Available;Not Available;Not Available;Not Available	Not Available;Not Available;Not Available;Not Available	Not Available;Not Available;Not Available;Not Available	Not Available;Not Available;Not Available;Not Available	Not Applicable;Not Applicable;Not Applicable;Not Applicable	Not Available;Not Available;Not Available;Not Available	Not Available;Not Available;Not Available;Not Available
TCGA-D8-A73U	492	Alive	T2	N0	M0	Stage IIA				88	Left Upper Outer Quadrant	Sentinel lymph node biopsy plus axillary dissection	Not Available	TCGA-D8-A73U	96F02BE7-F2DF-483C-8968-A5BD2D887206	Not Available	Positive	Not Available	Not Available	Not Available	Not Available	Positive	Simple Mastectomy	Not Applicable	NO	28	-32208	Not Applicable	0	492	Not Available	Not Available		TCGA-D8-A73U-D57872	96016F6D-6A93-4CA4-8261-A995B5304A9D	Not Available	28	Not Available	75	tamoxifen	Not Applicable	3	Not Available	Not Available	Not Available	Not Available	Not Applicable	Not Available	Not Available
TCGA-D8-A1JK	0	Alive	T2	N0	M0	Stage IIA				90	Left Upper Inner Quadrant;Left Upper Outer Quadrant	Axillary lymph node dissection alone	Not Available	TCGA-D8-A1JK	56203436-8634-4fd0-96b5-ba6be9d87857	Not Available	Negative	Not Available	Not Available	Not Available	Not Available	Positive	Modified Radical Mastectomy	Not Applicable	Not Available	29	-32872	Not Applicable	0	0	Not Available	Not Available
TCGA-BH-A1FE	2273	Dead	T2	N1	M0	Stage IIB				31	Left	Not Available	Not Available	TCGA-BH-A1FE	4aa68586-6331-4795-b40c-859386640df6	Not Available	Positive	Not Available	Not Available	Not Available	Not Available	Positive	Modified Radical Mastectomy	Not Applicable	Not Available	8	-11650	2273	0	Not Available	Not Available	Not Available
TCGA-C8-A278	297	Alive	T2	N2	M0	Stage IIIA				61	Left	Not Available	Not Available	TCGA-C8-A278	65077db7-dd59-4362-9d28-d5a9154e9be0	Not Available	Negative	Not Available	Not Available	Not Available	Not Available	Negative	Other	Not Applicable	Not Available	21	-22598	Not Applicable	0	9	Not Available	Not Available		TCGA-C8-A278-D70993	C2C73BBA-5B7A-4D5E-9026-7C416C68754A	Not Available	12	Not Available	23	Tamoxifen	Discrepancy	3	Not Available	Not Available	Not Available	Not Available	Not Applicable	Not Available	Not Available
TCGA-A8-A07R	273	Alive	T2	N3a	M0	Stage IIIC				80	Left Upper Outer Quadrant	Not Available	Not Available	TCGA-A8-A07R	72e486b8-a866-4916-b2e4-8b4bb5dcd92d	Not Available	Negative	Not Available	Not Available	Not Available	Not Available	Negative	Other	Not Applicable	Not Available	27	-29251	Not Applicable	0	273	Not Available	Not Available		TCGA-A8-A07R-D37859	405A82A8-7239-4AA4-9C46-4C081D26D8E4	n/a	6	Not Available	181	Zoledronic acid	Not Applicable	12	Not Available	Not Available	Not Available	Not Available	Not Applicable	Not Available	Not Available
TCGA-A8-A093	546	Alive	T2	N0	M0	Stage IIA				61	Right	Not Available	Not Available	TCGA-A8-A093	02f5ae33-a563-4ecb-9e33-dfa500a44931	Not Available	Positive	Not Available	Not Available	Not Available	Not Available	Positive	Other	Not Applicable	Not Available	27	-22373	Not Applicable	0	546	Not Available	Not Available		TCGA-A8-A093-D37755	53987C58-785E-4E57-B53F-0CBD9C1C3579	n/a	6	Not Available	28	Tamoxifen	Not Applicable	12	Not Available	Not Available	Not Available	Not Available	Not Applicable	Not Available	Not Available
TCGA-AN-A0AK	224	Alive	T2	N0	M0	Stage IIA				76	Left Upper Outer Quadrant	Axillary lymph node dissection alone	Not Available	TCGA-AN-A0AK	9e894662-b718-40f8-8899-b5e036cfbd76	Not Available	Positive	Not Available	0	Not Available	Not Available	Negative	Modified Radical Mastectomy	Not Applicable	NO	21	-27977	Not Applicable	0	224	Not Available	Not Available
TCGA-OL-A5S0	620	Alive	T2	N1a	MX	Stage IIB				66	Right	Axillary lymph node dissection alone	Not Available	TCGA-OL-A5S0	43B3BF47-7313-4DFB-952A-EC0B9D48E16C	Not Available	Positive	Not Available	Not Available	Not Available	Not Available	Negative	Modified Radical Mastectomy	Not Applicable	Not Available	16	-24139	Not Applicable	0	298	Not Available	Not Available		TCGA-OL-A5S0-D65265;TCGA-OL-A5S0-D65266	8498E674-7702-4F90-9214-66B02D73543D;BFE8B8D7-C0CE-4D2E-A587-DDC39BE732B1	Not Available;Not Available	24;24	228;228	67;67	TAXOL;HERCEPTIN	Complete Response;Complete Response	9;9	Not Available;Not Available	Not Available;Not Available	Not Available;Not Available	Not Available;Not Available	Not Applicable;Not Applicable	Not Available;Not Available	Not Available;Not Available
TCGA-BH-A18N	468	Dead	T2	N1b	M0	Stage IIA				88	Left	Axillary lymph node dissection alone	Not Available	TCGA-BH-A18N	665dd3d3-779c-4abd-b5d7-13342340451d	Not Available	Positive	Not Available	Not Available	Not Available	Not Available	Positive	Modified Radical Mastectomy	Not Applicable	Not Available	15	-32404	468	0	Not Available	Not Available	NO
TCGA-AN-A0XO	375	Alive	T2	N2	M0	Stage IIIA				59	Left Upper Outer Quadrant	Not Available	Not Available	TCGA-AN-A0XO	195b6731-6ae6-416e-a345-0eb8874a0ca2	Not Available	Positive	Not Available	Not Available	Not Available	Not Available	Negative	Not Available	Not Applicable	Not Available	1	-21640	Not Applicable	0	375	Not Available	NO
TCGA-AC-A2FG	1853	Alive	T2	N1a	MX	Stage IIB				79	Left Upper Outer Quadrant	Sentinel lymph node biopsy plus axillary dissection	Not Available	TCGA-AC-A2FG	39CDA4C9-E1C8-44C2-BAB7-F5849C12F879	Not Available	Positive	Not Available	Not Available	Not Available	Not Available	Negative	Modified Radical Mastectomy	Not Applicable	YES	21	-29211	Not Applicable	0	1125	Not Available	NO		TCGA-AC-A2FG-D43222	1263ADA3-9E75-48E3-AC3C-891A3C9AF9AB	Not Available	15	Not Available	39	Arimidex	Complete Response	5	Not Available	Not Available	Not Available	Not Available	Not Applicable	Not Available	Not Available
TCGA-B6-A0IE	1993	Dead	T3	N1b	M0	Stage IIIA				38	Left Upper Outer Quadrant;Left	Axillary lymph node dissection alone	Not Available	TCGA-B6-A0IE	3f834fa7-6d7b-4b85-98c0-5c55d55b6c95	Negative	Negative	Not Available	Not Available	Not Available	Not Available	Negative	Other	Not Applicable	NO	2	-13982	1993	0	Not Available	Not Available	Not Available
TCGA-JL-A3YW	360	Alive	T2	N1	M0	Stage IIB				49	Left	Axillary lymph node dissection alone	Not Available	TCGA-JL-A3YW	A2434F47-2168-47D0-9BBB-981071597843	Not Available	Positive	3 Point Scale	3+	3 Point Scale	Not Available	Positive	Modified Radical Mastectomy	Not Applicable	Unknown	8	Not Available	Not Applicable	0	360	Not Available	Not Available
TCGA-E2-A2P5	821	Dead	T2	N3	M0	Stage IIIC				78	Left	Axillary lymph node dissection alone	Not Available	TCGA-E2-A2P5	F0DE67FF-8967-4FCE-9C12-0E07193285CD	Not Available	Positive	Not Available	Not Available	Not Available	Not Available	Positive	Modified Radical Mastectomy	Not Applicable	NO	19	-28621	Not Applicable	0	326	Not Available	NO		TCGA-E2-A2P5-D33517	BB98F3FD-3E77-42DE-B60F-4556F6BBDBEF	Not Available	5	Not Available	163	Arimidex	Not Applicable	7	Not Available	Not Available	Not Available	Not Available	Not Applicable	Not Available	Not Available
TCGA-A2-A25A	3276	Alive	T2	N0 (i-)	M0	Stage IIA				44	Left Upper Inner Quadrant	Axillary lymph node dissection alone	Not Available	TCGA-A2-A25A	aaea5f9c-b35b-47f8-93cb-bdc7b81844ff	Not Available	Positive	Not Available	Not Available	Not Available	Not Available	Positive	Simple Mastectomy	Not Applicable	YES	21	-16084	Not Applicable	0	2968	Not Available	NO		TCGA-A2-A25A-D14583;TCGA-A2-A25A-D14585;TCGA-A2-A25A-D14581;TCGA-A2-A25A-D14584	37B653A5-16F9-4CFA-91C8-7AAE12B3D81D;CD0F0B87-4BE9-4070-BC27-F4217BB6F250;DAE723E3-48C2-47C6-932F-B670C43AAEF1;CDAB626B-3EFA-48B1-A671-C525E974334C	Not Available;Not Available;Not Available;Not Available	22;22;22;22	Not Available;Not Available;Not Available;Not Available	Not Available;Not Available;Not Available;Not Available	Cytoxan;Femara;Adriamycin;Taxol	Not Available;Not Available;Not Available;Not Available	7;7;7;7	Not Available;Not Available;Not Available;Not Available	Not Available;Not Available;Not Available;Not Available	Not Available;Not Available;Not Available;Not Available	ADJUVANT;ADJUVANT;ADJUVANT;ADJUVANT	Not Applicable;Not Applicable;Not Applicable;Not Applicable	2;4;1;3	IV;PO;IV;IV
TCGA-E2-A1LL	1309	Alive	T3	N2a	MX	Stage IIIA				73	Left Upper Outer Quadrant	Axillary lymph node dissection alone	Not Available	TCGA-E2-A1LL	2a84997d-ccee-4f46-bea2-752534f26416	Not Available	Negative	Not Available	Not Available	Not Available	Not Available	Negative	Simple Mastectomy	Not Applicable	NO	3	-27028	Not Applicable	0	1014	Not Available	NO		TCGA-E2-A1LL-D20617;TCGA-E2-A1LL-D20618	9EECED51-430D-48E6-9828-E3E8CF095C2A;8FE9F6AA-8F33-41C4-8D94-56C3DA00BD0B	Not Available;Not Available	17;17	49;49	49;49	Docetaxel;Cyclophosphamide	Not Available;Not Available	1;1	1;1	158;1260	mg;mg	ADJUVANT;ADJUVANT	Not Applicable;Not Applicable	1;1	IV;IV
TCGA-D8-A1XR	482	Alive	T2	N1a	M0	Stage IIB				56	Right Upper Outer Quadrant	Axillary lymph node dissection alone	Not Available	TCGA-D8-A1XR	70f34c5c-3671-44c8-9469-99f9786efec1	Not Available	Positive	Not Available	Not Available	Not Available	Not Available	Positive	Modified Radical Mastectomy	Not Applicable	NO	16	-20488	Not Applicable	0	168	Not Available	NO		TCGA-D8-A1XR-D29450	5484F965-9C70-444A-8C52-BE87ECFA4EE5	Not Available	19	168	105	adriamycin+cyclophosphamide	Not Available	3	Not Available	60+600	mg/m2	ADJUVANT	Not Applicable	Not Available	IV
TCGA-A2-A0CU	158	Dead	T2	N0 (i+)	M0	Stage IIA				73	Right Lower Outer Quadrant	Sentinel node biopsy alone	Not Available	TCGA-A2-A0CU	332423a7-8866-4ee3-b08f-3c8d7c16af80	Not Available	Positive	Not Available	Not Available	Not Available	Not Available	Positive	Simple Mastectomy	Not Applicable	YES	9	-26823	158	0	Not Available	Not Available	Not Available		TCGA-A2-A0CU-D1971	a4307c98-baf1-4f65-b40b-87bb611d8a4a	Not Available	10	Not Available	98	Tamoxifen	Not Available	10	Not Available	10	mg	ADJUVANT	Not Applicable	1	PO
TCGA-D8-A73W	385	Dead	T3	N1a	MX	Stage IIIA				79	Right Upper Outer Quadrant	Axillary lymph node dissection alone	Not Available	TCGA-D8-A73W	EA8DBC7A-54C6-469C-865E-F49D00B0223D	Not Available	Positive	Not Available	Not Available	Not Available	Not Available	Negative	Simple Mastectomy	Not Applicable	NO	28	-29125	Not Applicable	0	244	Not Available	Not Available		TCGA-D8-A73W-D72199	A09294E3-9DBD-4A35-B806-8C3B050532A1	Not Available	29	-620	-709	Tamoxifen	Clinical Progressive Disease	4	Not Available	Not Available	Not Available	Not Available	Not Applicable	Not Available	Not Available
TCGA-A1-A0SI	635	Alive	T2	N1a	M0	Stage IIB				52	Right	Sentinel lymph node biopsy plus axillary dissection	Not Available	TCGA-A1-A0SI	16368c32-2118-4fcf-8693-6c89995e49d8	Not Available	Positive	Not Available	Not Available	Not Available	Not Available	Positive	Lumpectomy	Not Applicable	Not Available	30	-19250	Not Applicable	0	635	Not Available	NO
TCGA-A2-A3KC	1102	Alive	T2	N1a	M0	Stage IIB				55	Right Lower Outer Quadrant	Sentinel lymph node biopsy plus axillary dissection	Not Available	TCGA-A2-A3KC	2D29A4AC-98E7-4663-9DD6-5681BC32AC2E	Not Available	Positive	3 Point Scale	3+	3 Point Scale	Not Available	Positive	Simple Mastectomy	Not Applicable	NO	14	-20401	Not Applicable	0	363	Not Available	NO		TCGA-A2-A3KC-D30126;TCGA-A2-A3KC-D30125;TCGA-A2-A3KC-D30128;TCGA-A2-A3KC-D30127;TCGA-A2-A3KC-D59209	89F4A022-4646-4C62-92B2-D98CBA444FB0;ABA4D3E6-1A06-465B-83A0-EF2E9F3BAA4A;16218EC6-7B12-489E-8AB0-BD5C8278E00F;332AAD9D-0369-443A-B563-28B1E2B02E65;7D787BBB-1268-4E08-9C9E-BFA413D22B04	Not Available;Not Available;Not Available;Not Available;Not Available	14;14;14;14;5	182;182;1101;182;Not Available	77;77;203;77;1102	Adriamycin;Cytoxan;Tamoxifen;Taxotere;Arimidex	Not Available;Not Available;Not Available;Not Available;Not Applicable	3;3;3;3;5	6;6;Not Available;6;Not Available	106;1060;20;159;Not Available	mg;mg;mg/day;mg;Not Available	ADJUVANT;ADJUVANT;ADJUVANT;ADJUVANT;Not Available	Not Applicable;Not Applicable;Not Applicable;Not Applicable;Not Applicable	2;1;4;3;Not Available	IV;IV;PO;IV;Not Available
TCGA-S3-A6ZF	572	Alive	T2	N0	M0	Stage IIA				64	Right;Right Upper Outer Quadrant	Sentinel node biopsy alone	Not Available	TCGA-S3-A6ZF	FBEE40F1-D6D8-4156-8D42-36E09BB9F095	Not Available	Positive	3 Point Scale	Not Available	3 Point Scale	Not Available	Positive	Simple Mastectomy	Not Applicable	YES	12	-23650	Not Applicable	0	212	Not Available	Not Available		TCGA-S3-A6ZF-D51061;TCGA-S3-A6ZF-D51062;TCGA-S3-A6ZF-D51087;TCGA-S3-A6ZF-D51086;TCGA-S3-A6ZF-D63998;TCGA-S3-A6ZF-D64005	4503FC44-1AA6-4A16-BE16-63146AF1ECEB;2B4A620C-E5B7-45D0-823B-A7D09CD7F72D;DA38E0A7-A07F-4D6E-85AD-465748551C97;E2F5E7F8-10E2-4432-A00A-7087B5955C9E;CEDA468F-784C-42EC-B0C6-8B42B8C5BEE1;1F99661D-577D-4D3C-BFF3-6436D7DA50A3	Not Available;Not Available;Not Available;Not Available;Not Available;Not Available	12;12;12;12;27;27	170;429;170;170;278;Not Available	65;65;78;65;191;278	taxotere;Trastuzumab;Neulasta;Cytoxan;LETROZOLE;ANASTROZOLE	Complete Response;Complete Response;Complete Response;Complete Response;Not Applicable;Not Applicable	11;11;11;11;8;8	Not Available;Not Available;Not Available;Not Available;Not Available;Not Available	Not Available;Not Available;Not Available;Not Available;Not Available;Not Available	Not Available;Not Available;Not Available;Not Available;Not Available;Not Available	Not Available;Not Available;Not Available;Not Available;Not Available;Not Available	Not Applicable;Not Applicable;Not Applicable;Not Applicable;Not Applicable;Not Applicable	Not Available;Not Available;Not Available;Not Available;Not Available;Not Available	Not Available;Not Available;Not Available;Not Available;Not Available;Not Available
TCGA-AN-A0FL	231	Alive	T2	N0	M0	Stage IIA				62	Left Upper Inner Quadrant	Axillary lymph node dissection alone	Not Available	TCGA-AN-A0FL	baf1207d-7d1a-4cad-ba58-62c26be2415e	Not Available	Negative	Not Available	1+	Not Available	Not Available	Negative	Modified Radical Mastectomy	Not Applicable	NO	28	-22805	Not Applicable	0	231	Not Available	Not Available
TCGA-AC-A2FM	792	Dead	T2	N1mi	M0	Stage IIB				87	Right Upper Inner Quadrant	Sentinel node biopsy alone	Not Available	TCGA-AC-A2FM	B6B1DC9A-91F4-4B0A-AFD5-62C9A90C0D5E	Not Available	Not Evaluated	Not Available	Not Available	Not Available	Not Available	Not Evaluated	Modified Radical Mastectomy	Not Applicable	YES	22	-31805	792	0	Not Available	Not Available	YES
TCGA-BH-A18T	224	Dead	T2	N0	M0	Stage IIA				70	Right Upper Outer Quadrant	Sentinel node biopsy alone	Not Available	TCGA-BH-A18T	30ec8b1f-28c4-4f46-8a1b-a8d51e558c7d	Not Available	Negative	Not Available	Not Available	Not Available	Not Available	Negative	Other	Not Applicable	Not Available	2	-25674	224	0	Not Available	Not Available	Not Available
TCGA-BH-A0E6	293	Alive	T1c	N0 (i-)	M0	Stage IA				69	Left Upper Inner Quadrant;Left Upper Outer Quadrant;Left	Sentinel node biopsy alone	Not Available	TCGA-BH-A0E6	6c0066e3-96df-4870-bcd3-98cda64082e9	Not Available	Negative	Not Available	0	Not Available	Not Evaluated	Negative	Other	Not Applicable	NO	9	-25408	Not Applicable	0	293	Not Available	Not Available		TCGA-BH-A0E6-D4647;TCGA-BH-A0E6-D4646	066B8D3A-D2FB-4BC0-B6C5-9D06F6529B73;85D6AB5B-4057-4C31-B9B0-CF2D73E1CE93	Not Available;Not Available	18;18	121;121	58;58	CYTOXAN;TAXOTERE	Not Available;Not Available	11;11	4;4	Not Available;Not Available	Not Available;Not Available	ADJUVANT;ADJUVANT	Not Applicable;Not Applicable	1;1	Not Available;Not Available
TCGA-EW-A1P1	1210	Alive	T2	N3b	MX	Stage IIIC				68	Right Upper Outer Quadrant	Sentinel lymph node biopsy plus axillary dissection	Not Available	TCGA-EW-A1P1	f2e28af9-c40e-41c4-9e82-205cca38f26a	Not Available	Negative	3 Point Scale	Not Available	3 Point Scale	Not Available	Negative	Lumpectomy	Not Applicable	NO	27	-24923	Not Applicable	0	920	Not Available	YES		TCGA-EW-A1P1-D29234;TCGA-EW-A1P1-D29233;TCGA-EW-A1P1-D29235;TCGA-EW-A1P1-D29275;TCGA-EW-A1P1-D29274;TCGA-EW-A1P1-D29276	48C077A1-8D4D-4F04-9651-C690CC977963;4741983E-274B-433C-B89D-5BEAE68D4803;F27A496D-E750-4C38-8AB0-8E9458182736;1C58018D-9EDE-4229-BE75-BAF2AE767EB5;409B60F9-D4ED-4733-A1F0-318ED27B2FA3;8A876DD1-A78D-4A4E-ABE0-48E9D87B5018	Not Available;Not Available;Not Available;Not Available;Not Available;Not Available	12;12;12;13;13;13	147;119;178;119;119;178	140;77;157;77;77;157	Taxol;Taxotere;Adriamycin;Cyclophosphamide;Adriamycin;Cyclophosphamide	Not Available;Not Available;Not Available;Not Available;Not Available;Not Available	3;3;3;3;3;3	2;3;2;3;3;2	144;131;108;875;88;1080	mg;mg;mg;mg;mg;mg	ADJUVANT;ADJUVANT;ADJUVANT;ADJUVANT;ADJUVANT;ADJUVANT	Not Applicable;Not Applicable;Not Applicable;Not Applicable;Not Applicable;Not Applicable	Not Available;TAC;AC;TAC;TAC;Not Available	IV;IV;IV;IV;IV;IV
TCGA-AC-A6IX	373	Alive	T2	N3a	MX	Stage IIIC				49	Left Upper Outer Quadrant	Axillary lymph node dissection alone	Not Available	TCGA-AC-A6IX	7486A2B3-B09F-4E9C-9864-8B51B58D9FB3	Not Available	Positive	Not Available	Not Available	Not Available	Not Available	Positive	Modified Radical Mastectomy	Not Applicable	NO	21	-17969	Not Applicable	0	13	Not Available	Not Available
TCGA-B6-A0RI	7126	Alive	T4b	N1b	M0	Stage IIIB				44	Right Upper Outer Quadrant;Right	Axillary lymph node dissection alone	Not Available	TCGA-B6-A0RI	bfd55808-dddd-44c3-97d7-41600497b992	Not Available	Positive	Not Available	Not Available	Not Available	Not Available	Positive	Modified Radical Mastectomy	Not Applicable	NO	2	-16138	Not Applicable	0	6796	Not Available	Not Available
TCGA-A2-A0D1	1051	Alive	T2	N0 (i-)	M0	Stage IIA				76	Left Lower Inner Quadrant	Sentinel node biopsy alone	Not Available	TCGA-A2-A0D1	084c6aec-94f7-4090-8f3f-59fa9e89721a	Not Available	Negative	Not Available	Not Available	Not Available	Not Available	Negative	Lumpectomy	Not Applicable	YES	21	-28084	Not Applicable	0	786	Not Available	Not Available		TCGA-A2-A0D1-D1836;TCGA-A2-A0D1-D1840;TCGA-A2-A0D1-D1837;TCGA-A2-A0D1-D1838	051e5eee-d34e-496f-bd8f-bdb8f99368a0;cb590dde-3e1f-4b38-a4fb-a6a1fc7eb4cc;883b03cb-e338-4344-822c-fd144c3d5280;6ef785f5-54a6-46b8-a1bd-09fe99c2ed9a	Not Available;Not Available;Not Available;Not Available	21;21;21;21	79;201;79;428	79;131;79;79	Taxotere;Abraxane;Carboplatin;Herceptin	Not Available;Not Available;Not Available;Not Available	9;9;9;9	1;3 cycles (9 doses);1;23 doses	140;176-180;366;135-600	mg;mg;mg;mg	ADJUVANT;ADJUVANT;ADJUVANT;ADJUVANT	Not Applicable;Not Applicable;Not Applicable;Not Applicable	1;4;2;3	IV;IV;IV;IV
TCGA-AN-A0AJ	303	Alive	T3	N0	M0	Stage IIB				79	Left Upper Outer Quadrant	Axillary lymph node dissection alone	Not Available	TCGA-AN-A0AJ	9646160a-f1f9-437b-8c7d-efb0b57bfb97	Not Available	Positive	Not Available	2+	Not Available	Not Available	Positive	Modified Radical Mastectomy	Not Applicable	NO	20	-29131	Not Applicable	0	244	Not Available	Not Available
TCGA-A2-A0SU	1662	Alive	T2	N0 (i+)	M0	Stage IIA				66	Left	Sentinel node biopsy alone	Not Available	TCGA-A2-A0SU	c632675e-e8af-43cd-8744-5be3754c1c14	Not Available	Positive	Not Available	Not Available	Not Available	Not Available	Positive	Simple Mastectomy	Not Applicable	YES	17	-24219	Not Applicable	0	1352	Not Available	Not Available		TCGA-A2-A0SU-D3989	94ab7027-4e66-4e27-be4f-266bfe28933f	Not Available	17	Not Available	93	Arimidex	Not Available	11	Not Available	Not Available	mg	ADJUVANT	Not Applicable	1	PO
TCGA-A8-A08A	30	Alive	T1c	N0	M0	Stage I				89	Left Upper Inner Quadrant	Not Available	Not Available	TCGA-A8-A08A	7fe4670d-4626-459d-869b-ab15f478c6a7	Not Available	Positive	Not Available	Not Available	Not Available	Not Available	Positive	Other	Not Applicable	Not Available	27	-32750	Not Applicable	0	30	Not Available	Not Available
TCGA-C8-A8HQ	380	Alive	T2	N1	M0	Stage IIB				53	Left	Axillary lymph node dissection alone	Not Available	TCGA-C8-A8HQ	6951FE6A-D7D1-4F41-85AF-76655B5D1F62	Not Available	Positive	Not Available	Not Available	Not Available	Not Available	Positive	Modified Radical Mastectomy	Not Applicable	NO	29	-19432	Not Applicable	0	9	Not Available	Not Available
TCGA-C8-A12V	385	Alive	T2	N0	M0	Stage IIA				55	Right	Axillary lymph node dissection alone	Not Available	TCGA-C8-A12V	7e1673f8-5758-4963-8804-d5e39f06205b	Not Available	Negative	Not Available	Not Available	Not Available	Not Available	Negative	Other	Not Applicable	Not Available	22	-20346	Not Applicable	0	0	Not Available	NO
TCGA-EW-A1OY	908	Alive	T2	N0	MX	Stage IIA				63	Left	Sentinel node biopsy alone	Not Available	TCGA-EW-A1OY	53ff5893-7d5e-4bcb-be9c-665fa34b7824	Not Available	Positive	3 Point Scale	3+	3 Point Scale	Not Available	Positive	Lumpectomy	Not Applicable	YES	10	-23266	Not Applicable	0	593	Not Available	NO		TCGA-EW-A1OY-D32264;TCGA-EW-A1OY-D32265;TCGA-EW-A1OY-D32267;TCGA-EW-A1OY-D32268	03D8BE5B-C488-4B80-B892-D6A4C2EE03B5;E5516788-6C73-4B51-B902-5B5FE65F9658;EBCAFCA5-6D9C-465B-B053-FE7F6CA8EADA;B36F48F2-F93A-4964-B8B9-7CF74F5CB0B1	Not Available;Not Available;Not Available;Not Available	22;30;30;30	Not Available;161;161;308	478;109;109;180	Femara;Doxorubicin;Cyclophosphamide;Paclitaxel	Not Applicable;Unknown;Unknown;Stable Disease	5;5;5;5	Not Available;Not Available;Not Available;Not Available	Not Available;Not Available;Not Available;Not Available	Not Available;Not Available;Not Available;Not Available	Not Available;Not Available;Not Available;Not Available	Not Applicable;Not Applicable;Not Applicable;Not Applicable	Not Available;Not Available;Not Available;Not Available	Not Available;Not Available;Not Available;Not Available
TCGA-E9-A1NI	300	Alive	T2	N0	M0	Stage IIA				51	Left Upper Outer Quadrant	Axillary lymph node dissection alone	Not Available	TCGA-E9-A1NI	c65b835a-2d38-4250-a173-0780d2c2cf58	Not Available	Positive	Not Available	Not Available	Not Available	Not Available	Positive	Not Available	Not Applicable	YES	23	-18985	Not Applicable	0	-7	Not Available	NO		TCGA-E9-A1NI-D35022;TCGA-E9-A1NI-D35023;TCGA-E9-A1NI-D35027;TCGA-E9-A1NI-D35028	9DFDBBC7-631F-4C94-A923-948195F59A36;FD81C1FD-32D3-41C2-91E3-B62B8B916AE7;216067BB-58F6-4991-9A18-2FCE36C80910;D4990B88-4B53-4E5A-A245-788D6F0CB831	Not Available;Not Available;Not Available;Not Available	13;13;13;13	80;80;80;Not Available	0;0;0;86	Doxorubicin;Cyclophosphane;5-Fluorouracil;Tamoxifen	Complete Response;Complete Response;Complete Response;Not Applicable	9;9;9;9	Not Available;Not Available;Not Available;Not Available	Not Available;Not Available;Not Available;Not Available	Not Available;Not Available;Not Available;Not Available	Not Available;Not Available;Not Available;Not Available	Not Applicable;Not Applicable;Not Applicable;Not Applicable	Not Available;Not Available;Not Available;Not Available	Not Available;Not Available;Not Available;Not Available
TCGA-E9-A1RF	200	Alive	T2	N2	M0	Stage IIIA				68	Left Upper Outer Quadrant	Axillary lymph node dissection alone	Not Available	TCGA-E9-A1RF	c694615c-b1c6-499c-8058-995633ebf948	Not Available	Not Evaluated	Not Available	Not Available	Not Available	Not Available	Not Evaluated	Modified Radical Mastectomy	Not Applicable	NO	2	-25119	Not Applicable	0	38	Not Available	NO		TCGA-E9-A1RF-D30635;TCGA-E9-A1RF-D30636;TCGA-E9-A1RF-D30637;TCGA-E9-A1RF-D30634	BB320C8C-AD02-463F-904A-B4301628BB5B;E24DA2B4-5273-4C8A-A468-E3BCF7FCD214;90F42AFB-EFAC-4C90-999B-DA0E246EF300;59D29C9B-773E-49D8-B79E-18BCF84061DC	Not Available;Not Available;Not Available;Not Available	13;13;13;16	194;194;Not Available;194	54;54;30;54	Doxorubicin;5-Fluorouracil;Tamoxifen;Cyclophosphamide	Not Available;Not Available;Not Available;Not Available	4;4;4;4	5;5;Not Available;5	100;1000;20;1000	mg;mg;mg/day;mg	ADJUVANT;ADJUVANT;ADJUVANT;ADJUVANT	Not Applicable;Not Applicable;Not Applicable;Not Applicable	Not Available;Not Available;Not Available;Not Available	IV;IV;PO;IV
TCGA-A1-A0SO	852	Alive	T2	N1	M0	Stage IIB				67	Right	Sentinel lymph node biopsy plus axillary dissection	Not Available	TCGA-A1-A0SO	6644fd4e-d2fe-4785-a73c-0f36fcc740e2	Not Available	Negative	Not Available	Not Available	Not Available	Not Available	Negative	Modified Radical Mastectomy	Not Applicable	Not Available	6	-24826	Not Applicable	0	852	Not Available	Not Available		TCGA-A1-A0SO-D4449	26D19DA7-541E-4272-8678-F08424C58A63	Not Available	6	180	61	Not Available	Not Available	12	Not Available	Not Available	Not Available	ADJUVANT	Not Applicable	Not Available	IV
TCGA-XX-A899	467	Alive	T1c	N2a	MX	Stage IIIA				46	Right Lower Outer Quadrant	Sentinel lymph node biopsy plus axillary dissection	Not Available	TCGA-XX-A899	F89588E9-CA73-4465-A7FB-7246EDB45E3A	Not Available	Positive	Not Available	Not Available	Not Available	Not Available	Positive	Modified Radical Mastectomy	Not Applicable	NO	21	-17022	Not Applicable	0	292	Not Available	Not Available		TCGA-XX-A899-D67388;TCGA-XX-A899-D67518;TCGA-XX-A899-D67634	E8DE13D8-49EB-4C42-AE4A-FCBA49BD0CC1;A746793A-ADCD-4ED7-A7C7-A3BD3B1403C8;5A2357E0-00ED-439F-B396-71ABA650DB5E	Not Available;Not Available;Not Available	11;11;11	201;201;Not Available	96;96;103	Cytoxan;Taxotere;Zoladex	Complete Response;Complete Response;Not Applicable	11;11;11	Not Available;Not Available;Not Available	Not Available;Not Available;Not Available	Not Available;Not Available;Not Available	Not Available;Not Available;Not Available	Not Applicable;Not Applicable;Not Applicable	Not Available;Not Available;Not Available	Not Available;Not Available;Not Available
TCGA-A2-A0T1	521	Alive	T3	N3	M0	Stage IIIC				55	Right Upper Outer Quadrant	Axillary lymph node dissection alone	Not Available	TCGA-A2-A0T1	02bed00f-bef7-4fb7-b243-540354990e45	Not Available	Negative	Not Available	Not Available	Not Available	Not Available	Negative	Lumpectomy	Not Applicable	NO	12	-20227	Not Applicable	0	323	Not Available	Not Available		TCGA-A2-A0T1-D3712;TCGA-A2-A0T1-D3711;TCGA-A2-A0T1-D3710	3674b5d0-54ba-4c56-b4d1-096bcdddbe9d;f7aadf3f-5dcd-4cf4-b04d-5b9f6907fc68;8ecf4ba5-9b63-4f13-90be-e4249f4d024b	Not Available;Not Available;Not Available	12;12;12	Not Available;187;187	46;46;46	Herceptin;Carboplatin;Taxotere	Not Available;Not Available;Not Available	11;11;11	Not Available;6;6	Not Available;Not Available;Not Available	Not Available;Not Available;Not Available	ADJUVANT;ADJUVANT;ADJUVANT	Not Applicable;Not Applicable;Not Applicable	3;2;1	IV;IV;IV
TCGA-A2-A0YL	1474	Alive	T3	N2a	M0	Stage IIIA				48	Left Upper Inner Quadrant;Left Upper Outer Quadrant;Left Lower Inner Quadrant;Left Lower Outer Quadrant	Sentinel lymph node biopsy plus axillary dissection	Not Available	TCGA-A2-A0YL	b205c89f-af62-4186-acad-ed23d243fa98	Not Available	Positive	Not Available	3+	Not Available	Not Available	Positive	Simple Mastectomy	Not Applicable	YES	27	-17702	Not Applicable	0	268	Not Available	Not Available		TCGA-A2-A0YL-D5814;TCGA-A2-A0YL-D5816;TCGA-A2-A0YL-D5815;TCGA-A2-A0YL-D5817	15d20bc4-14c3-4ec8-8005-389f518e1ac0;e0eb6325-2068-4cbc-83a8-228079ff9e5f;9f659c06-6017-43f8-b229-7164566871f4;57d63ce1-4d7f-430f-930c-e6605a768c00	Not Available;Not Available;Not Available;Not Available	28;28;28;28	154;154;154;Not Available	50;50;50;177	Cytoxan;Taxotere;Adriamycin;Arimidex	Not Available;Not Available;Not Available;Not Available	12;12;12;12	6;6;6;Not Available	940;140;94;1	mg;mg;mg;mg	ADJUVANT;ADJUVANT;ADJUVANT;ADJUVANT	Not Applicable;Not Applicable;Not Applicable;Not Applicable	1;3;2;4	IV;IV;IV;PO
TCGA-BH-A0EE	943	Alive	T3	N0 (i-)	M0	Stage IIB				68	Right Upper Inner Quadrant;Right	Sentinel node biopsy alone	Not Available	TCGA-BH-A0EE	ca76c6fc-ff30-4833-884d-3a94fe53ff17	Not Available	Negative	Not Available	0	Not Available	Not Available	Negative	Simple Mastectomy	Not Applicable	NO	9	-24850	Not Applicable	0	943	Not Available	Not Available		TCGA-BH-A0EE-D4671;TCGA-BH-A0EE-D4670;TCGA-BH-A0EE-D4672;TCGA-BH-A0EE-D4673	578D5C85-931D-4D7F-A308-7699D8870212;8B266B9C-45E7-4072-A13E-0146D0834946;5C2E885D-E1C2-409E-BBF0-05B55F3AF8B7;03244A97-6A7C-44C9-86DC-65110C599437	Not Available;Not Available;Not Available;Not Available	18;18;18;18	173;173;173;411	47;47;47;47	Docetaxel;Docetaxel;Carboplatin;Trastuzumab	Not Available;Not Available;Not Available;Not Available	11;11;11;11	6;6;6;17	130;130;540;549	mg;mg;mg;mg	ADJUVANT;ADJUVANT;ADJUVANT;ADJUVANT	Not Applicable;Not Applicable;Not Applicable;Not Applicable	1;1;1;1	IV;IV;IV;IV
TCGA-D8-A1Y1	302	Dead	T3	N1a	MX	Stage IIIA				80	Left Upper Inner Quadrant;Left Upper Outer Quadrant	Axillary lymph node dissection alone	Not Available	TCGA-D8-A1Y1	38a631a1-6875-4216-a335-ee93c90a86d6	Not Available	Positive	Not Available	Not Available	Not Available	Not Available	Positive	Modified Radical Mastectomy	Not Applicable	Not Available	9	-29474	Not Applicable	0	116	Not Available	NO		TCGA-D8-A1Y1-D30085	5389E215-9B46-4ED9-A3F2-0392ACD376A5	Not Available	2	302	58	Tamoxifen	Not Available	4	Not Available	20	mg/day	ADJUVANT	Not Applicable	Not Available	PO
TCGA-AO-A1KR	2513	Alive	T2	N0	M0	Stage IIA				51	Right Upper Inner Quadrant	Sentinel node biopsy alone	Not Available	TCGA-AO-A1KR	b7f74ae1-6f58-447c-be50-a7666eb19d9a	Not Available	Negative	4 Point Scale	Not Available	3 Point Scale	Not Available	Negative	Simple Mastectomy	Not Applicable	YES	15	-18900	Not Applicable	0	2141	Not Available	NO		TCGA-AO-A1KR-D21772;TCGA-AO-A1KR-D21771;TCGA-AO-A1KR-D21770	3870F7E2-7A57-4F72-B49B-6234D97C5792;BC8E60BC-1325-4D58-8CFC-5647A26B6628;9814E3A1-23C9-4193-94E2-B1E096A02EA1	Not Available;Not Available;Not Available	20;20;20	174;118;118	132;76;76	paclitaxel;cyclophosphamide;doxorubicin	Not Available;Not Available;Not Available	2;2;2	4;4;4	175;600;60	mg/m2;mg/m2;mg/m2	ADJUVANT;ADJUVANT;ADJUVANT	Not Applicable;Not Applicable;Not Applicable	3;2;1	IV;IV;IV
TCGA-BH-A1EN	2127	Dead	T2	NX	M0	Stage IIA				78	Right	Not Available	Not Available	TCGA-BH-A1EN	858652b8-c4c2-41d8-be32-fdc88e1a7bb0	Not Available	Negative	Not Available	Not Available	Not Available	Not Available	Negative	Other	Not Applicable	Not Available	3	-28724	2127	0	Not Available	Not Available	NO
TCGA-OL-A5RV	1062	Alive	T2	N3	MX	Stage IIIC				43	Right Upper Outer Quadrant	Axillary lymph node dissection alone	Not Available	TCGA-OL-A5RV	1D38D356-D126-4476-94D0-26616B9375B1	Not Available	Positive	Not Available	Not Available	Not Available	Not Available	Positive	Modified Radical Mastectomy	Not Applicable	NO	16	-15820	Not Applicable	0	733	Not Available	Not Available		TCGA-OL-A5RV-D65254;TCGA-OL-A5RV-D65255;TCGA-OL-A5RV-D65256	F0F4E472-BC9E-4970-A306-4702DE384D0F;55A6BAAD-D9D1-432E-944D-57781807E2BD;D588C324-FD32-4951-B780-BE01F71AA7DD	Not Available;Not Available;Not Available	24;24;24	161;161;161	63;63;63	Doxorubicin;CYTOXAN;Paclitaxel	Complete Response;Complete Response;Complete Response	9;9;9	Not Available;Not Available;Not Available	Not Available;Not Available;Not Available	Not Available;Not Available;Not Available	Not Available;Not Available;Not Available	Not Applicable;Not Applicable;Not Applicable	Not Available;Not Available;Not Available	Not Available;Not Available;Not Available
TCGA-AC-A4ZE	890	Alive	T3	N0	M0	Stage IIB				63	Right Lower Outer Quadrant	Sentinel node biopsy alone	Not Available	TCGA-AC-A4ZE	0CF0D67C-2F7F-42A6-94F3-407D0EC46C88	Not Available	Positive	Not Available	Not Available	Not Available	Not Available	Positive	Simple Mastectomy	Not Applicable	NO	9	-23284	Not Applicable	0	152	Not Available	Not Available
TCGA-EW-A1P6	562	Alive	T2	N1a	M0	Stage IIB				64	Right Upper Outer Quadrant	Sentinel lymph node biopsy plus axillary dissection	Not Available	TCGA-EW-A1P6	ee5744c0-a8dc-43f2-abdd-0b5529a3e9fb	Not Available	Positive	3 Point Scale	3+	3 Point Scale	Not Available	Positive	Lumpectomy	Not Applicable	YES	19	-23485	Not Applicable	0	312	Not Available	NO		TCGA-EW-A1P6-D30269;TCGA-EW-A1P6-D30271;TCGA-EW-A1P6-D30270;TCGA-EW-A1P6-D30268;TCGA-EW-A1P6-D30267;TCGA-EW-A1P6-D30273	D3941135-B841-428D-B697-006C00F9A233;0F16DDBE-E7EC-4A73-AD9D-C03723C57A19;AFDF574F-0437-489B-AD18-43196C2A548A;3A0A588D-DF4B-450F-A1BD-06F255D551B7;635E9C0E-99F9-4277-A604-E090DC019E30;B13DE4DD-820A-49D2-AD88-0F26B649546B	Not Available;Not Available;Not Available;Not Available;Not Available;Not Available	7;7;7;7;7;7	205;303;233;205;205;Not Available	162;254;233;162;162;444	Cyclophosphamide;Paclitaxel;Docetaxel;Fluorouracil;Epirubicin;Arimidex	Not Available;Not Available;Not Available;Not Available;Not Available;Not Available	3;3;3;3;3;3	3;8;1;3;3;Not Available	870;131;164;870;172;1	mg;mg;mg;mg;mg;mg/day	ADJUVANT;ADJUVANT;ADJUVANT;ADJUVANT;ADJUVANT;ADJUVANT	Not Applicable;Not Applicable;Not Applicable;Not Applicable;Not Applicable;Not Applicable	1;3;2;1;1;4	IV;IV;IV;IV;IV;PO
TCGA-EW-A1P7	915	Alive	T2	N0 (i-)	M0	Stage IIA				59	Right Upper Outer Quadrant	Sentinel node biopsy alone	Not Available	TCGA-EW-A1P7	01674b2c-5cf2-478f-84a1-f69c39f47bd4	Not Available	Negative	3 Point Scale	Not Available	3 Point Scale	Not Available	Negative	Lumpectomy	Not Applicable	YES	18	-21750	Not Applicable	0	635	Not Available	NO		TCGA-EW-A1P7-D29238;TCGA-EW-A1P7-D29273	02AB6152-BB5D-4E54-9189-8B1A5D581075;97468A51-638F-48FB-B604-59FE79E75919	Not Available;Not Available	12;13	Not Available;Not Available	93;93	Carboplatin;Taxol	Not Available;Not Available	3;3	12;12	550;234	mg;mg	ADJUVANT;ADJUVANT	Not Applicable;Not Applicable	Carboplatin/Taxol;Carboplatin/Taxol	IV;IV
TCGA-BH-A0HL	72	Alive	T2	N1a	M0	Stage IIB				56	Right Lower Inner Quadrant;Right Lower Outer Quadrant;Right	Sentinel lymph node biopsy plus axillary dissection	Not Available	TCGA-BH-A0HL	602083f0-18d9-48b6-a529-31e165c54b37	Not Available	Positive	Not Available	3+	Not Available	Not Evaluated	Positive	Modified Radical Mastectomy	Not Applicable	NO	10	-20804	Not Applicable	0	72	Not Available	Not Available		TCGA-BH-A0HL-D4785;TCGA-BH-A0HL-D4783;TCGA-BH-A0HL-D4775;TCGA-BH-A0HL-D4787	2320DBDB-D9E1-4E90-B4E3-9D754C69377B;86629B94-BA88-49F7-8D40-3226D6F4AE4B;FE6D45BC-6826-4206-A202-F4B08A55B85B;6C6B9022-14ED-4E07-9EF6-71CDD596E65F	Not Available;Not Available;Not Available;Not Available	18;18;22;22	135;135;Not Available;237	72;72;492;156	CYCLOPHOSPHAMIDE;DOXORUBICIN;ARIMIDEX;TAXOTERE	Not Available;Not Available;Not Available;Not Available	11;11;11;11	4;4;Not Available;4	1200;120;1;Not Available	mg;mg;mg/day;mg	ADJUVANT;ADJUVANT;ADJUVANT;ADJUVANT	Not Applicable;Not Applicable;Not Applicable;Not Applicable	1;1;1;1	IV;IV;PO;IV
TCGA-E9-A245	26	Alive	T2	N1	M0	Stage IIB				47	Left Upper Outer Quadrant	Axillary lymph node dissection alone	Not Available	TCGA-E9-A245	8218119a-f68b-4ea7-9ee4-5e2edc2ae342	Not Available	Not Evaluated	Not Available	Not Available	Not Available	Not Available	Not Evaluated	Lumpectomy	Not Applicable	NO	16	-17363	Not Applicable	0	26	Not Available	NO		TCGA-E9-A245-D31172	015CA647-3EBD-4950-A3AA-A0672ED5011F	Not Available	24	Not Available	20	Tamoxifen	Not Available	4	Not Available	20	mg/day	ADJUVANT	Not Applicable	1	PO
TCGA-A8-A079	274	Alive	T4b	N3	M0	Stage IIIB				69	Left Upper Outer Quadrant	Not Available	Not Available	TCGA-A8-A079	31c31cce-1b4d-4f12-922f-84f389403170	Not Available	Positive	Not Available	Not Available	Not Available	Not Available	Positive	Other	Not Applicable	Not Available	27	-25294	Not Applicable	0	274	Not Available	Not Available		TCGA-A8-A079-D37842;TCGA-A8-A079-D37843;TCGA-A8-A079-D37844	D30A1FC1-2462-464E-B8B4-6EC389A33928;83CBDD5D-F540-4E22-BFF6-1977215312E5;D39B1438-ADE8-40F1-A772-470F7B3FE40D	n/a;n/a;n/a	6;6;6	183;183;183	30;30;30	5-Fluorouracil;Epirubicin;Cyclophosphamide	Unknown;Unknown;Unknown	12;12;12	Not Available;Not Available;Not Available	Not Available;Not Available;Not Available	Not Available;Not Available;Not Available	Not Available;Not Available;Not Available	Not Applicable;Not Applicable;Not Applicable	Not Available;Not Available;Not Available	Not Available;Not Available;Not Available
TCGA-B6-A0I2	4361	Alive	T1c	N0 (i-)	M0	Stage IA				45	Left Upper Outer Quadrant;Left	Axillary lymph node dissection alone	Not Available	TCGA-B6-A0I2	328dfcb0-b5ae-43f2-bc87-dad0ab3df9e7	Not Available	Not Evaluated	Not Available	Not Available	Not Available	Not Available	Not Evaluated	Not Available	Not Applicable	NO	2	-16702	Not Applicable	0	3827	Not Available	Not Available
TCGA-A2-A1G4	595	Alive	T3	N1a	M0	Stage IIIA				71	Right Lower Outer Quadrant	Axillary lymph node dissection alone	Not Available	TCGA-A2-A1G4	e3b555aa-7f0a-49c6-9b13-182c61a144c1	Not Available	Positive	3 Point Scale	3+	3 Point Scale	Not Available	Positive	Modified Radical Mastectomy	Not Applicable	NO	22	-25966	Not Applicable	0	372	Not Available	NO		TCGA-A2-A1G4-D12345;TCGA-A2-A1G4-D12347;TCGA-A2-A1G4-D12344;TCGA-A2-A1G4-D12346	6491326b-97e4-4bc3-bc1b-3420c081b2bf;f7d16c97-46c7-4712-83cb-f31c52b38ea4;5971ea22-14b8-49be-8ee4-c621e8529ea7;59b0a147-3154-47c9-907a-765fdba4002d	Not Available;Not Available;Not Available;Not Available	27;27;27;27	185;Not Available;185;185	80;207;80;80	Adriamycin;Femara;Cytoxan;Taxotere	Not Available;Not Available;Not Available;Not Available	4;4;4;4	6;Not Available;6;6	80;2.5;795;120	mg;mg;mg;mg	ADJUVANT;ADJUVANT;ADJUVANT;ADJUVANT	Not Applicable;Not Applicable;Not Applicable;Not Applicable	2;4;1;3	IV;PO;IV;IV
TCGA-AR-A24M	3660	Alive	T2	N2	M0	Stage IIIA				38	Left Upper Outer Quadrant	Sentinel lymph node biopsy plus axillary dissection	Not Available	TCGA-AR-A24M	aa30ac3d-4216-45dd-a314-1ae192fafcb2	Not Available	Positive	Not Available	Not Available	Not Available	Not Available	Positive	Other	Not Applicable	Not Available	12	-14119	Not Applicable	0	1991	Not Available	Not Available		TCGA-AR-A24M-D31349;TCGA-AR-A24M-D31351;TCGA-AR-A24M-D31350;TCGA-AR-A24M-D31347;TCGA-AR-A24M-D31353	0CE63344-9846-491C-BB79-071A252824D6;A56BF7ED-38FA-4172-BA59-B2E1B0FED601;3AAE3639-A0AE-48F7-81A2-C05BA2ED7782;6CF36578-40F0-4B65-B7A9-2E017552BF04;7600BF7D-7046-47BB-B302-45F9C1AD0002	Not Available;Not Available;Not Available;Not Available;Not Available	1;1;1;1;1	Not Available;597;Not Available;Not Available;Not Available	Not Available;171;Not Available;Not Available;597	Cytoxan;Tamoxifen;Paclitaxel;Doxorubicin;Letrozole	Not Available;Not Available;Not Available;Not Available;Not Available	5;5;5;5;5	4;Not Available;4;4;Not Available	Not Available;20;Not Available;Not Available;2.5	Not Available;mg/day;Not Available;Not Available;mg/day	ADJUVANT;ADJUVANT;ADJUVANT;ADJUVANT;ADJUVANT	Not Applicable;Not Applicable;Not Applicable;Not Applicable;Not Applicable	1;2;1;1;3	Not Available;PO;Not Available;Not Available;PO
TCGA-A8-A06Y	791	Alive	T2	N0	M0	Stage IIA				66	Left Upper Outer Quadrant	Not Available	Not Available	TCGA-A8-A06Y	515b1400-e896-4f2a-81bd-70895441a0bd	Not Available	Positive	Not Available	Not Available	Not Available	Not Available	Positive	Other	Not Applicable	Not Available	27	-24442	Not Applicable	0	791	Not Available	Not Available		TCGA-A8-A06Y-D37851	E625C1D0-D92D-46AE-8C5E-BD0D9436E191	Not Available	6	Not Available	92	Anastrozole	Not Applicable	12	Not Available	Not Available	Not Available	Not Available	Not Applicable	Not Available	Not Available
TCGA-E9-A1NH	576	Alive	T2	N1	M0	Stage IIB				71	Left Upper Inner Quadrant	Axillary lymph node dissection alone	Not Available	TCGA-E9-A1NH	b2aac45b-2073-4c7a-adb9-769a4fdcc111	Not Available	Positive	Not Available	Not Available	Not Available	Not Available	Positive	Modified Radical Mastectomy	Not Applicable	YES	23	-26221	Not Applicable	0	0	Not Available	NO		TCGA-E9-A1NH-D35054	23703F4A-C80E-4EF7-BB6D-673805FC8899	Not Available	14	Not Available	33	Tamoxifen	Not Applicable	9	Not Available	Not Available	Not Available	Not Available	Not Applicable	Not Available	Not Available
TCGA-A1-A0SE	1321	Alive	T1c	N0 (i-)	M0	Stage I				56	Left Upper Outer Quadrant	Sentinel lymph node biopsy plus axillary dissection	Not Available	TCGA-A1-A0SE	c397e6c2-ba3a-4f5e-a258-c140611192fe	Not Available	Positive	Not Available	3+	Not Available	Not Available	Positive	Modified Radical Mastectomy	Not Applicable	Not Available	6	-20717	Not Applicable	0	1321	Not Available	Not Available
TCGA-E2-A572	1208	Alive	T2	N2	M0	Stage IIIA				72	Left	Axillary lymph node dissection alone	Not Available	TCGA-E2-A572	06EF6E83-5583-45B9-A0BD-EDEA68943083	Not Available	Positive	3 Point Scale	1+	3 Point Scale	Not Available	Positive	Modified Radical Mastectomy	Not Applicable	YES	10	-26399	Not Applicable	0	831	Not Available	Not Available		TCGA-E2-A572-D48249;TCGA-E2-A572-D48250;TCGA-E2-A572-D48251	E2D5FD02-12D8-4B62-B9C9-CF7275EFA17A;D7049B0E-CA68-4603-B147-7FE56C43BF18;50D48DA4-E3E7-49B4-9DCA-3BDA540825A4	Not Available;Not Available;Not Available	10;10;10	133;200;Not Available	91;147;263	Doxorubicin;Taxol;Arimidex	Unknown;Complete Response;Not Applicable	9;9;9	Not Available;Not Available;Not Available	Not Available;Not Available;Not Available	Not Available;Not Available;Not Available	Not Available;Not Available;Not Available	Not Applicable;Not Applicable;Not Applicable	Not Available;Not Available;Not Available	Not Available;Not Available;Not Available
TCGA-D8-A1JD	552	Alive	T2	N1a	M0	Stage IIB				41	Left Upper Outer Quadrant	Axillary lymph node dissection alone	Not Available	TCGA-D8-A1JD	530ad151-703d-4638-851f-0b5111ff318b	Not Available	Positive	Not Available	Not Available	Not Available	Not Available	Positive	Modified Radical Mastectomy	Not Applicable	Not Available	29	-15166	Not Applicable	0	273	Not Available	Not Available		TCGA-D8-A1JD-D20845;TCGA-D8-A1JD-D65321	39C2C11A-3C77-464E-98F4-A7A7C922535A;32787263-6D4A-4283-B7C7-50D3650A330D	Not Available;Not Available	19;22	113;113	50;50	Adriamycin;cyclophosphamide	Not Available;Not Available	1;9	4;Not Available	60;Not Available	mg/m2;Not Available	ADJUVANT;Not Available	Not Applicable;Not Applicable	Not Available;Not Available	IV;Not Available
TCGA-V7-A7HQ	2033	Alive	T1c	N2a	M0	Stage IIIA				75	Right Lower Outer Quadrant	Sentinel lymph node biopsy plus axillary dissection	Not Available	TCGA-V7-A7HQ	1285EB55-415C-494A-AA58-936F0427CDD0	Negative	Positive	3 Point Scale	3+	3 Point Scale	Other	Positive	Modified Radical Mastectomy	Additional resection/ margins (taken after first margin positive)	NO	31	-27684	Not Applicable	0	1590	Not Available	Not Available		TCGA-V7-A7HQ-D71971	AAF9A475-0FCA-4018-A727-0BCEFFE5281D	Not Available	31	1869	129	letrozole	Complete Response	3	Not Available	Not Available	Not Available	Not Available	Not Applicable	Not Available	Not Available
TCGA-D8-A1XJ	664	Alive	T3	N1a	MX	Stage IIIA				76	Left Upper Outer Quadrant;Left Lower Outer Quadrant	Axillary lymph node dissection alone	Not Available	TCGA-D8-A1XJ	cc510968-fe52-4109-a79f-74f216b48c78	Not Available	Positive	Not Available	Not Available	Not Available	Not Available	Positive	Modified Radical Mastectomy	Not Applicable	Not Available	9	-27967	Not Applicable	0	352	Not Available	NO		TCGA-D8-A1XJ-D29988	B04923EA-FC7E-4EFA-B2B2-65D43ABA760D	Not Available	31	Not Available	85	tamoxifen	Not Available	3	Not Available	20	mg/day	ADJUVANT	Not Applicable	Not Available	PO
TCGA-A8-A0A7	30	Alive	T2	N1a	M0	Stage IIB				57	Right Upper Outer Quadrant	Not Available	Not Available	TCGA-A8-A0A7	995fdab7-7284-4d33-befa-ec22aa7c6479	Not Available	Negative	Not Available	Not Available	Not Available	Not Available	Negative	Other	Not Applicable	Not Available	27	-20940	Not Applicable	0	30	Not Available	Not Available
TCGA-A8-A08F	1004	Alive	T2	N3a	M0	Stage IIIC				59	Right Upper Inner Quadrant	Not Available	Not Available	TCGA-A8-A08F	0a017f15-1c6b-45e7-8d55-e0a71df1b2e8	Not Available	Positive	Not Available	Not Available	Not Available	Not Available	Positive	Other	Not Applicable	Not Available	27	-21641	Not Applicable	0	549	Not Available	Not Available		TCGA-A8-A08F-D37756;TCGA-A8-A08F-D37757;TCGA-A8-A08F-D37758;TCGA-A8-A08F-D37759;TCGA-A8-A08F-D37760	A407F51A-F51F-4CCD-B64B-41D298C30F9C;BD575045-6AED-4137-9E4C-2BB9C02A1E89;D0945071-31AC-4310-AF0A-4AC89DC8D74D;4213A223-3502-4936-813C-875A28B2F161;4B4B76FD-2BE6-4E59-9D03-D67BFF3D823F	n/a;n/a;n/a;n/a;n/a	6;6;6;6;6	92;92;92;123;Not Available	31;31;31;92;243	5-Fluorouracil;Epirubicin;Cyclophosphamide;Docetaxel;Letrozole	Complete Response;Complete Response;Complete Response;Complete Response;Not Applicable	12;12;12;12;12	Not Available;Not Available;Not Available;Not Available;Not Available	Not Available;Not Available;Not Available;Not Available;Not Available	Not Available;Not Available;Not Available;Not Available;Not Available	Not Available;Not Available;Not Available;Not Available;Not Available	Not Applicable;Not Applicable;Not Applicable;Not Applicable;Not Applicable	Not Available;Not Available;Not Available;Not Available;Not Available	Not Available;Not Available;Not Available;Not Available;Not Available
TCGA-E2-A10F	878	Alive	T2	N0 (i-)	M0	Stage IIA				47	Left Upper Outer Quadrant	Sentinel node biopsy alone	Not Available	TCGA-E2-A10F	8e159b50-8136-42d4-b9c7-d579a74e4931	Not Available	Positive	Not Available	Not Available	Not Available	Not Available	Positive	Lumpectomy	Not Applicable	NO	11	-17257	Not Applicable	0	360	Not Available	Not Available		TCGA-E2-A10F-D7750;TCGA-E2-A10F-D17872;TCGA-E2-A10F-D17186	1bd78b9a-fdb8-45a6-9848-9e03ad1b28fd;3DE26760-A09A-4CD8-9EB1-5D20924A929A;A5A45F4A-EB30-4F25-8A01-B2CC187C6EF8	Not Available;Not Available;Not Available	14;27;27	337;132;132	223;69;69	Tamoxifen;Docetaxel;Cyclophosphamide	Not Available;Not Available;Not Available	2;9;9	Not Available;4;4	20;160;1284	mg/day;mg;mg	ADJUVANT;ADJUVANT;ADJUVANT	Not Applicable;Not Applicable;Not Applicable	2;1;1	PO;IV;IV
TCGA-BH-A18G	149	Alive	T1c	N0	M0	Stage IA				81	Right	Sentinel lymph node biopsy plus axillary dissection	Not Available	TCGA-BH-A18G	747083ff-0703-431b-aad4-f2adff739516	Not Available	Negative	Not Available	Not Available	Not Available	Not Available	Negative	Other	Not Applicable	Not Available	1	-29820	Not Applicable	0	61	Not Available	Not Available
TCGA-GM-A3XN	2019	Alive	T1c	N2a	M0	Stage IIIA				44	Left;Left Upper Outer Quadrant	Sentinel lymph node biopsy plus axillary dissection	Not Available	TCGA-GM-A3XN	0930E97A-72EA-4BD5-B2F0-50C76AF695F3	Not Available	Positive	Not Available	Not Available	Not Available	Not Available	Positive	Lumpectomy	Not Applicable	NO	1	-16109	Not Applicable	0	1641	Not Available	Not Available		TCGA-GM-A3XN-D35531;TCGA-GM-A3XN-D35532;TCGA-GM-A3XN-D35534;TCGA-GM-A3XN-D35535;TCGA-GM-A3XN-D41968;TCGA-GM-A3XN-D41969	FC4B09BC-E04D-4AAD-8ADC-943214589F12;7594E8FE-166B-40DC-82BA-FAB360C98DB2;D27177DE-0207-41D5-AA50-1BF7FAE5FBDC;8AD2952D-C463-426C-BCFF-674C4A1821B8;5A81151E-DC13-4510-B131-29DB3185B815;F9D001E6-39C1-43A9-B5B7-5A833D67EBE7	Not Available;Not Available;Not Available;Not Available;Not Available;Not Available	1;1;1;1;8;8	211;282;282;282;1591;Not Available	134;218;218;218;416;1592	Paclitaxel;Fluorouracil;Adriamycin;Cytoxan;Tamoxifen;Arimidex	Complete Response;Complete Response;Complete Response;Complete Response;Complete Response;Not Applicable	10;10;10;10;4;4	Not Available;Not Available;Not Available;Not Available;Not Available;Not Available	Not Available;Not Available;Not Available;Not Available;Not Available;Not Available	Not Available;Not Available;Not Available;Not Available;Not Available;Not Available	Not Available;Not Available;Not Available;Not Available;Not Available;Not Available	Not Applicable;Not Applicable;Not Applicable;Not Applicable;Not Applicable;Not Applicable	Not Available;Not Available;Not Available;Not Available;Not Available;Not Available	Not Available;Not Available;Not Available;Not Available;Not Available;Not Available
TCGA-B6-A0IG	4456	Dead	T2	N1b	M0	Stage IIB				50	Left	Axillary lymph node dissection alone	Not Available	TCGA-B6-A0IG	34ab0cb8-bf19-4cbb-b4eb-3c45ee5aa60b	Not Available	Positive	Not Available	Not Available	Not Available	Not Available	Positive	Modified Radical Mastectomy	Not Applicable	NO	2	-18433	4456	0	Not Available	Not Available	Not Available
TCGA-AR-A1AL	2971	Alive	T3	N1	M0	Stage IIIA				60	Left Upper Inner Quadrant;Left Upper Outer Quadrant	Sentinel lymph node biopsy plus axillary dissection	Not Available	TCGA-AR-A1AL	1f99e4d4-4e8b-4cc1-a129-227a2a82780e	Not Available	Positive	Not Available	Not Available	Not Available	Not Available	Positive	Simple Mastectomy	Not Applicable	YES	15	-22023	Not Applicable	0	1485	Not Available	Not Available		TCGA-AR-A1AL-D22160;TCGA-AR-A1AL-D22159;TCGA-AR-A1AL-D22162;TCGA-AR-A1AL-D22158;TCGA-AR-A1AL-D22163;TCGA-AR-A1AL-D22161	434BD03D-F052-4518-BA27-5FFA55676AB0;2856DA7C-FB15-45B1-97F6-4D562D8F705F;49AE2F00-CB5D-4C4E-8134-0E856F245217;377B613B-C56A-444F-9267-A2E5EDFEA3AF;D49EE915-818B-484E-BE1B-15C7D3685DF8;CD0DAAB8-2A50-4F39-ABB3-A57C7DB0E95A	Not Available;Not Available;Not Available;Not Available;Not Available;Not Available	1;1;1;1;1;1	Not Available;Not Available;366;Not Available;Not Available;Not Available	Not Available;Not Available;192;Not Available;387;Not Available	Paclitaxel;Cytoxan;Anastrozole;Doxorubicin;Letrozole;Docetaxel	Not Available;Not Available;Not Available;Not Available;Not Available;Not Available	3;3;3;3;3;3	1;4;Not Available;4;Not Available;3	Not Available;Not Available;1;Not Available;2.5;Not Available	Not Available;Not Available;mg/day;Not Available;mg/day;Not Available	ADJUVANT;ADJUVANT;ADJUVANT;ADJUVANT;ADJUVANT;ADJUVANT	Not Applicable;Not Applicable;Not Applicable;Not Applicable;Not Applicable;Not Applicable	1;1;2;1;2;1	Not Available;Not Available;PO;Not Available;PO;Not Available
TCGA-A8-A09M	1006	Alive	T2	N3a	M0	Stage IIIC				75	Right Lower Outer Quadrant	Not Available	Not Available	TCGA-A8-A09M	626b4ff0-2188-4a14-aac8-6703c624917f	Not Available	Positive	Not Available	Not Available	Not Available	Not Available	Positive	Other	Not Applicable	Not Available	27	-27455	Not Applicable	0	457	Not Available	Not Available		TCGA-A8-A09M-D37785;TCGA-A8-A09M-D37786	C1C79A95-B5D8-45E8-8FE0-B54E7E435634;09FBDD53-0E66-4D9E-AACA-888BC15FA3CF	n/a;n/a	6;6	184;Not Available	31;276	Paclitaxel;Exemestane	Complete Response;Not Applicable	12;12	Not Available;Not Available	Not Available;Not Available	Not Available;Not Available	Not Available;Not Available	Not Applicable;Not Applicable	Not Available;Not Available	Not Available;Not Available
TCGA-B6-A0IQ	4285	Alive	T3	N1b	M0	Stage IIIA				40	Left Upper Outer Quadrant;Left	Axillary lymph node dissection alone	Not Available	TCGA-B6-A0IQ	01eef340-598c-4205-a990-cec190ac2ca5	Not Available	Negative	Not Available	Not Available	Not Available	Not Available	Negative	Modified Radical Mastectomy	Not Applicable	NO	2	-14669	Not Applicable	0	3872	Not Available	Not Available
TCGA-E2-A1IK	1800	Alive	T1c	N1mi	M0	Stage IIA				71	Left	Sentinel node biopsy alone	Not Available	TCGA-E2-A1IK	becedbfd-b2aa-4dde-b7f4-29e6f59ec32c	Not Available	Positive	Not Available	Not Available	Not Available	Not Available	Positive	Lumpectomy	Not Applicable	NO	17	-26052	Not Applicable	0	519	Not Available	NO		TCGA-E2-A1IK-D19977	11888A89-B610-43B7-9103-C695EDAB9332	Not Available	3	Not Available	92	Arimidex	Not Available	1	Not Available	1	mg/day	ADJUVANT	Not Applicable	1	PO
TCGA-OL-A66N	792	Alive	T3	N3	MX	Stage IIIC				59	Left	Sentinel node biopsy alone	Not Available	TCGA-OL-A66N	E9002F4E-BA0B-4738-9368-DD9614A5DA8A	Not Available	Positive	Not Available	Not Available	Not Available	Not Available	Negative	Modified Radical Mastectomy	Not Applicable	Unknown	11	-21608	Not Applicable	0	413	Not Available	Not Available
TCGA-AR-A252	2838	Alive	T1	N0	M0	Stage I				50	Left Upper Outer Quadrant;Left Lower Outer Quadrant	Sentinel lymph node biopsy plus axillary dissection	Not Available	TCGA-AR-A252	4d0fec97-e024-4608-a0cc-426a3decc7b1	Not Available	Positive	Not Available	Not Available	Not Available	Not Available	Positive	Other	Not Applicable	YES	30	-18611	Not Applicable	0	1236	Not Available	Not Available		TCGA-AR-A252-D31834;TCGA-AR-A252-D31835;TCGA-AR-A252-D31836	2B107267-0243-41AB-A8D4-E3A877850BFF;15E7A4D2-8203-45A9-B8A1-DAB0C819E8AA;A51DB83F-929F-44F2-B30E-2A608BEFBB50	Not Available;Not Available;Not Available	22;22;22	97;97;Not Available	55;55;116	Doxorubicin;Cytoxan;Tamoxifen	Not Available;Not Available;Not Available	5;5;5	Not Available;Not Available;Not Available	Not Available;Not Available;Not Available	Not Available;Not Available;Not Available	Not Available;Not Available;Not Available	Not Applicable;Not Applicable;Not Applicable	Not Available;Not Available;Not Available	Not Available;Not Available;Not Available
TCGA-E9-A247	1186	Alive	T1c	N0 (i-)	M0	Stage IA				59	Left Upper Inner Quadrant	Axillary lymph node dissection alone	Not Available	TCGA-E9-A247	636b0a90-c8c2-4ad6-a77d-6cd428a826d1	Not Available	Not Evaluated	Not Available	Not Available	Not Available	Not Available	Not Evaluated	Not Available	Not Applicable	Not Available	18	-21562	Not Applicable	0	13	Not Available	NO		TCGA-E9-A247-D31208	5A067FB7-4E61-4DD8-9DCF-061185296A15	Not Available	25	Not Available	10	Tamoxifen	Not Available	4	Not Available	20	mg/day	ADJUVANT	Not Applicable	1	PO
TCGA-C8-A12W	385	Alive	T4	N1	M0	Stage IIIB				49	Left	Axillary lymph node dissection alone	Not Available	TCGA-C8-A12W	6adca853-1b09-47ff-814c-47b732a76d96	Not Available	Positive	Not Available	Not Available	Not Available	Not Available	Positive	Other	Not Applicable	Not Available	13	-18140	Not Applicable	0	7	Not Available	Not Available
TCGA-E9-A295	375	Alive	T2	N0 (i-)	M0	Stage IIA				71	Right Lower Outer Quadrant	Axillary lymph node dissection alone	Not Available	TCGA-E9-A295	fec0da58-1047-44d2-b6d1-c18cceed43dc	Not Available	Positive	Not Available	Not Available	Not Available	Not Available	Positive	Modified Radical Mastectomy	Not Applicable	YES	12	-25957	Not Applicable	0	22	Not Available	Not Available		TCGA-E9-A295-D35357	C6FF0A55-DD00-4370-882C-4CDA4D7F524D	Not Available	5	Not Available	152	Tamoxifen	Not Applicable	10	Not Available	Not Available	Not Available	Not Available	Not Applicable	Not Available	Not Available
TCGA-A1-A0SJ	416	Alive	T3	N1a	M0	Stage IIIA				39	Left	Sentinel lymph node biopsy plus axillary dissection	Not Available	TCGA-A1-A0SJ	a2db9dd1-44d5-48b5-817c-a21a85fadb21	Not Available	Positive	Not Available	Not Available	Not Available	Not Available	Positive	Modified Radical Mastectomy	Not Applicable	Not Available	6	-14383	Not Applicable	0	416	Not Available	Not Available
TCGA-E2-A15G	554	Alive	T2	N0	M0	Stage IIA				76	Left Upper Outer Quadrant	Sentinel node biopsy alone	Not Available	TCGA-E2-A15G	271e8024-a008-4bf0-9f6e-177f60096b1b	Not Available	Positive	Not Available	Not Available	Not Available	Not Available	Positive	Lumpectomy	Not Applicable	NO	13	-28013	Not Applicable	0	316	Not Available	NO		TCGA-E2-A15G-D18903	BFCCD553-AC21-473B-BF95-489271D20DF1	Not Available	14	Not Available	125	Arimidex	Not Available	11	Not Available	1	mg/day	ADJUVANT	Not Applicable	1	PO
TCGA-B6-A0RN	8008	Alive	T1c	N0 (i-)	M0	Stage IA				60	Right Upper Inner Quadrant;Right	Axillary lymph node dissection alone	Not Available	TCGA-B6-A0RN	2199b7a1-bd47-4bb5-b36a-a3e291e3e259	Not Available	Negative	Not Available	Not Available	Not Available	Not Available	Negative	Modified Radical Mastectomy	Not Applicable	NO	2	-22077	Not Applicable	0	5261	Not Available	Not Available
TCGA-B6-A0IO	5042	Alive	T2	N0 (i-)	M0	Stage IIA				66	Left	Axillary lymph node dissection alone	Not Available	TCGA-B6-A0IO	04af44fc-c487-4005-b3cb-cb64815824a2	Not Available	Positive	Not Available	Not Available	Not Available	Not Available	Indeterminate	Modified Radical Mastectomy	Not Applicable	NO	2	-24322	Not Applicable	0	3350	Not Available	Not Available
TCGA-PE-A5DC	1430	Dead	T2	N2a	M0	Stage IIIA				72	Right Upper Inner Quadrant	Not Available	Not Available	TCGA-PE-A5DC	76099BEB-0ABE-4B56-8B4E-E4485E0402E6	Not Available	Positive	Not Available	Not Available	Not Available	Not Available	Positive	Not Available	Not Applicable	Not Available	30	-26514	1430	0	Not Available	Not Available	Not Available
TCGA-E2-A10E	865	Alive	T1c	N1a	M0	Stage IIA				64	Left	Sentinel lymph node biopsy plus axillary dissection	Not Available	TCGA-E2-A10E	dc15a8ae-991e-421c-bc70-70e94f79dd17	Not Available	Positive	Not Available	Not Available	Not Available	Not Available	Positive	Simple Mastectomy	Not Applicable	NO	11	-23684	Not Applicable	0	418	Not Available	Not Available		TCGA-E2-A10E-D7737;TCGA-E2-A10E-D7739;TCGA-E2-A10E-D17354;TCGA-E2-A10E-D17356	bd0584f4-ee79-49a0-9ade-0ad380645278;7ec81080-5df3-4dc4-8ec6-5e0ea241af2e;00E33CEE-3545-4F64-BF71-25DC3724D422;299A38EF-5935-4D67-8EF7-C7BCE9FF5DCC	Not Available;Not Available;Not Available;Not Available	14;14;26;26	123;Not Available;123;123	60;217;60;60	Cytoxan and Taxotere;Arimidex;Docetaxel;Cyclophosphamide	Not Available;Not Available;Not Available;Not Available	2;2;9;9	4;Not Available;4;4	Not Available;1;115;918	Not Available;mg/day;mg;mg	ADJUVANT;ADJUVANT;ADJUVANT;ADJUVANT	Not Applicable;Not Applicable;Not Applicable;Not Applicable	1;2;1;1	IV;PO;IV;IV
TCGA-BH-A18U	1563	Dead	T2	N2a	M0	Stage IIIA				72	Left	Sentinel lymph node biopsy plus axillary dissection	Not Available	TCGA-BH-A18U	233b02f3-c4f0-4a67-9db5-e68d5cdaccb6	Not Available	Positive	Not Available	Not Available	Not Available	Not Available	Positive	Other	Not Applicable	Not Available	2	-26426	1563	0	Not Available	Not Available	Not Available
TCGA-A2-A25B	1291	Alive	T2	N1	M0	Stage IIB				39	Left Upper Outer Quadrant	Sentinel lymph node biopsy plus axillary dissection	Not Available	TCGA-A2-A25B	eadf8482-e60e-4307-adb7-d5c3b9fa6cae	Not Available	Positive	Not Available	Not Available	Not Available	Not Evaluated	Positive	Simple Mastectomy	Not Applicable	NO	15	-14454	Not Applicable	0	258	Not Available	NO		TCGA-A2-A25B-D14502;TCGA-A2-A25B-D14505;TCGA-A2-A25B-D14504;TCGA-A2-A25B-D31264	5CA1AA16-D037-4F6E-8F7B-46F0BFB54F17;4DB7724B-1C49-4082-A477-83CAA3AD9A6D;E1774708-5D16-4022-9B47-09313FA0BF3F;05A1B7D2-5DCF-454F-9FE4-33CA8289D1B2	Not Available;Not Available;Not Available;Not Available	20;20;20;17	148;148;148;Not Available	64;64;64;293	Taxotere;Cytoxan;Adriamycin;Tamoxifen	Not Available;Not Available;Not Available;Not Available	6;6;6;4	5;5;5;Not Available	148-150;985-1000;99-100;20	mg;mg;mg;mg/day	ADJUVANT;ADJUVANT;ADJUVANT;ADJUVANT	Not Applicable;Not Applicable;Not Applicable;Not Applicable	1;3;2;4	IV;IV;IV;PO
TCGA-C8-A133	0	Alive	T3	N1	M0	Stage IIIA				65	Right	Axillary lymph node dissection alone	Not Available	TCGA-C8-A133	b8b6cebc-26dc-43ae-a94a-20da6018f7ae	Not Available	Positive	Not Available	Not Available	Not Available	Not Available	Positive	Modified Radical Mastectomy	Not Applicable	Not Available	15	-23922	Not Applicable	0	0	Not Available	Not Available
TCGA-E2-A2P6	1051	Alive	T2	N1	M0	Stage IIB				77	Left Upper Outer Quadrant	Sentinel node biopsy alone	Not Available	TCGA-E2-A2P6	F83B866B-0B2E-4BBA-9367-BE6DCCF56232	Negative	Positive	Not Available	Not Available	Not Available	Modified radical mastectomy	Positive	Lumpectomy	Not Applicable	NO	19	-28411	Not Applicable	0	168	Not Available	NO		TCGA-E2-A2P6-D33515	06510269-80AF-46F3-B6EA-7AE5484CBCC2	Not Available	5	Not Available	106	Anastrozole	Not Applicable	7	Not Available	Not Available	Not Available	Not Available	Not Applicable	Not Available	Not Available
TCGA-AO-A0JL	1683	Alive	T2	N2a	M0	Stage IIIA				59	Left Upper Outer Quadrant;Left Lower Outer Quadrant;Left	Axillary lymph node dissection alone	Not Available	TCGA-AO-A0JL	d5d8e76e-2f2a-49bc-ba0a-d51283611b16	Not Available	Negative	Not Available	Not Available	Not Available	Not Available	Negative	Modified Radical Mastectomy	Not Applicable	NO	20	-21895	Not Applicable	0	1319	Not Available	Not Available		TCGA-AO-A0JL-D3224;TCGA-AO-A0JL-D3226;TCGA-AO-A0JL-D3223;TCGA-AO-A0JL-D3225	8dcbe4a5-051a-4efa-8075-bd9b1286cb99;159bd986-fd08-4ac4-bca0-67dfa5bdf56f;b9f318a5-5322-4ead-a810-926101586b5e;e91e3c59-4d69-4fa4-8fdb-3221b74de9a2	Not Available;Not Available;Not Available;Not Available	20;20;20;20	122;493;122;178	80;136;80;136	DOXORUBICIN;TRASTUZUMAB;CYCLOPHOSPHAMIDE;PACLITAXEL	Not Available;Not Available;Not Available;Not Available	9;9;9;9	4;22;4;4	60;6;600;175	mg/m2;mg/kg;mg/m2;mg/m2	ADJUVANT;ADJUVANT;ADJUVANT;ADJUVANT	Not Applicable;Not Applicable;Not Applicable;Not Applicable	1;2;1;1	IV;IV;IV;IV
TCGA-OL-A66I	714	Alive	T1c	N1mi	MX	Stage IIA				36	Right Upper Outer Quadrant	Sentinel node biopsy alone	Not Available	TCGA-OL-A66I	35BD694D-1DD2-466F-AB27-03320614B40E	Not Available	Negative	Not Available	Not Available	Not Available	Not Available	Negative	Lumpectomy	Not Applicable	Unknown	11	-13458	Not Applicable	0	714	Not Available	Not Available		TCGA-OL-A66I-D64844;TCGA-OL-A66I-D65246;TCGA-OL-A66I-D65247	F22168A0-48F2-4929-8D24-FC96F98FBDD8;43174F1C-A7E8-41DB-91CD-79BF16DDA0CC;BFFBBF56-08F9-40CB-99D1-13CE9A5FB330	Not Available;Not Available;Not Available	12;24;24	312;312;312	43;43;43	ADRIAMYCIN;CYTOXAN;TAXOL	Complete Response;Complete Response;Complete Response	9;9;9	Not Available;Not Available;Not Available	Not Available;Not Available;Not Available	Not Available;Not Available;Not Available	Not Available;Not Available;Not Available	Not Applicable;Not Applicable;Not Applicable	Not Available;Not Available;Not Available	Not Available;Not Available;Not Available
TCGA-EW-A1OX	911	Alive	T2	N0	MX	Stage IIA				43	Right Upper Inner Quadrant	Other (specify)	sentinel + non sentinel	TCGA-EW-A1OX	5fc7ff35-d3f7-4687-8759-3542bd58e988	Not Available	Positive	3 Point Scale	3+	3 Point Scale	Not Available	Positive	Lumpectomy	Not Applicable	YES	18	-15837	Not Applicable	0	562	Not Available	NO		TCGA-EW-A1OX-D29101;TCGA-EW-A1OX-D29664;TCGA-EW-A1OX-D29666;TCGA-EW-A1OX-D29102	E433F9E6-5D54-429A-8513-1C86731F4B06;0FAF19FA-F141-42D6-AC08-F2F51560A279;45F438EC-544B-4FB0-8940-FB5A0C51D244;BB04DDAB-CEB8-48BC-8439-5FE0794AB1C3	Not Available;Not Available;Not Available;Not Available	8;8;8;8	198;198;Not Available;Not Available	120;120;227;227	Taxotere;Cytoxan;Zoladex;Tamoxifen	Not Available;Not Available;Not Available;Not Available	3;3;3;3	4;4;Not Available;Not Available	164;1314;3.6;20	mg;mg;mg;mg/day	ADJUVANT;ADJUVANT;ADJUVANT;ADJUVANT	Not Applicable;Not Applicable;Not Applicable;Not Applicable	TailorRX protocol;TailorRx Protocol;Not Available;Not Available	IV;IV;SC;PO
TCGA-AN-A0AR	10	Alive	T2	N0	M0	Stage IIA				55	Right Upper Inner Quadrant	No axillary staging	Not Available	TCGA-AN-A0AR	ebc460c2-df88-4dc0-a2c0-aca8072b75ad	Not Available	Negative	Not Available	0	Not Available	Not Available	Negative	Modified Radical Mastectomy	Not Applicable	NO	28	-20152	Not Applicable	0	10	Not Available	Not Available
TCGA-OL-A66K	1275	Dead	T2	N0	MX	Stage IIA				72	Right Upper Outer Quadrant	Sentinel node biopsy alone	Not Available	TCGA-OL-A66K	2AB1B35B-9E56-475C-AC9B-15ED0A422683	Not Available	Positive	Not Available	Not Available	Not Available	Not Available	Positive	Simple Mastectomy	Not Applicable	Unknown	11	-26299	Not Applicable	0	1021	Not Available	Not Available
TCGA-EW-A1OW	694	Alive	T2	N0	MX	Stage IIA				58	Left Upper Outer Quadrant	Sentinel node biopsy alone	Not Available	TCGA-EW-A1OW	f55dd73d-8c36-440b-84e5-9aae53107775	Not Available	Negative	3 Point Scale	Not Available	3 Point Scale	Not Available	Negative	Lumpectomy	Not Applicable	YES	18	-21465	Not Applicable	0	464	Not Available	NO		TCGA-EW-A1OW-D29123;TCGA-EW-A1OW-D29280;TCGA-EW-A1OW-D29278;TCGA-EW-A1OW-D29279	F1A2F243-E72C-4F14-9F60-6942754A3638;2AC7C8DB-4D01-4FE0-9CA5-E7C406356CBE;444E5133-0315-4949-8801-8905B7A49C1F;1684EE5E-6B0E-4898-964A-9055C7ABE13B	Not Available;Not Available;Not Available;Not Available	8;13;13;13	213;213;213;213	108;108;108;108	Fluorouracil;Taxotere;Epirubicin;Cyclophosphamide	Not Available;Not Available;Not Available;Not Available	3;3;3;3	3;3;3;3	965;163;193;965	mg;mg;mg;mg	ADJUVANT;ADJUVANT;ADJUVANT;ADJUVANT	Not Applicable;Not Applicable;Not Applicable;Not Applicable	FEC then T;FEC then T;FEC then T;FEC then T	IV;IV;IV;IV
TCGA-A7-A26J	627	Alive	T2	N0	M0	Stage IIA		FPPP	TCGA	49	Left	Sentinel lymph node biopsy plus axillary dissection	Not Available	TCGA-A7-A26J	6cb6f179-defd-4661-af0a-c353b74c0c49	Not Available	Positive	3 Point Scale	Not Available	3 Point Scale	Not Available	Positive	Simple Mastectomy	Not Applicable	NO	28	-17930	Not Applicable	0	68	Not Available	NO		TCGA-A7-A26J-D30819	486CE20D-4F3C-40CA-B3BB-95A9F2BC54F7	Not Available	17	Not Available	92	Tamoxifen	Not Available	4	Not Available	20	mg	ADJUVANT	Not Applicable	1	PO
TCGA-A8-A07I	426	Alive	T2	N2a	M0	Stage IIIA				69	Left Upper Outer Quadrant	Not Available	Not Available	TCGA-A8-A07I	566792ae-f853-4a47-856d-f02cdcfcb18a	Not Available	Positive	Not Available	Not Available	Not Available	Not Available	Negative	Other	Not Applicable	Not Available	27	-25263	Not Applicable	0	426	Not Available	Not Available		TCGA-A8-A07I-D37873;TCGA-A8-A07I-D37874;TCGA-A8-A07I-D37875;TCGA-A8-A07I-D37876;TCGA-A8-A07I-D37877;TCGA-A8-A07I-D37878	2E3715CB-3802-4392-A7FD-4A36AE0E3D43;DEE16E8F-6322-49BB-8B56-D708F62283F3;D9C7F7BE-AA3C-45E5-B2B3-272DA8642C88;AF49DCB1-E14E-4848-9903-7D13E60573C7;4626641D-270B-4338-980A-D4A594F94997;5488CE4C-EA04-476A-AA6B-6FE37646BC75	Not Available;Not Available;Not Available;Not Available;Not Available;Not Available	6;6;6;6;6;6	122;122;122;183;Not Available;334	61;61;61;122;183;183	5-Fluorouracil;Epirubicin;Cyclophosphamide;Docetaxel;Exemestane;Trastuzumab	Complete Response;Complete Response;Complete Response;Complete Response;Clinical Progressive Disease;Complete Response	12;12;12;12;12;12	Not Available;Not Available;Not Available;Not Available;Not Available;Not Available	Not Available;Not Available;Not Available;Not Available;Not Available;Not Available	Not Available;Not Available;Not Available;Not Available;Not Available;Not Available	Not Available;Not Available;Not Available;Not Available;Not Available;Not Available	Not Applicable;Not Applicable;Not Applicable;Not Applicable;Not Applicable;Not Applicable	Not Available;Not Available;Not Available;Not Available;Not Available;Not Available	Not Available;Not Available;Not Available;Not Available;Not Available;Not Available
TCGA-A8-A07C	1034	Alive	T2	N0	M0	Stage IIA				57	Right Upper Outer Quadrant	Not Available	Not Available	TCGA-A8-A07C	b6633c36-7ce4-4b69-9bf6-30b64d46c66f	Not Available	Negative	Not Available	Not Available	Not Available	Not Available	Negative	Other	Not Applicable	Not Available	27	-20820	Not Applicable	0	580	Not Available	Not Available		TCGA-A8-A07C-D37838;TCGA-A8-A07C-D37839;TCGA-A8-A07C-D37840;TCGA-A8-A07C-D37841	80A825CD-F344-4738-AB3F-163220CF126F;44BA63A5-D965-4A75-BB06-9C2DD6F50AD6;1A826A54-48E2-429B-A130-9112B0552A47;4749D00E-48DA-45FB-BDBF-BAD8C06F1036	n/a;n/a;n/a;n/a	6;6;6;6	62;62;62;123	0;0;0;92	5-Fluorouracil;Epirubicin;Cyclophosphamide;Docetaxel	Complete Response;Complete Response;Complete Response;Complete Response	12;12;12;12	Not Available;Not Available;Not Available;Not Available	Not Available;Not Available;Not Available;Not Available	Not Available;Not Available;Not Available;Not Available	Not Available;Not Available;Not Available;Not Available	Not Applicable;Not Applicable;Not Applicable;Not Applicable	Not Available;Not Available;Not Available;Not Available	Not Available;Not Available;Not Available;Not Available
TCGA-W8-A86G	347	Alive	T2a	N0 (i-)	MX	Stage IIA				66	Left;Left Lower Inner Quadrant	Sentinel node biopsy alone	Not Available	TCGA-W8-A86G	90FF48C3-B14B-4A8B-94A1-98C0BAB0D27B	Negative	Positive	3 Point Scale	1+	3 Point Scale	Other	Positive	Lumpectomy	Mastectomy	YES	29	-24125	Not Applicable	0	161	Not Available	Not Available		TCGA-W8-A86G-D56169	6C2E0E3B-091B-4623-A0A4-027B8D824788	Not Available	29	Not Available	161	Arimidex	Not Available	1	Not Available	Not Available	Not Available	Not Available	Not Applicable	Not Available	Not Available
TCGA-E2-A1LA	748	Alive	T1c	N1a	M0	Stage IIA				59	Right Upper Inner Quadrant	Sentinel lymph node biopsy plus axillary dissection	Not Available	TCGA-E2-A1LA	ce9e0309-9756-42d2-ae94-d91264a79498	Not Available	Positive	Not Available	Not Available	Not Available	Not Available	Positive	Simple Mastectomy	Not Applicable	NO	1	-21773	Not Applicable	0	463	Not Available	NO		TCGA-E2-A1LA-D20587	2BE8D472-4522-4803-AA13-CA72D38B9A45	Not Available	12	Not Available	48	Arimidex	Not Available	1	Not Available	1	mg/day	ADJUVANT	Not Applicable	1	PO
TCGA-AC-A2FK	2650	Alive	T2	N3a	M0	Stage IIIC				45	Left Upper Outer Quadrant	Not Available	Not Available	TCGA-AC-A2FK	79126E88-9CF8-45FF-BF91-A98DA3B304D7	Not Available	Positive	Not Available	Not Available	Not Available	Not Available	Positive	Modified Radical Mastectomy	Not Applicable	Not Available	13	-16627	Not Applicable	0	1180	Not Available	NO		TCGA-AC-A2FK-D66198;TCGA-AC-A2FK-D66199;TCGA-AC-A2FK-D66200;TCGA-AC-A2FK-D66201	A85E31F8-6790-4964-AC1A-C6253F9E413D;118A7D45-089C-4980-B978-FD970C000905;96CBB13E-8C96-4CE4-B4FE-2FC707EC8044;67C16321-C0D6-4EE5-AA5C-25C290914D9E	Not Available;Not Available;Not Available;Not Available	3;3;3;3	174;174;Not Available;174	51;51;294;51	Cytoxan;Adriamycin;Femara;Taxotere	Complete Response;Complete Response;Complete Response;Complete Response	10;10;10;10	Not Available;Not Available;Not Available;Not Available	Not Available;Not Available;Not Available;Not Available	Not Available;Not Available;Not Available;Not Available	Not Available;Not Available;Not Available;Not Available	Not Applicable;Not Applicable;Not Applicable;Not Applicable	Not Available;Not Available;Not Available;Not Available	Not Available;Not Available;Not Available;Not Available
[truncated: 566 more rows]
[truncated: 260 more columns]
