# Supplementary material for: Immune-related gene data-based molecular subtyping related to the prognosis of breast cancer patients
Source: Breast Cancer. 2020 Nov 27;28(2):513–26. doi: 10.1007/s12282-020-01191-z (PMC7925489; doi:10.1007/s12282-020-01191-z)
Supplement: Supplementary file 9 — Supplementary file9 (TXT 19887 KB) [file 12282_2020_1191_MOESM9_ESM.txt]

A0_Samples	A1_OS	A2_Event	T	N	M	Stage	Age	Gender	IHC_Her2	IL32	ESM1	IGHV1.24	MASP2	FCGR2B	CBL	RLN1	IL27RA	XCL1	IGLC7	IGHV3.74	TRAV5	CD1C	IL12A	CD79B	PPP4C	LCN6	IGLC3	GDF9	TRBV5.5	S100A12	LYZ	ISG20L2	NR2F1	PTGS2	FGFR4	PPARA	BPI	TRAV18	PDIA3	SLPI	IGKJ5	QRFP	FCGRT	TRAV16	IGF1R	FGF10	IL10RA	TYK2	NR5A2
TCGA-AO-A0JL	1683	Alive	T2	N2a	M0	Stage IIIA	59	FEMALE	1+	7.54544594349	18.5972032707	6.09986502987	0.126015825702	0.502285113932	1.95307273419	0	7.4512366416	0.188100052691	5.15042967403	3.7598914706	0	0.0447966501791	0.010503789707	1.12289551887	65.4980058473	0.0382410428358	86.3602491913	0.477043111672	0	0	9.7420863174	11.047783012	4.19271480217	23.375706548	3.40341057751	0.831562599607	7.20986398639	0	150.620777074	67.6627344739	0	0.310172221988	6.55206919698	0	2.25555063183	0.0355824161447	0.762471185636	7.69095143462	0.331663517301
TCGA-C8-A1HJ	5	Alive	T2	N0	M0	Stage IIA	53	FEMALE	NA	5.87066877753	3.71540132629	9.20815910321	0.07555828236	0.583985811229	3.29121786139	0.152070508157	7.74636318596	0.367772567642	0.728340721796	2.52181433828	0.19836848957	0.749349064991	0.691411425608	0.590832916628	53.2350791662	0.0166152786029	156.971819633	0.238501961965	0	0.404395994182	13.5693043169	24.1669669343	1.977924135	4.89800375751	1.25220673872	1.72728698264	0.801766931752	0.0634779166625	181.405214039	34.3036365749	1.83751864023	0.143189027936	3.3632799842	0.424472391056	12.0805866834	0.496270394631	1.14527811156	6.77535147108	0.604127705345
TCGA-A7-A4SA	454	Alive	T2	N1a	M0	Stage IIB	40	FEMALE	1+	12.8785521975	1.39762636288	16.5986114273	0.328396546006	1.10527646096	3.41855591835	0.215116999172	4.72197064557	0.173415459464	2.09046678208	28.2693787328	0.523804460737	3.76284020774	0.180763892333	2.59599793178	38.9799416107	0.329052653503	112.258066198	14.0093788521	0.301027216619	0	121.530779567	12.2839355927	4.44536442538	0.769850397409	0.283635087103	0.948466871337	0.121727145007	0	87.151461538	534.575849111	3.46577387555	0.222411544245	55.961991127	0.80060429952	50.2191122018	1.11098138316	8.8657756147	17.589736279	0.466932678246
TCGA-A8-A06Y	791	Alive	T2	N0	M0	Stage IIA	66	FEMALE	1+	7.17568476614	9.73442856959	0.240869347611	0.0652064091345	0.0945423516611	4.4451645008	0.413237376219	4.73930364784	0.0869032642588	0.538760826493	1.1130872101	0	0.0551901334457	0.0679393248115	0.266531197337	39.975501559	0.0706702928267	4.3284534583	0.108688712024	0	0	59.2075699948	18.4448792762	1.47046694515	0.0187886319735	0.524814853556	1.41242840853	0.0140771136677	0.494986509341	158.274271204	40.7616407356	0	0.0716506406766	37.117464295	0	17.6859936582	0.54578386284	0.390062673824	9.72579428068	0.432188247341
TCGA-C8-A134	383	Alive	T2	N0	M0	Stage IIA	52	FEMALE	2+	49.595765648	1.09873158839	8.94093334906	0.328235670002	0.864624529777	6.7364242453	0.096654925339	3.89447559502	0.864888352401	3.35723540897	7.54850268024	0.211817072178	2.87995305622	0.647436384202	3.27222461612	52.3880796159	0.0126726624299	30.4094387159	0.253372087906	0.152162468177	0.0205624956995	144.572459347	14.2443386923	0.902615736005	0.143527702949	2.39319516629	3.14489053109	0.664527522769	0.0484153307834	174.760389069	5.32568638618	3.3635914018	0.655271425079	20.9530599301	0.388499918749	6.54347047433	0.0565997888933	4.15286418568	10.1009548674	0.253637663583
TCGA-E9-A3HO	1158	Alive	T2	N0	M0	Stage IIA	49	FEMALE	NA	10.0503780525	8.45923075346	0.543366646937	0.262671950001	0.452399317968	2.1637627656	0.709285772794	4.15935978033	0.626242978968	0.295401708851	2.6314404354	0.264350961046	1.20610356248	1.14946017885	1.61945465674	63.7542580545	0.0553548710815	10.5941794674	1.49268402377	0.159516922779	0.107781704581	63.3636665485	9.13892721156	2.8529012453	0.060044644179	2.10806342694	0.778538477544	0.0330791106605	0	114.628961034	11.7407310055	0	0.190817388528	13.080285732	0.339397708041	16.8152650284	0.284315560362	2.84497830868	15.4174570009	2.52355673357
TCGA-D8-A1XW	1309	Alive	T2	N0	M0	Stage IIA	53	FEMALE	1+	9.97212040076	32.9167039818	8.55014524798	0.169236422592	3.79558776284	9.65740301858	0.112990651472	2.64837574919	0.242898215893	2.72936903987	10.4646923864	0.157216790306	1.34976366311	0.0271276030332	0.904601224222	22.0227715743	0.0082302662385	53.8130613676	0.185649104015	0.0790575859824	0.026708643913	57.1834185911	16.9822816183	2.2328451742	0.204808511797	0.085949953698	4.76833446583	4.00100802859	0	125.641429468	44.9640020275	3.27672889269	1.31842114138	36.5122715131	0.210259537187	3.66641332578	0.257311306087	7.40772478307	6.23017665999	0.821795187005
TCGA-AR-A0TX	1972	Alive	T1	N1	M0	Stage IIA	64	FEMALE	3+	14.2709283298	3.26420692139	20.0903826172	0.41089254932	1.32115458967	5.39045541934	0.100865612854	5.32342182054	1.4171571172	8.60569594498	17.4210550146	1.26311256096	5.42214172511	0.303571590282	3.54226731382	36.3117471178	0.0283387198176	454.239336209	0.0920108134853	0.362951527721	0	459.01845986	11.9078381541	2.63455204676	0.120547575159	27.4670464607	1.17360688123	0.0479817274694	0.216533581879	105.555014242	216.952601003	10.446795617	0.124504632926	15.220828505	0.772237293024	2.64710928039	0.458812438522	7.37695654331	10.8596083113	0.716335904775
TCGA-A2-A25C	523	Alive	T2	N1a	M0	Stage IIB	50	FEMALE	1+	3.2725467936	3.48173574535	3.7834648299	0.182898617394	0.493159896401	4.49903194974	0.434920207524	2.04240539438	0.280486945833	3.81590157991	17.1826658736	0.272319357211	1.82583645216	0.208837502698	1.49007566228	31.5586770582	0.0570234466022	74.3244535575	0.341056671835	0.182583645216	0.0616836639242	46.9561180173	17.6641522593	2.50485695928	0.438641989439	0.0838117788835	1.00391769018	0.0492212101986	0.629360292221	247.046293981	88.029212169	3.36338293818	0.211986439711	18.1467929195	0.291356880663	33.1308199316	0.856018750679	2.59436265378	9.88961047952	0.584739482021
TCGA-BH-A0BM	1876	Alive	T2	N1a	M0	Stage IIB	54	FEMALE	0	9.86567096415	3.30172244601	14.5213283947	0.255266823645	0.577034699376	2.82051026306	0.196939975919	5.00988503732	0.297679023587	11.8725554757	24.8639235867	0.0770695502355	0.983052994781	0.186175854687	1.73465772299	34.5406893702	0.242074494493	188.959857263	0.777699688378	0.775099476654	0	11.2727761188	10.6926018644	8.71779344726	2.5949430192	0.651667814292	1.10410190978	0.0916176949831	0.123311280377	169.936904127	132.547212518	6.42516671437	0.0490865169172	21.6871830564	0	10.5027729071	2.06324221368	0.969466205528	6.12423571433	0.724957441453
TCGA-BH-A1FH	1034	Dead	T2	N1b	M1	Stage IV	47	FEMALE	NA	3.06764785294	0.613080040743	16.3505560029	0.457262847441	0.801606053935	5.09480350217	0.100794626107	5.21721934421	0.487530408061	0.472260535586	32.1920778784	0.0788889758309	2.86397218459	0.245019877875	2.6634131917	20.8114542941	0.421241788851	155.854563299	0.24135840364	0	0.294843739785	20.8503026461	10.2985644982	14.2810641665	2.02640909942	3.71766544872	1.974641374	0.0666335608155	0.0315555903323	81.7742284865	49.1081227266	3.28842467674	0.200981323226	28.2580197998	0.0422020053077	22.8930680574	2.58229739551	4.19417553116	8.5934822466	1.89375287715
TCGA-S3-AA11	421	Alive	T2	N0	M0	Stage IIA	67	FEMALE	2+	2.34450786553	1.96218966956	0.935740085725	0.819886944377	0.532142090604	3.25173250538	0.196307995525	6.91403564522	0.12308541636	0.490547417389	2.90735002572	0	0.469011189308	0.0706965395649	0.751150732877	47.2560080669	0.128692094627	16.4927987755	0.234577112066	0.137353276869	0.0464031340773	12.0729169946	14.5856285219	1.77372417761	0.141419914028	1.33897401296	0.920087197726	0.0769041631953	0.382404009465	114.441357318	21.3346973257	0	0.231959695557	31.4730897057	0	20.2237423463	2.27515598932	1.0241713108	14.4653908741	0.184433888109
TCGA-A2-A0CZ	1616	Alive	T2	N0	M0	Stage IIA	46	FEMALE	1+	17.3738798258	2.24727027815	27.5434586244	0.279613727813	0.947322008062	3.09380427531	0.0684837355996	7.8539307466	0.648691770601	12.4498306687	63.0944622769	0.321601178824	2.34033025092	0.258962517851	2.93894000341	28.1007754243	0.15713371101	395.191696188	0.201388966307	0.107812966615	0.109269898597	46.5692119686	8.56234107726	5.00761845056	0.307949354253	3.52808946974	1.28027388111	0.217983024396	0.171520628706	136.534061218	38.2410421854	2.48253541549	0.11379535077	35.9938484937	0.745515194681	26.6256287825	2.07408372341	3.38850160804	13.1176687529	0.696384190368
TCGA-S3-A6ZH	641	Alive	T3	N3a	MX	Stage IIIC	29	FEMALE	2+	3.83667105541	2.78702024348	11.7939605241	0.156651480872	1.08682094576	2.35034893787	0.0983724753367	7.02179445759	0.385183394912	0.140468374242	7.91480660655	0.0879922628417	2.07207982296	0.0303659573728	1.04236988289	78.9852538038	0.0368510131116	37.2751985829	0.373115102943	0	0	79.2505008925	24.3689404778	1.4082113343	0.0969935590406	1.82158014739	0.309287578537	0.0467957430541	0.0703938102734	179.466030876	8.05513063867	0.407543112109	0.0747244306883	97.2989891935	0.141215546445	7.33806880622	0.159443967474	1.77382081477	8.32523990923	0.21512065317
TCGA-AR-A1AP	2856	Alive	T1	N0	M0	Stage I	80	FEMALE	2+	7.27831506529	3.04711194319	1.71261036223	0.140492576068	0.657393127954	2.93947301279	0.193555205103	3.21891062466	0.249653648601	0.0967337124821	5.74123647217	0.363575856857	1.14452497378	0.188203972962	0.697319848537	58.1302917413	0.101509975502	4.66300464033	0.312238369293	0	0.0823543768429	80.2889813602	15.0467800707	2.09185214095	0.259082586933	0.366612557256	0.648655193897	0.0189564376131	0.387814247315	134.1110144	16.3194317494	0	0.128647669495	28.1585856375	0.259328676016	16.5472005442	0.538380456252	4.7689070241	10.4176766804	0.420444206475
TCGA-A7-A13D	965	Alive	T2	N0	M0	Stage IIA	46	FEMALE	2+	11.8088711161	15.5907606122	1.67170820685	0.509743499151	0.642387878112	9.39022317241	0.335718589355	1.71295172205	0.657263251435	0	1.26051749734	0.450440607309	1.06808309394	2.15033869005	0.203275761247	8.95037898278	0.157203146711	15.1004851212	0.499665335667	0.302009702424	0.918272743857	5.81248832046	14.4332744046	2.32743730445	6.3594565352	2.30932041044	5.01369462115	0.798505923135	0.840822466976	76.223616228	88.4999908194	11.1266732472	0.765042672003	5.96528869454	0.963860752417	11.4905201572	1.49199412938	1.39635671058	6.55476542985	1.12569432012
TCGA-A2-A0YF	1535	Alive	T1b	N0	M0	Stage I	67	FEMALE	0	2.81340675898	5.63114962909	3.99095530811	0.232142250108	1.62860261783	4.05128681209	0.242025973711	1.69734400544	0.0390215981024	0	7.67877909574	0	1.46831339508	0.0392224445632	0.762951974532	51.4304662989	0.0237994607106	20.4364217646	0.418899057213	0	0	44.5050230095	15.3859020754	0.901528028332	0.1974149231	1.78397550712	0.395458613464	0.0284442896939	0.666781557574	298.623781912	241.160121729	1.75468830941	0.0482592200898	26.7255891013	0.28373683301	27.3247664722	12.3701155118	3.79621509871	6.91491755559	0.448108256711
TCGA-B6-A0I1	2361	Dead	T2	N0	M0	Stage IIA	73	FEMALE	NA	1.41425648833	4.07228671269	3.54184153734	0.0369294089749	0.218894953507	2.7285836203	0.271962157119	33.852743316	0.0313201271967	5.85747929849	1.65326163753	0.0405441419298	0.0497266130986	0.412755264509	1.81824882655	50.1226435571	0.00848990955342	62.0595665806	0.487469427094	0	0.0275512315817	9.83797628033	18.7113911785	0.176653171598	0.0189600997751	2.03921333442	1.68313243653	2.51134421964	0	279.940929372	665.757667588	3.38010109562	0.860768272575	38.1121540902	0	2.68231807526	0.00473980005291	0.832579031835	6.20336745197	0.0453124634242
TCGA-E9-A22G	1239	Alive	T2	N0	M0	Stage IIA	47	FEMALE	NA	17.3859054465	5.45323391953	0.302178789208	0.142831784	0.455257640462	1.92579126601	0	48.6756095635	0.131231510261	0.312913787766	0.846306523778	0.1176093583	0.51928424682	0.392338669779	0.942081116226	33.0350090253	0.00820910055949	9.46848675073	0.307216638291	0.118281411776	0.0532799152143	21.1764405871	31.5746781466	1.50772901704	0.497609532681	0.205749401308	1.98552426606	1.44470393634	0	180.516311042	14.1468008435	0	0.241366371034	6.23011126487	0.209718815205	3.95730664068	0.0366642259462	1.11061934443	10.8004044165	0.160650327763
TCGA-LL-A7T0	376	Alive	T2	N1a	M0	Stage IIB	70	FEMALE	3+	13.5322141066	2.28507316072	31.7851281041	0.356840116569	1.22523863858	1.48107543614	0.205451057174	2.70587781944	0.149060979155	1.59152358621	12.3424635097	0.450241322454	0.883539765874	0.0887870843158	2.11168127938	103.738160326	0.040405781976	365.681714084	0.621428357746	0.323438664293	0.0874158552144	40.3784935661	13.4028507695	1.36889775081	0.0730483982746	10.0990022369	0.474428905412	0.0563401868126	0.154368453413	146.961680261	10.5605979986	5.36227259223	0.177520617917	42.1780139792	0.275266948335	10.8133717034	0.0676739815692	3.37121087935	13.7890025564	0.15275513051
TCGA-A8-A08L	30	Dead	T3	N2a	M0	Stage IIIA	89	FEMALE	1+	12.1729112132	6.77899992197	1.2428763343	0.335755645541	0.489139177161	3.23809443181	0.0954349101573	4.17958325931	0.747362360492	3.03209106524	0.665466304655	1.1951053522	1.99973427175	0.0662831539874	1.63965827716	53.9584633652	0.0268129355809	34.2434268262	0.824749217044	0.343409864468	0.029004211526	187.810786741	11.5979143936	18.5039551168	0.145422899999	16.6171368333	0.991079985586	0.817170202731	0.170729336028	72.3960032232	10.1841767693	0	0.888039682694	13.1052051082	0.776325491484	3.8603104768	0.0698567060733	5.24286116196	10.2283332676	0.482984008682
TCGA-AC-A6IX	373	Alive	T2	N3a	MX	Stage IIIC	49	FEMALE	NA	9.60443290024	3.00209308518	305.607003296	0.123752778335	1.46730021072	3.00943188851	0.0823069435979	4.83214562496	0.145972899823	0.246808848557	43.0488030051	0.154606111099	1.56753717474	0.186739930269	2.56408288869	41.7548844813	0.18345488178	405.175989951	0.0774523651008	0.103659716394	0.14008069783	48.5390735496	18.8402815026	12.2764342773	0.564629694536	17.2689273858	1.32015381307	0.170892973615	1.48421866655	142.051705932	12.5400428725	9.54760545735	0.262587942615	57.6642880768	0.275690735091	5.95818922845	1.40978591376	5.47981228311	9.69561942059	0.87114479216
TCGA-AO-A12A	3112	Alive	T2	N0	M0	Stage IIA	47	FEMALE	1+	11.4525656639	5.32933968534	12.6625782144	0.377611964781	0.880186805812	4.63952918426	3.02063241064	12.2079281754	1.00122054014	1.07283439417	23.9208258255	0.576038921872	2.46097743346	1.52405591878	1.82781580978	54.4985353267	0.040207356831	64.44321145	0.288575765679	0.0482775477378	0.0326199646877	54.9061316732	15.9337926941	5.86030361078	0.856241570715	0.356907942481	1.62081667948	0.195221153757	0.384025947914	148.766580181	61.7766305071	0.889323247802	0.0917215171135	22.9911264365	0.154077280014	15.4787274143	1.15603161471	3.27982087831	13.0077804321	0.878499363849
TCGA-BH-A0DQ	98	Alive	T2	N1	M0	Stage IIB	42	FEMALE	0	10.8817458073	6.25802831179	14.4616751238	0.249054386559	1.37606678648	3.25474015701	0.303390065125	5.74408508176	0.244576336333	0.926604779401	12.6886879196	0.105535306745	0.95783403139	0.0819450617078	1.65203345558	42.5766638834	0.15469303737	52.7073474829	0.124621136845	0.0530691828203	0.107572667879	24.2180794616	11.6874235103	4.30200195416	0.380720271514	1.44624238127	0.923160495463	0.10564785773	0.168856490792	135.009127563	28.9520885806	0	0.224055657263	43.1484376686	0.112913154937	15.4929486421	0.746423079521	2.1700173641	9.20894885112	0.781399662375
TCGA-AO-A0JF	1980	Alive	T1c	N1a	M0	Stage IIA	68	FEMALE	1+	7.89878151096	6.13300289191	0.870458642404	0.239852206723	2.15089940085	5.31723059272	0.243483554012	5.83380676838	0.353309420437	0.28393531907	1.58462028155	0.457361721343	1.6579052533	0.184140405456	1.78019254615	29.723790686	0.106412403935	12.6222155477	0.998319699163	0.153325072298	0.966914870346	76.9160498266	10.9938331011	2.36745688083	0.454921610094	1.77805012397	1.27471256869	0.11764188211	0.162617500922	141.656335172	15.9670740838	0.470734871089	0.0539442855893	33.5296789224	0.65244711616	19.6477187545	1.05747282233	4.91180350219	8.52535393877	1.30390881477
TCGA-AR-A5QQ	322	Dead	T3	N1	M0	Stage IIIA	68	FEMALE	1+	30.4859282437	3.61119031444	50.8588384779	0.0447922335802	2.79499605554	2.7624794502	0.0383972141458	12.1426976673	0.355967735823	16.2634404378	46.9631943572	0.601047300976	2.69805316653	0.362985428825	11.0564962735	51.1355390939	0.1006870434	337.822928709	0.0580700777521	0.181344557095	6.77999920669	403.443664785	10.8518393424	1.22882053288	3.14000159909	1.07339654662	0.843457739014	0.0376055190088	0.0480837840781	184.798229968	251.539505621	6.12435565626	0.191407101879	23.4890379868	0.45014606371	3.16828320998	0.0210795732259	7.36031436426	10.6549633096	0.249101863275
TCGA-E2-A14T	2311	Alive	T2	N0	M0	Stage IIA	52	FEMALE	1+	2.78323220661	0.897744061507	2.78225567234	0.257670998529	1.29931121655	2.8787811114	0.109227918744	2.1538034511	0.0968588757143	11.4091409475	4.49077469401	0.0341957859249	0.3942404755	0.0295022466803	0.775455206975	55.6278133932	0.0214817072794	143.452950326	0.679118505469	0.240738332912	0	75.6333243195	12.9267609206	1.57302243238	0.157629009024	0.226829450144	0.687485594025	0.0385112868149	0.2735662874	186.702797197	9.22964917287	0.316760964357	0.0798589162252	22.0143177184	0.0731727455658	116.435271498	0.195884727876	2.89341887601	6.57738498528	0.46497944973
TCGA-A7-A3IY	345	Alive	T1c	N0	M0	Stage I	71	FEMALE	NA	7.4095754368	12.8600789074	0.324330082871	0.113670026398	1.91192724641	3.38045157657	0.529206924013	9.69257769983	0.231592320514	1.43576735665	0.936731029381	0.0473365284303	1.74172034921	0.138853816729	0.921241668683	37.450916041	0.029736688889	10.9279757062	0.731745639853	0.0476070228785	0.257335258803	53.7846008473	9.53768976027	2.33218883799	1.36613813992	0.110415956976	0.894950085885	0.0385019470489	0.227215336466	350.988390208	93.1532048338	0.438485737039	0.100497334183	27.0001296541	0.202583076079	16.798135732	44.6970021011	7.21921096017	9.7027512744	0.418820878611
TCGA-A2-A0CS	2348	Dead	T4b	N3a	M1	Stage IV	73	FEMALE	2+	29.3999307384	3.29582213162	0.104150800513	0.0302088772129	3.35399184406	3.22398280643	1.28184873626	2.64466379438	0.0313138105419	0	0.14584660651	0.0608039474584	3.28129455831	0.0629499691334	0.46304544603	55.8638380067	0.012732295958	0.602248622445	0.254564376551	0	0.0413185125586	43.0122436488	11.6898882247	0.784589474846	0.0812411824079	0.452082197049	0.649262333887	0.00760859918427	0.437788421701	162.753581989	36.4856331165	0	0.0258178401753	35.4921369224	0.650546793476	12.5638986437	0.739259684011	2.14748993663	8.41204164525	0.232179539548
TCGA-C8-A130	370	Alive	T3	N2	M0	Stage IIIA	52	FEMALE	2+	9.86462879181	14.2405537737	3.20393493151	0.269007722493	0.609224412291	2.38929474496	0.110059709594	2.50948240515	0.266172201842	2.55379883325	6.72990080161	0.147669399318	0.120742458908	0.806873319147	1.19119982116	61.4667663255	0.020614566155	54.7548756835	0.517841170973	0.0495044081522	0	22.5323635518	15.6406458672	3.48923000568	0.0986517907759	5.84129462935	0.487591643953	0.0585148087828	0.196892532424	111.461977091	2.70363839825	0.911923308067	0.094052403908	32.9798058671	0.210657055967	13.6801322136	0.201404516727	2.27298416478	15.9246610456	0.829766968234
TCGA-AO-A0JD	2190	Alive	T3	N1a	M0	Stage IIIA	59	FEMALE	1+	4.4295034109	4.91794150702	1.44456619604	0.0821559918873	0.573568532654	2.5953497037	0.348611282817	2.39354354041	0.281031187757	0.514760383182	2.52860607569	0.595304184397	1.50893362605	2.31118095119	0.663229918257	58.0648756341	0.0207760334035	17.4244589846	0.633732379689	0.149676480648	2.32605341548	136.678780973	17.3925663422	2.68106526274	0.28833104547	0.3037542991	0.446496902456	0.00620769856937	0.198434728132	281.24940269	28.0685257055	0	0.115853327402	11.9093172277	0.106153532375	19.1801728959	0.0463958979094	2.04810822634	8.62671029516	0.515158500445
TCGA-A2-A0CK	4159	Alive	T3	N2a	M0	Stage IIIA	60	FEMALE	NA	13.3715312286	3.23324217018	3.25111655738	0.216930685238	1.11650064112	2.05352154476	0.273246369997	10.5027689708	0.151439854476	2.09109374817	17.9221339814	0.106930930304	0.865581663007	0.193733685493	2.43391248285	45.1359602637	0.291086220745	97.6839508076	0.281235847193	0.430167856767	0.0363317446594	20.7082294143	15.2003678958	11.1996213601	0.710789315426	0.970416460894	1.68280923618	0.130461056809	0.0427723721217	95.3242839675	14.4622289094	1.48577713686	0.136211172981	57.0999380567	0.400422207097	21.6813404416	0.475027606693	5.09584345443	13.5376168123	0.415784350246
TCGA-BH-A0HW	1561	Alive	T1c	N0	M0	Stage IA	62	FEMALE	2+	2.97082144684	12.0241262693	0.0683226443847	0.653959086655	0.215348308875	1.72059540398	0.560592877066	0.616218583639	0.0102708876526	0.0318374227235	0.454456158433	0	0.0782734685495	0.020647505031	0.182253938639	27.6543650046	0	0.303902671452	1.14326349906	0	0	3.03251451441	9.04801765504	0.504662179619	0.0239822984987	0.273304725943	0.640464707081	0	1.85076726914	89.7122406329	1.62547136922	0	0.110086818139	58.4423844773	0.042675694289	83.7762008704	104.115541277	0.420265649134	12.3881371983	0.854417194561
TCGA-AO-A0J6	1140	Alive	T2	N0	M0	Stage IIA	61	FEMALE	0	115.501333835	1.5842207016	2.09531015087	0.0171195338696	0.986341287453	2.96644117309	0.451267495109	32.3499659008	0.718701074963	4.40061305999	2.62420289236	0.447953030414	0.185952734791	1.12373375593	0.763905700386	47.5185630489	0	47.8604175499	0.177554470215	0.242583794932	0.37464678754	26.6030811392	27.8703978005	0.831517887888	1.07502972322	0.848967930078	3.73537570606	0.838651761718	0.165398041999	124.65030991	812.676064011	0.957567611573	0.212151087244	14.3876082544	0.737336762711	2.7142305577	0.00402829284178	2.7933442483	16.3035794261	0.129972796597
TCGA-S3-A6ZG	562	Alive	T2	N1	M0	Stage IIB	71	FEMALE	NA	5.8530526078	1.49559844457	11.1171388662	0.483677918912	1.68118660762	2.72708243903	0.177695517526	5.83428616566	0.417807614666	2.18318351446	44.4793776976	0.509949115401	0.352522315315	0.623937741196	1.44354826513	59.0899340742	0.067952767311	212.209474308	0.841050569102	0.0466239191223	0	78.4003401908	18.9884815422	15.1841263859	0.0991056925736	0.236547115034	0.897454892252	0.0609110923479	0.927180209819	66.3703584535	8.48774366573	9.44747834848	0.108264227154	45.1150381548	0.29759948376	29.3969867138	0.21678341671	3.56621714912	17.4483460504	0.168386425723
TCGA-AR-A24N	3035	Alive	T1	N0	M0	Stage I	54	FEMALE	2+	4.89560061195	2.32772670247	1.17914040221	0.145670485665	0.261016971782	4.69432952422	0.256532587505	9.19423648473	1.01431664323	0.183154461568	8.09545840309	0.0764878007116	0.30957571187	0.0791873701485	0.711924914316	40.833630691	0.0160164817671	30.7699495434	0.49676248977	0	0.0259881330603	21.4061776958	17.4707323502	3.1211246725	0.531422548577	0.434882803135	0.795348145443	0.0143567574745	0.0611902405693	188.392916751	0.790545054335	5.3138893126	0.194863974792	27.6850279905	0.24550491657	27.1509101193	1.18478612593	2.40331491595	5.60695217808	0.240422032664
TCGA-BH-A1FG	577	Dead	T1c	NX	M0	Stage I	88	FEMALE	NA	4.44072681478	1.30916787769	0.520269472885	0.211983977686	0.773515964968	2.05024938891	0.235618538181	3.52706268196	0.290500553206	0.311706637545	1.84740611928	0.0867819615892	0.393814727435	0.0374353559797	0.580104035546	65.12240286	0.072688281926	47.9367025921	0.40058913407	0	0.147428815055	17.4209376317	10.0198696935	1.11979923205	0.226104150445	0.272009064116	0.525720514719	0.0325779422105	0.208276707814	196.017527693	16.631850303	0	0.0184241558983	34.0463124802	0	17.6886421552	0.121742612339	1.46251726104	5.84741034203	0.270758801709
TCGA-S3-AA15	525	Alive	T2	N1a		Stage IIB	51	FEMALE	NA	18.0609102841	0.925555377965	2155.07721018	0.352063760567	6.03386289152	5.54404371019	0	17.4171089696	1.07335588606	73.5967760021	317.25189067	0.166736079119	6.2576573359	0.891874556541	44.2299514493	45.5210231278	0.366601159086	3989.53386414	0.250587190575	0.251533285071	1.07638117485	176.239657542	16.5410302313	4.00960382216	3.91533907709	1.38554263468	2.02681648244	0.0678087716004	0.26677772659	120.898128794	109.602674719	182.25131006	0.106196199969	55.1327849056	0.981158204176	8.88034703479	1.68607776055	14.3725074235	20.8924024417	0.885141603767
TCGA-AN-A0FF	172	Alive	T1b	N0	M0	Stage IA	32	FEMALE	0	9.53691203251	2.17819349969	3.13524914456	0.235764442063	1.16275129401	4.83134418531	0.113683602905	5.61926195009	0.667702565625	6.12801389394	32.9586167349	0.254219420457	1.01021660154	0.333376369415	1.46273943463	64.9242553517	0.10646666984	112.650678048	2.15048386608	0.102268841144	0.0691005683405	56.186988319	16.454943815	1.15877096845	0.377030221906	0.12971560406	0.685067394152	0.0795282936375	0.244050643639	136.106199757	5.19494826448	1.88389970528	0.0539717949342	38.7747912142	0.380788238302	17.9818359352	11.180453598	4.5207263392	12.170943364	0.393029479459
TCGA-BH-A0DP	476	Alive	T3	N0	M0	Stage IIB	60	FEMALE	0	11.7761860932	0.887102439214	5.1814298761	0.207944363545	1.66280268595	5.23240468507	0.802151986777	8.30876768269	0.338021950137	1.00223524878	32.8905297096	0.285373027321	1.41401837872	0.118178006608	1.87380320093	43.8179323623	0.179270622755	67.22844956	0.367616854956	0.0574007460668	0.038784287883	60.3732847024	15.3063201907	4.78225687298	0.442298403931	0.478438606168	1.35110387614	0.149980619833	0.0913193687426	79.4465585508	61.956207961	0.528691082194	0.0848201615583	24.4857579855	0.122129246951	19.7824156831	0.954137276865	3.86587187163	7.51048887707	0.459798276802
TCGA-A7-A3J1	343	Alive	T1c	N0	MX	Stage IA	63	FEMALE	NA	9.18715213851	0.928672151891	7.16985777421	0.832478241904	3.08989898457	4.5795357518	0.525043285531	9.64435499656	0.511850435244	1.86122764014	14.3268318573	0.688078660927	2.10041139206	0.31001016793	5.75104378223	43.0003581993	0.384221596108	52.5415409233	0.722236610108	0.615120479102	0.0259763715837	79.5979935445	14.0208921919	14.336582697	0.694622670461	2.48272573783	1.83325702588	0.155461150235	0.489300381104	79.541316198	16.1649739999	9.20657296025	0.0568096039581	33.2024839842	0.490787616305	15.5076419364	1.10381030842	12.214575488	17.4112335523	0.75120133916
TCGA-GM-A2DI	2590	Alive	T1c	N0	M0	Stage I	52	FEMALE	NA	21.8293810158	1.0976671589	12.475837441	0.315468491397	1.7350055466	6.41612703285	0.465296659552	9.57440982278	1.4138252784	6.8868450636	29.5653314485	1.12053522471	13.633204596	0.348025058027	10.8847067828	50.5803206743	0.305030885679	336.374002693	1.76825174344	1.12693828313	0	284.909674677	13.5373943134	5.99951790105	0.950700449522	1.38037687818	1.56351071281	0.0841297687374	0.896428179766	127.631076312	28.324723962	5.18984735654	0.214104679848	33.5448451569	2.75740218214	23.1798583199	1.1789623354	19.3359065532	12.6370829181	1.13230536584
TCGA-A2-A1FV	714	Alive	T3	N0	M0	Stage IIB	74	FEMALE	1+	2.2200536728	7.87523385464	0.493369176583	1.24657248926	0.631806668586	4.67982503052	0.417080512618	1.32809918723	0.0692232685213	0.551767977076	1.3357108951	0	0.423919299461	0.0463863765042	0.539432779512	13.8693763002	0.104543783878	10.2704084824	0.775066575912	0.0386237583954	0	13.4646713295	15.1265376855	2.70623739197	1.74719544762	5.61280233049	2.722275187	0.0696820383421	0.153617220891	104.980559538	3.81053186853	0	0.0652270949982	20.7326189326	0	57.4315759597	0.372640379072	1.08386004966	4.74627995164	5.15051573786
TCGA-E9-A2JT	288	Alive	T2	N0	M0	Stage IIA	63	FEMALE	NA	37.20116207	1.45869991649	99.7738825553	0.98415864997	5.21863997553	9.27681600945	0.261822293074	24.9491143702	1.7940668758	14.311913044	70.1044800915	3.99595117604	12.5414246791	0.530382659866	103.013572113	33.0319371839	1.26585082176	244.187258191	0.28597637775	4.22487673059	0.139251045834	149.907066341	13.0295525799	30.6659906096	0.198503436185	7.31179010822	2.52372110641	0.192317921459	0.901650521773	98.0162166263	7.20110148261	75.9284649914	0.195774540312	24.6403607723	4.05605705843	6.96277906813	1.06604977001	22.4283501812	18.2273718354	1.31209892043
TCGA-C8-A274	508	Alive	T2	N0	M0	Stage IIA	63	FEMALE	1+	4.45963560592	8.09265604931	0.738798190819	0.105591174644	0.649498022592	7.05526986756	0.179700577858	5.94580394083	0.0579458776298	0	0.35985015205	0.0375056887879	0.239200044451	0.0388294189804	0.101553865026	52.1512898668	0.00785365999603	1.2287578041	271.484545113	0	0.560702806898	19.8254560651	22.3897130166	0.527954394706	0.0250559925096	0.803766560629	0.330574386266	0.00703981645218	0.0300045510303	90.1254625027	172.578525359	0.347421117193	0.0796260702855	10.2977517339	0.200638335157	19.0979000624	0.118383947605	1.42544528627	9.24705442767	0.337079835096
TCGA-OL-A66K	1275	Dead	T2	N0	MX	Stage IIA	72	FEMALE	2+	14.8045281511	3.71976217515	37.9870383873	0.137849551174	0.605658104098	2.86591973709	14.0916140781	21.8682499531	0.0306196280719	5.3626355645	16.4005404805	0	0.583373262359	0.482176589213	0.915622565687	67.6311035037	0.236550743578	61.381253012	0.778676098209	0	0.0808050802592	20.3353038884	17.5756577847	11.6424521291	0.218460498822	0.988134520494	0.702947349231	0.13391869327	0	97.7420918907	4.07333528743	2.2030016618	0.0252454955213	58.2367422286	0.0636125099913	17.3931783805	1.59170711234	3.32721211582	14.467342524	0.326705233878
TCGA-A2-A0SX	1534	Alive	T1c	N0	M0	Stage IA	48	FEMALE	1+	31.9386934253	1.0930199602	25.9381703451	0.340970574898	1.35988278944	6.35253081198	0.339433502463	11.854990104	0.843700416327	2.085155656	52.863780377	1.23976801042	3.05196449592	3.60609272273	7.66544473693	21.8221972547	0.0556299404691	700.747241153	0.289943566415	0.667956642347	0.0601762740853	219.939744682	15.0554702213	0.927496726261	0.621178126304	0.635819845238	2.58562231552	2.57082968876	0.247953602083	88.7647161916	263.465560411	24.1987801131	0.112803293038	15.8919151628	1.27906591088	8.60908709165	0.502095162353	11.8820387447	20.7678334959	0.373197982914
TCGA-D8-A1XJ	664	Alive	T3	N1a	MX	Stage IIIA	76	FEMALE	3+	3.64922268375	3.51222009782	3.22615166664	0.0494121903985	0.80353482352	4.24247587892	0.0476522734538	1.37841681825	0.0864329275996	1.42891987336	3.39946610417	0.186480132621	0.0274457170798	0.489089853713	0.284023586607	64.8342993583	0.0156195137853	39.1856918681	2.03789401656	0.112527440027	0.0253440180242	29.1142424197	17.0177615576	0.659378834088	0.0772393701712	1.75894517803	2.59902435113	0.0116674380879	0.0298368212193	223.529301671	88.2188697193	0.34547898254	0.285051416233	7.06903148889	0.0399033475274	13.8658062528	0.501409217436	1.4575751942	6.45846255031	0.269198466353
TCGA-BH-A42U	3364	Alive	T2	N0	M0	Stage IIA	80	FEMALE	NA	18.1247410025	0.58462687298	8.31797656926	0.0804208038101	1.40874402014	2.14044805507	0.256273491002	17.7894640395	0.652400693992	7.41507878727	31.4496034034	0.16890752816	4.74400628221	0.597468981964	19.3158751338	45.2874815079	2.0779343738	327.004974519	0.358110745889	0.254809071053	0.0573894304174	20.7537943785	11.4261352573	7.01619597575	2.64892140196	3.385845667	0.896172055001	0.116247769114	0.101344516896	90.024525575	367.506505835	3.52038848166	0.242053249041	58.6540195129	0.451789133073	6.29037691816	0.424540741653	5.05525683243	13.766574535	0.698064714874
TCGA-AR-A5QP	1185	Alive	T2	N1	M0	Stage IIB	54	FEMALE	2+	7.94049424665	1.48297923419	20.9785139669	0.176578666276	0.865981742974	3.1444231272	0.128867694423	5.5821328442	0.801406495945	8.87863765985	134.166794233	0.115269642251	2.98303375237	0.706083063516	2.83829326805	81.4169636436	0.181030253149	307.297888181	0.28460598465	0.0579641629607	0.0391649749734	40.919938852	14.8242630757	12.3820613761	1.58634129796	0.705796807225	0.808797175134	0.0973624848877	1.01437285181	104.083267196	113.96376872	5.87268493154	0.183541529278	50.1085117835	0.184992009449	11.0245186248	1.53621395027	3.15403653984	11.1097265831	0.46162754468
TCGA-E2-A15H	393	Alive	T1c	N1mi	M0	Stage IIA	38	FEMALE	2+	11.8333359772	2.89390606699	22.9828936552	0.115778582146	0.77242122515	3.26256268691	0.171776753003	2.55635356933	0.180020026592	8.67079191053	12.1253903169	0.107555671482	0.540851376597	0.120631066839	0.555152735113	57.6202562039	0.011261034016	60.3131232084	0.490708400542	0.0540851376597	0	16.9445302311	20.0845806241	2.5594204634	0.348489357287	0.215601346024	0.378051798151	0.0134587971425	0.602311760301	138.607196775	15.245475045	0.498152583708	0.0799207402089	10.0296630189	0.172612141467	32.1984530758	0.289196518207	1.30669956899	7.66918148655	0.282982827681
TCGA-E2-A15J	1640	Alive	T1c	N0	M0	Stage I	51	FEMALE	2+	9.58565699747	7.37762434901	0.0396203056818	0.176208303745	0.546646706318	3.70987056251	0.162543921948	8.48832277541	0.0952974141051	0	0	0	0.170215459601	0.327275377962	0.211378140457	41.942774383	0.0096870586765	0.458206262462	0.288035634901	0.0465255589577	0.0314361884849	3.47095439843	17.4011072419	0.453516219785	0.0741724606652	0.940820217896	0.338761256501	0.00289440910686	0.148035869411	117.286654659	6.52997148794	0	0.117857266359	14.3601533519	0.0494952754869	29.178265456	21.7948525107	1.51698332887	10.900842981	0.288668966149
TCGA-AR-A1AL	2971	Alive	T3	N1	M0	Stage IIIA	60	FEMALE	1+	3.7131680895	1.50032188356	4.33669683131	0.632810429833	1.25848154522	7.49676755912	0.449279692898	13.5950841846	0.289747605896	3.03126258107	17.2064172404	0.234425294306	15.0544493389	1.02742630948	3.31657693298	32.9829358044	0.304348460615	34.0787399265	9.29613897781	0.0471529734832	0.254880937747	50.642667751	15.5908591628	7.68017664982	2.27397429533	1.54816813953	2.06621982678	0.0322678542322	0.0375080470889	101.87433284	52.8611732094	1.30291110941	0.169216038737	25.959559377	0.551790115229	29.8759410975	2.02251960324	5.49697958284	9.94647175779	2.10033154806
TCGA-AO-A03U	1793	Dead	T1c	N0	M0	Stage I	31	FEMALE	0	5.49079617611	2.58967613452	5.17201968995	0.205221629691	1.43656855561	4.33832749318	0.0222999705482	22.8986517292	0.719080250011	0.0835869644358	13.2920361078	0.209442337024	16.3716282733	0.0481854265571	2.66421393327	19.9634654409	0.0804045933925	45.2927365018	0.101176170127	0	0.213485625383	609.084278683	6.70873551447	2.3018548747	6.30338357106	0.106868071739	2.84060361657	0.205297667006	0.0279256449365	235.773849154	2763.03078138	0.323349572949	0.0815199767749	23.1906654658	0.0746947341767	7.69944904364	0.775351682728	6.00102832973	8.04941356809	0.206440671921
TCGA-B6-A1KF	3088	Alive	T2	N1	M0	Stage IIB	68	FEMALE	2+	1.38057103371	18.2392229029	0.410636306076	0.094291311284	0.222838972131	4.30577148937	0	2.4002364469	0.0308653112285	4.06620729954	3.8455180648	0	0.0147013520729	0.258534806675	1.03453697255	51.7071126355	0	19.4068984751	0.495402835407	0	0.0407267185804	2.21249514828	28.2528723419	0.602611955953	3.21511510731	4.68761241687	1.48260783484	9.9632494982	0	266.830164238	320.871192343	0	0.216308494463	2.93216758454	0	1.92708618234	0.0910839332183	0.882777126077	2.84068411116	0.466080899261
TCGA-D8-A1Y2	433	Alive	T2	N0	MX	Stage IIA	71	FEMALE	2+	20.410678672	1.77319192675	39.3560882915	0.197577489839	5.62605498102	2.99852193736	0.131407145207	9.37700448232	0.381359492659	62.8826396246	28.2467158008	0.905066712612	1.32196503807	0.0851827494223	2.64557962148	47.3574336648	0.0172291105316	464.021042892	0.512291496983	0.248246869745	1.17414060015	100.209971527	9.79990137168	1.633902868	0.192384649483	0.56676780678	0.731776459974	0.051479087813	0.263292134578	163.202312687	10.7393150866	6.0972915376	0.262021726209	42.7734571758	0.484169426808	5.74997746267	0.81278657951	11.4136818663	13.3585869078	0.193489589573
TCGA-D8-A1JL	611	Alive	T2	N0	M0	Stage IIA	72	FEMALE	1+	32.8600341943	3.96790447429	3.96304537211	0.149932034728	1.3560365312	5.33064507166	0.0856840867955	6.76220866862	0.509419161967	2.24818722973	51.5148932427	0.402374418957	0.641555867996	1.07036855239	4.18211463396	26.7963113418	0.0421284341086	5.49273016354	0.100787899594	0.0674456168919	0.113928406912	151.672345606	14.3488563227	0.519769542222	0.512978382415	2.6177251493	2.67685474713	0.39021593136	0.268249612638	183.647733863	7.78283943245	1.8636288878	0.526791760404	21.326262039	1.50676378163	1.69412865141	0.313596358846	8.5403990907	9.06876174567	0.318535325181
TCGA-BH-A0HB	806	Alive	T1c	N0	M0	Stage IA	55	FEMALE	2+	12.4679369765	0.407051689321	3.67632163148	0.0876423192277	2.43191055498	1.55981159649	0.563471716632	4.27660194708	0.999327600441	9.99708708678	16.0790062049	0.882025329159	1.48565437092	0.121754084653	1.57226668931	62.9803508187	0.135443270851	161.060625185	0.138871691553	0.0591376982598	3.51629557221	123.414744107	10.4946375209	1.44852871958	0.467467286491	4.95487941933	0.352303028819	0.0331112245856	0.0470413508885	165.9370339	17.0864289268	0.544689326077	0.124838325639	33.7331464301	0.440387114701	19.6057513825	0.969261178719	3.05668203666	8.18698697377	0.276560078514
TCGA-BH-A0AW	622	Alive	T1c	N1a	M0	Stage IIA	56	FEMALE	3+	25.4933440899	5.59017277292	39.215840304	0.112507724591	1.13148893269	2.70109065296	0.195300954408	7.41948750713	2.29163914332	19.1958842837	43.2235798816	1.63046705877	2.38301945035	0.0468892487489	4.633243892	52.2091375819	0.113806148064	248.917970972	0.24066668388	1.16151367615	1.15412726168	559.730837705	12.6248099282	3.70571280103	0.276850356534	48.1142534335	0.647631366712	0.0297537536497	0.0543489019589	140.328352132	29.6511559748	0.629303075314	0.086538661744	35.5980749452	2.90741846346	1.46217817218	0.254145645826	6.30341021742	5.28194614284	0.844676412506
TCGA-EW-A1OY	908	Alive	T2	N0	MX	Stage IIA	63	FEMALE	NA	6.56730625532	2.62089043506	1.5163803612	0.157468286549	0.938537512907	2.26498156874	0.125677017232	4.29390818239	0.168856465484	0.418733402842	15.4146679762	0.196727376406	0.2573678476	0.147095502359	0.843405572696	38.6596877726	0.0411945487775	32.4756303909	0.239344641743	0.131901021895	0	26.6942544312	14.8576649948	1.9121095533	0.420561238914	0.956002436598	0.794509332658	0.0164114318035	0	176.756701959	8.94647451362	1.82231674987	0.125298015371	28.459233786	0.0701601180294	19.5730317578	0.367973624683	2.44292859352	10.5717510314	0.543552960979
TCGA-AC-A3EH	197	Dead	T3	N3	M0	Stage IIIC	79	FEMALE	NA	6.28124448191	4.65494488461	0.394868051735	0.0687187449243	0.699792349014	2.89759445862	0.206177020842	5.10651576479	0.0474881548685	0.0736012559016	0.304122395552	0.184421328708	0.350593299453	0.0636434389266	0.678812352206	56.6889848742	0.0289632544788	5.3394365645	1.96986051133	0	0.595275022393	22.2367794393	21.2748332645	1.57230047822	0.0770026424668	12.2297806864	0.370767927358	0.0288465640354	0	84.3797171793	19.1699163693	0	0.0489417277633	75.5917968407	0.0986570025915	13.6161342722	0.107798584698	2.06705103185	9.5414416537	0.425103483451
TCGA-A8-A08X	1308	Alive	T4d	N3a	M0	Stage IIIC	43	FEMALE	3+	15.1098062016	5.42858192977	44.8042144753	0.30472055731	4.42494907325	4.31556414598	0.023048416233	4.57051183292	0.706053751407	74.9885709858	516.900666289	0.577258061108	0.56639675961	1.88005027353	6.6673306058	29.1897485121	0.0302193393085	4874.47702191	0.162667413377	0.2902783393	0	205.383444037	18.3375424672	2.30353585728	0.115692638552	2.78766990786	2.25383486269	1.52143308392	0.115451612222	111.415707042	177.923331922	61.4931745096	0.275746914594	13.2261676824	1.15802528976	3.01392890414	0.97008495158	7.05968624519	9.45397507314	0.30241327186
TCGA-AR-A24X	3004	Alive	T2	N0	M0	Stage IIA	52	FEMALE	2+	9.01564714083	3.46235856222	4.02412990504	0.0871042138096	0.310754460258	5.40644345052	0.179203877994	12.2093229553	0.0902901762752	1.17549210446	30.9092344673	0.280515161291	1.29017426099	0.278315042379	2.18370264021	49.1449429466	0.117479282302	78.6511080801	0.233377663923	0.141059052535	0.0476550853159	11.0412294097	22.6962460716	2.3680527684	0.979167744633	2.16744288633	0.842203322591	0.0175508952674	0.617133354841	129.749376849	5.67431339686	1.29922811545	0.163774834819	10.7011189926	0.375157054614	16.9210300269	2.15617498935	2.05459791318	8.92214647955	0.607417933591
TCGA-A8-A07G	577	Alive	T1c	N1a	M0	Stage IIA	65	FEMALE	1+	13.8857500327	3.69125797819	5.02090694885	0.167392074561	0.906082569646	4.85478218182	0.0904008341688	4.12728160698	0.239450260512	2.42035275155	19.5412766412	0.363878032989	0.95208412627	0.279052434885	1.18369213125	38.207932873	0.016932390457	33.2072397513	0.45572607161	0.121985778678	0.109897097908	25.0103117661	13.2120350371	3.98392021773	0.113442838399	2.51389895937	1.65474568525	0.0607110167614	0.388136568522	174.673661387	20.3923653506	1.12355322467	0.0944200337579	18.8630217793	0.346058946605	22.2529908717	2.29710848591	1.92349292128	6.83742326575	0.372783633744
TCGA-AC-A3TN	456	Alive	T3	N0	MX	Stage IIB	75	FEMALE	NA	10.0421057848	3.70429019345	0.377559928571	0.0486715692442	0.713526895349	1.10685049332	0.625840413966	3.33545261679	0.113516554969	0.234583719793	0.910560486452	0	0.444564756778	0.0253557403011	1.02788270298	58.9340114548	0.10256932424	9.96447664301	0.783483869261	0	0.0665710556168	11.2502442284	15.4495580679	2.01928504526	0.0327232936131	0.935468770355	0.373037625672	0.06435833123	0.23511686461	132.766722703	57.7140894169	0	0.11439139774	48.3087310348	0.0524070012303	20.7747769427	0.125978703057	1.08486014092	13.7899587692	0.143701536513
TCGA-AO-A0J8	680	Alive	T2	N0	M0	Stage IIA	61	FEMALE	1+	11.494314483	3.58846609026	8.54853671033	0.123274474097	0.420494694265	3.82387199131	0.33503616299	13.840041703	0.479187810341	0.945237715347	2.71880640305	0.304516923069	2.71398497197	0.175146988432	1.00776882575	62.0635339447	0.0354253278209	15.7253183553	1.7543542812	0.068057115505	0.229922687517	26.5341730094	20.906998439	1.8257645602	0.0565097514394	0.505601370624	0.438775071406	0.016935649077	0.162409025637	155.652963386	10.1115060033	0.626841853335	0.0143667011018	14.7897424385	0.506808306952	16.7193092921	0.506303350153	2.29905833074	11.0272523229	0.548310402732
TCGA-E2-A576	1043	Alive	T1c	N0	MX	Stage IA	69	FEMALE	2+	9.30981044895	2.16662644775	1.31365674658	0.0235200834158	0.558439814728	0.78835955202	0.23589661884	2.63968230715	0.11702574935	2.62996132737	2.52088815007	0.0568090196595	0.794296982891	0.235256175531	3.07642691079	104.079775828	0.0951660912321	72.0662992252	0.225642168968	0	0.0386038125871	6.09878962984	9.50435843316	3.62236270274	0.197349078734	1.09735873966	0.363055146443	0.0462065542058	0.0454472157276	86.2549567251	7.14649841945	1.0524618379	0.241215620267	47.6989929439	0.243121883528	4.98254085285	0.0199237212755	1.34675897064	10.5047283576	0.378295913954
TCGA-LL-A5YM	394	Alive	T4b	NX	M0	Stage IIIB	88	FEMALE	2+	8.82684174527	1.6785151398	2.62300194863	0.00994509989242	0.663726411696	0.553117570554	0.556271311088	7.65032684958	0.185559413208	26.6985001598	0.432128991237	0	0.162035824414	0.0103619165791	2.23578276956	70.9378173412	0.301796213987	1400.48165654	0.586638058476	0.0603951709181	0	11.3240945471	9.6693104789	0.800045527634	0.0441300831343	0.0612831512733	0.372586896768	0.0300580303183	0.0960832264606	219.544280567	2.34081954397	0	0.0892449751202	85.6727136372	0	15.4864055298	0.0631832575198	1.42041177785	10.879691132	0.159397229768
TCGA-A8-A0A9	822	Alive	T2	N0	M0	Stage IIA	80	FEMALE	NA	8.84154517945	1.94864965659	0.168126867221	0.331602659498	0.811884179589	3.56680892183	0.100326885558	8.73899843128	0.212304753619	0	0.306065366801	0.0785228891225	0.433380684216	0.149039522884	0.392010423389	53.1065176552	0.0575491965491	4.12806045673	0.345606079846	0.039485795673	0.053359183342	62.4016592333	19.8475779676	0.891508621659	0.102292865997	0.87573591149	0.536324579249	0.0221081152453	0.31409155649	207.437323792	26.457470641	0	0.0416768048419	23.1592281811	0.336049324877	27.6062971858	0.174414175507	2.41660546976	14.8627030103	0.175515641568
TCGA-A2-A0YL	1474	Alive	T3	N2a	M0	Stage IIIA	48	FEMALE	1+	5.91620624014	1.52523462961	12.2972375933	0.368720491519	1.07846815813	5.63458711015	0.275761929881	7.87830048292	0.830715162583	3.37292482943	17.5745379844	0.908760905291	3.35487928353	0.493938280287	1.68400386219	27.8289579465	0.104661577195	34.204029502	0.463387689432	0.18279076495	0.0926304552111	55.0457705363	16.8787053981	10.0929785324	1.13528711008	0.447135206248	1.82579889758	0.125087885719	0.181752181058	87.9227890512	46.5871093891	3.36719830171	0.183286879813	25.2963495707	0.38891652117	20.6448089968	0.355898658093	4.01564623367	8.63351036579	0.86540871817
TCGA-E2-A573	1062	Alive	T1c	N0	M0	Stage IA	48	FEMALE	2+	18.6172660691	2.16472921311	47.3150464665	0.0990370164091	2.13504129767	3.99034953633	0.127346145419	9.91566690212	0.747947336695	835.420993207	254.202183283	0.227817292616	1.9558948049	0.628954407851	6.5541282645	63.0695592442	0.047704751339	859.760765449	0.103938600108	0.286398882146	0.774051032828	163.736059329	15.6817267054	1.27417165135	6.80312850435	1.87235715663	1.40892044073	1.19375289483	0.0911269170465	174.199418189	1714.56823398	10.0239608751	0.423207033328	27.0812688488	0.914038985573	1.72297262211	0.0266329083364	7.25007310699	11.8961460969	0.228088539558
TCGA-EW-A1IX	1208	Alive	T1b	N1a	MX	Stage IIA	48	FEMALE	NA	4.90510551399	1.91101696915	6.43141073652	0.308898635734	0.626771432572	5.71478204376	1.23801173829	3.28175512022	0.224553775061	0.618725140858	16.1529950636	0.242238802484	3.08985299001	0.0752365221833	1.06585073093	29.6909991469	0.152173810484	28.2750358404	0.3224531641	0.0487246048425	0.098766090897	22.6994786052	10.2639278293	4.39634883732	1.93871956827	0.466157950658	0.82952358876	0.209153787228	0.232549250385	99.7394959457	30.2157952178	2.69267553077	0.0411426096379	27.0659166679	0.259173430014	29.3757897802	3.6021577675	3.2528956944	13.1181628422	0.476030171666
TCGA-E2-A106	2541	Alive	T1c	N1mi	M0	Stage IB	34	FEMALE	2+	2.27832414219	7.83989986305	1.59118811089	0.287958892876	0.951138834492	1.86919897738	0.0912994993126	1.54552606179	0.0368003102569	0.950605142125	13.512066672	0.0476382804178	0.338879140422	0.0328797543276	0.370845690637	62.0637232483	0.0199508324891	14.5183330797	1.74386034618	0	0	120.850431718	13.6934616527	3.9995744005	0.136848170887	0.319469470501	0.71037581027	0.0178834070818	0.26677437034	457.302324618	63.9516738409	0.441280913344	0.0202275931328	16.366837307	0	71.2578681053	0.0946753470675	0.855335576079	6.55842600016	0.5257541878
TCGA-BH-A0HL	72	Alive	T2	N1a	M0	Stage IIB	56	FEMALE	2+	1.30490855058	5.44711064537	0	0.408253050483	0.48841502263	2.32335689358	0.14448156959	12.9385343039	0.0116473072193	0.108312033802	0.189868965557	0	0.0665722744342	0	0.321499277256	23.9585109502	0.0284149951853	1.86099767168	0.335043903279	0	0.0307371987816	4.81085950136	13.0745716105	0.685993402371	0.0604360181015	2.15632683902	3.19063702992	0.00283005136311	0.0361860658383	150.431620493	0.721292721743	0	0.259282546537	64.0575744352	0	52.0180388585	0.132197517177	0.459565246657	12.6425234482	5.615518279
TCGA-B6-A0RL	2469	Dead	T2	N0	M0	Stage IIA	60	FEMALE	NA	0.355567859638	0.417502708576	0	0.290779118649	0.364599399892	2.59309539022	0.488941657765	1.49272177198	0.011592876347	0	0.404960697607	0.0450211987681	0.16565291254	0.007768363709	0.114284581488	92.6444713272	0	0.823244777474	0.473635642789	0	0	2.62327601711	15.4740136038	0.101852290667	0.0120307169986	0.938574057234	0.401611298792	0	1.36864444255	137.259951239	2.4462525183	0	0.363210829145	48.7082547761	0	23.6310070213	0.478950195596	0.467098375001	5.79568334426	0.16981669788
TCGA-5T-A9QA	303	Alive	T2	NX	MX	Stage IIA	52	FEMALE	2+	2.05838385545	1.83019743574	0	0.115350217587	0.346415887049	1.74097540993	0.759061571147	19.671021675	0.189904211655	0	0.0491385684899	0	0.120603510956	0.0989756754535	0.443759072363	45.3343554156	0	1.06137180728	0.193527134333	0	0	7.48906325638	16.8614954254	0.377633583361	0.0328460881043	45.8498967829	0.521506709219	0.0102539423049	0.0655553175082	280.885363684	0.725948146903	0	0.330544302997	86.6159647318	0	8.41693590285	0.00957965450136	1.22020190866	10.3699936776	0.301455594203
TCGA-BH-A0B0	2477	Alive	T1c	N0	M0	Stage I	56	FEMALE	NA	14.6624376394	2.02735933202	16.7785260193	0.378513442778	1.27414680742	3.66131990034	0.176498943955	3.34895126542	0.569134853661	2.64628348624	22.2305025777	0.100465824504	6.16097042251	0.0173352795222	2.39726913546	48.822716026	0.0210374599793	93.040921664	6.93474621983	0.202079829858	0	153.785156235	13.6630466492	1.62046281084	0.161080904423	0.109848737498	1.11958707461	0.0345719580943	0.200931649007	261.455673735	116.060278122	0.4653153977	0.191963650197	21.6988846781	0.322467813604	9.90578601912	0.921976639881	3.35925312769	8.0042767393	0.680706134115
TCGA-E2-A1IF	1138	Alive	T1c	N0	M0	Stage I	74	FEMALE	1+	18.8038222589	3.01789306219	5.63464146741	0.0348655867229	0.522747319237	2.6743733445	0.13449510813	7.40567662239	0.636982409516	2.73069291251	7.89041786408	0.052632673707	1.04575804372	0.317860068662	2.34255884668	90.5870303235	0.0881699043182	149.536944955	0.384207282053	0.0529334318424	0	16.4261681352	15.9987324216	6.51367236157	1.15330384808	1.21618642844	0.59284322447	0.0724471072142	0.126318416897	110.281936367	157.010683696	0	0.134089513714	33.2574929969	0.225248646138	8.07363162631	0.916797897902	1.93811702569	10.9469744547	0.372543798653
TCGA-BH-A18R	1142	Dead	T2b	N1	M0	Stage IIA	50	FEMALE	3+	4.3672500768	0.968310788572	10.2127687388	0.256594723981	0.527442073294	2.8216943302	0.0877057731801	6.79648254369	0.232311686385	14.5588174119	23.992406251	0.156902211111	1.94361930642	0.135366613508	1.12848897991	38.3364785077	0.0903517789147	129.167877414	0.0968496722443	0	0.852966460403	86.7971646672	24.2114841827	8.77546858431	2.20121682394	43.0977134957	2.34492781807	0.0147252697239	0.0627608844445	105.147868755	22.1937651099	2.90681991111	0.316454157995	59.2993351601	0.167871058696	3.27579388717	0.261382095959	2.66321615023	7.8995502715	0.336097447058
TCGA-OL-A5RX	878	Alive	T1c	N0	MX	Stage IA	51	FEMALE	NA	15.019064592	2.84729215406	27.9004118002	0.517189703037	0.695512233066	3.35398869095	1.33005047042	29.1300572968	0.504570977549	5.22981096337	21.224161425	0.244939107354	3.9804738561	0.644526043273	6.04151729024	62.9767651353	0.333385293055	167.211763954	0.387838928143	0.184754069547	0.208056384625	27.4198500042	16.245858605	3.77116435698	0.940893439523	1.41495575456	1.51643971147	0.118768909503	0.195951285883	97.0162210796	48.2809502214	6.23950147155	0.143004255681	35.1186214233	0.327578137495	20.2893493702	6.75059013108	3.83164365371	14.2986865528	0.718583098913
TCGA-A8-A07L	975	Alive	T3	N1a	M0	Stage IIIA	58	FEMALE	0	3.23960469778	3.81298877665	0.666731857457	0.0966925876553	0.594762248767	3.55230982741	0.341911833889	2.89106593323	0.0751719440604	0	2.10071647422	0.0973106510707	0.3580489461	0.0755588584784	0.452868799214	48.6863624365	0.0407535385805	2.03888983196	0.402181745444	0.048933355967	0.0330630783561	18.3402994884	27.6786850437	4.73725205231	0.0455064422543	3.77006731984	0.954864904431	0.02739780862	0.350318343854	192.081310543	1.98278615202	0	1.04330164863	37.2986385477	0.104113523334	8.22673709411	1.8486115049	1.1900789459	5.46951087181	0.459943767886
TCGA-A2-A0T1	521	Alive	T3	N3	M0	Stage IIIC	55	FEMALE	3+	29.3036537443	6.64814579381	725.122350281	0.318231324723	2.17596837784	3.15702586494	0.171291271016	7.31812365939	2.08279075222	15.8729263782	470.460375989	1.25126975816	1.62235314388	0.246748994327	4.59807260582	51.7878440905	0.131007422627	2500.08804904	0.321417091192	0.808984202828	0.0607345497619	365.326993182	15.4582125458	1.26935353574	0.0865775675198	4.07181828234	0.780622054826	0.0251639238349	0.143002258076	175.555507957	38.5074369104	14.4883866735	0.901310975206	24.6828819666	1.19530762829	1.86308367913	0.161952075735	7.74981388222	7.23456721241	0.526491975426
TCGA-D8-A145	410	Alive	T1c	N1a	M0	Stage IIA	80	FEMALE	2+	5.4591703252	1.43279457058	78.4737127747	0.454173296604	1.61443493659	4.46699614234	0.0922098903364	5.41353619378	0.312205015679	8.11079031769	605.883385055	0.230943861706	2.90329426145	0.259019389992	4.77787320045	40.8245225264	0.58031342763	547.007032441	0.564012944356	0.116131770458	0.0784674124716	32.3740352169	13.2822126104	26.4088511337	0.428138098528	1.20364363459	1.54356245325	0.274538312672	0.36951017873	128.0784155	135.407500982	29.9497723812	0.110318177606	44.5276146722	0.741266619944	49.6635466069	12.3315278345	4.24586833348	13.6587285319	1.04855051379
TCGA-A2-A04Y	1099	Alive	T2	N1mi	M0	Stage IIB	53	FEMALE	1+	8.9567701141	1.42415579068	2.59904871381	0.257127991447	1.61935358909	1.76592126172	0.0788994972106	2.03802264494	0.508835382157	3.60519840575	6.58082099854	1.83492564454	0.813642719468	0.109597368814	1.05698231655	52.9234229174	0.110836125511	93.641699926	0.484871148806	0.248420702646	0.167851826112	32.6298621333	10.0581586277	2.00463266358	0.704856615023	4.42414173277	0.403103417184	0.0242857067997	0.0564592506014	217.368114815	11.900018558	0.653738691174	0.209764163875	53.5744575476	0.528554686481	11.159530935	0.56102981667	5.24688197556	9.60599173527	0.53897334613
TCGA-E2-A1B1	2653	Alive	T2	N1	M0	Stage IIB	45	FEMALE	2+	7.0638635391	1.70518961124	23.5718607694	0.324310938764	1.674594399	4.58415649346	0.144678065926	12.9152857303	0.788977636508	3.57277823307	25.914815199	0.879238393294	4.04551779195	0.252852871274	2.2905287374	19.4534442463	0.0557914506948	106.330752186	0.265997098551	0.187570857236	0.1086317706	213.819080654	9.63341394299	12.6133699522	1.92056324689	9.94564464594	1.12735491394	0.150030013786	0.660760974354	155.037930724	68.5294532938	1.97443007617	0.130100413644	24.5397338864	1.02622353503	9.29939904018	1.68820001033	8.47620901896	7.34165572911	1.58687079246
TCGA-D8-A1XF	463	Alive	T2	N0	M0	Stage IIA	45	FEMALE	1+	2.18604283338	4.18905927463	2.09682486304	0.117582006787	0.488820210295	7.13188934804	0.375373510872	5.9644827426	0.100868473295	0.156334697272	12.4791442232	0.0489656260631	0.264243768803	0.0506938246301	0.903227471534	31.4079208721	0.0307600839516	151.653539007	0.15243705729	0	0	27.837347033	29.3390269198	0.890309540873	0.0654238010029	0.0142769934763	1.07308767743	0.0275725388141	3.44718007484	83.8542813489	8.09740286037	14.5144424204	0.405428295895	44.2483107378	0.0523887549368	22.4223638446	0.0400701768912	1.43983468306	11.1080326493	0.155052417707
TCGA-E2-A1LL	1309	Alive	T3	N2a	MX	Stage IIIA	73	FEMALE	1+	2.1047311004	3.20898546455	3.51708785043	0.0996677974794	0.219981412685	3.32811386392	0	1.7669785814	0.0729270290606	0.67817176004	3.82121481488	0	0.243149387136	0.0122170647948	1.12631939666	65.1238369511	0.103783274997	17.1007174492	0.136813241618	0.0712080348042	0.625475981388	8.59017562717	14.2328108334	1.83910301744	59.3909337162	1.09414706616	0.761692724208	0.0177197384866	0	132.772755084	212.512972326	0	0.586242264823	5.85294894269	0.15150645703	23.5077705838	0.132436066059	0.875419487131	7.48089135758	0.425326467973
TCGA-A8-A09I	1371	Alive	T2	N0	M0	Stage IIA	84	FEMALE	3+	5.86071559147	2.89452728413	3.96730118132	0.0632020577781	0.989326846953	2.73532503023	0.0924773585256	4.03799255361	0.250759580802	5.31503657412	10.6534432615	0.315836929014	0.193683970406	0.163492057372	0.81510222834	38.2882770741	0.0330679949473	170.531888529	0.36165367169	0	0.214622778017	51.9844189829	27.3622900554	29.5601111872	0.133631769548	1.77079717831	0.326596585344	0.0279945518311	0.336892724282	202.849942491	27.1563233327	1.46282367122	0.0894045830421	14.8370445963	0.309756988131	19.9398022695	0.101537744034	4.23894189883	6.82291082086	0.182619121278
TCGA-E2-A14N	1434	Alive	T2	N1	M0	Stage IIB	37	FEMALE	NA	73.8913400862	1.10240904441	0.830322719302	0.0991671909764	0.656458638871	5.77977972256	0.0546486555407	28.0850055676	0.367122765215	0.364159143799	2.12028094331	0.513262656868	0.391693127843	3.07018289912	1.22568877204	33.6578151149	0	25.4187220544	0.122441432156	0.286775325742	0.15501368959	30.7600676778	26.1286002319	0.377497631838	0.232402854606	3.90760332032	1.84964553088	0.824236938722	0.0456233472771	322.817032247	44.1566638311	0	0.326903115593	3.28077020152	0.610160267536	1.52314232156	0.0400018720729	2.59972256201	5.47722665554	0.12747256178
TCGA-B6-A0RO	4929	Alive	T4	N1a	M0	Stage IIIB	71	FEMALE	NA	3.98764117351	0.857909488785	0.353802823651	0.0478894718251	0.21461614778	1.92531072019	0.277102737834	17.8206970523	0.0425495129541	0	0.867027873632	0.165242000591	0.415465601487	0.163945984901	0.636181702277	58.468349488	0.173007686521	2.48649867557	0.110866850046	0.0830931202974	0	10.1887992746	12.3001346879	2.62373301772	0.209743499707	1.76458883547	0.831622650378	0.0465238764552	0.297435601065	324.250324655	53.6027305811	0.38266568558	0.0438519181304	47.4987794118	0	15.2474245745	0.0676114728425	0.80612255145	5.90840790421	0.246234408607
TCGA-LL-A442	889	Alive	T2	N0	MX	Stage IIA	56	FEMALE	2+	0.890090037689	13.4357240336	0.153752929986	0.407309632028	0.378551237866	4.71035947494	0.630777673747	2.12490494286	0.0647179487302	0	0.193775839189	0.0359048035366	0.915960312103	0.0433673705462	0.540781579421	30.6624395662	0.0150368719154	0.574476856586	1.56487565813	0	0.0243986309747	9.93740748405	9.85956003768	0.688934635439	0.0791554750202	0.397815408661	0.74957083156	0.00224644344914	0.143619214146	207.429230992	3.32926688364	0	0.198191050644	40.6503292883	0	55.0193950771	145.004750823	6.00463424228	10.1399024437	0.461466261832
TCGA-D8-A1XV	461	Alive	T2	N0	M0	Stage IIA	84	FEMALE	2+	1.36493143552	6.36819065918	0.307416126936	0.307126862173	0.560652997236	3.76527776929	0.210197869007	0.69671993927	0.0924272334825	0.19100231016	0.538109148938	0	0.322840490099	0.154838269817	0.161984651501	21.2736682399	0.0125270700149	2.1422645469	0.263305334705	0	0	13.2985358449	13.2022724229	0.375946287106	0.0239795080984	0.109018454624	1.39707013523	0.00748595972097	0	312.443178153	1.20129556985	0	0.0127008472226	9.19931525501	0	15.0690451838	96.6807894072	1.19954730471	4.393172986	0.197793138425
TCGA-GM-A2DL	3519	Alive	T1c	N0	M0	Stage I	50	FEMALE	1+	16.2330960492	4.46823265752	1.55792255584	0.0728829843207	2.39994144385	2.61768598868	0.0374864569083	3.37509732415	0.166207326497	0	0.316687120627	0.293395422677	2.63405707975	0.860626573187	0.863936675391	56.7975763911	0.135160865747	8.7180354167	0.13228294995	0.0590143935899	0	95.3831845603	9.96246404902	11.7509022228	0.372410056342	2.54498808555	0.482820687401	0.0220281241626	0	135.383055257	12.0603240592	0	0.137035835538	33.2123899703	0.18834380933	14.01160456	0.541928921542	3.31843306656	11.1036457214	0.360691226863
TCGA-A1-A0SF	1463	Alive	T2	N0	M0	Stage IIA	54	FEMALE	NA	11.8270396842	0.207207869169	27.1739760297	0.211119520898	0.810909540082	2.39011972768	0.180977834914	5.5481620877	0.744061176139	5.11030518605	87.1477644807	0.453267213806	4.33620370114	0.342172308462	2.54091140047	58.8318959369	0.308469775488	34.9231596161	0.985327447396	0.455857312171	0	50.5377526142	16.4265003048	17.3944125544	0.136264047574	4.27041730365	0.790568793519	0.233965159775	0.0453267213806	123.025701649	17.6348324727	0.52483572125	0.0962304338118	29.3254003001	0.484954587416	21.4702838091	0.457030641354	3.47827901029	10.9804032737	0.556704962691
TCGA-C8-A132	383	Alive	T2	N1	M0	Stage IIB	56	FEMALE	NA	17.4319994794	2.91541369194	113.4067152	0.200265142866	1.41148747551	3.2548194966	0.112660500912	7.4548606466	0.506000941395	69.6971798462	47.6484551357	0.705408363667	4.89438937921	0.22604682578	3.94796131446	42.6986948239	0.105508517044	270.876811648	0.194722580586	0.202696933886	0	126.273352811	12.2149748642	4.91000874425	0.750640334496	1.6711268752	1.15923202979	0.0598975564497	0.241854296114	205.892159433	48.3870910548	7.93451813568	0.48137465451	29.6279723306	0.485178831111	21.4843145151	0.75986105654	6.25418170129	9.42444975528	0.617087338412
TCGA-AC-A62Y	530	Alive	T2	N1	MX	Stage IIB	79	FEMALE	1+	9.01916088658	4.07603004136	0.852997434499	0.0641436947922	1.34711305637	2.77754267104	0.618590849731	2.70255044701	0.413186882134	0.0883300442376	0.497702932395	0.110663492923	0.380034629354	0.0763795088408	1.15175158403	66.5230880236	0.278074119039	10.4972227572	0.409849788976	0.389535495088	0.33839956137	38.291074177	13.0585445332	1.17760075878	1.4194498967	0.189564798811	0.599670725852	0.0623146010628	0.0442653971691	172.865563103	76.403858013	0	0.129218650361	39.275595389	0.118399846531	13.2598932131	0.194056208114	5.461111553	16.3566949362	0.286006349747
TCGA-AO-A0JE	2335	Alive	T2	N2a	M0	Stage IIIA	53	FEMALE	3+	10.9949389792	5.95146604506	39.109564382	0.0819335911072	1.11127308527	2.05972257959	0.0474092144914	3.80401592135	0.764373875194	3.39611948283	29.519437591	0.742115829112	1.09222901121	0.196345416748	1.80847918971	40.7156484187	0.0103598957703	1831.24973176	0.578906173252	0.0995141987991	0.907730867424	130.691365447	13.1323944595	40.5714011279	0.165258918104	8.01327318348	0.885306738692	0.111436091794	0.435374619746	369.288038315	105.863238076	4.12460166075	0.136546925373	19.3597206902	1.6409256185	2.09227332252	0.73454103896	5.3856664935	8.30509388324	0.258033906133
TCGA-LL-A5YL	519	Alive	T2	N1a	MX	Stage IIB	64	FEMALE	3+	33.5318725565	1.30025576165	0.659470230095	0.00910852117381	1.91052384848	0.937190560313	1.28247895473	7.51006949913	0.410713014552	1.93162611614	6.39841802463	0.165001378593	2.60384057052	0.227766608881	9.0843835927	84.4581745614	0.161238705871	79.3263770608	0.129894345413	0.331888487227	0.0747496592854	14.6408479485	18.4293139929	6.89426374324	0.10288186167	32.5903406307	0.333922148432	0.0068823895325	0.0880007352497	178.647719024	90.5639781422	0.509477940919	0.0700608989925	44.431408849	0.764991193964	2.89635701434	0.173604904478	2.94482607024	10.1388592566	0.230508606687
TCGA-AN-A0FJ	242	Alive	T2	N2	M1	Stage IV	59	FEMALE	1+	45.473985055	8.17658841427	0.920739039343	0.178039870699	1.36891819263	8.56655182129	0.0264151713786	21.1392893539	0.170355633412	0.264031917091	3.91763541717	0	0.60856136988	1.19862724715	0.895677503361	35.955685877	0.0173167869478	19.7213839891	0.15979607791	0	0	17.8221544036	19.9872085972	0.900794442205	0.314906542983	1.34425817056	3.19524259511	0.129352643349	0	260.509597433	3.90731796768	0	0.263355116338	25.1612831357	0.176957561454	16.135322912	0.0386708985178	1.46703439578	9.50260537395	2.32598880685
TCGA-BH-AB28	287	Alive	T3	N1a	M0	Stage IIIA	53	FEMALE	NA	7.2795426834	0.677895559349	3.94563421808	0.197981360183	1.2979922395	2.73219710257	0.186273020702	4.96896174678	0.255277159461	0.465471357855	9.93143010957	0.349896935478	3.13273576796	0.0704367687107	5.65487278031	33.7566502629	0.0610567724015	82.9533433064	0.3568329833	0.234597564359	0	43.7077605026	18.9278593593	4.03607211712	0.222064025857	2.8650634413	0.653755032685	0.0985134635261	0.279917548383	138.196085856	15.9120915087	0.540191760037	0.123807520394	40.1297882527	0.811108600177	18.0063920012	15.373308508	6.73061773585	15.8387127185	0.420919363225
TCGA-A2-A0YG	666	Alive	T2	N3a	M0	Stage IIIC	63	FEMALE	3+	2.72731517728	4.4601070055	6.47749894942	0.0487511594831	0.350618959767	5.93726615566	0.0289321763175	1.5984685543	0.0583088118177	2.53041732555	5.78461159992	0.181154876716	0.444365969365	0.0781452409361	0.559489869241	46.833637652	0.0189668401558	35.9894355075	0.262533691416	0	0.0923260375539	35.8505911802	12.9484080181	2.23129681999	0.169430865905	3.10645538021	0.916532124573	0.0255020729397	0.724619506862	194.912735098	114.132435549	2.51709933963	0.201914482612	5.18399011691	0.0969095997019	25.1969550397	0.169422827244	2.31528547993	7.66365635841	0.381721772235
TCGA-AR-A1AS	1150	Alive	T2	N1	M0	Stage IIB	54	FEMALE	1+	2.06951431496	5.87996919946	0.0533278041701	0.0464030928311	2.19779846146	3.46974927499	0.377891853688	2.54547544388	0	0.0994001247796	1.08281788399	0	0	0.193391713358	0.158060534956	148.149087219	0	3.74783652294	0.260686603551	0	0.0423122152778	34.9515688756	22.3050989808	3.40687361737	0.108153523508	0.394873119426	0.291816328198	0	0.0996260341541	137.947282178	67.5183686502	0	0.118974395431	11.8438714459	0	20.9134286516	0.116467499244	1.13136711969	8.23249650013	0.185571446076
TCGA-AO-A124	3506	Alive	T2	N0	M0	Stage IIA	38	FEMALE	0	28.6138530354	3.99271746248	1.16359811423	0.0531251471821	0.319087304224	3.36136752236	0.024109640298	78.8363911863	0.213794484047	1.05431839716	6.13300783463	0.226438837571	0.129604017602	0.403741927382	0.868596156427	47.4429395962	0	36.2302140114	0.182311232445	0	0.179519078435	12.0116988819	18.3588450475	0.227678564604	6.44680982791	2.59416035025	1.51445711392	0.769768618585	0	83.065171168	163.491880174	1.04876935296	0.0560861777016	16.6938546612	0.0403781513805	5.53836755356	0	1.28015636048	12.4037531743	0.0685397619212
TCGA-A8-A06T	1614	Alive	T3	N1a	M0	Stage IIIA	75	FEMALE	2+	9.982416681	5.05105917745	3.17595678374	0.344660814966	0.607099662188	3.19948594905	0.241734552783	2.10451065689	0.682055720618	4.07742056888	9.87055302961	0.340557286151	0.872501702219	0.124054854563	0.858087931259	44.5674695158	0.0554652094042	13.752027555	0.666181797124	0.152223701238	0.025713463047	39.4905732875	14.4586480196	1.55675095559	0.144091043827	0.159978315134	0.548138904527	0.04735006704	0.484348140304	233.97527843	7.41962839089	0.350515101536	0.0321340744472	23.9835317449	0.445335296176	58.7061031238	8.08641016707	3.02477188872	9.67355437904	0.271360546922
TCGA-E2-A14U	1318	Alive	T1c	N0	M0	Stage I	74	FEMALE	2+	2.9050362464	0.164439156214	0.770183395891	0.599433139138	0.524445746186	3.64034084497	0.330333196069	9.6128482597	0.243140193487	0.21533699028	4.15229879553	0.0449638317772	0.915444814775	0.116376976364	1.81861405757	47.4760173045	1.77950850712	27.2352352479	0.44407097538	0.0452207679588	0	19.9186716009	11.9110574669	1.83477264903	1.67314266722	2.21562097723	1.52298100425	0.140661827102	0.251797457952	88.7372248987	52.4743005374	0	0.143190007107	46.3060447167	0.0481071999561	25.6090340599	0.226028747187	2.00137119036	13.6727225254	0.274291865446
TCGA-AO-A0JG	798	Alive	T2	N2a	M0	Stage IIIA	49	FEMALE	1+	13.8398748389	13.0503713012	2.02113949557	0.188431167308	0.830653990396	3.97592867473	0.148067987741	6.53545067369	1.71450460554	0.908186952638	19.028605333	1.72779127637	3.43191297225	0.174514355605	4.20051019873	27.2855812065	0.070594742303	31.3691442883	0.212621180434	0.339056462318	0	118.358623689	16.254509849	5.11288428657	0.824877590879	0.294892760766	1.30618430619	0.029003007908	0.640547009777	147.042750263	12.4443961631	1.95180529295	0.0536805315793	22.2132560975	1.17226968355	38.7099814303	0.216766419782	6.14145014261	9.78767100131	1.19705904724
TCGA-A1-A0SG	434	Alive	T2	N1a	M0	Stage IIB	61	FEMALE	NA	6.12675421743	1.70159488465	1.74858848997	0.342143243031	1.45337389436	3.86848649395	0.885061415491	6.96116839171	0.137690607921	2.2892518245	6.47135195109	0.145833983234	1.82439837423	0.041939184721	5.86551759234	131.42568526	0.152687573166	24.0741813593	0.605336302066	0	0.0660663604871	22.126200897	10.6855495411	2.61494460583	0.18186116768	10.7968084292	0.481531258054	0.0638704114272	0	137.272886382	1.9235730764	0.450294404373	0.0412815135493	38.2900233945	0.156029064129	13.4708326034	1.06838366816	2.2839306289	9.79225782242	0.427836276254
TCGA-BH-A0BL	2278	Alive	T1c	N0	M0	Stage I	35	FEMALE	NA	33.9444648383	11.963741841	6.35881143459	0.220522433308	1.96684886817	5.99861061129	0.425336145187	10.837355762	0.914353439642	0.193246931353	7.45268148547	0.443864045451	3.10797625693	0.125326318716	4.2201227706	35.3532679362	0.0422476188413	185.692733127	0.272897199033	0.649309689346	0.850025353451	117.164004088	17.6290449614	2.48504697668	0.967756719329	0.650032414461	3.26751630161	0.199446908443	0.225967150412	158.1160977	68.2537785864	4.48536298561	0.248435364402	24.2649932808	0.302205307541	5.26867180518	1.21705133153	6.4901220476	8.40307446685	0.768526607602
TCGA-E2-A15G	554	Alive	T2	N0	M0	Stage IIA	76	FEMALE	1+	3.40610218188	4.75582170383	0	0.4387369375	0.436185034075	3.80205899638	0.846220835441	6.6188148017	0.0317291424323	0.147529720085	0.517233669395	0.0616104228764	0.544060821386	0.127569816779	0.719420168664	58.9606789248	0.116110541149	1.40823823717	0.787050135238	0.123924964871	0	12.1220253336	19.4200923666	0.991163727607	0.0535071731035	0.220057273508	0.488893783042	0.0115642741837	0.197153353204	111.0582508	6.58611285621	0	0.0915609662047	17.2486742682	0.131835069012	34.0112520178	0.324114612541	1.86133480377	12.843057872	0.464780097116
TCGA-D8-A1XL	606	Alive	T2	N1a	MX	Stage IIB	34	FEMALE	2+	18.71277762	2.89453919996	17.5000850256	0.103735578407	1.28276913486	2.27993600735	0.386364554308	7.02298730037	0.901026043647	20.4818270874	21.6565372157	0.561592796775	1.38816226454	2.28838476586	3.8965900207	58.6167498395	0.0723674239564	470.668248726	0.194772982089	0.260677799294	0.410978512401	127.735569773	29.2449247783	1.09313827602	0.144298775468	6.5277413294	0.523399898349	0.0189199137419	0.172797783623	156.060851128	0.229623900385	1.20048986517	0.53194203113	38.3343580558	1.06304776308	2.20849612327	0.0959541329186	5.68723212343	11.2368309197	0.189096873413
TCGA-E2-A14R	1174	Alive	T2	N0	M0	Stage IIA	62	FEMALE	1+	16.6596469449	4.77660069935	7.98479929863	0.139457236367	1.09983537391	4.4136508043	0.0576386484117	10.3361158153	0.836371784854	1.72837525305	20.6315594517	0.180448268607	0.486895955434	1.42188518061	4.28541503549	40.385915352	0.0251904781082	59.3016024324	0.51656228972	0.0604931338569	0.0408737390925	381.57484493	9.94653352584	0.287273987252	0.277264980574	0.149071918181	4.89312984163	0.835463295535	0.0481195382953	127.614831391	404.233187173	10.0291248236	0.217089352502	20.2136654326	0.450480784041	4.61725296616	0.00703174920289	4.18731107524	12.4197146441	0.173660670022
TCGA-OL-A5RY	752	Alive	T1c	N1	MX	Stage IIA	52	FEMALE	NA	30.8550684805	1.03364849553	100.894342728	0.0517342550133	4.72380933665	2.39988884176	0.354784945451	11.2609334591	0.250257047294	11.7469214989	53.1593413145	0.416519541783	20.6554991722	0.395285212202	32.4479403037	45.4037785805	0.15990121612	582.122422459	0.14159208577	0.488716262359	0.330213690783	103.644418225	11.767455424	8.02699883426	1.07129869619	11.1881513365	1.0610603472	0.208481875162	0.333215633426	137.751133289	472.23438841	28.9371471133	0.0294762522532	36.4282754389	0.891275858405	1.83779599732	0.827782443716	7.69869921538	13.8143700618	0.827565571926
TCGA-LL-A9Q3	532	Alive	T3	N3a	MX	Stage IIIC	69	FEMALE	3+	16.0956256943	1.34450368743	1.36896731106	0.0105884839303	1.12350004267	0.967760186549	0.0612681195841	3.44957577908	0.378664169466	1.58204195104	9.85348621232	0.191810988016	0.109784500458	0.0661935958644	1.32005305599	123.930197202	0.0535534148576	112.82139638	0.102954357703	0.128604700537	0.391027805685	23.7178708628	15.3417684615	3.09649261111	0.042713650776	18.9544792896	0.841052754473	0.040003239591	0.153448790413	209.527085158	115.134652834	1.18451697863	0.135740787659	91.7652938977	0.136813511209	20.9764462417	0.142016150543	2.97648783847	15.2121151388	0.107184761659
TCGA-AR-A1AR	524	Dead	T1	N2	M0	Stage IIIA	50	FEMALE	NA	28.3763014161	2.49542568777	2.53756970254	0.290460224957	3.82306116956	11.8006664896	0.19580846381	11.255284686	0.526166610873	0.0271832863592	4.16612806476	0.783295663469	5.00397891383	0.646402559453	1.55611245519	35.5425545645	0.0213941034225	13.8041670548	0.266883665069	0.2740075265	0.485993079097	233.39569668	19.1458983858	0.993040845267	1.69499578988	0.379817328745	2.55554148751	0.0298310718062	0.108980266222	146.50597591	9.29257907616	1.57734595847	1.88710702245	18.063616233	1.09311513232	1.1846733359	0.549425586598	9.41377797501	8.54705855815	0.799294345725
TCGA-AR-A0TY	1699	Dead	T2	N0	M0	Stage IIA	54	FEMALE	NA	2.15144224624	1.80705977504	2.36984238138	0.0774977515021	0.281870993705	1.65286794131	0.129978277296	2.50493855161	0.0419125271633	0.48719748837	14.7384295051	0.0813841258981	0.519043568097	0.00702137556768	1.82488251533	48.5137501916	0.0426044204583	72.0210759853	0.131048546734	0	0.0276517493399	7.27548249299	27.4467732596	1.94686482177	0.0978648361531	2.37886356156	0.241634327351	0.0432814263575	1.43236061581	276.712477362	2.04279618026	0.753874008319	0.0691126955757	52.5267541426	0.0870735936661	16.6647507577	0.10465603968	0.912178339633	9.98613144521	0.507835222961
TCGA-AO-A126	3307	Alive	T2	N0	M0	Stage IIA	39	FEMALE	1+	22.7897095244	3.34060122047	0.362397499832	0.120685500023	1.09196433751	1.3539832276	0.0750884111873	2.39693768373	0.363192812561	1.20086971978	2.65017319866	0.141046754196	0.530506165841	0.129799888829	0.954778028405	36.385866605	0.0590701457193	17.2659137835	0.136272069928	0.0945684904325	0	10.1229564659	7.9853942439	5.84215364901	0.1287775515	3.80408558014	0.545848840305	0.0294160786095	0	176.400344907	1.91596396304	0	0.179668724284	48.4824980156	0.402419108223	9.43917301702	1.82478555102	2.820590437	8.23198254049	0.387519379699
TCGA-E2-A10F	878	Alive	T2	N0	M0	Stage IIA	47	FEMALE	2+	14.5988719983	1.98482448231	1.55338492468	0.20701330311	1.61041573601	5.57463070868	1.87896562724	12.5015495727	0.504906150017	0.782547286931	4.32114079812	0.784325803492	1.01005859572	0.456754438504	0.6304772805	38.3413107669	0.112913054399	42.5403376275	0.168394439054	0.0493004790767	0.133244538045	143.049644051	19.5014219259	4.31687246569	0.406081000556	0.775392707781	0.777977149209	0.0429385615847	0.862758383842	105.972775072	3.56104970512	0.454083359917	0.0208144362809	25.3886243795	0.576920499833	19.5939205095	2.37824463165	5.19657768154	11.5000482642	0.251100468905
TCGA-E9-A1RH	1417	Alive	T2	N0	M0	Stage IIA	63	FEMALE	NA	6.96769374772	6.04214185343	15.6757882518	0.0543563998915	1.95692894243	5.58037016138	0	17.2129330108	0.0298294749265	117.152658613	7.40977030769	0	0.416767307289	0.206549617477	0.836449071272	59.9025572315	0.016171680438	269.256939133	0.679822133254	0	1.57439738319	25.2274272757	9.92428860551	0.766811351044	1.67678749579	1.08648308129	5.75711273079	0.115966988196	0	95.6910560457	1210.809151	2.86153629646	1.22150320496	4.06498614076	0.123941921655	2.63011810089	0.248281752723	1.02544210746	6.33357310205	0.165430792638
TCGA-OL-A66L	1301	Alive	T1c	N0	MX	Stage IA	71	FEMALE	NA	23.1372101458	1.47829382495	8.12681939181	0.0425996221021	1.08598113469	0.902076568182	0.109552930161	6.69122322203	0.412139138387	0.547516231462	4.52470398437	0.114325122195	2.94456900091	0.887700948805	12.9433626805	122.147737139	0.945613622244	93.5506142758	1.98205384157	0.287446021518	0.582660854428	14.4065208404	8.80638029815	2.80672120987	0.989067445457	2.74171955914	0.336393823502	0.0929882259442	0	156.831634042	37.7441705436	0.529505829112	0.0606791963397	76.6853359298	0.0611587279825	6.44492748964	0.387589122339	3.48157360516	12.9853623511	0.537701646284
TCGA-A8-A09E	1492	Alive	T4b	N1a	M0	Stage IIIB	73	FEMALE	2+	4.36735417629	0.59332413338	0.320396730391	0.132758399224	0.590677867445	1.09770063662	0.136565264393	2.445161408	0.0550456917925	0.170629162541	0.801186761929	0.106885597557	0.170421078196	0.165987045618	0.551694122777	41.7590379361	0.0671452653305	6.02631178609	0.195060511065	0.0537481862003	0	15.0153663036	17.235272137	0.819464728904	0.0714058271782	0.747955707736	0.419812408289	0.0167186857182	0.342033912184	313.687851711	1.60974014039	0	0.170191783807	47.956055998	0.114357842979	8.51400870901	2.83021418866	1.21811710936	9.2795572912	0.124433557151
TCGA-HN-A2OB	1900	Dead	T2	N1	M0	Stage IIB	45	FEMALE	NA	7.05290735022	1.52480958878	9.7446796055	0.505422157703	1.06547182572	3.66977972458	0.170360565358	8.04950795548	0.106816337574	1.32442570035	64.071631549	0.177781574834	1.39549244525	0.102253454806	1.8252241683	34.6237528508	0.0868637319831	72.5123070942	0.286272252249	0.178797469547	0.080539400697	21.5100924012	11.1235901965	23.049452414	0.233578018989	3.94818185326	1.61430350181	0.155724777956	0.189633679823	82.9763634029	23.3796691164	0	0.138393698785	46.6981457128	0.380420147973	18.1621028669	3.15909179008	3.76863634016	14.5429685477	0.405659029334
TCGA-D8-A1JI	577	Alive	T1c	N1a	MX	Stage IIA	54	FEMALE	NA	2.1777853746	6.49399619952	12.277730208	0.230815166421	0.892419786016	1.9072514174	0.345248160611	4.45512329334	0.102538956261	0	2.25146500651	0.11377496202	0.39071986957	0.834349721477	0.356203150323	30.8861984679	0.0357365734363	5.76459807566	0.690075158477	0.0572125523299	0.0773142599052	32.7950523176	16.2836144046	0.96761529232	0.110212071768	0.12025417398	1.49361160519	0.00711851877549	0	213.609271146	1.17592913765	0	0.0120774386704	52.3666916491	0.0608644173722	39.0882561054	0.0133008258489	2.08256136955	10.3684552425	0.415905510058
TCGA-B6-A40B	3152	Alive	T1b	N0	M0	Stage I	76	FEMALE	1+	10.9430751376	5.24774046617	1.20489439215	0.0513939552468	0.394105595929	1.93988893521	0.303989182477	4.43540591461	0.0532737634123	4.06236002445	17.7658834626	0.0827559483916	1.36008103615	8.6105130303	0.602208670604	78.9090983663	0.0606515933483	63.7141987427	0.213212031721	0	0.196824958337	22.4750894036	17.6513310888	1.25160246061	0.98961601751	3.69781476914	0.233587256705	0.0207110514283	0.463433310993	143.829838305	33.9932554722	0	0.114201212256	29.754858607	0.044270659322	3.81565630609	0.295074015919	2.04862678841	14.8553586449	0.242782896089
TCGA-A8-A08B	1156	Alive	T2	N0	M0	Stage IIA	52	FEMALE	3+	16.7792755554	2.24138283263	5.15860068156	0.272900767072	0.474647090283	3.17515694346	0.181504030418	1.78273479276	0.117054830444	0.997819436159	18.332092596	0	0.0836309860018	4.68668318858	0.846227637204	49.4995614239	0	248.766281164	0.13419895436	0	0	45.1740072006	17.0672427295	0.71417796306	0.212582591102	5.16093874788	0.85036539931	0	0	286.581593689	84.3026532048	0	0.386040900402	12.3758694945	0	5.87807567428	0	1.92441948928	8.59369193601	0.0370451671027
TCGA-A2-A3XT	2770	Alive	T2	N1a	M0	Stage IIB	45	FEMALE	NA	57.9351738194	3.02839297353	16.8668820479	0.235364970046	1.75590772067	2.64299713893	0.272378354174	10.2205859018	0.345048637192	0.777870933073	7.84066072105	0.162424754491	3.04792598532	0.392367250065	18.5264173815	41.5574487431	0.0255087062377	94.0207293139	0.828222596856	0.163352895945	0.193153762097	275.325796197	36.792818389	1.06834582625	0.135636538197	2.99838316719	3.43521167725	1.34397390172	0.0324849508982	144.322668834	64.6559532777	1.50456614686	0.0775876993709	32.2277491782	0.434449191344	6.47111572027	0.351281966538	8.93445292785	19.3138932634	0.198545406998
TCGA-C8-A26X	376	Alive	T1	N1	M0	Stage IIA	58	FEMALE	1+	29.8358645801	36.5447625771	26.2468018934	0.18061374009	4.95213356702	2.76913000674	0.104508485815	5.13241808935	1.27777614905	6.78997082898	557.039428042	0.381713285786	1.84590388953	0.207001938734	8.1762146885	74.4831162929	0.0799304441384	221.19635739	0.304399424172	0.274210360401	0.111166362325	225.592428248	9.39308579672	5.42807273767	0.397081998455	0.850625636531	0.99175409114	0.102353671675	0.218121877592	432.628282175	388.950833187	160.629542698	0.162078500117	19.7098963821	0.641768928599	1.64112129976	0.363367432083	8.58896532045	8.20444847709	0.883683606214
TCGA-BH-A0BD	554	Alive	T1c	N1a	M0	Stage IIA	47	FEMALE	1+	54.5098835489	1.7080579661	11.9514798087	0.283687228586	0.863976993092	3.15300643169	0.0533820728926	14.0811527442	0.322752620671	0.266789316679	10.8233744249	0.501366855065	1.15809338136	0.194648308437	1.66865173814	31.5329310396	0.0524929009468	27.1852250302	0.201831121893	0.210096586885	0.0851742919802	52.7909360378	24.8522462068	2.71660238028	0.206547792762	0.73092206661	2.62783642299	0.0522814115959	0.267395656035	177.941403364	5.13256091449	1.16106008541	0.150793087088	40.8568131375	0.759923824901	15.3425408193	25.9651749955	3.89005958978	8.66815151912	0.463051876901
TCGA-LL-A740	441	Alive	T1c	N0	MX	Stage IA	61	FEMALE	2+	5.21453416694	15.0382279241	6.44264960939	0.190329196294	0.734365103429	3.05377283273	0.0166863845373	8.84654421276	0.0134516428384	0.16678817016	10.2749468643	0.156719282047	3.86989234812	0.0270417584708	1.80347727647	51.4458080356	0.0984506614165	9.99023232855	0.162629910657	0	0.141995334055	107.265641934	8.73990456026	5.02058794022	0.352482059551	3.57943508273	1.97112919223	0.0294162036689	1.37912968201	215.612614059	65.7477707464	1.45171545475	0.299449146878	13.0873557171	0.726593145537	4.38168968479	0.439709231063	2.49091433098	10.1919441434	0.625190859949
TCGA-AC-A62X	417	Alive	T2	N0	MX	Stage IIA	72	FEMALE	NA	5.76301769843	15.9320846822	0.0949291313471	0.032123160537	0.220173498244	1.81892578367	0.123916112017	12.3488794471	0.114164953866	0	0.232632973497	0.110840548249	0.0135943808305	0.0669389977661	1.88514193984	82.7481856239	0.0232099184912	2.36459836265	0.0475948435299	0	0.112980327173	3.76003311067	21.305988411	0.62224791476	151.324422147	5.95458653737	2.53533814154	1.31416778002	0	196.294010021	168.926946702	0	0.4353399579	25.9731835966	0	0.271485088494	0.0518311165509	0.524342825682	9.3579338051	0.20646049998
TCGA-E2-A1B6	867	Alive	T2	N0	M0	Stage IIA	44	FEMALE	2+	69.3246006748	2.26450574208	8.94598821473	0.065947450048	2.89413500126	4.00543183819	0.322885178525	28.1827830444	2.99730436831	18.8997765262	18.4788799512	1.28653732807	6.98038822925	1.47993836431	48.3290339214	57.1183673241	0.0769713842917	1370.69612362	0.368292072363	2.00244721539	0.0208154596194	39.2971097305	10.7578187828	2.741159684	0.175989200062	0.654223559386	1.75696399202	4.68592032751	0.343076620818	311.652281927	146.865081907	12.4848935696	0.052026094489	27.8280697465	3.17900785422	4.81373181936	0.150402238286	17.6803169801	13.3725421373	0.393695545822
TCGA-B6-A0WS	2965	Dead	T1c	NX	MX	Stage X	58	FEMALE	NA	14.4683837863	1.672425274	92.7047207552	0.201016766478	0.962504625747	3.38175785249	1.52044815896	30.9934168809	1.16441636987	2.96352929594	18.5536118613	0.618805122875	5.45278270269	0.197121631902	3.30273503451	48.9361300705	0.0299024486229	118.230312121	0.807363073024	0.335106774234	0	88.354966381	11.7274634122	2.14177978771	0.111299460032	0.204714223232	1.73650155345	0.0416947639466	0.228481891523	173.982853174	11.2170807818	6.17301952536	0.0606345188601	28.5599626782	1.01856162381	17.697973801	0.862529890505	5.6141131847	10.1600732451	0.474354079151
TCGA-A1-A0SN	1196	Alive	T1c	N1	MX	Stage IIA	50	FEMALE	NA	10.0371919475	2.46878202929	1.5008966334	0.100195959345	0.535553624361	3.62411694534	0.333197496071	5.36519512769	0.419024491182	1.19896698994	2.52712420496	0.375528723413	1.39197143223	0.158392943034	0.847346863086	43.422755926	0.0174745337618	15.9271864914	9.86771040435	0.20981922324	0.056707898173	115.400572782	16.4513901795	5.53790894379	0.367950203595	1.38083555903	0.803309697268	0.0287168151253	0.36718364067	286.825847309	13.8248337192	0	0.194886371405	12.836029116	0.982132534316	22.851330993	0.46340014432	4.58699172371	10.3741711913	0.479927817148
TCGA-A7-A4SF	545	Alive	T2	N0	M0	Stage IIA	54	FEMALE	3+	4.44319407249	1.16626802819	6.11794128655	0.154597043962	0.322491419746	2.18569716421	0.440790048766	4.24455413365	0.167219117429	0.453548677629	4.478310282	0.243524716113	0.876123299224	0.224106405417	1.5111020846	87.5496591687	0.0339959151584	31.1093161155	0.182996310004	0.0816387619732	0	32.9308736293	19.3259832482	0.476112751331	0.086767331002	3.69817336542	0.752220380387	0.00507884228415	0	115.945333706	0.287653355946	3.75967982771	0.0517012666296	96.4571852314	0	6.5294692704	0.104386992227	2.24731014747	12.7321754425	0.162543109895
TCGA-A8-A06Q	31	Alive	T3	N2	M0	Stage IIIA	63	FEMALE	1+	1.32241040792	0.404181877615	0.800609150573	0.483116470123	0.617321390152	2.68101546728	0.22651942986	0.785295629485	0.0830033955264	0.566041749901	3.40203627538	0.0322345572968	0.166047280514	0.0611824538496	0.398220761682	61.692273725	0.0202496683554	7.80997273933	0.536357867067	0	0	35.3454479057	16.6899290505	1.34505807091	0.0301483959686	3.49866101612	0.63088922489	0.00806723367825	0.180513520862	341.047211632	5.17829774131	0	0.102652872453	4.27977282558	0.0344880369862	30.233146587	0.00376837069693	1.01890344091	6.41961226835	0.147104549346
TCGA-D8-A27H	397	Alive	T2	N0	M0	Stage IIA	72	FEMALE	NA	20.3726656702	12.3453639759	1.64562499264	0.199726524655	1.86778287208	5.6746004272	0.169760480667	2.23970443332	0.136851535988	0.293682966555	2.01025240139	0.0817640077339	1.1933556641	0.126974694363	0.56039792993	20.911967403	0.0171213151233	112.538422835	0.0570527751434	0	0.0277808211606	23.0377971542	9.43229095984	2.59994363464	4.97616775252	1.03406325954	5.24823613785	0.792933569492	0	82.4872335231	622.242756414	3.02957165498	0.555482378236	17.8010022033	0.131220048886	62.2116787	0.186392610125	2.11197880453	9.00652335243	0.316022919692
TCGA-C8-A1HG	345	Alive	T2	N0	M0	Stage IIA	50	FEMALE	1+	21.2331192723	2.26373626833	10.2697835672	0.108469689979	3.75173915257	1.66442552806	0.32186559549	6.37063509367	2.56875586955	83.4058127031	35.7717145908	1.10842464447	1.0134168178	0.260805798699	3.46169542811	42.3455513041	0	612.502982758	0.681483404468	0.20268336356	0	195.042522473	12.268082724	2.55826835343	0.0336587479816	0.594954789493	0.405167401624	0.0189137514876	0.0806127014159	276.169228588	6.07029872407	14.0011534038	0.106964983785	16.2430826404	1.50934419672	35.0442371272	0.188480045821	4.06806063773	7.78204764414	0.281541912605
TCGA-D8-A3Z5	1015	Alive	T2	N3a	M0	Stage IIIC	54	FEMALE	NA	6.52805852804	0.437921865039	7.72779787496	0.465436280031	0.836276373027	3.34250061982	0.125995454925	9.06466473595	0.431674991324	1.29873886445	56.9461893731	0.147919379965	0.665207711062	0.0425389066566	2.32802347237	56.5367275402	0.702081752695	261.502680365	20.9604332745	0.0495882111883	0	11.5607436798	16.8248409055	9.12619030712	1.55474900139	2.00550375752	1.32739152197	0.194351236527	0.157780671963	75.2278893458	87.9441933322	14.1587392472	0.240763027784	38.0057454693	0	26.408319516	1.00296315555	2.67971724633	19.6570070587	0.838059793531
TCGA-AC-A7VC	1	Alive	T3	N0	MX	Stage IIB	56	FEMALE	NA	11.4791182071	2.01597186155	0	0.0371221505784	0.182672565022	2.74103706161	0.0204571249817	6.93361169003	0.148422652208	0.255598092175	0.115215085502	0.0640447492324	0.455588014052	0.154712021675	1.57155961578	45.3101374379	0.0402327514512	1.85424797778	0.0962526758821	0	0	10.4411820653	10.2136647898	7.55572540718	2.0793819208	0.256762548176	0.765726948081	0.108190774388	0	194.881163244	2.15602994731	0	0.299133014509	41.5003836061	0	5.26504824247	0.157229753014	1.30828125494	14.1460128232	0.366831784994
TCGA-BH-A0BP	2296	Dead	T1c	N0	M0	Stage I	76	FEMALE	NA	7.88629731552	1.69938209529	0	0.205474861745	0.741253775961	2.80859028359	0	4.28790642605	0.0863474601395	0.374720565113	4.46409013942	0.134132929558	1.06932453947	0.3008785714	1.52086106283	54.5629600621	0.0421309856076	38.2214976416	0.194388435882	0.0674497017204	0.273444736704	32.359797373	12.7099490195	35.043018085	0.806477739302	0.899515591384	1.6876457254	0.138472103603	0	77.6816942078	70.6637479097	0	0.256292593992	23.426365969	0.215265005491	113.573783965	1.15253641764	2.08385379628	11.2965553147	0.746417191283
TCGA-B6-A0RH	6456	Dead	T2	N0	M0	Stage IIA	51	FEMALE	NA	8.4481504352	8.078245185	25.8810181455	0.110346004668	0.221590372163	1.5102139161	0.10015605121	1.69545056169	0.585367060092	1.81450514999	5.00622429225	0.195972955316	0.115371395575	0.169074706547	0.683191871916	58.183467266	0.0246219441777	91.528702178	0.307149805416	0.0394185601549	0.346244109469	4.7787183045	14.5935570197	4.83090828274	0.115210823	4.19408908834	0.565678255647	0.0613068612435	0	324.214403384	22.8707015127	1.45226274255	0.149781018683	18.1308373739	0.125803915388	9.94422104375	0.357398436476	1.1103777368	6.02132619759	0.178867127043
TCGA-A7-A26I	661	Alive	T2	N0	M0	Stage IIA	65	FEMALE	2+	5.46581456177	10.2224201859	25.6949195144	2.59227686672	3.28870980769	15.7551137848	0.249994758631	4.27843832023	0.134354656918	0.520586213173	2.50307074627	0.260884681829	0.0639940125461	0.0675230941204	0.286973150012	14.9805442464	0	30.3123154125	0.154032553834	0.655938628598	1.32960532824	19.6261002366	18.2196864226	5.23533021111	0.261429326258	0.23770813834	6.87745623146	0.571293864225	0	74.3098020898	0.539278402706	12.0830800005	0.38770799519	20.8947811885	0.27912282068	6.09422290882	0.762466024607	9.31216477007	13.5720123153	0.747140043951
TCGA-E2-A153	707	Alive	T2	N1a	M0	Stage IIB	51	FEMALE	1+	13.1322565897	6.65215649509	0.169945603889	0.0821543674412	2.13252101214	3.34464510388	0.147892771443	6.0525191608	0.136254851399	0	0.237981748547	0	0.762564281145	0.262499312674	0.369386574607	49.6819251914	0	6.55136624517	0.213015075323	0	0.269682020071	14.1754287217	12.9907944021	2.39420628912	0.229776519664	0.564103972819	0.605885197072	0.0206919194213	0.105829762422	142.803286873	16.2509058001	0	0.0561701995967	28.3206835111	0.0707676222882	13.32253268	1.89446170526	3.39922352361	8.80357371088	0.421975001905
TCGA-A2-A04T	2246	Alive	T2	N0	M0	Stage IIA	62	FEMALE	2+	28.9513425545	1.50201968316	7.07203338462	0.229108723601	0.834547525562	2.96127178037	0.0690464201471	11.3388767785	0.679069269221	23.534151343	4.14796074969	0.648487116495	1.7709949666	0.0522180475505	2.01197284861	48.8540243931	0	314.666535816	0.213485887777	1.78266020291	0.0293780521244	232.080549645	28.8566168229	0.619435634628	3.23765203102	1.44961736595	2.16657522829	3.74089233444	0	134.315304134	45.9854255566	1.20140771056	0.165211675517	13.1975390344	0.508802860196	1.84294703654	0.0353785509807	4.69224202655	6.69782285726	0.245611242499
TCGA-LL-A8F5	596	Alive	T2	N0	MX	Stage IIA	61	FEMALE	1+	26.7087776551	9.70226248656	226.536855239	0.109095861671	1.72876698161	1.98978590212	0.0801601431099	10.6916364814	0.500810316189	6.1595163027	80.7744538488	0.125477951288	0.415520017089	0.205685426034	9.03537770778	64.4833670021	0.0131374892485	4158.21980289	0.208785514556	0.315487420382	0.170533740747	45.0070347728	14.126785631	2.12377630288	3.30276828778	3.09607555434	2.62456703377	0.840028716198	0.0501911805154	174.589547921	146.955734306	49.3986881915	1.3452931617	37.9446768008	0.0671249830601	1.0151926985	0.11735168078	3.60199137871	13.2478631671	0.184058674942
TCGA-BH-A0WA	701	Alive	T1c	N0	M0	Stage I	82	FEMALE	NA	20.708294434	4.92915457066	2.93110209445	0.0957392347125	0.716100106936	5.97506618159	0.0147726855449	2.92943052592	0.119089242652	1.033619014	2.77333892172	0.138745734124	0.760088128588	0.119702201989	2.11320425819	54.0069715426	0.0968441372428	28.6829276385	0.655350390396	0.23256427815	0.0942828154663	107.800925916	16.8270995097	0.9997883512	3.61800984626	4.52751455558	4.31648730192	0.353021495806	0.036998862433	155.937639504	148.591404563	0	0.500756618212	15.6865246515	0.197927045234	14.575508631	0.427127352431	2.51849923085	5.19174942511	0.35750719832
TCGA-AN-A0AT	10	Alive	T2	N0	M0	Stage IIA	62	FEMALE	NA	34.7283113018	1.30615586778	25.0204602793	0.0527230262477	1.59480613777	4.71008129312	0.215344321684	11.0651825726	0.684750484319	14.3198819546	6.6480782679	0.599266268927	0.60636559058	0.678580922168	2.06631619267	61.99885195	0	128.043226127	0.277427934197	0.188340827377	0.0509029263182	122.361747056	16.6414261271	0.464463454327	0.690594948743	3.13147339617	1.67353911671	1.06389468433	0.0599266268927	110.110088806	69.4807008648	3.81637992317	0.278308218983	18.2071826437	0.12021754939	14.578463954	0.030649951981	2.19462509604	10.8947368608	0.141274307611
TCGA-AC-A2FO	2255	Alive	T2	N1	MX	Stage IIB	65	FEMALE	NA	10.9542553086	1.60599715065	150.819493128	0.32757920055	2.15655228792	3.19899443054	0.204915757326	6.55012088328	1.33530022943	8.10757015664	71.6818824512	1.17613106549	8.72058155873	0.119919245893	8.36862488904	36.0668721764	0.38061588318	723.437709233	0.241036924674	0.806489873477	0.181641863396	74.7816668396	12.5954651848	11.9063322906	0.939297689043	1.37950017704	1.22141820614	0.357898397461	0.727062840483	79.1114575181	9.37747453556	7.92340928328	0.147548408698	88.4761715978	1.14395726734	20.6680069508	1.13746053228	10.0872817101	13.0918165199	1.38664903501
TCGA-AR-A5QM	2231	Alive	T2	N0	M0	Stage IIA	62	FEMALE	2+	8.86689299032	1.96966053357	15.320713727	0.257829300499	0.970212577289	3.21659530476	0.0780066443488	7.29904642174	0.251538616159	26.0716424653	55.1732224715	0.18316048737	1.97685688389	1.41165259285	1.69446932931	82.3317333016	0.31961377927	188.533195	110.993356152	0.245609491635	0.0414880898033	59.8429475651	14.805066634	2.81872116531	4.23780089358	0.76101305003	1.36563262238	0.049658868954	0.341899576424	111.620535299	47.2726154517	6.22102988682	0.440704606523	39.5054303629	0.326608366536	14.0265491656	0.264085263756	6.38029543787	15.7127702238	0.841551241349
TCGA-D8-A1J8	431	Alive	T2	N1a	M0	Stage IIB	77	FEMALE	NA	13.9868080463	11.0880911787	36.8890927209	0.138141140106	3.74840153368	5.00676085382	0.435995865311	2.07268947449	0.99584815176	1.60397924599	1.79618247408	1.59245838305	0.102306269441	0.425250324513	0.410655934678	30.8468846616	0	52.0275292132	0.500639554399	0.228794020749	0.30918110912	336.570833764	14.4115884031	1.28666001909	0.595252363086	0.663308405567	0.714819052646	0.0118612849956	0.363990487555	163.120963449	67.1794524011	1.7560944575	0.265638413716	5.98073674336	0.811326314712	6.54719435717	0.172868282034	4.70423055287	6.0494900166	0.870450418491
TCGA-A2-A3KC	1102	Alive	T2	N1a	M0	Stage IIB	55	FEMALE	2+	4.9762958153	3.36487231348	9.84532002501	0.424944816585	1.53695118535	3.60500276512	0.180316193905	4.65942092266	0.436082909327	1.31079576621	20.5571072815	0.10263865996	1.44767001923	0.0974061008252	3.09179224927	32.759076734	0.311640523758	133.176105076	0.413183992521	0	0.0348733670908	47.5777900765	17.5357233777	15.2650880132	0.315415673198	3.5163677581	1.29822104133	0.160543940215	0.903220207652	115.194660257	34.6739569649	1.90151622664	0.0653717882498	41.9121881164	0.164721010514	13.2785204856	0.761932689284	4.65955690508	13.8450202212	1.3573993331
TCGA-BH-A2L8	612	Alive	T2	N0	M0	Stage IIA	45	FEMALE	NA	23.8616250322	4.07460010603	15.4304192434	0.122618735492	1.78753844545	3.34013649382	0.520306233244	8.01881407087	1.19477471325	10.0468119703	31.8493705375	1.38210822426	3.55977142638	0.22144703201	5.23758264984	47.9244474074	0.0206723079349	109.778881812	0.370922609743	0.595716850946	0.201255692887	262.182393162	15.6184157915	8.41663348183	0.306677160408	4.1053966388	0.565192690239	0.0277951783458	0.434376870481	132.886539207	21.9520660049	0.914477622065	0.0419181539668	40.9998470513	1.21467088402	10.1402835054	0.86557994782	9.43051556316	12.8908535312	0.618321884691
TCGA-E2-A1IL	118	Alive	T1c	N1a	M0	Stage IIA	78	FEMALE	NA	4.90542258639	2.22061772156	8.95188949812	0.460137500086	0.225752910064	5.25032195892	0.274701610354	3.32548321976	0.204414725976	0.950458946971	9.95715041635	0	0.405683696878	0.102733430298	0.514984246748	37.4589985351	0.0692630701987	25.0503536099	0.475809198369	0	0	14.1380768362	16.1614146373	5.74811598101	0.185618192529	1.6636475977	0.838509133791	0.0827808183462	0.688002669569	213.27233987	14.5734380653	0	0.0702238968661	25.8977856065	0.141557715506	50.2527113173	9.90690097018	2.04128041711	10.5824685738	0.428203194061
TCGA-B6-A0IM	3873	Dead	T3	N0	M0	Stage IIB	75	FEMALE	NA	5.66477781237	6.84965528528	0.119136356263	0.336915429523	0.547323039684	3.67077662132	0.644276874	2.13664136843	0.0179096716986	0	0.542202343707	0.139105234159	0.580073673316	0.0240024717765	0.329572400931	43.5921409144	0.0801034304973	1.08634563819	0.175461801916	0.0699500606057	0.0236317772317	26.0577854736	13.6324186908	1.14807347745	0.0650512994815	0.129282313296	1.58259432451	0.0108791864611	0.667705123963	146.736337335	18.8342885498	0	0.0885977848444	25.1777473715	0.111622437137	150.251528877	13.1031494298	1.82459840431	7.30354851747	0.686637716225
TCGA-BH-A0B3	1203	Alive	T2	N1a	M0	Stage IIB	53	FEMALE	1+	76.5101724647	3.52177020556	178.621471012	0.0938791587447	2.7918774597	4.51603415541	0.18894356687	5.57093281473	0.774272400154	43.8307658937	170.379888248	0.295761094731	0.556209482681	0.808027043121	4.21269969546	52.993233945	0.0309660634579	918.605792511	0.137582877858	0.0495751930216	0.971405809206	99.2585858692	29.5849527036	2.22622236694	2.37102840035	1.00248863089	1.88883773094	0.317665429866	0.0788696252616	294.334000946	31.4419848358	15.0682494579	0.429073594608	22.8523463447	0.158218701133	1.65048804956	0.0979649280898	6.19803478423	7.19876012649	0.23643149999
TCGA-AN-A0FN	218	Alive	T1c	N0	M0	Stage IA	61	FEMALE	1+	30.486134236	10.8613367378	18.3892601644	0.142899150672	1.79680223464	3.79022130958	0.39740414837	6.99676611265	0.496049504028	2.72290590138	7.48470322238	0.923076021315	4.60729742304	0.263151425002	7.24691857002	26.2286175255	0.193291350091	260.311260272	0.215417451969	0.52471998429	0.136361742279	65.5499553025	9.16568589347	4.79197429485	2.97877813468	1.45688219032	0.761979389106	0.123040659173	0.288962928412	134.946899153	4.76433284652	14.4988416712	0.085205527745	25.1937942281	1.03054661399	7.34223140924	1.26210015893	7.08511289347	8.14293616662	1.55493155816
TCGA-B6-A0X1	7455	Dead	T2	N1	M1		48	FEMALE	NA	19.5357747848	3.11985327818	3.9981951947	0.109524777799	0.332884027641	3.58559470236	0.124263326151	37.4661395892	0.681184828709	0.186310456352	4.29244056507	0.233417361509	0.0954273069118	0.29535687051	5.13518195319	56.0274521613	0.0162924670337	129.172426851	0.275630382361	0	0.740206407667	16.6747858435	19.1692640401	0.534583727889	0.166332204722	2.36501235533	7.00695881814	0.131437291372	0.0622446297356	181.83711593	13.2342944297	0.720727291676	0.0660739133503	14.5371713732	0.582715682632	0.283830719647	0	4.16586538414	12.7860192616	0.155796850721
TCGA-B6-A0RT	2721	Alive	T3	N1	M0	Stage IIIA	39	FEMALE	NA	47.4605295787	0.734399835874	21.9686427347	0.511760198712	2.54196378387	5.52274616298	0.296861837633	53.4670218734	3.67346436492	16.2087236504	188.259764029	2.88107786853	3.9325401411	0.689563482258	19.3218093183	39.1277800433	0.136227972368	497.758202809	0.364155952885	5.79508234126	0.315773885204	428.548267863	33.0778725703	4.06104308628	0.363214881129	0.623256172014	2.98087776638	0.628000506002	1.67288392366	95.9551488816	75.9122539318	45.6276644441	0.128252191976	25.0197191324	5.71752290018	6.03719276381	0.684487875772	26.6464645287	20.2863624583	0.850421390481
TCGA-A2-A4S3	666	Alive	T2	N1a	M0	Stage IIB	59	FEMALE	NA	11.2446075828	1.95583797849	0.191414582272	0.0801951002181	0.656448707052	2.05627511526	0.190372397614	4.73657387159	2.14854817146	0.416250758275	0.625439810559	0.44699655292	1.33403291798	0.128548028291	1.67681014595	65.2237837765	0.031200235302	146.785153759	0.0799749855788	0.0749251364894	0	131.178453251	13.6152443009	17.4596435054	0.104516939305	6.21790193583	0.880805371848	0.00466117983848	0.536395863504	97.875377295	2.33198201658	1.3801998827	0.300513967222	33.0672475132	0.39853796005	3.50194175582	2.70860216103	4.16505034853	17.8180890807	0.409367394763
TCGA-E2-A1BD	1133	Alive	T2	N0	M0	Stage IIA	53	FEMALE	2+	7.37176503203	6.10067996656	0.231734928988	0.221247983101	0.52541477397	2.94077991785	0.172854910733	7.23889025662	0.0435456546333	0.053992662026	1.17634097896	0.0676442157769	0.306968037031	0.0233438862289	0.641059029517	93.1310915642	0.0920701759058	18.9661496426	0.744313298332	0	0.0229833628895	13.4779182582	16.1747578396	7.12735912199	0.0903805805788	0.394462852822	0.528667767633	0.0402065868393	0.108230745243	99.1207285757	73.4498146451	0	0.0789862495441	20.1675401854	0.0723731427157	17.2830295319	0.521923088984	1.23453792948	10.471040962	0.874121841129
TCGA-BH-A0DO	1644	Alive	T1c	N0	M0	Stage I	78	FEMALE	NA	2.83346616089	2.16290637887	30.1060956769	0.496757336151	0.522732468956	4.26067947026	0.585962945893	4.81378873777	0.165968191598	1.54339127833	12.992518979	0.148740287095	0.644575794666	0.205319925715	2.7017338302	31.5977903235	0.0726742152293	76.2683529255	1.25608957299	0.299180463185	0	12.8220198508	15.5086388587	8.40829326827	1.53687945914	0.650526995949	1.24366188456	0.0527350324668	0.0396640765586	127.812622248	94.6986482882	2.29634127444	0.126312620162	18.066972615	0.106092362831	27.5496358242	0.753498897094	1.44191154307	10.765578801	0.531023223671
TCGA-E2-A1L8	2240	Alive	T2	N1a	M0	Stage IIB	52	FEMALE	2+	5.33745855778	6.93370539207	32.3928414595	0.282808421765	1.00079113103	3.68045256623	1.07747404353	9.61085384654	0.43430007168	3.12998879891	4.19728453431	0.252992129824	2.02722799312	0.123685041247	0.877688081158	45.362642487	0.0706351217116	123.138899507	1.1361370669	0.0424062998562	0.0286529053082	16.8363107167	14.6052712332	2.26466397827	0.121126364174	0.104500925303	0.69725465419	0.0158288712581	0.067464567953	98.2560968707	1.07083022288	5.85876511171	0.0805668543709	15.7527260297	0.40601776458	10.8649466835	0.867561631066	2.28707770223	7.98099962006	0.484988043731
TCGA-E9-A22H	1232	Alive	T2	N1	M0	Stage IIB	42	FEMALE	NA	5.43245701406	3.74567038877	1.78842422538	0.265129368816	1.00863141109	3.07309466154	1.51188385514	5.40569637699	0.663169158629	0.305573164133	5.80186755093	0.243621993202	0.828096499342	0.102089216199	0.612535297193	48.1873049453	0.0218632467767	12.1976725848	9.32906762484	0.070004033965	0	16.4870611739	20.760080749	1.79342636407	0.062776439644	1.41812893407	0.364212681439	0.0130650969895	0.501165243158	272.826688551	23.3092290945	1.61193499261	0.059110764506	16.6043596498	0.186180941396	35.6956316058	0.109853557119	2.53133859836	7.74509417564	0.495927506128
TCGA-BH-A18M	2207	Dead	T3	N1	M0	Stage IIIA	39	FEMALE	NA	3.68348973764	1.26519750622	7.48778440512	0.238571946506	1.42192898793	3.95162604607	0.190406660855	5.11819146992	0.243034300474	2.9737548223	25.3497653837	0.1490256678	1.53532785557	0.239999506835	0.891097070022	38.5273322646	0.145627303374	77.6636623047	0.181309260163	0	0.168780679104	39.7888395224	10.9692558438	9.08206383502	0.832967406935	0.847307669311	1.19710559887	0.0683762751179	0.755063383518	135.658346578	16.8402338521	1.84059772159	0.189832455002	26.0462441063	0.106295917053	16.5136045936	1.7886379719	3.14304267318	10.0452937369	0.899845069474
TCGA-E2-A1IU	337	Alive	T1c	N0	M0	Stage IA	60	FEMALE	NA	6.19085270648	2.13305704147	171.338715092	0.293327811171	0.663607331931	2.55678810318	0.326031574793	4.1384267654	0.15460510152	22.1409229672	20.4144316068	0.900618638257	1.13404727393	0.0932405178431	4.32851173218	54.1272460421	0.100580689484	120.12823081	0.747668196347	0.060384335365	0.040800226598	21.0865933021	13.1618801686	1.83625299759	0.260721888319	3.44437050658	0.967273092787	0.0450789563692	0.192131976161	178.038370684	71.0985022524	7.23022962923	0.0637349739981	36.3029524476	0.642386546437	22.5425465169	7.49640138142	3.82474085105	9.74815182166	0.279594091517
TCGA-C8-A12Z	382	Alive	T2	N1	M0	Stage IIB	45	FEMALE	3+	3.37510013193	7.05342382953	9.92480150969	0.16071463486	0.869356507206	3.18981093681	0.0182341708335	0.753018313537	0.0146993827787	2.6427556984	3.25201932634	0.0570853870981	0.14002826661	0.433401213419	0.183551475439	35.1829726809	0.0119536325155	14.1354291862	5.48465396505	0	0.969790359968	25.1061791348	22.3127272365	0.631377154517	0.10678185144	4.41911115067	1.30119616895	0.00357164170966	0.411014787106	197.722670085	276.259558695	0.528790954172	0.412061467304	6.4668865457	0	2.95111463594	0.420433591593	1.00961278391	3.6432158697	0.188738985892
TCGA-A8-A09T	579	Alive	T1c	N0	MX		68	FEMALE	NA	11.2657069712	6.35884313068	0	0.140954758791	2.19645491011	4.02775795111	0.579986622743	4.53141472773	0.0584441530965	0.54349086587	1.22493767555	0	0.0835120110971	0.254561530558	0.268871202394	80.9451520386	0	7.00362093064	0.499484514882	0	0	36.5497607298	10.4990722655	1.24565622519	0.16679156009	1.96051752703	0.398891624228	0	0	141.480606476	28.8205181474	0	0.144559391947	22.1606349281	0	21.3823162452	5.28021863145	2.62934871632	8.87046423693	0.295939727996
TCGA-E2-A570	931	Alive	T1c	N1mi	M0	Stage IB	47	FEMALE	2+	12.0656083033	3.01514973052	3.0804475287	0.14620613856	0.329751856711	2.33907859248	0.919102674624	8.02801573953	0.0841965773954	0.939565071833	1.13724187996	0	0.368951162354	0.293383799391	1.29483811462	89.5262207446	0.0136938395359	13.1539110057	0.259748623854	0	0.0444388885326	3.86265640642	14.8168983292	2.37809935939	0.253391908726	10.615878995	0.424897495984	0.0327328037823	0.156950074499	121.07415008	28.5424419599	0	0.138838023281	33.3181977785	0.0699676117322	14.068229048	2.35468549719	1.69445997759	11.055946682	0.539016263263
TCGA-AQ-A04J	819	Alive	T2	N0	M0	Stage IIA	45	FEMALE	0	22.6201660831	9.39292363846	26.2547293648	0.465426423468	1.55528829899	4.77813898169	0.0763998813052	19.5748429624	0.431125592091	15.1775900256	25.0044099891	0.996598830473	5.89642038637	0.28201792787	13.5193997655	35.2650469435	0.150254614869	295.372910517	0.269601410974	0.761743197509	0.243801165632	71.8549112688	20.7441648833	3.3635649402	1.39282488742	0.8020009905	3.48600153374	2.46173019608	0.255129300601	120.024195512	1222.088613	3.69266092975	0.236971726734	20.4815699372	1.23687305307	4.40834120559	0.619817613383	6.5188887116	8.66415036635	0.915178064003
TCGA-E2-A2P6	1051	Alive	T2	N1	M0	Stage IIB	77	FEMALE	NA	8.98491410366	2.49174430025	411.211417732	0.0941535501622	1.79749282988	2.09979069498	0.45736335347	2.47232713656	0.140973953307	0.0672288135953	2.67689788784	0.126340511913	0.113633092248	0.123532944981	1.25433451827	54.7033159583	0.114640924551	6.32103640554	2.81650593681	0	0.028617670652	31.563927983	15.1986371305	3.8039090128	0.821521046146	0.838049135968	0.366701926096	0.0632376255859	0.269526425414	168.276344573	28.1306900887	2.3406242207	0.134112968014	69.7432727194	0.27034565467	29.2748115142	0.10831184814	1.86318168087	13.6989700748	0.352997964228
TCGA-AR-A2LN	1161	Alive	T2	N0	M0	Stage IIA	65	FEMALE	1+	8.33670956368	1.41810235833	21.2909288378	0.496017762077	1.28906303217	5.00935162762	0.143505320321	4.73396371331	0.578430369401	12.6107876386	49.1670740995	0.299512998095	2.25918375706	0.258403370905	4.05494520498	20.6306831753	0.297909418688	211.598801892	2.49183122538	0.0753061252353	0.508825170509	36.1439517746	13.4490557183	11.161475572	4.98229555077	1.8448363254	1.9918894537	0.173340618876	0	80.221448386	38.1205670864	5.54887238576	0.174866454859	33.8796356379	0.320451596746	22.6930150207	3.00249097791	6.74224433708	12.4138917504	1.52724288908
TCGA-C8-A26Z	470	Alive	T2	N0	M0	Stage IIA	59	FEMALE	1+	2.40036925429	1.46785180655	1.69453609311	0.432519276046	0.586509076175	2.65825047254	0.568792106028	0.926411234646	0.122274352761	1.86352860417	29.9700791885	0.118713806978	0.630934240105	0.0341399183465	0.535734103284	43.310594701	0.0497171446236	24.6623223131	0.169918715284	0	0.0268901287363	20.0092435719	18.1803434731	3.23608393357	0.729631414911	1.55472721545	0.826114226594	0.027234261205	1.89942091164	239.113797991	2.12675652411	0	0.0504068275708	328.570231719	0	36.5400084356	0.272937932394	1.08488610408	4.16042261399	0.353801381611
TCGA-AR-A1AV	1864	Alive	T2	N1	M0	Stage IIB	68	MALE	1+	3.45638515131	4.76653585395	0	0.159744501182	0.446263519046	3.43288181226	0.205406495621	1.76722747562	0.072444481859	0	0.313314890999	0.120574196471	0.0887291647896	0.13176474281	0.163238912145	60.7395234329	0.00841604544074	0.24497614521	0.418510253562	0.0808421279194	0.0273115297025	49.0747004701	21.0516772675	1.65350150951	0.209431589694	0.125975773989	0.401336307187	0.0176024896376	0.803827976471	128.497513668	18.7049151679	0	0.0426639698006	20.5718321681	0.043001131872	34.7227980477	0.615511717885	1.99636103918	12.994360492	0.348116320118
TCGA-A7-A2KD	679	Alive	T2	N2a	MX	Stage IIIA	53	FEMALE	3+	10.2026013799	3.70631527882	14.9482538702	0.205131409679	0.68059450596	4.62805998247	0.551512767929	41.8093000435	0.454264372986	5.09318751572	4.52415306725	0.337815194684	1.50077310183	0.0841962053853	1.1370224245	39.8351194311	0.0314392090763	100.922736257	1.34984133906	0.188747537347	0.204051391727	52.8418204756	15.7407985203	2.67643199233	0.14543841367	1.37896316372	0.734629003443	0.0187875259357	0.0900840519157	76.9306472033	24.1413167315	3.1292354876	0.127501352128	20.9725516696	0.803181009988	30.5734962783	1.98338494907	3.55126704355	8.14041682186	0.221982485384
TCGA-AN-A04A	90	Alive	T2	N2	M0	Stage IIIA	36	FEMALE	0	8.52804938666	4.06392539838	5.21221499831	0.0634088230457	0.679476274588	2.93018361248	0.0257475314516	3.47248316227	0.0934030786164	0.643396364165	11.2141684515	0.0806073285787	0.543748390691	0.125178439675	0.518367128398	45.632592964	0.0337582149431	31.0453368354	0.121144530417	0.0405339709424	0.0547756364087	18.5780700153	13.6126200591	3.57964846933	0.546581635122	0.65807896498	0.482948817871	0.0630416362862	0.161214657157	151.819796967	7.75994309485	0.373339206049	0.222472337501	14.1426939114	0.172484982734	83.7571543696	0.494727144515	1.42778869851	4.38195386447	0.298414536704
TCGA-AR-A1AN	2920	Alive	T2	N0	M0	Stage IIA	46	FEMALE	NA	24.2175329658	1.10162761561	1.34740127412	0.231592848182	0.754562260332	3.834638605	0.125631107909	4.62731350799	0.157541797352	0.139526813722	1.33649811219	0.0437012250365	3.78406928093	0.746519750036	3.74956510813	37.0223223777	0.0823590011396	7.59152709206	0.107900310429	0.0439509463224	0.118786341412	20.3273126741	17.473048681	3.92168822399	0.297788723422	0.280324942375	1.37431906062	0.0546847892387	0.0349609800292	201.036189426	25.5262081703	0.809622695413	0.306172153211	18.5751465328	0.140268977625	35.7418244214	1.48157457713	2.21768366905	8.88038831275	0.291010036174
TCGA-BH-A1EN	2127	Dead	T2	NX	M0	Stage IIA	78	FEMALE	NA	2.16406991177	0.56794974629	0	0.100017287844	0.674683250932	2.17438630618	0.0257213242968	1.26796055611	0.114043121114	0	0.0241438665886	0.0805252823155	0.079010172474	0.159787422948	0.361124919922	32.2431006058	0.0337238541047	2.27004605385	0.14263215605	0.0404927133929	0	23.9742572945	15.1070449064	2.15909731017	0.0484160361312	4.85426212118	1.79474096202	0.00503819754267	0.322101129262	203.297774161	663.108946286	0	0.0769312709214	25.4547113367	0	3.70965890111	0.0894309345941	1.87869369712	4.79599212813	0.403105792144
TCGA-OL-A66H	812	Alive	T1c	N1mi	MX	Stage IB	74	FEMALE	NA	6.39832835181	0.879941676452	56.367815439	0.190719755676	0.865182882388	2.18156368692	0.349461069561	4.03732538837	0.341024920844	0.413647796623	2.52064423939	0.345489921043	1.03109280036	0.198713157201	2.87465331739	38.8916681467	0.301438757206	54.5764395908	0.327613091744	0	0.782576912529	53.7971939941	9.87244124562	1.88647420507	0.596252612516	4.5120931222	0.587255329391	0.00720538287754	0.276391936834	177.643094987	32.9537097843	0.533387948277	0.134472956803	67.05733346	0.30803559323	17.5545400699	0.0875103442207	5.85341954601	12.6436490618	0.429024834703
TCGA-E9-A22A	1189	Alive	T2	N0	M0	Stage IIA	74	FEMALE	NA	32.6557784451	7.85285337582	21.7161729878	0.100914760189	2.15015048883	2.46434093772	0.129760630842	5.20183733508	0.244080347797	0.702551321786	8.72918406174	0.643212142181	0.589589505131	0.0584134865964	1.43798277293	39.4799962562	0.00708884667797	39.4632412045	0.203511945983	0.306420461117	0.0230045391229	101.268719855	12.9512757295	6.85310751199	0.147003763953	2.10245004729	0.389429135848	0.00635425769588	0.18957831559	173.871930991	3.69886742307	0.313588191202	0.107807761752	21.0142413046	0.869277903879	4.7818891266	2.4378852141	3.70702619551	5.50337321114	0.606931503808
TCGA-A8-A08J	1127	Dead	T4b	N3	M1	Stage IV	52	FEMALE	1+	8.50917278449	3.47931547219	19.9850630435	0.135047530678	1.48032494379	2.50878616389	0.106861566925	1.73938666285	0.16152356449	6.44216531264	20.864038266	0.167274782317	0.0205159314898	0.180394373087	0.636930901899	64.7547970042	0.0262704000783	217.297907696	0.166101461185	0	0.113669350146	43.1925487801	9.20640728949	2.3791960945	0.0586683996436	19.1584875966	0.883054951903	0.0078493676736	0.568734259878	154.922959901	7.9281510921	4.26110498113	0.41727895034	27.5249391625	0.17896876406	4.36843622794	0.552434551764	2.62571338205	6.10714722743	0.525790293406
TCGA-BH-A0DT	2403	Alive	T1c	N1a	M0	Stage IIA	41	FEMALE	NA	23.0608972073	2.71365997701	29.9324592967	0.262279375301	0.6863348671	4.30364110272	0.325818125191	16.3071861659	1.0368023735	1.41409499232	13.4567881212	0.536859410826	4.21406578644	0.509490107529	2.28041358968	48.8679518711	0.236077618371	135.636251908	0.230527005319	0	0.0729631322821	31.3029209665	16.6887981775	5.67238420381	0.566672480404	0.723965310271	1.42813781752	0.0302305476981	0.429487528661	129.804096822	17.5340445426	0.994602697951	0.136772867993	20.6001691317	0.402073431086	20.5803022395	24.3388628331	2.98411188209	10.0388350269	0.979997472462
TCGA-BH-A1EO	2798	Dead	T1c	N1	M0	Stage IIA	68	FEMALE	NA	9.97375910532	3.47325970123	0.645177925382	0.162182340876	1.42732662954	5.30567539555	0.0481248869931	3.84055120275	0.232773776736	0	1.12933614707	0.150663708711	1.6815539782	0.116985938529	0.62467491535	22.8021312128	0.0630977102515	3.78811610474	0.274953227487	0.0757623220949	0	100.520366637	12.1699169043	1.62850218642	0.468032564849	0.164734806791	1.34600055556	0.0612724076665	0.120530966969	93.7907171132	0.355930372258	0	0.143939272979	20.1179556945	0.402991074973	7.81037810833	1.16247734334	4.58010311565	7.05496774623	0.806835153941
TCGA-AN-A0XN	10	Alive	T2	N2	M0	Stage IIIA	68	FEMALE	NA	17.3514862732	10.8922210692	2.45592223211	0.218062888842	3.2787789981	5.06502238655	0.0560789679654	4.59006920781	0.195900340179	0.0934225588781	0.736955977658	0.117043603594	0.258393126263	0.131272433835	0.287206996513	19.3715297923	0	7.0449102354	0.169622203196	0.117712424186	0.0795354217476	69.1677270294	10.6091062658	3.16276835993	0.707637319436	2.15424218005	1.83260586259	0.0146460534893	0.0468174414378	125.560844544	16.4520888167	0	0.0621220573964	21.967062146	0.250451966354	13.1231620731	3.29074835799	3.77828478213	7.52148152625	0.793028866476
TCGA-GM-A2DO	2596	Alive	T1c	N0	M0	Stage I	54	FEMALE	NA	43.127383121	1.24693850177	22.341141732	0.400826892237	2.82164113968	3.55033920205	0.987851576293	14.924757306	4.32799703045	8.90809743441	135.381103759	1.47909298516	7.32228332164	0.440827713223	59.8236224304	54.4115786668	0.0844693197948	1035.23702961	0.981551185026	3.51601532472	0.182745079247	297.401662539	7.65462945112	1.37452487837	0.0988120574635	1.0585515338	0.769813127913	0.0336516000889	0.430281595682	118.584187029	1.74711654623	14.94662385	0.171282179222	36.7940773072	3.02112609734	11.5761006096	0	16.9142459879	19.4900473556	0.432046211301
TCGA-BH-A0C3	2709	Alive	T1c	N0	M0	Stage I	47	FEMALE	NA	9.83613082164	8.28063091196	5.24383884325	0.304194462184	1.34947403472	5.11312020902	0.142235127179	4.8155378203	0.730970978209	0.844138064871	15.1202361368	0.500954542386	3.98684565889	0.0864392151567	2.28897690905	46.8108081339	0.244765415911	76.7176099196	0.352540542044	0.16793904659	0.0378241095924	194.340575277	19.0529859046	7.63940771326	0.557778196115	0.450364599988	2.37148211137	0.0661686609684	0.979644438443	123.093247883	31.06590585	2.57801168011	0.141806191331	33.805127998	0.595528534008	22.7822264254	3.006281837	6.08013897042	12.0889830452	1.08345383058
TCGA-A8-A0A2	579	Alive	T2	N0	M0	Stage IIA	66	FEMALE	0	6.98388791648	2.43002957486	40.6189848435	0.520886792887	1.76511699725	4.34728734667	0.280089448391	1.98444726817	0.157073157789	9.49437784715	22.1303235182	0.152499294529	0.158981842938	0.0526272075238	1.29037864602	29.3775890426	0.0478998379009	518.671886307	0.523864609203	0.191713398837	0	43.4474293951	14.6874615114	4.4946090577	0.11206628742	0.944870344235	0.646682839407	0.0143120560809	0.121999435623	116.905383717	3.6026678976	15.1857192236	0.0647524145648	18.3692033048	0.530271103165	26.7772911833	0.895851053348	3.34678659453	11.7337771082	0.236122733585
TCGA-GM-A3XN	2019	Alive	T1c	N2a	M0	Stage IIIA	44	FEMALE	1+	19.1262450971	4.08052681847	14.6968175712	0.273689206506	1.04698600177	3.11803603368	0.188012910762	9.57231119841	0.373084648309	2.81891466203	41.2425574387	0.271665508295	1.4327279211	0.312504114117	3.04961947516	50.9085661513	0.369762452694	269.216206569	2.3184774578	0.318754196399	0.153838897876	42.8800288013	14.4747843462	6.30148441108	0.922566235545	0.514864926882	0.780066438725	0.0849860104157	0.217332406636	82.2483557949	26.741123859	1.67765366526	0.134576560603	38.0511389734	0.339100208935	15.6958539821	0.905130647363	3.52927294425	15.7259286471	0.923497407215
TCGA-OL-A5D8	973	Alive	T3	N0	MX	Stage IIB	40	FEMALE	NA	7.66190568601	7.38116628278	6.79465648935	0.104727760521	0.456787221664	2.19395295365	0.716165265181	7.69278468837	0.22205112887	0.0917744197023	2.7923969729	0.114978747411	1.62172114815	0.0694381454953	0.788046645718	83.9797369386	0.0481529078985	61.5410057572	0.598632868497	0.346907306475	0.156264552466	32.2816521303	22.5052434157	3.88732717265	0.0998562816765	2.61072472482	0.280144904805	0.0431630136033	0.459914989644	84.3766114351	5.73813399832	3.19519887542	0.268514903484	39.6044887847	0	28.3538323085	8.96551651683	3.09662982032	18.3659068979	0.147240941254
TCGA-BH-A18S	2009	Dead	T1c	N0	M0	Stage I	79	FEMALE	NA	2.21191766612	3.27098792193	17.3895586604	0.15004531752	1.07912783418	2.50923146737	0.771739437115	4.05836617592	0.179461663602	0.111258092583	2.8697764562	0.139388689855	0.398900966089	0.00801712725962	0.58185842842	32.5184534448	0.00972929185582	19.3639652954	0.678338452854	0	0	39.1906631122	20.2276600113	0.774728155753	0.142783682301	3.2750521024	0.828943909407	0.00290702801451	0.297362538357	247.518896182	5.15894068223	0	0.0591855474414	26.4861447117	0.0497110626433	19.5535294718	10.6298959867	2.56014250151	6.09235385134	0.322382061362
TCGA-E2-A10E	865	Alive	T1c	N1a	M0	Stage IIA	64	FEMALE	2+	6.34767775981	6.55747976758	1.54206677273	0.19069887467	0.661145957113	3.21140382781	0.280875750547	2.47313532234	0.312684266415	0.100267274734	17.3004606249	0.376856830888	1.41743688867	0.144502837116	0.63067151699	13.1381302975	0.0263045021758	7.17822535025	0.728199109639	0.126336766164	0	34.2746967464	14.7701012793	2.73313649883	0.304912230605	0.427314250159	1.30567424698	0.0209588188921	0.46897738955	198.959549224	46.2210266143	3.10300829176	0.088898005946	25.0705669927	0.492802988584	20.9965863455	79.0321577995	2.65388243523	7.68410317753	0.349031988367
TCGA-E2-A1L6	1648	Alive	T1c	N1mi	M0	Stage IIA	44	FEMALE	1+	4.39516411516	2.82447748084	0.773225866349	0.583823596637	1.02478759838	4.91678387944	1.86761010394	9.72771393776	0.132843904721	1.33830443923	2.99053430714	0.0859837205275	2.37279117274	0.222546100189	2.01532612652	29.0540689951	0.144039355744	30.8886279838	18.4375948696	0.0864750560733	0	20.657930062	12.7116031685	3.54463333869	0.577293622581	0.350985938919	0.941027068322	0.0511072807401	0.103180464633	171.953813446	58.2219431641	1.19472116943	0.0456367153584	23.0605330158	0.183989481007	27.8331384677	55.2904736221	2.36195231807	8.97978278647	0.536536596089
TCGA-AC-A2QH	1005	Alive	T3	N0	MX	Stage IIB	58	FEMALE	NA	0.191392967357	4.14356574294	0	4.01914180338	1.39768150352	4.2417698774	0	4.12821272673	0	0	0	0	0	2.35380939275	0	7.47455914753	0	0	0.766256382244	0	0.323366110345	7.46992824214	14.8658689261	5.10365783868	4.17513988691	0.612804113578	2.96511483222	0	0	198.159972669	0	0	0.0673516868349	11.1321217966	0	8.86557896871	8.36312896784	0.92091191596	6.79280494171	0.214208480381
TCGA-D8-A1JA	502	Alive	T4b	NX	M0		60	FEMALE	3+	5.13586911954	15.8189880082	1.49291758878	0.112585161282	2.71147619726	3.42089988006	0.0445436754256	1.78980758759	3.02530411805	0.166963028296	0.836237313782	0.0697260373849	0.00855176486394	0.150389492399	0.0530990592393	23.3361366613	0	5.47183379097	0.187126907285	0	1.01870009832	14.6649193187	13.3515688463	6.39733488447	0.412242459027	20.6681316465	1.70908175575	0.0130875747384	0	199.320955406	41.2422491732	0.645883293671	0.199842056486	12.4305835046	0.261101757016	7.87505242311	0.0122269504282	1.50492385637	4.37022583528	0.370150341075
TCGA-BH-A0B1	1148	Alive	T2	N1a	M0	Stage IIB	66	FEMALE	1+	2.58119457766	1.32746031687	1.56835911267	0.113725404959	0.415055766042	2.49910808647	0.190103056692	2.13269305672	0.294712689881	1.35204291533	2.60803158238	0	0.741172635719	0.118491837373	1.91364317357	34.8055686749	0.00958649011463	52.1466674775	0.594663518086	0.046042542522	1.05773408496	25.2777212616	12.4061989576	4.61083019257	0.642271185304	0.37041888113	0.510790442609	0.0200505206503	0.0732494994668	245.444215503	16.0878514768	0.424076049544	0.165231078411	34.7205787048	0.146944284645	17.9877433223	0.465624516703	1.41755903672	3.7402342973	1.05528118692
TCGA-AO-A1KQ	1882	Alive	T4	N1	M0	Stage IIIB	84	MALE	1+	18.1829908387	2.93827858383	5.94518849224	0.1224109944	1.14580535138	2.19044631975	0.349020568624	5.52251543013	0.380665060129	11.0815078019	8.63363356284	0.321374220106	0.583355796887	0.121996174534	2.17545625918	92.0712925868	0.0134590988075	339.7139756	0.917685604666	0.258568515377	0.131031342252	68.6950877162	13.1526216737	1.47025836969	0.137405929599	1.71477670428	0.263575969794	0.028150233855	0.257099376085	186.349993625	27.6355946804	0	0.0818748314674	39.7952621617	0.962755110446	17.3206835278	0.398243603474	3.56923666519	8.5381438748	0.251419313139
TCGA-GM-A2DD	2282	Alive	T1c	N0	M0	Stage I	53	FEMALE	2+	35.917497303	5.70616933728	9.14414925988	0.148851046347	2.49152070534	2.29126628682	0.0695997138007	5.53490431635	0.743423716943	24.4792925366	12.5762651509	0.926051873823	3.86166858046	0.187987462275	3.47541820882	58.3377214862	0.114067347722	258.775728102	0.210518438998	0.876558681239	0.481218870612	219.976662106	7.6123132814	5.10291317497	0.658687517276	4.33605208078	0.886281460317	0.044307034301	0.348631293674	143.457666129	1240.66236877	2.01839170022	0.485728762598	23.778859804	1.28220019862	2.88706660918	0.0955233534644	8.66786417383	12.0772715835	0.499724840186
TCGA-B6-A0IO	5042	Alive	T2	N0	M0	Stage IIA	66	FEMALE	NA	10.9731016806	2.11806754226	1.10113784493	0.185448989842	1.04353705036	1.735575912	0.211963072076	6.56016584073	0.30970719904	0.728292618963	0.920206803749	0.0829486169842	0.65110329039	0.0787198639614	0.428142476895	56.0943814812	0.0347387426275	9.38504352164	0.151376799034	0.125133913622	0.112733255515	53.3143301291	15.1538390137	1.10161133987	0.091433966112	0.571381817221	0.267262840955	0.0103796349728	1.32717787175	270.218422906	48.7448382761	0	0.0792464471067	24.3490864752	0.133121184704	43.3397405473	3.90307540828	1.42466909904	10.9713109463	0.222103453864
TCGA-AR-A1AM	2991	Alive	T3	N1	M0	Stage IIIA	52	FEMALE	2+	7.83568531878	1.65470345337	29.2824254898	0.560325170179	1.18428138468	2.53370697222	0.260026723626	12.2318014899	0.131012001388	1.6650407351	33.1338055885	0.254394042468	5.26671897482	0.948141560632	2.76389342755	50.8916119391	0.106539801248	96.485603307	0.344095290379	0.204678178168	0	33.4835630753	11.8919110643	7.20039901358	0.540441289384	7.0168714839	1.01204912781	0.257848664729	0.610545701922	110.226922648	45.3442868287	4.71298436572	0.172828377223	63.8092681256	0.163307057049	25.0205777593	0.999259122907	7.26165230081	15.9129501947	0.38619162801
TCGA-D8-A1JC	480	Alive	T2	N2a	M0	Stage IIIA	59	FEMALE	1+	8.53471808156	1.8432406688	24.5846170198	0.102355312239	1.1280226324	4.72389109187	0.0548387316404	4.83947918768	1.59148658496	0.60295247614	6.87713195142	0.618057432283	0.126339266065	0.130344138224	0.697295564627	43.7968266588	0	47.1162512399	0.309625599908	0.138130930898	0.186663420132	63.2346409352	20.71603017	2.17504429395	0.183510441504	3.72680340843	3.76610289221	0.0386697860227	0.549384384252	150.673072822	9.65294173135	1.59032321757	0.102056930247	37.1369625323	0.257158647948	13.796221668	0.738594482714	4.09588376151	5.50698429287	0.313394028958
TCGA-BH-A0E1	477	Alive	T2	N1	M0	Stage IIB	52	FEMALE	2+	2.88046752391	2.7121274375	0.950284803559	0.0962515844315	0.357920900545	3.75050787887	1.01261875619	2.66230074608	0.122447608192	1.89779909749	3.45354173073	0	0.648028960118	0.44672702285	0.965687771529	31.4010088563	0.0774473635263	24.4356011067	0.23822327189	0	0	13.8750200683	13.5087806682	1.57163605336	2.71087400405	0.227232851143	1.79245035872	0.0297522005685	0.0845383234335	401.559428903	59.8207928269	0	0.0448695564665	47.2782548997	0	28.549534893	36.362990439	0.829374144375	6.85942433576	0.58804405955
TCGA-E9-A244	21	Alive	T2	N0	M0	Stage IIA	54	FEMALE	NA	7.71155162759	2.33167980987	10.2395818521	0.0406847201906	0.752848347277	5.10630853571	0.1046284002	27.9638739186	0.179234496099	4.93491356293	8.74083836013	0.0818895575427	0.703051811098	0.904317623687	0.942359831414	42.5523780151	0	154.825856794	0.127467002653	0.0411787489357	0	21.4881170042	23.4950509179	2.31575325781	0.497833802848	0.140275506315	1.56238758822	1.93158049132	0.0327558230171	194.233068992	121.612038489	1.5171118029	0.0869273952202	7.72952648966	0.175228718876	12.4356224856	0.0765861820127	1.43289217242	7.4541864953	0.0991471399167
TCGA-EW-A2FS	1604	Alive	T2	N1mi	MX	Stage IIB	41	FEMALE	1+	35.8726434575	3.23566564642	30.3436290119	0.217736818316	2.02306753237	1.85260062705	0.486273348042	4.73122784661	0.475159699002	10.0524559654	322.779868995	0.276794023524	6.30305963161	0.183082060004	4.02841763467	58.4030665036	0.173881314004	871.400308724	0.470468239638	0.0927919012194	0	22.7192869255	10.4307125753	3.07300006121	1.24200964766	1.04916914611	0.563848208295	0.0577269204173	0.258341088622	164.871402648	34.9020544561	17.5205760855	0.186087497922	62.1798018637	0.394859154125	30.2004702118	0.420660727879	3.55621985507	10.2207408987	0.977451400264
TCGA-AC-A8OR	40	Alive	T1c	N0	MX	Stage IA	75	FEMALE	NA	3.35538238297	4.96272580857	0	0.533568070765	1.61082613589	3.62928031705	0.473162248122	3.05426071419	0.0381437306094	0	0.799458803556	0	0.0726724456349	0.0766801172692	0.188013749073	43.3503498376	0	0.282156275666	0.365744749646	0	0	10.6265427821	10.1322093381	0.192384774105	0.0395843459807	0.0755844601784	0.844125173236	0	0.355516907339	153.020961189	9.79858679735	0	0.0471735341463	32.962344012	0.079243890187	25.3513810757	78.8977541379	3.02598385803	10.8665451288	0.137961316955
TCGA-LD-A9QF	323	Alive	T1c	N0	M0	Stage IA	73	FEMALE	3+	26.6699294981	1.09773679751	28.8943206989	0.192491422298	5.36151697928	2.76521105635	0.152316261564	8.3869591479	0.798128296696	24.7401673829	27.5941536687	1.49016797091	5.02972708744	1.38848592113	8.60445912067	37.4429611498	0.574153474956	416.270617033	0.275147086401	1.13899924451	1.01262379491	484.77644328	9.51786311815	4.75968375959	0.792433372758	4.13200835452	1.43961566553	0.537032592319	0.238426875346	121.084413852	254.243058138	8.83434317072	0.227785386338	37.8754204108	1.53057009341	2.91061165646	0.160271004882	14.0090718255	12.6174390033	0.730010795477
TCGA-AO-A0J5	792	Dead	T4	N1a	M1	Stage IV	48	FEMALE	2+	7.06436396889	1.72007731597	3.56780027218	0.211418583297	0.785402833195	3.11290485911	0.0321929170979	8.31220684722	0.112459334393	0.348598435635	15.4920506982	0.100785780233	0.766393333727	0.0173904875696	0.750466425117	26.8475034068	0.0844178337701	51.8582833654	0.11540622431	0.101361698977	0.0456584229625	18.4891247208	14.0593928848	3.1217601728	0.246879573012	3.52635440632	1.15043751947	0.0231213734483	0.026876208062	150.703012176	0.297622438271	0.622396397226	0.0427944446826	17.0114224487	0.215663189312	3.77552132382	2.59603997103	2.65297890088	9.74082983942	0.489666804379
TCGA-BH-A0W5	1288	Alive	T1c	N1a	M0	Stage IIA	77	FEMALE	NA	20.5931258079	2.74621987448	151.246071905	0.946378416697	1.68250849091	6.6966887589	0.415900799977	14.5793995789	0.881652453109	30.6780194184	60.7568902763	1.73607076354	8.13849541679	0.715609125189	20.451507123	58.9651644167	0.201962095567	461.262060645	0.60051541304	1.69749141324	0	129.14021976	11.5585551761	4.42858983316	0.306057476291	0.759283796355	1.34705234321	0.138792401367	0.192896751505	111.694134288	22.6142312435	26.8024959985	0.0614291223127	26.7742355187	2.88934708637	24.5896879604	0.62577730611	13.0059780394	10.9448471898	0.687170753342
TCGA-AC-A2BM	3022	Alive	T2	N1a	MX	Stage IIB	41	FEMALE	NA	5.97638136398	1.16692486486	37.5509932304	0.461836454891	1.09422843911	3.15842693974	0.082479110781	2.80470188365	0.22606637328	1.44272984255	29.0482716578	0.619718046005	0.620725717624	0.0534658706357	1.41581738203	38.2185151064	0.0108140368924	225.695410278	1.50239259542	0.207753097327	0.14037371441	44.8173720375	17.4149172021	3.12420897968	0.117302232786	0.0790528714721	1.97612187572	0.0064622808447	0.123943609201	177.779568209	1.95204252522	8.13244032301	0.120604557405	39.7894726124	0.607788316649	15.3471468328	0.495060934349	4.56125605597	7.16614755102	0.322252290801
TCGA-BH-A0C1	1411	Dead	T3	N2a	M0	Stage IIIA	61	FEMALE	NA	11.8971454477	4.96264753285	5.82764812036	0.124787679577	0.525673906988	6.50427938434	0.277153827525	3.10427258	0.635000576304	3.06188990408	13.6376680651	0.319671744247	1.73631561634	0.102438228409	0.935127673831	35.560032273	0.0478135692934	42.0661919777	0.500043319194	0.0918566971225	0.0930980038404	44.9623951987	23.6235978332	4.44250998283	0.36305099973	2.7895598743	1.04093601853	0.0400015833541	0.438406963539	120.372352214	10.9503663264	0	0.0969536911727	12.1226406717	1.3192185225	12.5538846001	0.491163342302	3.8591596485	9.03546848375	0.93144805324
TCGA-BH-A0HF	727	Alive	T1c	N0	M0	Stage IA	77	FEMALE	0	7.13812378996	6.2424259177	5.5684096496	0.226682649629	1.35367114535	2.60728668407	0.528304793625	6.10671827283	0.558063000728	1.45673158514	13.6801241279	0	3.81925709343	0.236183319503	2.03651338235	37.7279960229	0.143311710823	124.625042486	0.367348255403	0	8.06123762319	114.455855873	8.47737429771	2.72867350918	1.4669005752	0.324269084346	1.05093447713	0.0499570121238	0	214.212143392	75.9571103452	3.69813355538	0.108974812678	32.9541667339	0.366120039351	15.5340928488	0.513390842294	4.2462860856	5.69099627091	1.05437308065
TCGA-B6-A0WW	558	Dead	T2	N1b	MX	Stage X	58	FEMALE	NA	10.4543927673	9.0807320138	6.44581054885	0.0555327767263	0.383334992849	1.94236845423	0.190417288859	1.14235908802	0.268631851913	0	1.07243536111	0	0.0548361983423	0.0257156681769	0.58008613022	42.5109905653	0	13.8530638438	0.407968605843	0	0.202548120003	25.5905885663	21.2302340138	2.09789902346	0.0896070730171	0.999444316304	0.392884207958	0	0	200.931556706	4.04892332503	0	0.0632810169853	29.2345181271	0.239179162982	7.97442698841	0.29618710474	1.1576763386	7.10645447019	0.37476359391
TCGA-D8-A140	403	Alive	T2	N1a	M0	Stage IIB	62	FEMALE	3+	5.63094839237	1.91568655087	38.3608792079	0.261581360275	1.45384964818	3.17466773179	0.324340201671	9.29825128309	0.188835963958	38.4979316474	71.5792978557	0.169234328713	0.415125322	0.097337391678	2.98807073722	22.5368460062	0.0354375274878	966.666485608	0.64796602182	0.17020138202	0.0383336445991	68.857265464	30.7135542184	4.02714053149	0.316563587739	1.68180629779	1.41501867645	0.0282358022074	0.13538746297	252.813948267	4.13128634209	29.7852418535	0.131740112742	149.751792694	0.422485700049	104.045133336	0.164869046017	4.97936948925	12.0231583091	0.388782977847
TCGA-BH-A18N	468	Dead	T2	N1b	M0	Stage IIA	88	FEMALE	NA	3.19287341247	15.1373850923	0.54194069505	0.41111119226	0.69417244734	4.16797100192	0.621911561261	1.3420020037	0.0501350797739	1.0878516516	1.3426720981	0	0.167157692807	0.0419942733155	0.543664323	54.4090953246	0.0203850844887	6.86088257545	0.674059955213	0.0489533243221	0	9.12047054334	9.07804140508	1.54574112624	0.0910500243607	0.152567308148	0.480867627145	0.0121817728494	0.155760577389	139.489842169	16.5874561189	0	0.051669672837	25.7928766324	0	31.8435776012	9.8784589366	2.21889839016	10.5690899389	0.736663664723
TCGA-BH-A5J0	715	Alive	T1c	N0	M0	Stage IA	63	FEMALE	NA	31.4002994538	6.13256007183	2.21758928102	0.0333516524817	4.29052666682	1.28607928206	0.238930823321	5.10110420209	0.355592955669	0.0918547941042	7.97047677188	0.287698609375	4.57302452989	0.0992842259803	4.27475872206	79.8454349208	0.216877857109	53.3091823237	0.0802994105824	0.405079642	0.0391003515444	81.2914927822	10.2078222214	1.97188257055	0.449746803131	2.07195426742	0.395304287903	0.057601086669	0.1380953325	178.335357014	16.7876965728	0	0.342045536067	60.9997716349	0.738747067476	12.5251141064	0.215253213949	5.56458671317	12.9932898604	0.206317849146
TCGA-A2-A04N	4354	Alive	T1c	N0	M0	Stage IA	66	FEMALE	NA	5.66121948015	7.93874657321	7.59237570045	0.274215825942	0.890068622586	3.53825236524	0.683499120415	4.33509113838	0.104952245891	1.01665051114	9.56261124394	0.0509480540244	0.537386582379	0.114283478047	2.00029898262	80.2031944067	0.0213369601625	60.5942189197	0.508641505503	0.204956743047	0.103863214382	24.1149501243	11.3968724849	5.07574081284	0.493526034808	1.48178759404	0.561658069209	0.00956294792922	0.0407584432195	142.408078041	4.00198674028	2.35969934429	0.075715322748	29.3136520796	0.109019544174	19.1311545713	1.25077388027	2.32524802216	9.24885081248	0.604987078877
TCGA-A2-A0YC	990	Alive	T2	N1mi	M0	Stage IIB	59	FEMALE	NA	6.35082761767	6.78015071434	10.9628695453	0.446798976157	0.696099447229	2.91061483314	0.402578976013	4.76012772307	0.294111624804	4.55839672457	6.42411800395	0.590787506525	1.28493881094	0.0271839480127	0.499897120906	35.749775084	0	28.237767296	0.443946451991	0.0792217913512	0.0267641186997	46.8021594738	13.7347129808	3.50472980781	0.226283537642	0.19235359362	0.541170115668	0.0689987162497	0.220560669103	113.918693837	7.97867118432	0	0.0585323850454	30.3488943683	0.126417752156	34.7493319011	0.253241362257	3.25211018864	9.9664709679	0.289784697825
TCGA-A2-A0EQ	2426	Alive	T2	N0	M0	Stage IIA	64	FEMALE	3+	44.3457703613	1.72529184671	374.547428663	0.187380748149	0.857742053691	3.46416316891	0.0672397383514	8.56807246613	1.9107251325	3.10842754143	72.4887334968	2.84183405527	4.10509145452	0.254258500805	14.784014202	36.927134653	0.0330598713548	892.305821036	0.084741756248	3.38734590461	0.0715233510263	385.150974694	9.51574553714	4.41396630891	0.267197882255	46.5549624159	1.27523554001	0.0164633379984	0.757822414738	108.381712299	5.06627736624	24.8618932554	0.256975031402	59.9550788764	2.70266960474	0.826878554537	0.0615229090529	10.9229198997	11.2027976175	0.691086454857
TCGA-BH-A1ET	2520	Dead	T1	N0	M0	Stage I	55	FEMALE	NA	2.84223590659	6.66702684869	4.84319470784	0.279962127574	1.03628680062	4.55729471413	0.936604905185	6.8803077129	0.11556722663	0.859757272398	16.5426380121	0.239364240611	1.16696322461	0.356230311027	0.668378610321	61.4316854356	0.0563880067114	53.891149029	11.7814801832	0.0300915045339	0.0813283906323	20.5028227321	10.9143179358	4.07392125772	1.09937647045	1.20609043333	0.708296515299	0.108577593679	1.02926623463	223.408130006	20.074466783	0.554317188783	0.044465733479	21.225579582	0.320122388659	19.7425797068	0.846479719038	3.52890444893	7.68948345964	1.23168560693
TCGA-D8-A146	643	Alive	T2	N0	MX	Stage IIA	57	FEMALE	1+	3.80877442372	2.90277184505	12.8368773581	0.210093775528	0.818456767261	4.91771632339	0.120065690632	3.75227577666	0.338766180519	10.0884447845	18.8776196809	0.610817146307	2.77763817505	0.0972885228507	3.3714215034	48.3891192495	0.029516446552	38.877504521	4.44370297876	0	0.0638573316008	70.9097657111	15.6715503114	6.25578402229	0.593258728258	0.43496773832	1.0584791101	0.0411565382838	0.263121232255	141.732627647	22.255565781	2.17619064271	0.10972830985	21.6715838248	0.351894657119	15.612254895	1.99391389741	3.43258513045	10.9910318957	0.487922728042
TCGA-BH-A1FN	2192	Dead	T2	N0	M0	Stage IIA	34	FEMALE	NA	13.2012144332	13.3373308512	0.328779125221	0.3231718595	1.67500856893	6.70631988182	0.0204368149525	2.02251331555	0.26360052761	0	1.03590628977	0.0639811649933	0.0470830036466	0.18767808398	0.22737921713	31.1048622579	0	34.0745404421	0.178577499853	0	0.0869550968249	43.1787265321	25.731371514	1.74767118432	0.530015162199	1.73492434642	2.84519918524	0.0160123498597	0.358294523962	123.947210085	6.53724332791	0	0.25808566434	14.2208986711	0.136908024788	4.62297425607	0.0523578846043	2.05677753611	5.63948673434	0.420096994437
TCGA-A1-A0SE	1321	Alive	T1c	N0	M0	Stage I	56	FEMALE	1+	7.26371574046	2.62749376789	12.7010695743	0.270823208073	0.506601188832	3.3577460237	0.286221678522	5.30308279156	0.334567388522	1.18012897518	24.099524011	0.134410350738	1.97822063246	0.13915424547	0.955347416012	46.7817503606	0.0844362465074	62.9125781358	0.466535225738	0	0.0913367634356	11.9622164303	20.4942663358	3.74655388183	0.188567339657	1.03854193554	0.814847287565	0.0420480300921	0.286742081574	156.904726014	61.1251366845	1.66008573543	0.15219121338	30.0072530609	0.335549244395	27.1847794903	0.843275035648	1.85213138976	8.01230955976	0.58418151293
TCGA-V7-A7HQ	2033	Alive	T1c	N2a	M0	Stage IIIA	75	FEMALE	NA	5.26459295516	1.0913808059	2.54317557844	0.0114363806354	0.756218465301	0.597894777619	1.49995085186	3.48781616887	0.0533460725101	2.7560121361	3.18861683495	0	0.813090799959	0.0357470985889	2.17369857189	237.096619271	0.173525475601	139.902692425	0.333595979512	0	0.0469266931283	4.7403408741	7.57142841492	0.833219684319	0.115335106474	5.2955155201	0.22801992231	0.0345652712982	0.055245516001	126.516401115	43.6810351683	1.91905476635	0.175932644442	71.8056672244	0	4.27176372744	0.145315339332	1.58514470774	7.06307355907	0.0707470028959
TCGA-AC-A2FF	2759	Alive	T2	N1	MX	Stage IIB	40	FEMALE	NA	7.5291330676	1.06883379845	278.946767271	0.625749262736	2.40936109645	5.22868553234	0.386749071807	7.31350067861	1.15034508118	2.23279622862	118.523107369	0.87677772529	7.05635135753	0.100858091275	3.9284780717	26.7320845266	0.419649201057	349.12056363	0.174797842153	0.377909093023	0.113486214121	79.1143021902	10.8338249112	20.1398589486	0.923235874965	4.63201891013	2.23910129083	0.305632131755	0.133604224806	103.11095112	39.7001815657	15.8567119441	0.0975036863784	37.1444077386	0.670051583374	16.3391963698	3.23117225187	8.71059554245	8.46245569789	1.83535688634
TCGA-D8-A27K	1461	Alive	T2	N1a	M0	Stage IIB	47	FEMALE	1+	11.5104726224	1.87056075642	17.4240286573	0.594785437627	1.10438610078	6.46263209946	0.099756683317	12.7248228049	0.160836671566	1.35322671545	40.4251759645	0.312306434703	2.23256351051	0.408010423376	2.45383627266	41.059304584	0.0373695470435	74.3756711977	0.335260338564	0.314091042901	0.181906009402	40.5433846193	18.318992981	5.11397937025	0.330841770374	1.78867336504	2.11944330333	0.100491268614	0.285537311728	102.049957712	7.90497591193	7.43899838449	0.161023755408	16.540020771	0.143202603146	25.9463986472	14.5362294348	5.3459753713	10.427191938	0.833116207192
TCGA-E2-A10A	1229	Alive	T3	N0	M0	Stage IIB	41	FEMALE	2+	12.0068995477	3.49600078034	1.69660519211	0.171662552877	0.851765195448	3.76802971889	0.367885416557	2.62790911468	0.130490329759	0.514806005137	1.7128043067	0	0.271214870999	0.0476952622406	0.241686569239	43.4651425669	0	58.1262780346	0.237385385717	0	0.0626115411653	19.7832593403	12.5398113834	1.32016307863	0.0892532331928	0.127608777832	0.867311229095	0.00576480240377	0.221132579479	267.734879834	33.4122917629	0.853494166411	0.136929703417	28.2863879005	0.0492899366621	74.8409947948	34.2962358627	2.13973125165	11.4661579353	0.266018290259
TCGA-D8-A3Z6	563	Alive	T3	N3a	M0	Stage IIIC	56	FEMALE	NA	5.84478043763	13.3895070384	1.98412148782	0.162318608227	0.757900707676	3.36076260472	0.0569226533222	9.97476293912	0.137663710229	0.320044714087	10.1252987825	0	0.262280546179	0.107622879345	1.13846674977	59.0233157607	0.037316337871	64.0525852784	2.4534809326	0	0.0605489999624	30.7954135999	17.8637500562	7.60405214167	0.15179194164	1.26003108391	0.645367418012	0.0445991922937	0.0356413431597	150.29752667	102.144740645	1.65075694634	0.208086973333	35.3629085115	0.142998702039	18.8560091979	0.21874859568	1.85609316088	12.8273051951	0.495838556247
TCGA-A2-A0D4	767	Alive	T2	N1a	M0	Stage IIB	37	FEMALE	1+	3.52348415331	2.25738348586	31.0194657676	0.313589834679	0.406824863965	3.04741063819	0.120968274702	1.83296155385	0.0620568777717	0.96181124619	3.11744817206	0.103285412233	0.388477908217	0.0415841921147	0.757426356375	33.9850058483	0.0288371724021	16.9978278418	0.243928707634	0	0.0233954086911	11.1570104558	11.3357735495	3.31457418129	0.0552005543458	1.033952069	0.630739793553	0.0387733364088	0.110171106382	207.134671873	17.0598849127	0	0.153495329157	115.74592805	0.0368353243222	40.2938038024	0.209292171539	0.984607994114	5.40005963334	0.283771853586
TCGA-D8-A27F	488	Alive	T2	N0	M0	Stage IIA	40	FEMALE	1+	8.91161561982	4.52651952635	7.45947604909	0.139392663105	0.835045826327	11.0210726224	0.0584469157715	7.64551958641	0.150773375111	3.65127557711	11.148047223	0	0.386002167352	0.0189436768177	3.78399944433	30.0039016471	0.0229893519977	44.2494767848	0.180713086568	0	0.348154060433	79.977540241	24.6691169286	2.69224775226	39.3565402163	0.490833059315	7.8143849151	0.973111020319	0	93.2191529109	203.945844677	0.677984222949	0.839097482202	7.33142536798	0.0391541040609	15.2961250638	0.329422423837	3.564697744	12.4290434139	0.298226953473
TCGA-EW-A1PA	575	Alive	T2	N1a	M0	Stage IIB	59	FEMALE	1+	7.45876523324	1.67666182857	22.9135907035	0.684077213795	1.23968332127	2.73543772327	0.324781486622	7.37085114575	0.490914225847	7.91295846488	154.83231181	0.317746092203	1.57442635122	0.109653553388	3.14030907125	49.4677901578	0.652050517349	457.844883485	0.866393492275	0.191737070495	0.259104149318	49.4686714287	13.5567801364	4.39825335873	0.840600935365	6.01271147414	0.639655405767	0.12723398445	0.152518124257	118.968933088	29.7632124809	10.0073295565	0.148409272498	39.6140213144	0.27196747588	18.2031229941	0.482898079681	3.39229377166	10.3474228383	1.50332279993
TCGA-LD-A74U	402	Alive	T3	N3a	M0	Stage IIIC	79	FEMALE	NA	7.48582473575	0.451582707073	7.28888127607	0.629836243293	1.77723829233	3.29719760293	0.118932120186	9.50704386291	0.246539610828	1.27369481482	5.00776876172	0.265956161618	2.0745692618	0.146849519827	2.8535050325	43.8292641472	0.534633587947	28.2876039328	5.55589640314	0.0534951822226	0.0722907867872	47.2222352596	10.9806435421	10.9995568683	0.309153216678	7.90574379646	0.971646361422	0.17638386602	0.0425529858588	125.530103954	56.7354105417	0.985437567258	0.406537572982	46.5547816342	0.113819536644	16.4544511934	0.34822503207	7.28573663807	15.9312649198	0.733179108117
TCGA-D8-A1XK	441	Alive	T2	N1a	MX	Stage IIB	55	FEMALE	NA	4.16638888465	4.33651874661	8.7468103869	0.123524690548	3.27886469497	8.21591645207	0.366538782297	54.1113210245	0.216687789271	3.84691179135	8.23448835746	0.0382505433799	0.5441972778	0.719410219803	2.48569684979	40.6979066031	0	175.763068285	0.0821237649876	0.11540735374	0.493860297538	370.021011549	18.4793594356	0.141019856193	17.8236352451	10.2187328647	2.89369599798	1.89781437556	0.0306004347039	250.783264466	41.341392657	3.18888740599	0.308588219692	6.51430677536	0.122773780575	1.11528832858	0.0536600117026	4.11040292428	8.56396515428	0.194152248763
TCGA-A2-A0T5	531	Alive	T2	N0	M0	Stage IIA	39	FEMALE	1+	34.0480502099	3.90512171218	0.605833833057	0.109337971471	0.348282132649	3.86147335523	0.120507056448	36.1811655633	0.0971461420674	0.941034411892	3.64800726801	0.0471586563232	2.04750726381	0.0895089790605	1.11729739597	72.9446094249	0.0296249500757	27.3071076614	0.177186534279	0.0474281343593	0.160230183646	19.8275950586	20.8176340789	3.20458841654	0.403260660334	2.71565109761	1.04981255114	0.0944178998977	0.226361550351	156.441813043	11.6978787765	0	0.11013167508	15.3189577992	0.201821848338	17.162637013	7.35443239202	1.59204397254	9.22023099231	0.371130327736
TCGA-EW-A1PD	424	Alive	T1c	N1a	M0	Stage IIA	61	MALE	2+	4.49040635162	5.61657196164	0.78610159964	0.3572129993	0.504897667556	4.9667873747	0.175909849792	1.76160272885	0.0827218106132	0.146525060069	0.330243022949	0.0458931473654	0.585385483885	0.0316752703384	1.27371135149	33.8923075484	0.211419710409	4.86030284479	0.201991431161	0.0461553939217	0.0311860769741	29.6621668477	12.6330874374	5.28737998687	0.435362132835	0.200717182099	1.06074655219	0.0660417563224	0.624146804169	86.5440850298	12.3326283256	0.850230940663	0.214352553195	25.3251870267	0.0491014828955	33.614615671	13.2303953815	1.68994436358	18.6945359731	0.835608633177
TCGA-AO-A0J4	1587	Alive	T1c	N0	M0	Stage IA	41	FEMALE	NA	30.1262038449	2.33161492759	79.9872764175	0.124079994305	1.10667469381	5.87682510442	0.176889626537	11.2304643297	0.905920899865	7.41039415854	13.810720963	0.651511926618	2.74879011046	0.0955550825706	9.30008217096	30.0757350599	0.0545704219321	282.321834868	0.192334109474	1.17942273344	0.0885452502585	139.308909835	23.5172280753	1.5121404164	1.59300786734	1.2157598412	4.36319296767	1.47765591604	0.182423339453	194.745765594	302.864720099	7.54382230821	0.650097304823	19.0615559394	0.766764188409	33.9796674703	0.201836707124	5.4058376279	8.3345815118	0.329177715325
TCGA-AR-A1AJ	2383	Alive	T1	N0	M0	Stage I	83	FEMALE	NA	93.7108078123	2.91361727237	11.4067340245	0.376689791487	3.79660030876	7.03226414682	0.0525214277528	35.2508502849	2.11699390576	3.49984056741	19.7201408462	3.17893899266	7.21970159976	2.78990048172	12.9670354984	48.2886309904	0.126247223323	417.845169925	0.158861701876	3.47271680301	0.521428949401	386.076162592	18.4312548764	0.890934777149	0.714008326045	2.58889635346	3.69248535846	3.64184662954	0.30693204067	181.38484004	457.202201023	11.6772641037	0.151271004018	26.6762200833	2.99068822954	1.74948309509	0.480559725868	18.7654697943	10.0551949035	0.63041925765
TCGA-C8-A137	379	Alive	T2	N1	M0	Stage IIB	34	FEMALE	3+	3.06731460249	5.1633324215	1.92497355248	0.0875823410487	0.367006095047	2.07426628596	0	1.06056279103	0	0.422123051925	8.12649797898	0.264426514061	0.129725620835	0.148286241218	0.369180094631	39.2449955221	0	22.7154967317	0.141930669334	0	0	4.90718047863	12.0283410121	1.08565306225	0.0883261842375	14.3838386236	0.341500071719	0.0330885648594	0	138.327496521	12.5717948027	0	0.519283914223	8.67100986918	0	2.05668981312	0.409593245294	0.46908649776	6.05014735435	0.277054900299
TCGA-D8-A1X9	727	Alive	T2	N1a	M0	Stage IIB	66	FEMALE	NA	13.4324602276	5.41865591914	3.25653191616	0.387942285052	1.29687915119	3.71277810392	0.227728213057	1.93254491958	0.279743884949	0.108392826169	1.99511122717	0.237648192035	0.0582941906594	0.0644379411456	0.649223522416	34.801887687	0.00710904764139	15.6750807481	0.276981851319	0.0682874804868	0.0461401895181	88.360476983	14.6278868905	1.29999791762	0.0839175244167	1.18290489599	0.668074620921	0.0424824354255	0.407396900631	212.47875031	1.00254270849	0.314481818031	0.0936996490394	26.8674334621	0.181615639592	19.508488138	0.90093661984	3.4274099667	11.3839353636	0.395234458433
TCGA-AN-A0AK	224	Alive	T2	N0	M0	Stage IIA	76	FEMALE	2+	5.78785892678	1.96234054628	1.18380222639	0.0895724675606	0.554026859657	2.83591328248	0	1.29980879749	0.294020914915	0.143904973394	8.7931577269	0.480773433839	0.0589659403175	0.134805100076	0.986510103665	53.1636238522	0	55.8155062713	0.0838677658297	0	0	85.4915462771	26.3400250274	1.33943638887	0.0240888568103	32.4034723472	0.201634610576	0.0225602891101	0.62500546399	497.309318604	6.31781465407	0	0.242416520319	27.5666477502	0.128595933671	29.9717340322	0.0983581651427	2.03205338346	6.05293256316	0.0811571506255
TCGA-E2-A154	591	Alive	T1c	N0	M0	Stage I	68	FEMALE	1+	2.97799315926	4.96077148725	0.117431984665	0.403056074395	1.43166428418	5.23900803491	0.459870898205	1.41762845228	0.0882672745013	0	0.986668736572	0.3427879666	0.184986063648	0.272079546823	0.0464082170166	51.5216081264	0	3.18629576573	0.559332948002	0	0	18.4685761597	16.8357228482	2.30925343612	0.0458004798798	0.444765434568	1.22496066884	0.0214470963817	0.82269111984	129.193033347	34.3763416921	0	0	20.0321574761	0	19.7181159008	1.41860255537	1.30464639408	7.74954871487	0.619349243635
TCGA-A7-A3RF	408	Alive	T2	N0	M0	Stage IIA	79	FEMALE	NA	4.10016906493	8.73020884586	0.21413539909	0.10696695365	0.34808234313	3.11660859176	0.399317826796	1.70849251147	0.0643816013357	0.199568365138	4.22306379483	0	0.0204435886239	0.0790936388304	0.733413741882	32.1747052675	0.0436296098681	20.7959307763	0.299717723124	0	0	4.24082775918	8.3571812929	1.30237241477	0.0946519917404	0.950749642614	0.861077333687	0.00260722979695	0	197.354027043	0.49222398784	0.38600723257	0.0530818148528	19.1253494828	0	20.7933572538	61.6983396941	1.19846167351	7.99142686415	0.283313682537
TCGA-BH-A0GZ	328	Alive	T1c	N1a	M0	Stage IIA	62	FEMALE	2+	7.43639071414	6.75868447159	2.36297805426	0.0606118692068	0.562109090031	2.13673095517	0.629494412951	2.40223131728	0.144989621292	1.61796581474	9.15032710988	0.0563070489506	0.566288035161	0.106872987028	0.695608620113	47.8320760642	0.0235812983113	104.462982244	0.374762133668	0.0566288035161	0.918304921882	11.685308662	9.20944481354	4.14707245935	0.413780401474	0.529465827035	0.436314671164	0.0105688310864	0.135136917482	240.182923045	32.590066453	1.04316217003	0.0956336850693	60.3816661119	0	11.3207303853	0.796489481536	1.04427734034	8.74096894077	0.50081168343
TCGA-EW-A1P6	562	Alive	T2	N1a	M0	Stage IIB	64	FEMALE	NA	5.61475574935	1.11583311923	62.0998580811	0.196170586572	1.66372506457	4.06441376397	0.802596951085	6.94465069777	0.055457947963	1.03144237912	9.8584454311	0.143581467548	0.26414987758	0.768020085237	1.49435173533	114.871896214	0.0300658397245	424.891748538	0.393042773014	0	0.0487844368503	43.1056960941	12.5775400945	2.41214131247	0.0671445693753	5.86100204661	0.332630218791	0.0404253545318	0	130.970680162	3.47679150949	4.6550623163	0.274346254036	21.2130349927	0.0768095388707	27.9771396434	1.7204979572	1.99908907047	8.68213158087	0.330964875057
TCGA-A8-A0AB	518	Alive	T2	N0	M0	Stage IIA	54	FEMALE	2+	2.77824017404	2.96736588686	1.17924516185	0.336038661432	0.276829707896	5.84714179667	0.196756756755	5.04666975108	0.0373210458184	0.260295253234	5.64933820477	0	0.213315134357	0.0312609495305	0.263674085848	56.0048943813	0	22.3065144286	0.501776851385	0	0	10.7516400433	27.7437540778	1.09601588537	0.0629372086961	1.61642867135	0.982226176095	0.0113352892005	0.260886833355	91.7058239184	4.79362533472	0.33564387917	0.169239012657	19.3532920274	0.0387673781412	25.0802925633	0.228741693808	0.732388476722	9.90716861596	0.253098308145
TCGA-5L-AAT0	1477	Alive	T2	N0	M0	Stage IIA	42	FEMALE	1+	19.1385087739	2.24168301867	21.4565261757	0.37044360395	1.71103807906	2.77703430291	0.467672062152	4.53354890199	0.837803157753	11.1670991873	32.9242725187	0.325362760412	2.31449690473	0.182458332309	4.28102308988	43.5657642032	0.204392073168	230.48078209	0.890654509745	0.163610988093	0	36.9423223114	12.134015223	8.89422980378	0.0815105036522	0.806366021248	1.0699878902	0.142498016647	0	120.402638112	43.620446322	0.75347165569	0.0518068569051	38.3817341944	0.609189849281	20.5016352334	0.484964486459	4.27642342884	12.8807720546	0.27650884679
TCGA-BH-A0H5	1620	Alive	T1c	N0	M0	Stage I	45	FEMALE	NA	54.1209435851	0.857196839637	409.40386091	0.371126871261	3.00571953043	4.87193094991	0.391994939761	14.9581232028	5.81173859578	18.6964929476	134.415329058	2.347708824	14.9598951127	0.211754129224	24.9940693263	38.6899666329	0.0782104069865	1314.22910584	0.194747423034	2.57577196691	0.072516102672	756.952431446	13.3313454316	10.1531001939	0.402795364756	4.49997781632	1.30714403092	0.140211547257	0.768341069674	167.706143541	19.9161339164	28.6667603773	0.0453116298963	55.4313575393	3.25396724543	11.9538680695	1.24753707021	19.3151755905	12.6810246002	0.854728758256
TCGA-B6-A0I8	749	Dead	T1	NX	M0	Stage X	46	FEMALE	NA	1.75881667993	0.503480458967	2.00191931211	0.981341744042	0.524259566257	3.83881250314	0.0392964388804	2.91914255144	0.0105595405136	1.34201942668	3.09846060842	0	0.0905324229538	0.608529755813	0.693985186639	46.794603786	0.154567551385	36.2434514788	0.303753443081	0.082485096469	0	11.8490495721	17.1890977828	2.30559687048	0.0273958851434	1.24351108365	2.92978401692	0.0307889624218	0.0656131449186	150.190964686	20.9257493056	0	0.200242770379	33.760974064	0	6.42832996984	0.162997782793	1.52990454584	6.48749607103	0.257800026998
TCGA-AC-A8OS	70	Alive	T2	N0	MX	Stage IIA	71	FEMALE	1+	7.50851532893	0.748103153513	6.25203806672	1.04154250145	1.57018756869	3.54806358769	0.053809597489	4.81806025034	0.592837169897	0.806777910651	30.7771341622	0.168460728502	2.20388112178	0.203474134819	2.99341756031	44.5278552365	1.10530013577	115.002523991	2.18819132308	0.338846722473	0.0381584146929	44.6641215535	8.04616077025	10.064175148	0.949100944993	3.47921929785	1.51321972287	0.0772935111697	0.22461430467	112.02320595	94.2535891622	5.72175386633	0.0715297665052	31.1861325692	0.360475236674	19.0593442943	1.06346779388	7.38359496817	16.0714138302	0.604042807954
TCGA-OK-A5Q2	64	Alive	T2	N1a	MX	Stage II	59	FEMALE	NA	16.8137686577	1.96958929334	6.2445896742	0.333890107845	2.00876492269	3.10856679137	0.105862331137	17.0868068896	0.583159210614	0.396803703787	25.239960293	0.718079429865	9.98590394068	0.257338872603	14.3301460661	59.2404417611	0.451095703711	95.9543501886	1.86784543091	0.611077703833	0.22521291296	52.0143521715	18.623079188	6.63231746461	0.339493470616	18.6461585545	0.920762297449	0.0691197351069	0.220947516882	117.270187436	67.007895254	4.09334347065	0.211086168118	42.2647767687	1.35926375127	6.31848728416	0.619915185193	6.13470161106	16.9257607026	0.411554575697
TCGA-A2-A0YJ	566	Alive	T3	N2a	M0	Stage IIIA	39	FEMALE	0	2.92941686932	3.91971933483	18.7895845345	0.179420830391	0.940843658468	7.31783467065	0.0173030387929	1.83469459611	0.334770131671	0.605331706342	0.487255930574	0	0.345481998254	0.196287707718	0.311687623794	38.1289231218	0	49.4858669935	0.157009642038	0	0.110432135616	26.9696894165	21.8944405827	0.753458579496	0.383602688836	1.47678874144	2.9974428854	4.18911920631	0.0433362471586	155.138450005	264.007907858	0	0.230011444509	4.53280737114	0	6.57899986103	0.050662102291	0.730918621899	6.3484754807	0.105947062772
TCGA-A7-A13G	718	Alive	T2	N0	MX	Stage IIA	79	FEMALE	1+	6.18089660301	2.69258751967	1.38476663623	5.70344039687	0.897643764093	9.68008042396	1.39444241037	1.82539545279	0.208170843998	0.0645282412121	4.16916196969	0.0808436203822	2.39950625737	0.1813433367	0.615655262911	20.1925718678	0.0169285867784	16.8154730395	0.694283729784	0.162611167855	0	11.2601780915	20.0745371795	2.47245616441	0.459070245177	0.206252516693	2.09891296733	0.0910460680309	0.258699585223	93.0488715681	13.8465046453	5.24207054268	1.02980534528	12.4997836972	0.0864953020503	76.0410940123	1.67282661053	5.93215374484	13.3440553807	0.72657655699
TCGA-B6-A0WZ	6292	Alive	T2	N1b	M0	Stage II	50	FEMALE	NA	2.56071698672	3.58831638551	0.0841832840096	0.130225658821	0.413029185726	2.78243192404	0.816318124253	7.9022439436	0.0632760236429	0	0.206299240286	0	0.0843886090925	0.152644101741	0.399223035322	82.1386062909	0.0308738813753	1.98459358829	0.390416346427	0	0.0667940728339	2.76559268234	8.52161370722	0.543574330408	0.0426827943123	0.888448309436	0.311469871974	0.00614989863632	0.0786348402908	167.606823808	287.157020972	0	0.156510840145	17.4323246473	0	21.1043361432	0.344729289883	0.689555975794	12.2985215296	0.244882145845
TCGA-BH-A204	2534	Dead	T2	N1b	M0	Stage IIB	80	FEMALE	NA	1.79675707372	3.76876614468	0	0.316157111826	1.14306939532	5.31807473321	1.19165664748	0.69966327744	0.037525307057	0.0930559541895	0	0.0291460765608	0.0285976834826	0.0201165077439	0.128242736867	23.5096048712	0.0122063283158	0.421924155928	0.456808529006	0	0.0396116561753	26.2883070585	15.8999546812	1.62402132858	0.194712828799	0.0956044424773	0.603038696095	0.0437657402747	0.0233168612486	109.061978846	2.04844103184	0	0.111380905361	14.3036902582	0	40.903253031	0.0272585026885	0.949481961413	3.45212103731	1.22559271217
TCGA-AQ-A04H	754	Alive	T2	N2a	MX	Stage IIIA	61	FEMALE	2+	7.14080069092	3.5392834214	1.14136278816	0.625319673871	0.419605203872	3.90560291187	0.0902959011588	1.15180186835	0.145583150076	0.515742575067	1.23504751446	0.0807679245754	0.574549807712	0.055745704805	0.751762990279	50.6057428461	0.0676509445581	17.0766469102	1.79477708334	0	0.109769534558	45.4256389946	9.45245655335	2.25358082529	0.261694820336	3.3823178255	0.412937394244	0.0227402048574	0.161535849151	81.3985239564	7.32223573936	0	0.0857367595011	52.1733308824	0.0864143144394	89.8272768616	0.113305783264	2.07973705358	10.0028683627	0.532198543095
TCGA-A2-A0T0	533	Alive	T2	N1	M0	Stage IIB	59	FEMALE	0	23.8981046259	12.1139036579	3.01598375387	0.0526978481111	5.22958468736	3.77890868022	0	2.24875701857	0.338677157861	0.101595715338	3.28204352633	0.169711024485	0.0312220978844	1.22990577745	1.08419235258	47.8244922108	0	44.415799551	0.195848281992	0.170680801768	0.0288312165149	28.0742826718	21.3432093431	0.565245573577	0.351468342984	3.37721072871	0.985168709804	0.0530912554379	0.0678844097941	108.825113089	1974.54562688	0	1.09892494504	9.974274388	0.272362981545	3.76984856226	0.0545600370979	1.7926958066	7.25670609466	0.325996041212
TCGA-D8-A27L	499	Alive	T1c	N2a	M0	Stage IIIA	49	FEMALE	1+	17.1477442002	3.5290755901	21.0824315539	0.46133473064	1.37990080351	6.45421344035	0.360575259115	11.402796935	0.459455431997	17.2358191631	65.3558459684	0.218486401509	4.71626116596	0.175931533765	2.46497478626	49.6211866556	0.106752031196	230.388708335	0.750543100519	0.402847307926	0.0494898412686	64.0312135181	12.0992692454	8.00926108842	0.78089503003	2.60126558517	1.25376386057	0.15036959592	0.145657601006	98.1232048077	41.6580738878	7.75818380097	0.100501987667	25.0091273642	0.350640790264	25.2087601326	1.45589875785	5.2598677006	11.1638282258	0.435797367953
TCGA-BH-A18T	224	Dead	T2	N0	M0	Stage IIA	70	FEMALE	2+	80.9976906503	3.4344626291	0.38229042624	0.107523014604	0.928000065349	8.76336425254	0	65.048495948	0.334367472628	0	0.292001917642	0.162315459902	0.209030641044	0.161042397471	0.961406954801	53.9167549613	0.0169943610605	33.4833605854	0.200382123111	0.122432232611	0.0827244814942	13.0205707698	26.8573785829	0.377409524475	0.346995889226	4.47827984129	2.0800543844	1.23389754516	0.0973892759409	287.420253748	23.5346523202	0.751776866912	0.094765600232	12.0075321671	0.0868313706464	0.780325355529	0.0806456087721	1.60768654053	13.4338630153	0.219197805884
TCGA-D8-A1JM	590	Alive	T2	N1a	M0	Stage IIB	59	FEMALE	1+	5.07473133227	15.3852416014	1.20760245488	0.0725773014045	0.438663633081	1.60759541426	0.0608628794032	50.2284453341	0.264947200258	16.9730423361	4.36474977259	0.41919308189	0.00934785966583	1.64389443878	0.303108843828	65.5253677675	0	26.2186218491	0.171819305294	0.0383262246299	0.207168781783	17.6726480238	27.2719275716	0.153268406042	0.496444264754	5.30011447667	4.00933654054	0.0143059139216	0	524.6778799	338.325390978	1.41201880215	0.898054177848	2.13122464063	0.122317738181	9.515735711	0.00445505766206	1.27012686999	7.51415822915	0.246668981115
TCGA-BH-A0BA	1132	Alive	T3	N3a	M0	Stage IIIC	51	FEMALE	1+	6.80442819296	6.43041635896	49.8475091607	0.262877093283	1.03691646745	4.6213031986	0.144865248062	7.91680048942	0.337371298664	74.9739889822	70.7402535254	0.655094552945	2.45982649395	0.64343525321	2.63510814847	72.8851763306	0.200488370938	431.39296099	2.12595678974	0.101359684675	0.102729410144	34.7016142674	18.0379594683	7.92528503304	1.04697301926	18.9060265022	1.24523888277	0.126114076205	0.120940532851	125.59636305	84.6421393674	7.00182032298	0.139079181325	18.9833840302	0.539147258912	13.4823611958	1.28424841261	4.00106055231	12.4215373207	1.07943572118
TCGA-A2-A0T6	575	Alive	T3	N0	M0	Stage IIB	50	FEMALE	1+	13.1436573424	3.1363968133	11.3336427331	0.293094055016	1.99746493926	5.85355529093	0.115631552661	3.81924191069	0.393577737075	4.75158571752	10.0098008667	0.402228443916	4.46952883297	0.437245979034	3.16522844712	22.061067894	0.033690520466	83.2038266844	0.185670317997	0.0809053784334	0.163997388716	57.8377139872	13.0418024747	3.04671051373	2.56888779881	3.29259256505	1.38703240695	0.0150996529248	0.225247928593	96.5545585013	0.902719407017	2.23554335145	0.111013109732	27.1734856884	0.516417309149	8.93483688284	4.59878961105	5.90079201364	11.5600442904	0.749222977952
TCGA-BH-A0BG	1871	Alive	T1	N0	M0	Stage I	73	FEMALE	NA	65.5809745091	1.84970495161	7.10647755509	0.234530926586	1.49137906539	3.37304979442	0.178393619346	9.40566462675	1.31484430821	0.350257119163	4.35377681559	0.51860125624	1.46781808252	0.46118748217	6.39996911251	34.2732658932	0	54.4968235861	0.119908367502	0.320962887378	0.0271083519745	103.922879333	12.0753746885	2.73422026471	1.1059940072	1.17187345374	2.92761178195	6.37711211425	0.0638278469218	178.838401281	96.7398836937	6.28200388125	0.110101111096	18.8372449449	1.96333681109	10.2761463341	0.0932721775012	5.05670950965	6.45610237254	0.206201352273
TCGA-PL-A8LY	8	Alive	T3	N0	M0	Stage IIB	30	FEMALE	NA	6.26775482624	0.35898760434	1.2389186755	0.257532460034	0.600483857819	2.85797952829	0.207929227798	21.4628857588	0.595986043166	3.29071970645	4.12040712818	0.289315667972	0.869358299856	0.823698725284	5.58156688672	41.8493949686	0.499805294343	52.5176822051	0.341637775659	0.07274222509	0	7.2309235655	11.3557774231	0.666645004991	0.328575622916	2.28816400728	1.59087504906	0.330352621943	0.0578631335943	131.514168602	285.52543855	1.33998835692	0.138201452976	42.1096077522	0.309541383362	10.4259009712	0.126833836507	1.83133106385	9.54788691939	0.225665455531
TCGA-BH-A1FJ	1927	Dead	T3	N1b	M0	Stage IIIA	66	FEMALE	NA	2.76348677161	2.30079318554	0.271832604942	0.190541803005	0.117203473387	3.05131506303	0.557602181009	3.08351507481	0.0408643747737	0.031667573875	0.570987396752	0.0396744320423	0.0291959583531	0.034228921762	0.241708847519	32.854957318	0.0332311721092	6.49904982027	0.447199453579	0	0	5.96933767545	29.2604591163	0.817778723972	0.0609611314888	0.378850157452	0.976172908155	0.0223406684518	0.634790912677	140.836448579	8.74009098897	0	0.168460797092	14.4372719723	0	11.5535799305	45.7922268279	0.870171538209	8.29923746014	0.208769706167
TCGA-AR-A24H	4894	Alive	T2	N0	M0	Stage IIA	65	FEMALE	1+	5.30496891095	0.99086297706	0.26105080714	0.224348533385	0.460569019167	3.57795575955	0.346172637176	2.99441668582	0.488364250764	0.0270324720924	0.507722325074	0.440276029846	0.174458344284	0.128563256981	0.578871797821	41.5850880315	0.00709180261318	13.1598989141	0.472635445275	0.102182744509	0.276169579755	43.9074927961	32.6986724329	0.675380672667	0.398206937545	53.8372646021	2.09675992497	0.0233086601707	0.108375638116	157.001537633	9.50105216704	0.627437904881	0.0719018105715	17.0892253518	0.434820189401	64.0445548648	0.233596111382	4.38037513497	7.14434352021	1.23960281406
TCGA-E2-A14Z	563	Dead	T1c	N0	M0	Stage I	64	FEMALE	1+	14.2473628292	2.12248569631	74.6757025045	0.303842683398	2.34954424101	3.77318183213	0.409298756039	6.80405478884	1.52978710427	0.557881545028	3.17835665581	1.92207626061	4.37188635165	0.603004317053	2.77961797688	56.7071082475	0.073178394217	715.977567414	0.350143403375	0.527198060052	0	219.305559857	10.371857607	3.01114605169	0.463039564774	3.68945238178	0.783235049837	0.00728835648055	0.0931915762718	230.968288463	9.04708826021	7.0138923194	0.136021480445	42.2669467401	1.24633111123	13.4176830025	0.674099146861	8.12508718594	13.6277373103	0.591277681968
TCGA-C8-A12N	358	Alive	T2	N0	M0	Stage IIA	58	FEMALE	NA	11.0521156515	12.9338059772	1.22153259519	0.206677797951	2.13783985581	2.76970396524	0.797266169774	4.52798932519	0.367264006308	0.691192763411	3.757126873	0.0509385041217	2.23660854892	0.228524112609	0.232749780371	71.924720664	0	9.12041788084	0.349967252471	0.102459162576	0.173072909757	16.6496139186	9.37067122573	2.22368820469	0.187164441032	0.787168136587	0.668708998507	0.0223093626299	0.0815016065947	148.009993108	12.6053994898	0.471851406601	0.129773366351	28.1394403905	0.108999109124	17.0769063216	1.345818625	2.87247110109	9.25505915608	0.396132957572
TCGA-GI-A2C9	3342	Alive	T3	N0	MX	Stage IIB	58	FEMALE	NA	24.7117755346	3.93246438491	0.187397292433	0.119579838968	1.47554420835	5.45893461583	0.223652376595	27.8958015183	0.146490670588	0.0698596709205	0.41987209371	0.0875230536248	4.07912322399	0.226530256441	4.08799985854	23.0553778479	0	1.66710578333	0.11744478071	0.0440115926799	0.0297375626216	34.6591292354	12.0902237208	1.07069382811	0.976457617059	0.634791350208	5.24966175642	2.42587893531	0	138.698278493	83.0681889356	0	0.185814926875	29.1580756536	0.280925059659	8.00135250886	1.12038810326	2.39482750028	8.60607608819	0.19155726937
TCGA-E9-A228	1285	Alive	T2	N1	M0	Stage IIB	58	FEMALE	NA	1.56442915083	4.96911208541	0	0.264858690599	0.845247905789	4.37529815077	0.625040496148	3.26902867188	0.0775189496095	0	0.586707518531	0	0.803070658372	0.0324658100846	0.350256143413	33.3089236603	0.0236395904483	0.946146465323	0.658464847169	0	0.0767145782695	132.528087036	14.3461121023	0.690522509565	0.0854746095073	5.56284747224	1.36578915586	0.0588608714652	6.2918739944	158.980722791	2.91146412316	0	0.0878809141495	53.4762072893	0	11.1731990238	0.0659882954892	3.93457059419	10.7838066643	0.83236856653
TCGA-E9-A247	1186	Alive	T1c	N0	M0	Stage IA	59	FEMALE	NA	5.14945011442	2.21403391923	0.409914738502	0.0957769498982	0.197053861957	2.36829893772	0.293022082808	3.48856540451	0.0616221497894	0.12734312738	2.79834895377	0.159540679474	0.322861416858	0.123878645238	0.695229191707	80.1858224135	0.0334076854103	2.82614917925	0.205519923787	0.160452340499	0.0271034358952	11.8110750645	17.8016108673	1.72111011515	0.218494124707	0.4768049464	0.384471433945	0.042423188143	8.99809432232	85.2374677003	6.99623355491	0	0.254033410019	23.964516384	0.128020484441	15.8001133765	0.820646311421	1.01416023861	9.63679410319	1.58801967504
TCGA-A8-A076	1642	Alive	T2	N0	M0	Stage IIA	66	FEMALE	3+	6.96514450465	1.69329002939	5.46824435523	0.128948048379	0.918091539372	3.64920811845	0.186532947025	1.98480627886	0.190471926107	0.310747252641	9.36164478778	0.155726748198	0.305593395768	0.241834479555	0.58637110187	48.976347105	0.00815226284442	39.7473985878	2.54937842125	0	0.0529110186929	65.7696560215	21.6341209732	0.900331173588	0.0520172854108	11.7827327293	0.648965512123	0.0121791271254	0.560616293515	197.382184221	7.17388187674	2.16378218549	0.380206198255	39.7457352847	0	14.6808512839	0.191154454115	2.9362625595	9.20408770483	0.219364785662
TCGA-A8-A086	396	Alive	T1c	N1a	M0	Stage IIA	59	FEMALE	0	6.97192526676	7.45774620656	2.8334356861	0.174035926819	1.17755664506	2.70066449951	0.385404121667	2.58560994338	0.0701561553329	1.08734086553	5.57822535344	0.0389218605276	0.114568598515	0.0335796443768	0.263471055879	40.0892316188	0	15.9839107233	0.647629371877	0	0	28.4184301928	11.5238294285	3.5971544587	0.143011429078	0.55607724198	0.635328192541	0.0292225273496	0.124549953688	116.082613087	17.3325053002	0	0.148738786672	25.3687333181	0.0832856833174	30.2974746327	20.1162032475	1.43323747868	5.5809339207	0.289995923391
TCGA-E9-A1R3	78	Alive	T2	N3	M0	Stage IIIC	70	FEMALE	NA	34.7638294476	3.13160982013	0.389543774235	0.0780147905554	2.91233834809	5.45511509832	0.22830274868	6.96886747939	0.0836568561034	0.337112469346	1.40269887651	0.162441650985	3.00441210485	0.218627351443	0.984146494737	43.6019534011	0.0408181757145	5.04961475062	0.275521648709	0.196043866789	0.176616096206	178.747403938	15.6542629662	1.71225332356	0.327731965578	0.198926267812	1.10647599375	0.0203268614101	0.0519813283152	175.4303628	96.1689460628	0.902833597053	0.131050634715	17.4648792661	0.278076406792	20.2322765772	20.8018537828	5.0228506493	7.1641061168	0.387298374218
TCGA-BH-A0H9	1247	Alive	T2	N0	M0	Stage IIA	69	FEMALE	2+	2.11444479967	1.62364280781	0.891117934918	0.0181381208757	0.437907279672	5.08429958943	0.157428849043	4.82232592127	0.183315101308	0.480814438927	3.57941292624	0.0547621817063	1.27613056185	0.009449160765	0.806267813737	69.7654972093	0.0114671552413	9.67986754731	13.7679372991	0.0550751084589	0.0744258222417	28.4882555064	16.6277215989	2.51908642951	0.420719892858	0.311358554758	0.629953581888	0.0102788595595	0.26285847219	152.623646964	45.9590691141	0	0.0697573750082	62.489725265	0.175771622741	20.9985826951	0.44813688384	1.34828037354	9.47449617907	0.265211529025
TCGA-A8-A0A7	30	Alive	T2	N1a	M0	Stage IIB	57	FEMALE	3+	44.3980720861	0.646948376221	41.5897589312	0.19703038229	5.36966454767	4.51301302373	0.108578708208	7.43291272988	1.40048265042	17.5972777279	358.087611844	1.45682308984	2.32279528191	0.888185998823	11.2257557681	40.476449459	0.0305057541715	2982.27873413	0.104259779937	1.46514779321	0.0659976483426	989.372055781	9.18339341181	6.5590445523	0.162207163795	0.998205889345	1.57240058701	0.0729188379129	0.349637541561	91.7923155364	28.7375464808	18.8926952282	0.113406091754	50.1291440422	2.07822382015	2.2016803762	0.942378908284	14.5847243546	8.35867573151	0.300756845146
TCGA-AO-A0JI	1528	Alive	T1c	N1	M0	Stage IIA	56	FEMALE	1+	2.28066940645	0.86375534343	2.12958774843	0.109518732089	0.37185848621	3.16088197886	0.96323613126	2.24451579269	0.204344168299	0.211140195061	104.724169914	0.21162005914	0.778643841297	0.018257416867	1.45041132842	22.3620634842	0.121860926382	21.1216973313	0.755352599018	0.106414658311	0.0359508980779	15.4871333077	11.1834485074	1.10822216165	0.699804120414	0.420347816789	1.56232883059	0.337629159411	0.507888141937	188.092300678	0.687410124993	0	0.0336958357135	133.553201263	0.113207083309	27.2563001866	0.148436255365	1.18310738012	8.57578338585	0.906615160101
TCGA-A8-A07R	273	Alive	T2	N3a	M0	Stage IIIC	80	FEMALE	2+	20.9147220859	2.77759999552	5.06830980237	0.0632283964691	0.626164231744	8.50426206562	0.231710270164	1.89655090812	0.786492797045	0.12189746639	2.72447067235	0.0763590663041	0.00936529314949	1.89729821217	14.7766540847	83.1519509676	0	70.6575893534	0.188534004513	0.0383977019129	0	5.43967443766	27.9204270352	2.06658424244	0.119878951692	4.55858407676	2.2244466393	0.437144117938	0	116.432880595	19.3921279795	3.89029348328	0.291804007299	17.0365073309	0.0408486190563	26.7659752379	0.031243563496	1.50647062025	5.700695284	0.108452300019
TCGA-E2-A14Q	1163	Alive	T2	N1mi	M0	Stage IIB	50	FEMALE	1+	14.8080458084	0.839345266587	4.83061720319	0.290942457048	0.466239336626	3.62377621901	1.72778174891	5.19745451208	0.214283437881	10.6276810733	9.86953091159	0.184927689131	1.4289046809	0.15954545729	1.35352843237	77.9515528471	0.0968092602233	115.570999627	0.655114375403	0.185984418783	0	15.757013258	15.6922144297	4.02482943886	0.404601708162	0.360587931427	0.723874600681	0.156199143041	0.147942151305	195.041838046	26.2944833687	0.428253595883	0.0687065479522	15.9148600868	0	21.4138844456	0.572901190374	1.67508110839	11.0909651184	0.417659149206
TCGA-E2-A56Z	252	Alive	T2	N1a	M0	Stage IIB	69	FEMALE	2+	10.4345637551	6.71209557342	4.28528550062	0.126731594946	0.962424781266	0.93437054993	0.206830103003	3.63065482326	0.303154583374	466.660217377	0.24709422558	0.0588653857205	0.274349616515	0.111728810544	1.14561096825	65.1251833733	0.123263627446	4.08133340995	0.3728320618	0	0	22.494319278	12.3213239748	1.10483645163	0.161234626441	0.605012802667	0.614455055848	0.0147320410761	0.0941846171527	180.655425307	11.7509532407	0	0.212455047136	55.2549753963	0.0629805950565	11.8151531056	0.825796709675	1.07590246839	10.9736968522	0.391989423948
TCGA-BH-A0HA	1611	Alive	T1c	N0	M0	Stage I	31	FEMALE	NA	13.4816227245	5.82025969211	5.56763560933	0.0736131905956	0.444309422441	1.88842754174	0.514686962536	3.87596468141	1.47365381958	13.3048330451	23.2231667627	1.00013034765	1.1993820228	0.0958730616488	2.22849556952	44.8248292888	0.116348034363	85.8947926092	0.149116381339	0.111760597579	0.0755139172833	25.7559393032	9.19550564841	4.00845704362	0.181884062297	1.4580487984	0.500086190091	0.100814972043	0.177800950694	293.606819432	63.0059744742	0.514686962536	0.0353886090043	23.9402823331	1.07004827469	15.1134098507	0.415715274954	3.32141299464	8.296240137	0.517478623531
TCGA-AN-A04D	52	Alive	T2	N1	M0	Stage IIB	58	FEMALE	0	3.29013008391	0.842717989067	2.82870971391	0.146284556441	0.250380688403	4.03730397553	0.0613366654928	2.93465917994	0.138449462359	1.25683139242	0.345449771924	0	0.122468163045	1.79585337805	0.675930053731	59.1129758036	0.0402099972475	14.981653139	0.395787039696	0	0.0521953709444	5.63275044776	28.4476377231	0.270307662525	8.14605397834	0.59908482708	2.01771691658	2.52062078338	0.0307240933514	152.399908671	343.794356523	0.355752659858	0.342449484399	25.2392573622	0.0410899728712	2.11450174481	0.0314281658991	0.371617011825	9.31911241951	0.0947857993061
TCGA-BH-A0DS	78	Alive	T2	N2a	M0	Stage IIIA	71	FEMALE	1+	16.6267969521	2.24261004959	42.8256480935	0.0748286357841	1.55573183885	3.29055809361	0.115461535651	3.90192683415	0.248209923994	1.05791741131	8.74268715887	0.240982220241	1.2117963075	0.363835901148	2.1104481365	52.7833916493	0.113538321494	499.223357589	0.452714387522	0.12117963075	0.16375625777	42.1243478321	12.3039238348	2.96819424046	0.406500279655	0.491845260447	0.524586153995	0.026385539934	0.144589332145	126.923516667	1.38766942931	5.5806408898	0.10232296927	26.9234830217	0.257829001595	11.9587404496	4.40891017889	2.885603837	6.03974809543	0.493760104127
TCGA-BH-A1F8	1	Dead	T4b	N2	M0	Stage IIIB	90	FEMALE	NA	4.70931737733	1.58918799083	4.25585572725	0.181530647173	0.910034331679	2.61716130307	0.163394055291	0.790271180318	0.159944833934	0.174985664656	5.89391664181	0.0730763997285	0.250955050775	0.0189138916944	0.241152119104	41.2140202969	0	104.227824984	0.251031584795	0	0.024829047012	15.1945885476	11.3826977693	1.53382161925	0.117166336099	3.6674697923	0.399883081228	0.0205746564468	1.28614463522	403.318577461	19.0763734486	3.72305025985	0.147386900297	13.0586983452	0.039092542104	5.06974623033	0.99098490658	1.23350462877	2.70027708738	0.467905509572
TCGA-A8-A08Z	1217	Alive	T4b	N3a	M0		76	FEMALE	1+	19.7140227931	5.44983848763	2.28924861828	0.217580344256	4.22503413729	7.07432597695	8.1472223927	4.88320553094	0.209984269376	0.144645248797	1.60286402404	1.26852239499	0.222259772542	0.625377987445	0.444679828573	32.8625381574	0	10.0101086951	0.515522018928	0.182253013484	0.0615719640149	167.896972541	17.1078673219	2.5243625856	0.332925650936	0.201444493575	1.40663920877	0.0368490584497	0.0724869939994	127.020464032	1.2575763724	2.93763080945	0.211602563906	25.6996184093	0.193886184558	15.9353338544	2.17677648536	5.11682015369	9.17790441076	0.499996278228
TCGA-A8-A07W	304	Alive	T2	NX	M1	Stage IV	76	FEMALE	NA	6.36333650782	2.01787398604	12.0015823059	0.16576436898	2.72196120976	4.04848959513	0	2.29626694393	0.112061374087	0.972621576994	10.7779560527	0.0870385786231	0.320253446084	0.00750921070474	0.449252971201	50.1810833161	0.0182258058747	20.5245257782	0.350384031054	0	0.0591459067091	138.068843327	14.646300204	5.06129023915	0.0697762300444	0.393358861021	0.59101163607	0.0245057071701	0	156.410624918	0.0514053350257	0	0.33261546089	21.4198750785	0.186246684956	21.707572275	0.6206882631	4.00281756448	7.34388167767	0.312090704458
TCGA-AC-A6IW	413	Alive	T2	N0	MX	Stage IIA	73	FEMALE	NA	62.2336830716	0.987196843503	2.90775884347	0.110444414182	1.63250009567	3.48576898326	0.0516415558147	14.4674115005	1.21769428629	0.25809067804	21.9104476299	0.525438159518	12.7797376168	2.90124285726	7.59242594996	48.6349179472	0.0169271250767	64.4229526571	0.0694223781736	0.569089945078	0.0549314618802	113.003390313	40.1618303126	0.738286170121	1.36629109988	1.27276276804	1.3399594932	0.662555837231	0.161673279852	134.67567238	315.458205714	1.12320383897	0.180200374648	49.5550104943	1.03785400318	4.09366462455	0.042525817882	13.1386946315	18.1679423261	0.178805214917
TCGA-A2-A0SY	1347	Alive	T3	N1	M0	Stage IIIA	62	FEMALE	NA	12.5604017853	1.88797750195	21.4782138468	0.191074294703	1.83614487316	1.78720696691	0.750982238917	3.67359093814	0.29148910983	0.312767357251	7.41477094294	0.435386377992	3.49231454023	0.127713337544	9.43850684966	29.894450437	0.28262558933	74.0073911847	0.369235266825	0.262724580091	0.118344405446	92.7963373	13.7732354218	5.61440113727	1.0703778679	2.50401714613	1.35413430594	0.220649420713	0.278647281915	132.945969855	3.95997060036	2.82313693519	0.046217130595	38.0734484636	0.605570840635	17.1555060213	0.549706029416	4.63653246808	9.25464433289	0.808958142825
TCGA-E9-A1R5	92	Alive	T1c	N0	M0	Stage IA	63	FEMALE	NA	2.44494798295	3.70819349224	1.52859237507	0.127167365532	0.602516607678	5.79067670503	0.172356161313	4.53310222033	0.0320640070509	0.298173453324	0.871154126831	0.0415071000365	0.44798743231	0.0716200941806	0.365262480321	33.5977353881	0.0347662087159	3.03594788838	0.441122117131	0	0.056411193872	17.9980809464	17.6953081497	1.19290674363	0.049912504428	0.145227575526	0.992528050014	0.00519392080087	0.0996170400876	117.307836015	1.22571302121	0.768973642782	0.0616848579553	14.2428734239	0.0888176243942	20.5189422656	0.936508252435	1.15134660871	6.26873035768	0.255137702884
TCGA-A8-A07U	760	Alive	T2	N2a	M0	Stage IIIA	66	FEMALE	NA	34.0416180564	5.04650251083	33.7109891861	0.286954050301	1.75453484446	5.36749072422	0.181735492403	26.922644568	1.07881050229	700.107456021	208.739973671	1.70686800536	0.761251235839	2.38292160748	10.0836509855	35.9736687245	0.021661620532	889.640293701	0.0777347632815	0.676244847837	2.10887166685	408.316886833	23.4346727486	1.72488065669	0.279888775219	1.78333361835	7.67847422033	0.896414148565	0.124135854935	310.169048128	58.4993687742	39.7670300196	0.197659021127	17.9055484789	1.3834796396	3.0755380172	0.513968889026	12.0533867697	7.90305339554	0.327569323954
TCGA-B6-A0IH	2965	Dead	T3	N1b	M0	Stage IIIA	81	FEMALE	NA	11.9221398166	0.679496757132	26.2518011299	0.407494145202	1.46452521447	4.62554116369	0.269472275539	6.75057465947	0.506878598758	8.75387714143	24.4935914368	0.421815976767	5.08726725058	1.31011079843	5.55607351962	28.5209725837	0.147213190385	153.728489311	0.4075367534	0.141408784592	0.334412666266	67.9688056894	17.7486567434	16.2051235711	0.220741554996	0.635446391728	1.8252419904	0.22872732666	0.393694911649	95.7527573122	55.8042720404	4.5585726612	0.14925535165	33.0487544676	0.601739508903	9.20324253561	0.77255878663	4.20252741015	8.64831740702	2.46843353975
TCGA-B6-A0IB	3941	Dead	T3	N3	M1	Stage IV	64	FEMALE	NA	7.90624128954	2.7214595973	0.382941930324	0.0814528565982	0.211795534695	1.97817480311	0.656978233639	6.30194166674	0.103621228988	0.0356891458873	0.482624259035	0	0.504522657471	0.131157611136	0.673443887948	61.3955781755	0.0468141384186	5.04190297354	0.273595016825	0	0.0303840025798	3.24771227575	22.4298956878	2.85106237775	0.0597415575491	0.91258971509	2.20028079624	0.0111901267944	0	127.548302158	0.422521163391	0	0.180361491791	23.7347188175	0	7.99004128066	7.47480772864	0.480724292496	8.00307360553	0.226953506239
TCGA-AC-A2FE	2636	Dead	T3	N3a	MX	Stage IIIC	62	FEMALE	NA	20.8771997915	3.15387854263	6.30550094259	0.185067946558	1.18523853554	4.29747132804	0.335955520794	8.57749907872	0.868909100264	3.4279905918	18.7634306158	0.657356150417	4.60091280823	0.491513356913	3.04069357783	38.9880641742	0.100943208979	127.347624518	0.541014068697	0.484815812269	0.655156503067	104.282621957	13.3328117544	7.33292964848	0.919292219818	0.338610791528	1.46686048737	0.0438704803786	1.05176984067	112.28205316	46.7178751375	0.405946254293	0.279118654942	54.1146882891	1.26596005138	8.27993330485	0.727494516162	11.9935171752	11.9207828745	1.21015913404
TCGA-A8-A097	365	Alive	T2	N1	M0	Stage IIB	65	FEMALE	2+	10.0715195634	2.10408416137	3.73906325585	0.232595823047	1.1911105694	3.50786848667	0.281064941487	3.00434962659	0.357297737502	0.0540264373834	4.42418538089	0.338432654632	0.697336357642	0.070075467312	0.939280783009	39.9694164159	0.0566940128164	9.15379751576	0.839238670736	0	0.0459954804751	27.9384214319	21.7994364704	2.46990584263	0.413749817437	0.0912765975135	0.767813804787	0.0550539576109	0.460268410299	116.532196693	8.93462208228	0.313495511659	0.0790356597548	23.9969432778	0.325882872302	31.6088132768	26.3696473723	2.63617743784	10.4002008706	0.381387051887
TCGA-A2-A0EM	3094	Alive	T1	N0	M0	Stage IA	73	FEMALE	NA	16.7539974501	5.10549893679	4.15922248618	0.307508624181	0.68870184996	4.79022799813	1.01893624428	4.50948627759	0.0612992685364	0.380027664804	1.25622773558	0.0952228410105	1.95037612751	0.0410765196516	0.394808548498	36.6630925116	0.00996979180122	6.45701550472	0.388441818041	0.0957669715306	0.0323537065982	6.60298067597	15.8738032248	1.69546977091	0.194023993374	1.04116090399	1.8408644728	0.0208522111847	0	126.385863224	67.5149115149	0.441032105733	0.0505404705002	22.9560751551	0.305639270842	35.4748609379	99.6091004449	2.00148290378	6.47059801369	0.385779108759
TCGA-E2-A152	2128	Alive	T1c	N0	M0	Stage I	56	FEMALE	3+	7.33505569336	9.00737858225	9.18077428205	0.19443236726	2.00194282203	2.79747361137	0.0163049789557	3.76104450428	0.0394325240874	0.0407439610185	1.31623123133	0.0510457011623	0.0375639445487	0.0880788569076	0.414648157134	38.5781527321	0	5.91157834413	0.273987295046	0.0513373908833	0.069374852545	44.7063112275	12.0265301676	5.88528622932	0.228480132134	23.0321924516	0.90662787667	0.0223563113516	0.16334624372	164.759728078	10.3406942543	0.945688779429	0.184232494424	12.1767911565	0	8.88894249356	0.614650594933	2.13213247567	6.34573507271	0.294753639944
TCGA-AN-A0FK	213	Alive	T4	N0	M0	Stage IIIB	88	FEMALE	1+	7.31083434894	6.81193127449	6.35154631936	0.0478509662312	0.33357891059	3.2394321578	0.184586622004	2.16325300798	0.0868020727957	0.307504848751	1.76153916871	0	0.153564921419	0.0747847270032	0.782363297879	65.8827732519	0.0201680009368	45.6068128803	0.113731779604	0	0	9.65757415608	18.5780307885	1.64629648971	0.077211788745	0.993412912576	0.368030544972	0.0210910830984	0.231152792555	155.755185687	15.756656799	0.44608433651	0.0204477741706	15.6228932692	0.103046837613	8.37082590396	5.2356760054	1.12093336483	8.14398647249	0.31619524739
TCGA-E9-A5FL	24	Alive	T3	N0	M0	Stage IIB	65	FEMALE	NA	11.680988094	1.60044362571	7.65336956636	0.145748072087	0.917194241517	1.11406699044	0.194617321303	1.81820965958	7.5481401883	0	0.0405959280855	0	1.14582360644	0.163537910297	0.687398359216	105.743691414	0.127583752573	0.464217073757	0.0654066142347	0.136170341635	3.31225155329	6.74097226944	11.5978986816	1.40108617405	3.57288854262	2.11206431735	0.589480883583	0	0	112.219295283	543.887420338	0	0.373688211363	22.5735054121	0	5.48249676626	0.213684777226	1.63038405379	4.86940155678	0.17023544496
TCGA-BH-A0DZ	495	Alive	T2	N1a	M0	Stage IIB	43	FEMALE	3+	31.5989727902	9.29045026156	3.84658252163	0.0259464872789	3.69204510159	1.68678645629	0.0333631329167	2.14738279474	0.537910350756	123.054128281	2.63062903563	0	0.23058923503	0.0180226335658	0.724717822808	46.435111029	0.0218716076586	66.2109426374	0.190614495901	0.315138621207	0.567817335508	55.8787462603	10.208167614	90.2219643028	0.669871428643	3.86010549687	0.467260532238	0.0980256998067	0	187.958385507	26.2174887609	3.87012341833	0.0665250406649	30.8807655217	0	6.72236627516	0.390739793814	2.62775942546	6.61172273343	0.248058578672
TCGA-BH-A0EB	745	Alive	T1c	N0	M0	Stage IA	69	FEMALE	2+	19.8545072117	4.84359629615	32.3110782272	0.120697538319	2.98495798167	4.97540388854	0.205409376826	6.49584616046	0.430533245415	9.47876551982	76.9447895348	1.07178566886	3.16537519684	0.059179381245	1.51632938628	48.0596534337	0.0359089642296	266.76643223	0.271532110653	0.0431164063357	0.0291327069836	43.3987161391	13.8260106861	3.37305568727	0.14320309563	0.16250126223	0.664408198092	0.067058043981	0.171485707017	240.433962207	54.716600557	1.98562397598	0.0728141964655	19.5568497273	0.504553691162	18.8664997639	0.967291015601	5.21769095607	6.57950122076	0.355358131328
TCGA-AC-A23G	2248	Alive	T1c	N1	MX	Stage IIA	76	FEMALE	NA	8.57488301723	1.9908368392	0.992429940685	0.0811895076604	1.86140677966	3.50568909994	1.65137127782	17.4782206481	0.0229524903281	0.213442546113	6.68144256358	0.356546071347	2.86429485052	0.476792981684	1.85541090205	34.2221630793	0.130655788192	24.5167870012	0.181806962883	0	0.302857666782	69.6889913058	11.6929765185	6.36334164374	1.26838101373	0.142943299675	1.2176349077	0.178463159779	0.213927642808	84.8411467698	127.662636956	0	0.132468262937	50.1129647176	0.286103838406	12.2377992445	1.59433288098	4.57607389066	10.4185362576	0.747147740461
TCGA-AR-A24P	84	Alive	T1	N0	M0	Stage I	47	FEMALE	2+	5.13555216709	4.23961625164	11.152672498	0.237157329033	0.542662363954	6.25381952925	0.170770493407	4.88761558749	0.186832092745	4.99886778952	21.8233386224	0.152750879655	0.683812997144	0.24380238439	1.20849445942	38.3153289148	0.031985906983	131.103897852	0.332054977182	0	0.0778498691677	29.5893347968	19.5730135143	3.70209082669	0.612279100077	0.183718597854	1.33617442441	0.057342669362	0.397152287102	110.00311367	7.89383740498	1.4149555168	0.0648592396121	15.7065826622	0.122572134434	31.4195748232	29.8484654801	3.32151515711	8.0219809375	1.05985952323
TCGA-AR-A1AY	1026	Alive	T1	N0	M0	Stage I	65	FEMALE	NA	45.4871560546	4.25629193077	0.904466829707	0.099939071011	0.612170192552	11.1845767475	0.0481897675667	33.4252709589	0.181290352114	0.481679127968	2.11093621243	0.100577886096	0.185035274768	0.0607411547401	0.459563571852	38.206941708	0.0315913883751	6.85845394709	0.215940322694	0.15172892531	0.0341731813761	43.180526826	29.2976386471	1.52535545797	1.68651687081	0.619504792717	4.52887331088	6.46272807236	0	183.667744804	36.324142326	0.465834419811	0.384355540592	7.04165712957	0.107609166887	4.87455426638	0.493837086695	1.67609330036	10.6006389276	0.257598607595
TCGA-AC-A23E	698	Alive	T2	N1	MX	Stage IIB	50	FEMALE	NA	9.94551052981	13.7131987006	0.12454276947	0.102350074134	4.38841612854	4.67336015354	0.150960076515	5.23190004754	0.0748896536241	0	0.69760924364	0.0727089179717	0.33886915916	0.0125458525128	0.313766946016	32.3804139857	0.00761259343428	3.98860350016	0.316114161209	0	0.0494083766912	52.0721156028	13.9932748129	5.48607045537	0.272013321514	0.747295302707	0.980643586303	0.00454915377285	0.0290835671887	123.935505975	38.068242341	0	0.108054749024	20.3803811445	0.0388959561186	14.0026536147	4.9810076147	3.78548299382	6.64872760848	0.548505534914
TCGA-A8-A08T	3409	Dead	T2	N1a	M1	Stage IV	64	FEMALE	2+	16.6050718729	9.8448333936	92.4133886266	0.376791822067	2.04459837127	4.43051365115	0.431728639811	2.53248735749	0.220422683744	2.5172749263	3.05289270875	0.0901070002029	0.640984151966	0.0855133099965	0.526086255031	34.9950013429	0	54.3044854556	0.444956556049	0.0906218973469	0	79.1233450943	19.9908082275	3.62778804721	0.141462346874	3.00821912295	1.96030952011	0.0479203954154	0.108128400244	111.490581444	10.8031641049	2.92136379605	0.124345486408	25.3406882373	0.28921882132	27.0864484092	3.16017908384	1.95934561956	8.5346881397	0.474149495975
TCGA-AR-A1AO	2618	Alive	T1	N1	M0	Stage IIA	47	FEMALE	1+	17.1248290063	0.8784118027	14.4699982347	0.152803918981	9.24659238122	5.53095631336	0.117889194118	14.0060216585	1.2460244856	0.654642942392	25.0335684218	1.43528605338	8.09761385937	0.162746160899	4.41374119977	35.7704063132	0.223264008848	144.348768797	0.149675454075	1.56721520409	1.75559313402	698.193064134	9.70280492657	4.37410099212	2.92861707809	2.30168879631	3.08156612108	0.379730141877	0.360871921993	142.755485217	207.852539231	3.41878662941	0.113180578671	53.8376285062	1.49175019426	5.4367202283	1.91282493358	16.9942678476	10.6540601686	1.16105372971
TCGA-A8-A06Z	31	Alive	T3	N0	M0	Stage IIB	84	FEMALE	1+	1.69085399154	11.133768474	0.660091296698	0.265489930709	0.679912183095	2.75533219114	0.0492372999896	4.07037877096	0.0714463118211	0	0.0184870543743	0	0.189057507277	0.026597796367	0.276514783	48.3810608215	0.00645562219971	4.69779260507	0.761188536467	0	0.0418992313425	244.715287192	15.0940826334	0.539882716449	0.0370723508292	0.150564788049	0.17650039317	0.0096444195856	0.0986536447065	193.209905726	5.80831609522	0	0.0458162282413	7.59086958515	0	56.7666318937	0.0396449385901	1.04077485894	4.34684883948	0.241185256539
TCGA-AR-A2LL	2012	Alive	T3	N0	M0	Stage IIB	70	FEMALE	2+	3.01376156982	1.60557537412	22.0627512635	0.145991355957	2.71396191474	2.85239074276	0.187722097451	1.74603098743	0.176553067513	9.81184950854	9.54467194806	0.14692453934	1.89810805574	0.0591539321788	0.679620176846	44.1445723448	0	124.256181842	0.94633921039	0.0492547027122	0.0332802045353	165.394164425	18.851015924	2.0107549429	0.179949331412	0.621166161767	0.356024422736	0.0306419231235	0.235079262945	93.0588614356	1.73548449154	1.81464694203	0.114373103403	37.0065347265	0.15719585972	23.8162840218	0.343523333429	5.10223959219	12.013696867	0.234903033837
TCGA-E2-A1L7	1836	Alive	T2	N2	M0	Stage IIIA	40	FEMALE	NA	16.131021192	2.90367402978	6.47925171347	0.439603057978	1.25399221242	3.29660020272	0.339156551627	5.13402237614	0.700611343983	1.32422944973	32.5519511576	1.19451515591	2.44174991219	1.15651968472	1.74072507763	23.2141588	0.0277922754233	141.622728114	0.470180205721	0.734152806932	0.0450953812612	318.172609887	15.9103223976	2.25753854851	0.155167823546	0.551454225354	2.27956998762	0.0415204541296	0.318537374909	150.728780568	56.3212559864	7.99137624771	0.845334408684	15.7968482977	1.1360198173	32.790320845	0.217224646235	6.01822242535	14.6785232971	0.404826350261
TCGA-D8-A27N	519	Alive	T2	N2a	M0	Stage IIIA	36	FEMALE	3+	15.5520785123	2.92922744788	23.514382585	0.120892157698	3.03436371215	1.62986757801	0.103632297313	3.00254638719	0.114871132775	1.23007542014	25.3648874956	0.283884780352	0.179063610583	0.0419863204554	0.823577824318	37.2547969249	0.0424608832684	373.630994723	0.204617688587	0.0407867112995	0	98.8915896985	16.0685845419	52.9523358161	0.146302684297	2.55413160012	0.585311985288	0.0431356082887	0.162219874487	143.245046376	8.62269399957	4.88367201087	0.129149719133	33.5417676737	0.173560473615	16.1552694368	0.635302809681	4.43870043861	8.35907780229	0.217180199736
TCGA-BH-A1FM	1388	Dead	T2	N2	M0	Stage IIIA	44	FEMALE	NA	1.82261425225	12.7066122644	0.0362101319036	0.0805209072888	1.40188382322	6.61496101407	0.486175237428	0.713469182363	0.250398227421	0	0.0760597830275	0	0.0622259130831	0.0583622125976	0.186029552655	21.1096592595	0	5.31513007585	0.226934495462	0	0	11.2630137322	9.03067064427	2.68881562418	0.254206259084	0.730403876234	0.663114647181	0.00529056673032	0.0338235550281	122.07750644	3.44591654582	0	0.0448804710868	12.2468341014	0.316646047072	17.5583034138	0.321273222785	0.697752873122	2.62138793819	0.439048448123
TCGA-A2-A04R	3709	Alive	T1	N0	M0	Stage IA	36	FEMALE	2+	2.12060096796	7.16867722629	2.05955393635	0.191315338602	0.120080898006	2.72452235513	0.24098122283	1.07587295432	0.0121416106235	3.12380789786	2.57304929597	0.0943044416045	0.0578312951999	0.0732246252458	0.303225050697	34.3728996753	0.0197472715317	32.2611004041	0.334077582701	0	0	9.23969685452	15.5535301165	2.26779621725	0.296104133973	0.0549930228946	0.375419996595	0.0265514105051	2.48963725836	224.662360899	9.21778448005	0	0.0200212083503	29.5717757263	0	20.4714565592	0.0606354695936	0.463860332192	8.41764258326	0.30520754854
TCGA-D8-A1J9	532	Alive	T1c	N0	M0	Stage IA	48	FEMALE	3+	7.04627118591	9.17491251532	1.50540682592	0.185242207744	2.71348684308	3.02504945392	0.0408330114141	2.11165395759	0.123439955866	0.0765271744529	6.89917899838	0.127835166416	0.164626750896	0.137861453978	0.23797007902	40.467732198	0.0133842886908	13.6357510843	0.27789236542	0	0.1520201979	110.447844529	19.3670034179	8.82607339884	0.0789962615011	21.1105654316	0.538689016568	0.00199955468265	2.45443519518	231.601624178	115.118570197	1.18415733101	0.434238635255	10.8316485698	0.0683859856813	4.86903510155	0.62767024254	2.67321528206	6.28330698958	0.309550851445
TCGA-E2-A1LE	879	Dead	T2	N3a	M0	Stage IIIC	71	FEMALE	3+	17.8395732852	16.9391335322	14.5091217235	0.107906719294	1.24252331078	2.87749921244	0.0333002877473	6.73354977802	0.335560690358	0.0832129639399	0.906482619955	0.521263026953	0.971765052059	0.0719547394069	2.38177106162	62.0116155781	0.0982368393449	13.026611264	0.285383161325	0.524241672821	1.94819540576	38.5380039247	7.87358787592	17.2259748908	0.292516704896	26.3239015999	0.528842023381	0.0358750522638	0.0834020843125	138.50922471	30.8167902807	2.41427086168	1.12879539926	36.5825964835	0.725015079434	2.33753032515	0.731257066041	4.94018515905	14.5584846067	0.854432783326
TCGA-A8-A09A	304	Alive	T2	NX	M0	Stage X	40	FEMALE	1+	6.42391154921	3.25493737993	3.86210331455	0.2849633486	1.05169659519	3.99135572435	0.341148155519	3.36345360757	0.305572029084	1.56288659909	7.64984218125	0.237339183953	1.42635060795	0.11261976964	1.02420986306	25.2249710009	0.0248493137274	78.4801568272	0.229304829144	0.656412371619	0	49.2664480214	17.6073018931	5.49863082499	0.332968541997	12.3567753723	1.35720883527	0.0259866578946	0	94.9419429182	3.67955379149	0	0.0881790936762	109.259062052	0.126965642479	18.19878	0.95030262429	2.97275664494	6.19822159422	0.627210945713
TCGA-E2-A1IJ	865	Alive	T1c	N0	M0	Stage I	57	FEMALE	2+	21.3539466496	3.52189896455	9.86793844471	0.265017558011	1.80945521546	3.55713431623	0.30669409413	23.4199044659	0.576893011977	13.8588407985	18.0887689073	0.320053874746	3.88614544499	0.289931157122	3.16853335998	45.1521798482	0.184302290752	134.36166475	50.3168809536	0.64376550806	0	39.7084528409	11.1278024501	6.27521960368	0.748351439906	2.47294474519	0.926822174541	0.10012350152	0	130.833192994	58.361501858	2.22353218244	0.0849358895585	26.4166777346	0.684856923468	15.5887014797	2.46944258322	4.70989483361	12.1092168503	0.804813341866
TCGA-E2-A1LK	266	Dead	T4b	N3a	M0	Stage IIIC	84	FEMALE	2+	5.07794598015	2.34577214517	0.198900576744	0.179483089247	0.733379322325	3.69583814798	0.0741816125605	37.139008467	0.0199337081301	0.0617899750882	6.87037154013	0	0.094945571477	0.160290464788	7.88659911845	55.2462720827	0.0162102195205	1.17962679714	1.05540443268	0	0.841679660661	38.9585792931	14.851999052	0.473507419189	0.062059697887	2.22893036042	1.28011682938	0.973538069995	0	224.833083826	230.522431188	0	0.34513688739	14.385425825	0.0828248602246	7.74577062798	0.0180998864257	1.64794656223	5.63655396404	0.0612831648679
TCGA-C8-A1HN	394	Alive	T2	N0	M0	Stage IIA	56	FEMALE	2+	4.43090052732	7.96978410007	0.95479823207	0.233859308217	1.7053599967	2.55111427847	0.18991993872	2.76453092433	0.133965106738	0.207630726656	1.27019069748	0.0371611811913	0.319042336082	0.327018394484	0.320729579205	58.6336565384	0.00778152039224	7.361453036	0.929494186212	0.0747470615963	0.0252523856744	22.1423339213	17.8412087967	0.769088725899	0.203571898635	0.438823606597	0.505655192015	0.00232505079619	0.0297289449531	162.349207465	1.05348207619	0	0.110452533722	53.6049994159	0.0795181506344	73.3892313412	0.112952218619	2.48709774669	5.88082687851	0.301104382274
TCGA-BH-A0GY	923	Alive	T2	N1	M0	Stage IIA	67	FEMALE	1+	6.71795490477	2.64571917881	8.03828501779	0.137725723485	1.36755775907	4.47557289894	0.0569230020615	4.34854325179	0.0917763690882	3.17675958746	9.33278639819	0.356415615181	1.22398338091	0.204997216574	1.16611878198	78.797660893	0.0373165664912	44.263424971	0.669570048647	0.119484091946	2.13941110579	57.9995696322	18.6367480929	4.01669623545	0.66272966163	1.22106853128	0.612153727745	0.0520327097882	0.0950441640482	217.515294247	48.8711988493	0	0.189171134716	39.9253816942	0.127110736113	10.3596661333	0.326388793178	2.3949735901	5.85336213019	0.638992514476
TCGA-A7-A26F	738	Alive	T1	N0	M0	Stage IA	55	FEMALE	2+	30.930439958	3.09171924853	3.88345513882	1.27276139377	1.78888906744	13.8837475369	1.05558926249	7.63535661817	0.593691516269	0.858810902371	10.3232874397	0.307415266189	0.263927252924	1.49849872892	0.520241219705	18.4440164388	0.0160931251783	22.6608967648	0.206256049288	0.154585962427	3.23794921299	37.9870465209	15.9631598886	1.34586564526	6.2432895814	0.324921830323	4.29558125792	0.0432763759015	0	77.1571716119	572.279307883	37.0192699496	0.750553074508	8.72579042646	0.575586030312	7.55164270149	0.0359382841909	9.10978287285	15.0979793511	0.701455021992
TCGA-A8-A07C	1034	Alive	T2	N0	M0	Stage IIA	57	FEMALE	1+	8.18223726614	2.01528792916	61.8431653507	0.397672609246	2.01934144339	7.15390555758	0.0979171098142	19.417009157	0.289429701333	0.924353305749	71.9160117942	0.204364876923	0.392684381395	0.0646487584514	2.39211708501	41.8225918426	0.0213969175124	246.794918036	0.0767848515916	0.137021784146	0.0925822865853	243.036952257	24.8583087592	0.502293614819	23.1255142009	0.235865309736	3.12274190532	1.11241912387	0.108994601025	112.132051746	0.68395940912	9.78083130255	0.542343461074	15.5635305327	0.327977674818	9.54164668878	0.051764290756	4.85581933585	7.07362569419	0.317222016478
TCGA-E9-A3Q9	1001	Alive	T3	N3	M0	Stage IIIC	78	FEMALE	NA	4.04162082236	0.969718342851	7.50395607528	0.332205372586	1.39750888243	3.11336238773	0.441894060599	3.56758589761	0.558094634837	3.64397265481	21.5969009644	0.138342970108	0.350661670109	0.413763026937	1.31886964836	16.6775300985	0.714566267176	108.425753842	0.316823262233	0.602911839251	0.156681870907	8.30936188711	8.79169312126	1.19008104794	0.576092089858	0.104203664652	1.98190773184	0.0259669705713	0	385.316668703	0.272353050772	2.13582129289	0.0391610176743	49.9609187666	0.0493381210516	7.47026777942	72.3253923406	6.06849847129	8.40970567952	0.259836123951
TCGA-AO-A03M	1866	Alive	T1c	N0	M0	Stage I	29	FEMALE	2+	10.6952190892	2.31201789192	116.156570589	0.333397248998	0.766720970719	3.15391023204	0.382351222848	5.07797284848	1.37302662309	0.955444552332	21.9691579193	0.471553341815	2.5892335518	0.281651769772	3.48670447297	50.0874507911	0.0531692414877	642.556202033	0.229742177559	0.21888366108	0.320437792121	144.301080267	15.3208856778	3.81435563474	0.271406323601	6.44095428441	0.895388000067	0.0612765314967	0.290186671886	117.401314615	17.3527734665	9.07215174212	0.130916544373	51.207481953	1.31951143204	9.14067609502	0.148418291167	5.84202318795	5.62155807542	0.489850765083
TCGA-D8-A1JB	1688	Alive	T2	N1a	M0	Stage IIB	54	FEMALE	2+	18.7246045375	1.39875563766	39.5606785323	0.512829098434	2.19496753408	5.02107185003	0.453349997578	9.5910197864	2.02667377384	16.5294717422	48.0867647346	1.35478120402	4.0195214166	0.356215113961	7.84979087371	34.6777172368	0.175617653596	500.967982999	0.200839491289	0.713702424759	0.13151764584	220.534564187	14.0041382281	6.36773732938	0.853354578853	7.15260991021	1.30215635407	0.201819352249	0.98060353815	122.680611268	48.5036783635	12.5495522057	0.150660946119	60.3225711273	1.72558613336	27.307946632	0.301676698971	9.80414372435	8.58994891858	1.16863203563
TCGA-EW-A1P3	1611	Alive	T2	N0	MX	Stage IIA	48	FEMALE	NA	13.9987894818	2.87454517547	2.83034649884	0.1339122482	0.906073019544	3.03525254456	0.157217184948	14.4141028131	0.253479645665	2.35718826955	3.41531281645	0.0703138546316	1.31082664746	0.655159680802	1.76109162062	71.6079999004	0.117789300799	22.7147233248	0.61140244686	0.0707156480866	0.0477808433018	12.9084119523	12.4269782945	2.35662716785	1.43739721201	7.87771441048	0.447489519816	0.0703888427453	1.0687705904	176.405521182	6.4783127274	0	0.104495378656	37.1761295884	0.902752954297	13.0503846667	18.5443625803	2.48336335942	11.7741084227	0.631941001224
TCGA-BH-A203	1174	Dead	T2	N1b	M0	Stage IIB	78	FEMALE	NA	10.1847123371	4.72793303304	3.16422760484	0.105617806516	1.74288589355	4.13756617416	0.140491049346	2.63959061012	0.396396472077	0.947884508447	12.2116160381	0.483816051187	1.21914901818	0.0986605280851	1.29513835241	51.310691907	0.0460503082629	196.877527323	0.495767591335	0.0884692207884	0.836871007458	156.75201223	10.2537373676	102.142885406	0.326155743749	11.8496359507	0.974439711536	0.0302707518695	0.70373243809	129.370586366	37.9519597736	7.74105681899	0.392188644629	13.8904944789	0.517639057805	5.79676739809	0.215957745863	3.88235042663	5.67807031991	0.352285162817
TCGA-BH-A0HY	1545	Alive	T1c	N0	M0	Stage I	60	FEMALE	NA	3.1403577085	9.63815871355	6.28499521708	0.195049121019	0.249180826144	2.39909142911	0.0578775522444	1.92182978888	0.0349932676884	0.144628259804	1.54834777116	0.135897150369	0.233345350878	0.101611986943	0.628611434016	52.4549082649	0.00948558336903	3.55489688585	0.155611009633	0	0.0307823661068	8.14437888019	20.2270330995	83.8597236667	0.0393411374765	3.18641154397	0.32809684961	0.0368447304236	0.0362392400985	143.695424583	35.8233400947	0	0.307749397218	14.3251380055	0.0484658530193	14.5194102212	0.487201740016	0.849862203654	6.16339959461	0.523141404888
TCGA-S3-AA17	424	Alive	T2	N1mi		Stage IIB	64	FEMALE	2+	21.765948434	0.379654455902	1501.65345845	0.157184625356	2.02132624872	3.63527834008	0.0568448141778	9.97522215753	2.1079570741	24.5742322987	73.5281376819	0.889815131021	2.25543849238	0.593675350161	7.1778420569	34.5063408	0.136639468067	755.828745959	0.178306758795	1.55115963412	0.120932403907	433.2688105	18.7619431229	1.88381269538	0.114926714208	0.994539007489	0.731364000269	0.0296921366152	0.284740841927	119.760386374	1.92693746494	25.2769940377	0.151129035522	60.2711683858	1.7771059638	8.59569276853	0.0970886519578	15.5204341827	17.15059436	0.395023454911
TCGA-D8-A1XR	482	Alive	T2	N1a	M0	Stage IIB	56	FEMALE	1+	4.39539122584	6.68878345946	0.151448691905	0.26063710662	0.322440422942	4.37590949609	0.429278706021	4.93424133194	0.0819617719616	0	0.296911677418	0.141466846302	1.39672632642	0.0671274055004	0.209479753179	23.9191771175	0.0222172798476	0.781435912908	0.482169403561	0	0	33.5151319002	18.0750646344	1.46093731492	0.430011958698	0.24233045198	1.39285823284	0.013276661011	0.452693908168	169.234119046	8.08354851959	0.327607433542	0.0901019238211	22.5175352309	0	44.7674866781	21.3796763455	1.1122042223	10.6808826606	0.263507500455
TCGA-E2-A574	1179	Alive	T2	N0	M0	Stage IIA	44	FEMALE	2+	88.9071236637	1.47893410876	0.20309180383	0.0539977678849	0.353280117594	2.15866304862	0.0946809566403	13.9986785314	0	0.804423148163	0.497696013304	0	0.159961331902	0.562609096271	0.22071587623	84.669058443	0	6.59454912371	0.0763684642032	0	0.483421224174	2.25948266616	11.0564613774	0.789802802219	3.42184057256	3.13296128837	0.561986163272	0.0148366035148	0	277.97328467	2332.9439187	0	0.151032686443	16.4521151582	0	2.76814624736	0.0485133775837	0.216707763189	10.2258732257	0.00828192201754
TCGA-BH-A1ES	3462	Dead	T2	N1a	M0	Stage IIB	35	FEMALE	NA	2.24490326985	2.79738755389	1.22286447003	0.699529681251	0.187870981197	3.78464020847	0.190032250901	6.64586792921	0.0612774076058	0.189946068474	1.49837354356	0.356958307658	0.350242018943	0.0410618706848	0.181224986965	37.6856056775	0	3.44493096914	0.613110457069	0	0	4.17881350643	11.5492949166	93.3372192379	0.341805588961	0.14744519314	0.712890485072	0.052111936845	0.475944410211	118.84331923	21.2929224058	1.10218705522	0.101044892879	12.7767065922	0.127304279935	15.5081284113	1.36318319285	0.831521694076	7.57519672534	0.27704132887
TCGA-AQ-A0Y5	172	Dead	T2	N2a	MX	Stage IIIA	70	FEMALE	2+	5.57243403033	35.8279960405	0	0.13123225241	3.42958532794	2.54864693975	0.0820917699996	1.36929552752	0.0992667855226	0	0.0256857270129	0	0.0735488866176	0.081300362413	0.246459490252	42.0449984902	0	0.065270656955	0.469017145219	0	1.71732390664	50.4122581182	10.6534066688	2.96095107098	0.701080438483	38.6726412254	0.903351027402	0.0107198874914	0.0685341898027	133.183590177	37.4661236938	0	0.200063618001	27.6186379841	0	6.27923143109	0.736099534447	2.07926117077	5.63653995094	0.861686651522
TCGA-AC-A3W7	471	Alive	T2	N1a	MX	Stage IIB	66	FEMALE	NA	7.48685444107	2.08620766458	3.31413818239	0.576076527702	0.64160112101	3.94208420006	0.118343795967	6.482095194	0.063601493858	0	8.07224309142	0.0823326156287	2.29223181854	0.255715417953	1.48388706475	54.7555860873	0.137923049144	20.6694071236	210.517191425	0.165606175436	0.0559480322419	24.5616301862	15.5011880718	5.80863364687	0.753541100034	1.95047654337	0.958070373438	0.100449888673	0.131732185006	87.346516576	110.186457834	0	0.340851069768	28.4463231614	0.176176782379	26.1868059501	0.847006011862	2.54934369028	18.5426713744	0.486915894836
TCGA-D8-A13Y	1728	Alive	T1c	N0	M0	Stage IA	52	FEMALE	1+	0.760186461683	4.31328140112	0	0.243451715301	0.441223838001	3.10615820952	0.0838502432059	3.53764232703	0	0	0	0	0.0515138497633	0.317069007887	0.124388610787	53.0083449274	0	0.0400012848541	0.805954524297	0	0	12.6032619637	24.8866374511	10.5842199971	0.0315667759391	0.952923546706	1.89573227363	0.00328485488848	0	130.035384325	21.9534568299	0	0.81368114173	11.036098552	0	45.1460559241	0.177993096803	1.28698086176	8.12567662018	0.315385179883
TCGA-B6-A0RV	5156	Alive	T3	N2	M0	Stage IIIA	42	FEMALE	NA	8.24205496748	1.27386138979	5.18969358579	0.291496248254	1.07580716365	3.70133692953	0.460842637577	10.7467756275	0.564688991695	12.0225379687	24.812772511	0.692520799922	3.04355250512	0.199156308474	3.652603296	29.9136563232	0.10875995906	214.351676166	0.371709852962	0.522358546227	0	84.157765781	12.7512267698	6.78420915985	0.343127912	3.89115711422	0.906666664951	0.104711048785	0.0923361066563	146.710749237	106.682286986	2.67288729795	0.37981438323	21.5309302523	0.679189599113	25.9830208839	1.01198655585	5.44455876298	11.0912391749	1.22813496008
TCGA-AN-A0FX	10	Alive	T2	N0	M0	Stage IIA	52	FEMALE	1+	8.59689377089	7.09306708791	10.8559978831	0.2778331477	0.76165176758	2.72545024029	0.132314838439	4.26799781732	0.181330371859	5.02568360496	127.131252492	0.124270697693	0.762078146131	0.371674975584	3.72238536013	20.6556626533	0.0260221805996	117.87963324	0.395766231303	0.124980815966	0	21.7476538892	12.1121184154	5.71998211925	2.31626051984	1.15646292401	2.64288555031	1.57318250692	0.0331388527181	74.7796969426	61.2112419133	1.53485212589	0.518868888156	22.7504219557	0.265916629714	13.2880200576	0.36319566247	1.42515285972	11.44657953	0.408941947552
TCGA-AO-A1KT	541	Alive	T1	N1	M0	Stage IIA	78	FEMALE	2+	11.5658514387	7.21008829824	2.73340770681	0.120717945806	2.14534938335	2.21500903888	0.390158719191	3.41352974594	0.152189244832	1.6983077362	3.07161279943	0.11820607823	0.3576111412	0.169969524252	0.54677888494	53.0683896727	0.0165015028899	55.7482380376	0.211489984431	0	0.107100487869	50.1079407538	21.5264755098	4.94561550633	0.463282277377	9.01274225629	0.677789962449	0.019722023717	0.0945648625839	171.641767813	4.79382502495	1.09496156676	0.133843311739	30.155306272	0.0421565750121	6.30283080952	2.26168414842	2.89336515004	5.1869890569	0.464213101506
TCGA-A2-A1G0	616	Alive	T2	N1a	M0	Stage IIB	49	FEMALE	2+	4.99991841246	1.40450773988	32.3641239948	0.486663322334	1.10426778571	3.95643108229	0.166872819781	4.7442791488	0.145733968312	7.15837727971	90.5893881992	0.478890227602	5.08324456225	0.165264078545	1.87872320059	24.0348944662	0.100279214822	38.2117085505	0.443984840473	0.175136997523	0.177503713706	24.2377094786	13.5334269109	6.40557002366	1.29424878365	0.279261727258	1.40504414761	0.103507023954	0.243798661325	79.9439467497	24.8380112678	5.2425877548	0.129398565721	28.3831685148	0.419210898326	30.5366698629	1.92892085033	4.76725421442	11.088928418	0.817008648651
TCGA-A2-A0T3	1516	Alive	T1c	N1mi	M0	Stage IB	37	FEMALE	2+	2.5160189295	4.35185328753	0.645951896638	0.326958008872	0.677912184799	3.55380094309	1.77141980836	32.441052751	0.354149193815	1.41649315469	2.76686720813	0.133098042873	0.674734422223	0.099519059508	0.743301377893	44.8112971851	0.139353096643	25.2167974561	0.223846093453	0	0	11.3762106486	17.2996090936	2.47207727333	0.406055546247	0.362204544919	1.01836095925	0.0305341641193	0.390420925762	127.321420394	448.95786188	1.23290818662	0.0941908144179	36.603949915	0.237337948792	9.66211591537	0.35268844838	1.22349379912	35.1834218586	1.49577854347
TCGA-BH-A0DX	2156	Alive	T1b	N0	M0	Stage I	62	FEMALE	NA	9.47920074665	3.13055207576	3.48808590159	0.251960228049	2.2412830241	3.19503150342	0.104670954992	3.92205612244	0.180814179748	1.15833144296	2.21767924061	0.0936261301955	2.17029936921	0.0646203878996	1.02988743215	68.4020041988	0.127434018969	51.9312935484	0.261319409439	0.235402841634	0.0954335844463	171.292932819	11.809062734	169.155517302	0.372158980986	1.89043739875	0.858875788791	0.0146446844245	0.149801808313	128.152973869	136.470452754	1.30091044061	0.109324600759	40.5814642328	0.150257132958	19.8838641279	0.968661975373	4.79397815088	9.03101644327	0.826198887228
TCGA-AR-A24S	2976	Alive	T1	N0	M0	Stage I	61	FEMALE	NA	15.1348598814	2.42490247067	3.54804906956	0.0762303336517	1.79548715415	9.51108219981	0.330818549816	10.4845661886	0.266687667811	0.183704732627	5.03748420566	0.537023209866	2.4370000994	0.125756695644	1.2203999978	15.7592657034	0.0963876110509	15.3435202819	0.152358957114	0.154311975406	0.156397272371	202.519158993	16.909947324	1.36919278345	0.93022093734	1.36169373618	0.959123812642	0.0623995279149	0.0920611216913	109.343136536	1.15539797022	1.7766181379	0.276886686872	27.9591075258	0.369363770919	21.3414067401	0.582962045914	7.71824997637	23.7032808819	0.378685956315
TCGA-C8-A12L	363	Alive	T2	N0	M0	Stage IIA	67	FEMALE	2+	6.06461433521	9.80925207116	15.0538529611	0.0617465194915	0.849139407302	5.79228669452	0.136108091448	4.32958827966	0.329168507921	4.29396337709	26.6061755269	0.479375018105	0.640205986239	0.137859482331	1.31602782748	46.1247371725	0.0111534143944	96.5040248089	0.165818175759	0.107136511983	1.77354361053	56.1084967022	21.8380738009	11.8402294932	23.5917893392	1.44431288674	1.79702270364	0.0199952608571	0.170444450882	125.551231681	540.068685573	3.4537428205	2.38601670987	8.5185465315	0.227950025496	2.43295606363	0.024907193088	1.9155478223	14.7820862909	0.443980849036
TCGA-A1-A0SO	852	Alive	T2	N1	M0	Stage IIB	67	FEMALE	NA	2.38228037394	0.578905586306	1.44937675988	0.120111674223	0.412504783644	3.25353523364	0.218796893554	2.03027387932	0.134880343262	0.450259900461	2.5853509276	0.0402931445014	0.128488800863	0.632681374838	0.490956468387	53.4437421647	0	61.1227814875	0.484451640386	0.0405233910415	0.136903348113	40.0409697195	28.0725752934	0.388256722071	0.201886319005	5.9799064933	1.96884392892	0.00504201452702	0	111.42833435	17.5386052335	1.11972527878	0.36783898382	19.4853127952	0	0.597396796647	0.0423941155033	1.12850341423	13.1235836527	0.14072483329
TCGA-A2-A0CQ	2695	Alive	T1	N0	M0	Stage IA	62	FEMALE	2+	18.9909799364	1.41188967903	0.335976220125	0.285130606948	1.18995831747	3.67748171094	0.222764632339	10.6136498627	0.0336713549064	0.173955941637	0.784135300802	0.0435878240124	0.502520529938	0.0300841452007	0.49421886611	67.4942309099	0.0730180323729	10.9592243231	0.68315506302	0.0438368972924	0.11847810079	11.2549494239	14.972608069	1.23079315297	0.407669001201	0.381269348992	0.434091070095	0.00545428867841	0.10461077763	208.312625767	21.2123509717	0	0.0462693427393	20.5638433489	0.326444979837	13.2372243157	26.7061483057	2.1369483225	11.3763641475	0.241540782145
TCGA-AC-A8OQ	34	Alive	T2	N1a	MX	Stage IIB	72	FEMALE	NA	12.6366075651	4.23101054447	112.076340771	0.28422011288	2.38564095706	4.6522342346	0.137048514048	5.86365907676	1.38101191003	0.570776502197	203.385364722	0.50056450633	1.35065210349	0.616942248698	9.74175539243	30.142886623	0.269531461894	1488.64478982	0.483619504744	0.0719178392768	0	86.0588271188	26.5010814059	3.27148276263	0.640149300073	6.85445962459	6.10096565285	0.214756434385	0.228829488608	124.971663235	46.7526289057	144.403450969	0.349178893956	26.0820651717	0.918100075875	7.94322393168	0.677140731816	8.70691311648	14.2375660408	0.642684223198
TCGA-AN-A0G0	16	Alive	T2	N0	M0	Stage IIA	56	FEMALE	1+	7.86918999708	1.97554815892	1.61513228534	0.114726894003	1.35257712431	6.74589883888	0	7.41398667198	0.138743728556	0.245756627063	5.83897021962	0.192433722541	0.169931716518	0.112894450557	0.501511886129	31.5096917817	0.0241772767404	139.930472223	0.0908939766609	0.232240012575	0.104612618277	848.144519469	18.336015436	18.5328561967	2.70740990177	0.530222849169	5.29636299702	0.0240798685867	0.0307893956065	238.858031329	43.3241925024	2.1390527474	0.155246892202	23.8742139295	0.123531921582	10.9941093623	0.0269956839592	2.15789087229	8.02279004019	0.139792572723
TCGA-A7-A5ZW	326	Alive	T1c	N1a	M0	Stage IIA	47	FEMALE	1+	10.147335337	2.46443231327	7.49729974656	0.171420169585	1.03935326131	2.83292789188	0.566793213047	9.97429760729	0.487378587293	1.60518579792	8.8672078475	0.236593227567	4.84595689523	0.0918538412908	2.09203011607	42.7446251637	0.123856062022	35.6016475768	0.196836329614	0.0594862972169	0.0401934440655	75.9040431353	13.7733048678	3.85577689411	0.466271412993	1.8237619182	0.792235617296	0.107320639309	0.425867809621	119.838933786	28.680180378	0.547900105945	0.175803894067	31.6718560164	0.632832949116	16.6928440155	1.03029239451	2.83622815992	8.37972481539	0.528837038362
TCGA-A8-A08O	943	Alive	T2	N3a	M1	Stage IV	45	FEMALE	1+	4.05004409641	1.54951910645	7.10196257125	0.265634450442	0.326786875656	4.74434638755	0.464012073621	6.51692581656	0.187030470055	2.31900818653	8.34813317575	0	0.875991202168	0.0626643756287	0.942375802724	38.4191757238	0.0633726582801	69.3133100298	0.279400174349	0	0.16452422945	14.6508173451	13.4427113663	2.94154126969	0.198137881567	0.595629497071	0.851010569095	0.0530185616766	0.0484224720767	100.851218494	17.5165855365	2.80340627813	0.115653190244	47.3038700378	0.129519074248	31.7041198328	0.728829769019	1.56833199115	7.12503110463	0.295954254524
TCGA-AC-A2B8	677	Alive	T3	N0	M0	Stage IIB	84	FEMALE	NA	18.8807130217	1.63430075698	4.16912013258	0.244121052223	1.55922379144	5.31619859557	0.470852356171	11.8225249945	0.36192053821	0.19153905371	2.5490682923	0.377092511991	1.40430828159	0.526450722623	1.2182988849	42.0048507578	0.308672990184	19.6414593259	0.239204765155	0.103431089003	0.256248193477	70.1922225042	12.5577109581	3.40092385011	0.524451305347	1.0620124587	1.14014929414	0.0171588487504	0.027424909963	99.9679364242	3.25969902983	0	0.0946142852765	21.7887722241	0.476809984767	25.4077001373	1.19026477382	5.32766989452	11.0692492048	0.826919629418
TCGA-EW-A6SD	1010	Alive	T2	N1a	M0	Stage IIB	32	FEMALE	3+	8.83660828732	7.51568406945	35.9891867663	0.0437129063365	1.31213861438	2.42956409673	0.0843119622669	2.65999971271	0.353431798518	12.8096062835	32.8277745716	0.422326283719	0.556823225642	2.15883259148	3.03750057905	46.3743300248	0.0110543465102	329.816716809	0.328690660583	0.159277341288	1.4349310026	149.164494222	11.6678270281	0.986399784777	0.13754258927	3.597950572	0.73941444212	0.108997114106	0.337861026975	92.0045777502	88.7338700544	17.6043377213	0.280192347461	33.7136402918	0.112962653396	6.0097946167	0.129601290653	4.09788069065	9.96473036299	0.479370222822
TCGA-D8-A1Y3	430	Alive	T2	N2a	MX	Stage IIIA	61	FEMALE	2+	17.3576688201	0.747042840294	0.729562726208	0.0470242735782	1.91730960496	1.64144568214	0.0647848674426	12.0611138185	0.292465525941	3.04350786787	0.997311714069	0.283949129234	0.0696516330944	0.0629937564016	1.16013501373	63.7000360698	0.0254823047906	22.03599773	0.235145952533	0.163183826107	0.192953848437	52.8404770251	36.2201728813	1.18619997375	0.0216793847551	7.41871385876	0.313245297486	0.0177657471544	0.0324513290553	262.203983466	0.958294280829	0.375752231167	0.52532790823	35.7187027471	0.216999768759	1.11087368483	0.0616478253725	4.1540476503	9.056666209	0.190784106789
TCGA-LL-A5YO	440	Alive	T1b	N0	MX	Stage IA	50	FEMALE	1+	44.3149543107	2.00343188009	79.4651157313	0.112068764101	2.60418121682	2.93871538747	0.0720514694784	22.1331962489	3.05908648127	846.580912597	136.888463369	1.12785112735	11.0663023506	1.69959056158	45.8208318003	67.7645739523	0.14170265205	2144.04857357	0.169504432924	2.49545118005	0.25547207003	520.920932661	14.8279057829	6.52694955664	0.0602776385388	19.9447240816	1.44958319642	0.376351318238	0.661672661377	185.118532507	923.233196646	22.9844187636	0.223484131708	32.4287785058	2.81562834628	1.8357755088	0.114270934545	14.0499338482	18.1317652372	0.388652813403
TCGA-PL-A8LX	5	Alive	T4	N1a	M1	Stage IV	35	FEMALE	NA	1.94090637347	16.2826298808	0.147605662917	0.0998968459688	0.441834517259	2.13596273159	0.513807008123	1.18792160453	0.059171838536	0	0.0688994065407	0.0574487949423	0.267747415034	0.0495636662247	0.777768300757	31.7530878544	0.0240594596308	2.8450831781	0.135676568476	0	0.117115690075	7.43994461847	9.80738926109	0.500615445191	0.0422170685171	1.07202853797	0.416096332775	0.00718875784561	0.275754215723	339.237952377	1.08574366817	0	0.036589823558	38.5104341814	0.0614649720963	115.362113296	4.70793923932	3.03267871945	10.5364465772	0.280897931085
TCGA-E9-A1R6	339	Alive	T2	N0	M0	Stage IIA	63	FEMALE	NA	7.1686501743	5.81448792233	0.652853254286	0.290351532005	0.696269743313	4.2422990978	0.162324674841	1.73325706315	0.143942919416	0.649004232832	1.09706039187	0.15245607245	0.149587560982	0.0350748611126	0.275202756422	80.352863334	0.0106413915333	7.00813945737	0.660100542622	0	0.0345331644159	14.6837207678	12.6665441995	2.35471627698	0.0407398272934	0.922376602338	0.331538232546	0.0254364438925	0.284584668573	110.210590658	1.89086457642	0	0.0863120828344	43.9252748451	0.0543713652505	36.0133843228	0.201992059679	1.81941468013	12.3101732023	0.208249737629
TCGA-A1-A0SP	584	Alive	T2	N0	M0	Stage IIA	40	FEMALE	0	33.8172414366	1.56160057229	29.3781648622	0.188572483442	1.19858536827	3.01962791285	0.24247478134	30.2885956901	0.37872272678	1.93134462314	54.7956861802	0.237222309159	2.65345137894	0.294713833496	1.76639380974	40.1018500212	0.0198696615881	329.526639283	0.157887760753	0.190862292169	0.0644805041112	214.824219822	12.59674806	1.16080256247	0.326465440914	1.30380407184	1.49203662282	0.0267159713976	0	95.7755084749	73.3026487878	3.51588432943	0.21152561029	15.1596709177	0.304567487504	5.89194961817	0.177487352399	3.79764369135	10.2870633038	0.220934654912
TCGA-AR-A24U	3128	Alive	T1	N1	M0	Stage IIA	47	FEMALE	3+	14.5580404863	2.20403622951	99.2513443691	0.402854893043	2.28823034969	6.03404179431	0.28000460266	4.3180358676	0.496593386019	854.711255922	41.0281156385	1.31490797783	2.65559487165	1.09661606517	4.27243946027	30.7831468265	0.0183560423635	964.232455921	0.216437836505	0.440807245901	0.0893528201151	227.724171856	15.1203922176	0.822644324653	0.693963959907	1.30672100333	1.91642275679	0.0411346967825	0.175321063711	105.639872336	46.1553291619	20.7063403667	0.400129617058	15.579837215	1.35993724799	1.84787285035	1.02991663066	11.2531061736	7.44191710211	0.493932712367
TCGA-AR-A0TQ	2991	Alive	T3	N1	M0	Stage IIIA	27	FEMALE	2+	7.64498976296	1.0449231729	76.325990692	0.226784121037	1.10862891407	3.95541578744	0.299282903831	3.80721026151	0.955782040467	0.345169816873	58.86527233	1.1171440735	1.73258410518	0.0870538582261	2.62237789958	36.0134961073	0.0679148821718	193.871687938	0.0657654294271	0.43491396926	0.0979535966802	93.9221453787	11.2000127552	1.88719810314	0.154078460673	35.9718914072	1.47682886717	0.0450941726629	0.23063619582	180.889763427	5.10804997453	2.00289327949	0.0994601206339	69.2248489833	0.578343044229	28.0245428628	0.674061283033	5.46299235975	8.40734143908	0.516864288555
TCGA-A2-A0YD	769	Alive	T3	N0	M0	Stage IIB	63	FEMALE	NA	9.28093959621	3.87765668194	4.57147773415	0.160721742369	1.0762364108	5.56648218134	0.295903948669	10.2698107884	0.329414372507	1.16195259662	9.07337956856	0.308793704009	2.79177790177	0.28163369755	1.65730598943	41.4210175637	0.0831357571428	58.7506279845	78.4256633684	0.04436546278	0.479626624649	53.2649633496	21.0402912139	2.21774510445	2.2250092123	0.0932510762513	1.11593285229	0.121441188555	0.0705814180591	88.9449052096	12.5317544614	0.817258524895	0.159212607685	27.1189605702	0.707959512447	14.9118070935	0.866386320646	4.87796501657	10.7455076654	0.893589325077
TCGA-B6-A409	573	Dead	T1c	N2a	M0	Stage IIIA	44	FEMALE	1+	66.5998668647	1.96928068234	12.356031642	0.0538420216473	0.714119155494	1.7792539845	0.0389432453532	15.3483367514	0.177898746269	2.98429477467	10.4790722562	0.162558546891	0.757624781609	0.119209601054	2.07012057214	97.1902709394	0.0340396243341	182.932551435	0.2268581612	0.286103042528	0.386625733147	12.1399165155	25.4676292513	1.6004335871	0.507698509706	2.20990753496	1.32132466498	2.31130168555	0	185.562114847	1150.46065725	0.752902743496	0.112163436456	17.2395423062	0	3.98159538051	0.213793372863	1.5948016268	8.28782178416	0.149504831061
TCGA-A2-A0EP	3603	Alive	T1	N0	M0	Stage I	56	FEMALE	NA	33.9722757068	1.18333713187	4.29088576192	0.335342160022	5.63311468859	4.50053660637	0.240048191672	17.1026637519	1.62336418721	2.33274344993	13.6697971364	2.42154675172	17.7277122958	0.381815214673	19.4443138642	39.267137045	0.708149305473	181.890368819	8.9190621018	0.923766406173	0.822764919503	626.416597346	11.0878461471	2.91406911471	4.65796049283	0.961695104602	1.40081076523	0.0548563736982	0.367407093364	90.7148910144	144.891549034	6.18790894087	0.0886386232483	58.7146998377	2.14413866036	5.15876656076	0.805342682233	28.4656332629	17.1069689891	1.57675434697
TCGA-AO-A12G	1639	Alive	T2	N0	M0	Stage IIA	75	FEMALE	2+	5.97029408078	4.62323207172	2.48034713337	0.0799359109084	0.648563665683	1.67529155185	0.0293671728694	2.04861313104	0.23674194954	0.146769272118	7.05692663759	0.0919392741536	0.924646414344	0.0317280632373	1.5636748858	28.426789591	0.0770080297491	4.65825655711	0.167784268538	0.138696962152	0	17.7590819263	17.2299301677	6.57883392639	0.11055745702	12.6461529168	0.767507586156	0.0575233283008	0.110327128984	138.960835303	6.84176289808	1.27747201982	0.0390381477709	69.1185935477	0.147549959736	11.6343982452	0.204214502006	1.53707639281	5.57374892686	0.753515268205
TCGA-BH-A0EE	943	Alive	T3	N0	M0	Stage IIB	68	FEMALE	3+	8.59867999913	3.25487975454	2.17572484478	0.14691522851	0.314235886692	1.49925438425	0.0257604618214	2.07016011083	0.321883283373	2.70362180259	0.991404758104	0.161295618904	0.296738978333	0.445302414544	1.26927244722	86.8046531936	0.0168875841328	60.2170310576	0.484821476036	0.0811086540776	0.493228301823	19.5449326145	12.826404176	3.85850143238	0.288244362802	0.229267576757	1.30032162156	0.0227063864508	0	277.241909394	511.627538123	0	0.0770483294163	5.5578767394	0.0862858022103	0.885746849715	0	1.43284110575	11.0777440506	0.200920696865
TCGA-BH-A8G0	662	Alive	T2	N1a	M0	Stage IIB	54	FEMALE	NA	8.6102448695	1.46463163457	32.6199724922	0.74709333534	4.66763228275	3.26869136229	0.164682072519	7.38294972717	0.680382717681	8.3846887637	29.950324539	0.515567170216	5.70680761792	0.211281448187	13.6327857509	32.2518002881	0.485817012268	64.5195487299	0.408176997219	0.194442475624	0.0875867007317	214.992679067	9.64821938151	9.61721155125	0.40470408351	1.89315325373	1.30251011548	0.213704699777	0.257783585108	96.6143693938	49.1380495587	7.16367015458	0.232596045429	54.9266211996	0.551609859927	21.8067090078	1.4842033316	10.09875462	13.4173825027	0.957335732392
TCGA-EW-A2FV	788	Alive	T3	N3a	MX	Stage IIIC	39	FEMALE	1+	10.9775151067	1.10655541938	49.5278623743	0.253675096692	0.583694574082	2.8136059631	0.169133782624	5.52396285247	0.720687726271	4.40755953253	23.6100305449	0.378217184357	2.52348613931	0.169678611335	3.28990763131	61.2633262447	0.205915744868	284.8227543	0.203007698831	0.114113527623	0.102804979841	78.8304097899	13.0956585989	4.35112716808	2.20076604643	7.10738151269	0.884259702917	0.0378620544312	0.0302573747486	122.108202949	17.0659716367	1.40139419888	0.120445520712	46.8882722595	0.485589479247	12.3030978754	0.512898175744	4.29407043469	7.23943317991	0.697452702234
TCGA-A2-A0CM	754	Dead	T2	N0	M0	Stage IIA	40	FEMALE	0	74.2054216931	1.98295504797	4.97157793801	0.174308078961	1.24112965224	3.68978890869	0.0611271773356	16.7761013589	1.00197296144	1.52748638149	87.2915530864	0.765478970725	0.422480379661	0.385241050626	3.6703735263	53.3591666431	0.0133575549125	233.094421816	0.164348031531	0.898161992317	0.95364690304	169.143658644	58.7466559684	0.513113254359	0.813953978614	0.432434589384	1.1618556675	0.858091132013	0.459287382435	149.637177211	29.4238471476	5.31806442819	0.162514232627	12.6663870711	0.614244523621	6.19318895435	0.387781663903	8.8609139743	9.63074187096	0.231699415931
TCGA-AN-A0AR	10	Alive	T2	N0	M0	Stage IIA	55	FEMALE	0	3.7628717408	2.49563758879	0.875301849946	0.0441531785251	0.706131415086	6.17737820271	0.227096384646	8.32757343946	3.12367588402	1.63151501282	0.399691571359	0	0.392394066711	0.536710021802	1.06781702689	60.276646729	0.0186094747085	11.07076442	0.324368989781	0.0893786485286	0.0301954893678	18.3545438943	14.9843423158	1.54141468362	0.0296854497865	2.77908554081	1.64470506503	0.0361422725564	0.284386608955	92.1764742659	17.7932494093	0	0.933947578865	47.8083670853	0.0475418343237	8.36423772817	0.0207788289505	0.862323781429	12.4081660631	0.0806997322672
TCGA-GM-A3XL	2108	Alive	T2	N0	M0	Stage IIA	49	FEMALE	NA	56.9342006257	3.06586384122	36.8435187395	0.15519726881	1.75242473237	2.78678059825	0.199559464522	53.0164356962	0.758405213379	217.777362461	49.8005524642	0.446255133733	1.47777309791	7.67698831632	5.81504766573	55.4612539754	0	565.494505467	0.143716200434	0.403924646762	0.0303246731803	86.8758565655	25.3205603877	0.0934788187778	0.256387083097	5.07450029065	1.92623957385	1.00793694194	0.0357004106987	180.125411791	131.252919334	16.9483002369	0.397915313457	19.8940175027	0.286471380682	0.248837861528	0	4.03979479403	12.4125473418	0.139231129435
TCGA-BH-A0BT	2365	Alive	T1c	N1mi	M0	Stage IIA	56	FEMALE	NA	13.8225374874	2.32305631325	0.733585774982	0.0834416133277	0.528652303869	2.97783394742	0.386254408264	14.9093288767	0.531935706968	0.0804331742078	1.20855297532	0	0.803350849709	2.00828624748	1.91850521893	97.0004222719	0.0316517220336	2.03459370212	0.135220455267	0.101345799502	0.0342384457776	17.051832932	15.0997922481	2.44860715292	0.212058728318	15.9762869892	0.583625764965	0.0283717799885	0.0806159768764	146.104669903	5.41587871499	0	0.0320907989978	37.7235634714	0.215629360642	6.12714842683	0.270951074722	2.16953992748	11.1838748254	1.13090596481
TCGA-A2-A1FX	1847	Alive	T3	N2a	M0	Stage IIIA	61	FEMALE	NA	3.78533612051	2.35425358212	1.08852466532	0.366752338534	0.865095101417	2.51276012522	0.258347258054	2.0093038778	0.168595726909	0.891508657046	4.36505639759	0.154057726394	0.406240025557	0.0199368822392	1.31008320406	42.2183534973	0.104843568706	14.5254427743	1.16179916385	0.154938056259	0.130859844813	33.6621372229	21.2811630865	3.56918124124	0.349926526757	0.642901491466	0.895327239011	0.0240971914729	0.0616230905575	182.352317233	3.52575065103	0	0.0899444385701	151.990037647	0.123620789568	17.5803483667	0.319678736137	4.97313774805	13.0726840359	1.10121009029
TCGA-AO-A12E	2142	Alive	T3	N0	M0	Stage IIB	51	FEMALE	0	3.51471195941	1.04382374553	2.91052771305	0.312321899427	1.4322744728	2.84921027859	0.703789179651	4.39805613987	0.192324073742	0.655777119468	12.2047972571	0	1.26415216777	0.193313977063	2.01604172617	52.8939283808	0.289338468941	28.7376708759	0.593324753022	0	0.025377124402	31.4251376454	8.6211714879	2.01201150514	1.03785647811	1.48358169185	0.985478650903	0.0350480370785	0.0298757964551	155.387963223	76.0268841738	1.03779082423	0.12685501028	33.6776759062	0	19.2572718345	1.86855197224	2.6258580293	8.74933408898	1.83989691306
TCGA-E2-A10B	1141	Alive	T2	N1a	M0	Stage IIB	67	FEMALE	2+	9.57818381739	2.0041990738	5.57942103439	0.139733397869	1.52712763002	6.57631097386	0.238174288028	6.56193482404	0.363795108561	1.37827841961	2.84754199894	0.274712389032	1.20331957366	0.0541729753162	0.836816200437	43.347197727	0.0328711688415	25.744475315	1.1880386261	0	0.0266681635244	86.00927206	17.0142984647	1.94009143926	0.0891401966201	0.755213232198	1.6574004393	0.0147324301873	0.376748419244	123.330016732	23.2939249147	1.45411670586	0.19996297282	16.5948063602	0.209940861788	19.8136183493	1.5828188321	2.82273632378	11.7235341562	0.252195660984
TCGA-A2-A04X	1686	Alive	T2	N0	M0	Stage IIA	34	FEMALE	3+	17.3147173109	5.1855328707	47.3872003751	0.0901168964277	0.760519842934	1.24298592881	0.0973360612341	4.18007071958	2.15223672068	4.82984878125	11.851547852	0.435326053084	0.65138125518	0.135207150605	5.1053700041	49.165157588	0.054694147776	655.028893132	0.579478852242	0.525376356637	0.0887460061886	246.452589519	5.45145364355	1.69977155771	0.0785222776336	15.1648160925	0.244591395829	0.0217895159169	0.139304336987	201.496495396	8.15023864218	10.8877337066	0.101663599369	25.5978812952	0.465759181415	7.33108537228	0.0559808195796	6.56419565934	11.3529023963	0.344621127352
TCGA-A1-A0SI	635	Alive	T2	N1a	M0	Stage IIB	52	FEMALE	NA	18.1662646816	4.62642535362	11.6181546774	0.140409949789	1.0690321773	3.90228295872	0.30090880044	6.60516150812	0.494855198313	8.15093024772	52.9206615684	0.452183861026	1.22010864801	1.07933036632	1.44756807818	55.0211059223	0.0552340389434	218.569887872	0.388334782753	0.113691942201	0	65.1999226734	17.1812680422	2.31434323348	0.521097059052	2.75224436597	0.918118982519	0.0259339955844	0.30145590735	110.717360568	55.2372428354	5.93392154469	0.208000939692	22.6566544774	0.846642122771	6.4371290886	1.71362315185	4.1343839804	9.9681182652	0.312343255241
TCGA-AR-A0U3	4080	Alive	T2	N1	M0	Stage IIB	59	FEMALE	1+	3.55026307038	2.55894787514	0.469825320337	0.194675074764	0.459025854553	3.9002204597	0.200257409031	8.51219064752	0.141256917819	0.12510411834	2.63166210097	0.62694222941	1.28796215491	0.0676114168972	0.649849733946	58.0969523429	0.0328202951744	13.6136026958	1.45540843253	0	0	89.9185850571	17.3103729811	3.07964290552	0.0732959600146	5.91239368965	1.0225338124	0.0147096292716	1.12849601294	276.563735406	168.706367035	0.725933107738	0.0998267482294	6.24027616602	0.251539131557	15.143515969	7.32008668786	1.90418861614	6.10521211915	0.886792739364
TCGA-A2-A0SV	825	Dead	T2	N2a	M1	Stage IV	63	FEMALE	2+	12.7316659055	1.65501032523	0.589119247157	0.0689490304866	1.17828784593	2.73433978025	0.127204514108	4.3195657739	0.233057415953	0	0.282225781185	0	0.213133037005	0.718388060291	0.667812579792	47.7348199354	0.015161903039	3.31002065046	0.322573070709	0.0364102271551	0.147609029007	68.5292489669	15.1823450993	1.40752699119	0.227347973696	1.37754162378	0.683500860015	0.0203861030108	0.0868880420747	154.927663374	11.3109959023	0	0.676378164281	25.6429036898	0.30987427366	4.55538866135	0.0550204362523	5.2799833835	9.34554250669	0.148357586503
TCGA-BH-A42T	320	Dead	T2	N0	M0	Stage IIA	75	FEMALE	2+	10.3757571124	2.23223704	0.217383783436	0.063052035986	1.51040995586	2.00924996414	0.0810750771254	17.7462814834	0.29411214884	0	0.253676135696	0.0423033783107	1.77444247197	0.160586941979	1.47476085003	66.2024660955	0.177165843728	2.22394903119	0.313346890031	0	0.0574933944609	29.1231420751	19.5148008522	2.56273281756	1.20957634518	1.39071151658	0.50916383257	0.0211742469468	0.676854052971	68.5608457751	3.62275910902	0	0.143698809798	46.4815287966	0.452607573415	4.27687186036	0.33134602261	4.21162821232	20.5674490834	0.171384926232
TCGA-A2-A3XV	996	Alive	T2	N0	M0	Stage IIA	46	FEMALE	2+	5.09630505958	5.92517045505	0.15015418387	0.01088803274	0.292448683755	0.279903638697	0	3.92219507821	0.0677176696092	0	0.998768332061	0	0.25803499472	0.0378145646878	1.00877623336	82.1584626533	0.0275342219975	9.18353713847	0.202323489748	0	0.297844447734	3.31481959569	7.33007525305	1.85830546314	0.0234250785995	12.4442728555	0.390989840497	0.0301656179024	0	201.707382984	1946.63744896	0	0.11166472178	12.8033428482	0	0.920515505845	0.0563639210624	0.666802213976	7.69936472569	0.17757187302
TCGA-GM-A2DK	2645	Alive	T1c	N0	M0	Stage I	58	FEMALE	NA	13.1300054122	2.37168516606	1.574237758	0.129141293807	1.68800714071	3.01321452131	0.284666652825	4.97772606901	0.616734364061	2.00065466462	4.74294894598	0.11140008928	0.737802403149	0.0672769166633	2.9786670026	64.2838004587	0.349906288756	159.524927849	0.185361051269	0.112036661219	0.113550670154	55.0513475215	7.47815969909	2.68357272915	0.32001361764	0.365412593538	0.568065452621	0.0731842747919	0.133680107136	96.667952945	60.3982873316	0	0.201030800438	103.120443824	0	88.3239347582	1.66045699332	2.15287307542	9.77281255693	0.918199651079
TCGA-BH-A0B8	1569	Alive	T1b	N0	M0	Stage I	64	FEMALE	2+	2.52877672168	5.59761019964	10.1556057408	0.189397359427	0.518116281298	2.90694015919	0.24994427056	4.22750232221	0.0309986591815	0.57653288573	2.09349207144	0	0.369121664644	0.0934746333114	0.325962823855	25.9846260589	0.0630207720125	15.4550122436	0.31661835742	0.121071906003	2.04513354735	26.9409013061	14.4512043639	1.98712399879	0.751960167766	0.548446457615	1.55953693885	0.0188300600343	0.144460796936	122.833016806	7.89201937623	0.557567988173	0.0766740056113	40.0091441118	0.0643999500018	8.00043405815	0.443313770736	1.30076490338	7.21685445906	0.70354325588
TCGA-AO-A03V	1351	Alive	T1c	N0	M0	Stage I	41	FEMALE	0	5.01083290066	4.34179901613	6.7094780308	0.512818398957	0.283085254235	2.97890907563	0.219801473479	3.38427825249	0.231712385581	2.07026686986	9.77645615547	0.0529329597408	1.06470867593	0.10046883339	1.39743013716	60.7631655835	0.0775888237962	56.3811639753	0.590963644462	0.0532354337965	0	20.1111638787	13.6821742049	2.27970829326	0.183884018807	1.40061334931	0.813291160844	0.0331183822054	0.381117310134	139.536475299	53.6775737248	2.45163181957	0.101140902569	42.7254860051	0.396434081463	82.78860666	0.519801313057	1.63332294589	8.52529355785	0.554609129709
TCGA-AR-A254	2605	Alive	T2	N2	M0	Stage IIIA	50	FEMALE	3+	16.1083841088	4.43517512964	4.26700789017	0.193107430757	5.30017929606	4.87100344895	0.090293096645	4.8710107741	0.755189134759	6.51507689006	36.1058558826	0.424018433961	0.372702846482	0.371916822467	0.825205106093	33.8333831036	0.0073990922444	124.54027146	0.345180402476	0.177683915183	0.216102059007	514.620564825	25.5612257916	1.05104624906	0.219533552447	3.77849684204	1.80748589717	3.54167690165	0.0565357911947	172.962719456	22.7888565044	4.25506217939	0.142532935581	19.2752771542	1.20976282678	15.4274200753	0.177624903588	7.09270338281	5.69832027418	0.386678185576
TCGA-A2-A0EV	968	Alive	T1c	N0	M0	Stage IA	80	FEMALE	0	19.4366630347	1.12567788704	5.13479641271	0.244345601612	1.65805523046	3.89430248977	0.359074635712	10.3533994811	0.446260338835	38.3586975639	33.4525124949	1.03046939728	1.12597631702	0.226299161755	1.20485652605	50.5540597359	0.0980815607164	154.668549534	0.16593102829	0.0471071724469	0.0318291705722	80.1569664494	15.3375832753	3.69703279118	0.181490909219	0.392641062536	0.764569471858	0.0146529597906	0.149886457786	118.597306217	4.17720480507	3.03717296039	0.0994421613777	24.1089835118	0.451026119173	30.7403155931	0.898024476404	5.31790193536	11.7722722698	0.301002305753
TCGA-S3-AA0Z	629	Alive	T2	N1a	M0	Stage IIB	63	FEMALE	1+	12.2841119359	0.900311678851	55.4363247849	0.152465751822	0.923398424003	4.58193827516	0.346852667712	9.64471991382	1.89650888368	0.829054133493	20.129375299	0.660973685458	0.891738714318	0.562105352675	2.21317232922	64.4022808416	0.0494311925897	200.68420088	0.618325577229	0.569786295382	0.128330246708	62.8196927515	24.4796774266	0.320428498653	0.611888553433	1.98571723532	0.825972455198	0.0236313785263	0.0377699248833	186.608371327	2107.12580667	7.87204750199	3.82893183015	18.1480280338	0.252564847244	1.49223216439	0.0883096217796	4.94908301006	16.8126075789	0.270420470258
TCGA-C8-A275	1	Alive	T1	N1	M0	Stage IIA	56	FEMALE	NA	17.7223479894	2.5561947691	41.0967702456	0.143270355258	2.23841324224	3.76220913312	0.110533989147	5.69791974951	0.851461206168	1.84139767257	47.5889936149	1.69178411167	1.99005685053	0.544024694734	3.66336328797	39.29097438	0.0402566118185	187.13622347	0.107316588969	0.309354808992	0.104511759794	414.237751425	12.8295236017	1.85890870257	0.249160081734	19.8431667188	1.50505947146	0.012028326425	0.123038844485	104.823581968	64.4467558245	8.5479618274	0.677529945809	29.6145328995	0.905027366731	2.24218689284	0.0719190854514	6.64312050692	9.4258327533	0.74842255185
TCGA-BH-A1F6	2965	Dead	T4d	N2a	MX		51	FEMALE	NA	9.84775389211	3.06043923997	39.5156135348	0.152601730887	1.22361418996	5.48034828391	0.126142719342	10.8019250024	0.694876901402	4.25538602187	14.2087846727	0.329093931616	0.532788168592	0.692774990163	3.96532872679	55.6240485464	0.0137823990397	945.884912478	0.0847876039735	0	0.223631397546	99.2398048805	19.9056423422	1.25188866993	1.81159682439	1.3385652034	2.51504541551	0.584764702378	0	115.218145	300.798037812	4.26782867106	0.153709493754	14.7126201491	0.140840199306	13.2862643017	0.100028816411	8.06004714813	9.37948316234	0.26665359338
TCGA-BH-A1F0	785	Dead	T1a	N1c	M0	Stage IIA	80	FEMALE	NA	18.0971195706	3.34732777679	92.6366573616	0.200571906627	7.28205642464	6.59122418291	0.0477600308681	8.50420720876	1.19354657975	7.20849401951	211.74561834	2.18301332001	3.18356716979	1.13519038075	10.7186184045	32.5684210261	0.231691552482	1329.20875748	0.0995168145481	0.210526216067	0.487705519845	318.331392355	17.3698131329	4.462594511	3.76781593757	0.442501779473	4.30162122396	0.754017641973	0.191387469151	148.088311184	242.264102834	101.939009885	0.209510408028	33.0344036138	2.33562519344	5.0227699636	2.00318036875	18.2297441218	7.23305041764	1.42736718791
TCGA-LQ-A4E4	849	Alive	T3	N1a	MX	Stage IIIA	73	FEMALE	NA	2.72361875264	0.44637857902	0.597343597229	0.288765253424	0.515101890853	2.27199493927	0.111392113639	2.43684727305	0.17959635586	0	1.00378147241	0	0.136868693219	0.0601735829562	0.578360706952	51.1490421491	0.102234237313	1.85991074592	2.66547501593	0	0.0473954089694	12.7764481036	14.790213845	1.04608357783	0.139784523702	3.74693636376	0.809755528021	0.0218190738057	0.334783934265	127.322646598	32.4598114341	0.646074259109	0.310957333395	25.3627109942	0	31.5422358399	0.179381627571	1.72095712086	18.3415264346	0.168890426776
TCGA-A2-A0CP	2813	Alive	T1c	N0	M0	Stage IA	60	FEMALE	NA	12.9660255768	4.86097701727	11.2261649214	0.264884600108	1.39883254741	2.84820833988	0.199375757613	8.34490531738	0.361632912218	0.186830004158	35.885683371	0	0.593299183936	0.269255005992	1.8353353245	83.8084274065	0.196054805077	108.488786505	0.393659194488	0	0	17.3129137186	8.29870332038	6.00141912428	0.380503468328	3.42375945081	0.668992466662	0.058579475175	0	121.269152515	19.7224774188	0.722737121348	0.182209961836	33.9795559036	0.250431707701	16.9472198131	0.757061733886	1.29183189802	9.15602184558	0.762990108262
TCGA-BH-A202	795	Alive	T2	N0	M0	Stage II	60	FEMALE	NA	7.11188263471	9.6650713146	9.11937386266	0.136047066037	0.947875599042	4.62335158246	0.131201469538	1.8586477333	0.846139104204	1.61405498754	3.80833284047	0.347557739016	0.124006663677	0.937724409582	0.572133508842	26.9625479936	0.00661620919008	26.215783743	0.440939370024	0.127106830269	0.0644122450687	199.77082922	17.817783291	4.36560980062	0.149867371996	3.09311273389	2.41804903108	0.00395373183382	0.227492338265	391.780198806	46.7640104148	0.292680201277	0.147575783032	11.0951957251	0.439465104653	15.9899715027	0.698116640841	3.29680914566	4.44512647048	1.39777156583
TCGA-AO-A0JM	2184	Alive	T2	N1	M0	Stage IIB	40	FEMALE	3+	8.66535849251	3.44249267277	1.29872261317	0.0358755918953	0.463413393732	1.76694565335	0.138391235161	3.58698992794	0.0371877935008	0.115273727246	0.822724497953	0.288839282475	0.318830260237	0.186896006307	0.36660370468	44.0117536082	0.0907240577911	9.84804410725	0.403088916318	0.0726224481652	0.0981384434665	43.1556016378	15.148308458	10.2131260119	0.472755735826	1.76330131443	0.415330742211	0.0406613422894	0.173303569485	284.955756575	9.63831484877	0	0.15330432363	18.8334563634	0.07725792358	18.1513113559	0.227924986769	1.56047319133	7.0665620055	0.208480900276
TCGA-AC-A3W5	504	Alive	T2	N0	MX	Stage IIA	65	FEMALE	NA	11.5286098045	11.2959437273	71.3760726515	0.163806227475	1.27368763505	3.03836620397	0.11341574552	6.64886269771	0.404902152624	0.769257816554	12.6535427234	0.20289634994	2.71244848589	0.638924584322	3.6997369041	57.528759072	0.09559423507	172.906337073	0.15246618062	0.0510139394136	0.172344389911	147.889815232	12.9076318767	2.70309519482	0.399862535164	38.01695253	1.40337537391	0.0856881847597	0.121737809964	142.173683459	504.070789598	7.98770893449	0.161533885357	26.9769975559	0.488431334811	4.62595867804	1.02586982115	7.54496787188	14.9682565771	0.335413783418
TCGA-A8-A08C	881	Alive	T2	N0	M0	Stage IIA	65	FEMALE	2+	7.77761027352	2.85516496906	0.0800077941193	0.301680764982	0.482946772302	4.81560387964	0.313315458731	3.34715929101	0.216495121029	0.149130174073	0.19606680041	0	0.26352392955	0.0161192173446	0.774652387389	45.0670676943	0.0880276116738	1.88615776981	0.195554274464	0	0	17.5227954535	21.0035056196	1.13889695126	0.0374452875874	0.381333483009	2.43284461068	0.00584486373676	0.635243701718	120.934960366	25.1865475576	0	0.148747904326	13.782104653	0.149923419679	57.8590053159	25.6698670049	0.954155260045	6.84803755673	0.226210686059
TCGA-EW-A1IZ	554	Alive	T2	N2a	MX	Stage IIIA	53	FEMALE	NA	33.6595810348	1.50717006875	144.589395147	0.155787768681	1.84944268992	3.19044789745	0.100159377596	15.0397049045	5.19984699103	1824.97726459	45.4664877819	1.69326256874	3.63047381884	0.324634217973	21.0668878567	63.8111657921	0.367699911374	2868.47638207	0.309684609277	1.26143581841	0.213080374731	263.687640176	12.8666693203	1.91272224786	0.423151985014	18.6740304553	0.649612250081	0.117713082948	0.351195199443	212.228394965	15.4081422114	29.6271438929	0.146457415587	150.965724719	2.41551539695	5.7798300074	0.0733149346468	12.214139352	12.6590569286	0.89363524376
TCGA-E2-A1L9	598	Alive	T1c	N1mi	M0	Stage IIA	40	FEMALE	NA	36.5669032961	4.11718380731	1.09447725002	0.20575623045	1.56756032991	3.9409454415	0.249452089501	13.0690018376	0.219375835044	0.0566679452958	1.51135437407	0.425975520604	0.383130596	0.0673765202525	0.402492254725	67.8145550081	0.0594659461641	3.29961990563	0.384880596435	0	0.723664977089	37.8966884166	14.1717678838	87.9874863799	0.256118893391	1.50595446009	1.08514892689	0.0644086697821	0.141991840201	190.010801466	26.2275129263	0.328823208888	0.173336239184	20.025987443	0.227877482147	14.2628801155	14.2216310862	2.43875539347	7.61929933602	0.371932588436
TCGA-D8-A13Z	635	Alive	T2	N2a	M0		51	FEMALE	1+	28.0087491976	3.91414705139	8.1503961949	0.185413139392	1.3476766512	4.44338666818	0.0834443253006	5.40185094117	1.35497399455	0.655336644829	27.3696168524	0.261237632049	1.54708852716	0.0643947104211	1.72416837152	40.0005620732	0.0390735304161	209.274445919	0.136212781787	0.0750658338623	0.278960869083	115.108392263	17.9222888117	6.43849002295	0.234358126216	3.71598417577	0.573399846754	0.0863937565336	0.925527610688	360.207121671	138.352251429	2.41988543372	0.285232058705	11.4271677357	0.439214985364	2.34063260557	0.239956376926	4.41160805071	13.5651598045	0.302388495979
TCGA-LL-A5YP	450	Alive	T2	N1a	M0	Stage IIB	49	FEMALE	1+	19.7752812268	2.60317413422	25.6559384258	0.150030031259	2.31941522121	3.0020701736	0.250789764594	8.67739359021	0.124414077129	1.15696628187	2.20922415877	0.120791224031	1.24444422026	0.239687683763	3.03557637622	61.1728465484	0.151761490276	219.448894249	0.272305193058	0	0.16416413459	101.933550126	28.0103416747	1.53333834685	1.80758140679	4.50366914565	1.92988172444	0.0869112824169	0.0483164896124	136.400185071	69.8059779789	3.91617863174	0.307733492344	42.8343684761	0.193853392974	4.13885867047	0.430692321885	5.2661136693	9.39136161891	0.22780787006
TCGA-E2-A1B4	1004	Dead	T1c	N2a	M0	Stage IIIA	74	FEMALE	1+	6.52934970121	5.97900715283	0.159112872832	0.366128040337	0.183572649434	2.64091285738	1.18684919663	4.1595177631	0.0382708943579	0.563497697935	2.74059048051	0	0.264315864988	0.0192339384512	0.578497687263	45.26011644	0	24.7426716457	0.893477738605	0.0747375894104	0	1.28269870714	9.96217126804	2.21980069476	0.0695035468041	0.73940532907	1.07153654838	0.00929902463335	0	197.833395723	97.4786327653	0	0.0709962022445	30.3047224063	0	21.6997097124	11.4067284004	0.707085165542	10.9607039069	0.22320427053
TCGA-C8-A3M7	1034	Dead	T4b	N0	M0	Stage IIIB	60	FEMALE	NA	7.35159353804	1.59268992987	47.7533351395	0.508711480239	1.24216448011	3.82527819132	0	6.57635899542	0.323581707163	5.38664215045	53.1953300005	0.232710539611	0.74207904478	0.32926259879	3.99331285972	39.8125344888	3.25512346472	247.054374014	0.194855156315	0.0936161256491	0.0948812084282	23.6826508339	12.3665087303	13.3098241959	0.568999131508	19.2936650754	1.30006659097	0.267902528075	0	104.583453482	223.724476787	16.813948883	0.167978271294	18.2711846477	0.54775392667	3.51450278503	0.865117468013	3.26755734837	11.8789367763	1.09233262102
TCGA-A7-A3IZ	322	Alive	T2	N0	M0	Stage IIA	62	FEMALE	2+	1.54275287799	8.07907941858	0.0402859001657	0.611509828275	0.884057203478	3.17141569211	0.300499182725	0.782596453591	0.0484491732791	0	2.65145735435	0	0.0923066479059	0.0243492720119	0.437818640984	20.7786391901	0.0196995894921	1.14684017095	0.308023117736	0.0473071570518	0	26.8637070401	13.6059770966	1.06415766279	0.0848458216245	7.49527973914	1.41789058355	0.0147151661643	1.24181287261	100.871912932	11.0846383931	0	0.079891459436	115.878728156	0	34.2965507453	63.826954555	1.2971899891	13.1007927247	0.865222180501
TCGA-E2-A14X	972	Alive	T2	N2	M0	Stage IIIA	55	FEMALE	1+	13.4058144559	1.1599279912	13.262192831	0.512361199111	1.66069580761	5.39505370665	0.184332086896	4.70153999443	0.767758199529	1.91925509977	291.877699893	0.480904260794	1.87955928697	0.199150940941	10.0861653631	29.6288621302	0.040280380678	482.430940987	0.433649807354	0.386921828113	0.0871445558813	102.968036103	22.5918866095	1.24376502114	0.368392073961	0.715112303978	2.31014488871	2.84637880573	0.128241136212	184.337680621	901.662568026	34.4496189066	0.285874088925	8.46188673333	0.823237932155	9.28697835453	0.183651869593	5.43751818232	7.55458252169	0.394139181965
TCGA-S3-AA14	529	Alive	T1	N0		Stage I	47	FEMALE	3+	2.90155913128	2.81924313686	18.6071033362	0.660020178785	0.574842625905	2.57500259153	0.112657026646	1.67654346203	0.0726543048214	1.01345341521	43.4835395495	0.211615983006	0.813234569768	0.194742028806	0.966922260812	33.7570063776	0.0738536843329	64.5462338007	0.265030894646	0.14188347813	0	13.2030458815	8.55965604947	24.0198832768	0.438252724722	38.7895149776	1.20400780386	0.0176534722166	0.677171145619	167.699411217	19.2054523458	1.30682150909	0.0299512770479	17.4693819945	0.301879740702	21.719704322	0.948324476042	1.75945913625	13.3294636253	0.45001407437
TCGA-BH-A1F2	959	Dead	T4b	N1b	M0	Stage IIIB	53	FEMALE	NA	5.84478562825	3.11790639096	0.227524104864	0.109988716889	1.17912578975	2.91647317886	0.181836415153	1.19968651917	0.0586345953178	0.0908769748292	0.1820635816	0.11385439176	0.344445899719	0.556621470829	0.173408996681	31.4183706578	0.0635760394998	2.05299347682	0.533704758855	0	0.489998823741	43.5527901869	12.3637243463	2.68068688355	5.12907300279	0.899077960751	0.905483630283	0.0284939537147	0	95.8092583383	22.3246302663	0	0.0725152217727	9.86952692777	0.162418423099	9.52795535676	1.45523886362	1.55255567245	3.94870049172	0.611480975495
TCGA-BH-A0B9	1572	Alive	T1c	N0	M0	Stage IA	44	FEMALE	0	47.7426318538	1.20062110515	8.59063517268	0.107710745476	1.64750528504	3.83129517316	0.34163137777	28.0518781833	1.39935195083	0.115363663143	6.604265092	0.49140987647	5.14780802425	0.49877819065	3.99665209035	54.7533667568	0.0484239147615	23.4555302382	0.335135135602	0.494217932907	0.117858012617	100.816305221	21.021140497	0.501366470716	0.088831553256	4.53653689525	1.64953369516	0.0687260670799	0.138751023944	147.089829586	144.807025012	3.21318160713	0.0736434867739	16.1513772804	1.48450943551	7.62170292606	0.0236551064845	4.71925825383	8.24612242211	0.0955722094638
TCGA-GM-A5PX	551	Alive	T2	N1mi	M0	Stage IIB	65	FEMALE	1+	17.862838954	5.51078674582	3.16975504332	0.0707219653007	0.79752805176	1.72018519728	0.654749345539	7.21317248278	0.674440254899	0.772617425002	6.72639383023	0.170817655962	1.4385981265	1.01195505467	4.27832529087	45.7446433757	1.41883997084	107.457862557	0.281171036428	0.343587513707	0	25.5986332137	16.877381719	5.47223706171	0.213016868117	2.05448114688	0.865748349778	0.0605624394643	0.227756874616	103.796113172	9.28147478302	0	0.0725305366691	33.1689982978	0.243679087735	8.08439961959	1.37123102725	2.44257769747	10.8631925042	0.596585013547
TCGA-EW-A6SA	510	Alive	T2	N0	MX	Stage II	59	MALE	NA	10.6542125304	16.7572162484	0.747737620166	0.647027863773	0.506938192089	2.09615670821	0.780849776123	0.726279923436	0.0224813578558	0.209061334618	1.20415054914	0.0436534320864	0.0642481174679	0.00753235690903	0.591000311324	97.181289671	0.027422976968	9.44577120955	0.548283911878	0	0	7.69171493615	9.4555557221	1.11559925465	0.0291630444001	0.0477304041036	0.145302293048	0.00273124921692	0.663532167713	104.093832664	0.283600820534	0	0.139016961047	12.5085860285	0	30.5011108929	0.0255164531624	0.354347468274	9.03856138316	0.241904347564
TCGA-AQ-A54N	78	Alive	T2	N0	M0	Stage IIA	51	FEMALE	2+	3.63921833843	5.76618188978	0.303085200922	0.0293032269063	1.7438801477	1.52654221281	0.39563344966	5.54079551519	0.205031484676	0	0	0.176943206788	0.0434034904456	1.0075354363	1.88648680468	52.9322949606	0	56.8914539159	0.40838859072	0	0.180359098811	5.20798826329	11.5584064202	0.00741299795161	0.0177312608055	3.9209647281	1.65616378618	3.06659623794	0	102.974269249	84.2819682695	0	0.882795058233	66.5974711762	0.189313096624	0.472582049072	0	1.03204260135	9.60054705096	0.127715588866
TCGA-EW-A6SC	952	Alive	T2	N0	M0	Stage IIA	60	FEMALE	NA	6.08354935928	8.48435838184	32.0533859877	0.117032545043	2.22297282252	3.62942410716	0.487573300269	4.58873941056	0.145575815356	2.70751210328	30.9860230982	0.395742891233	4.81210748698	0.175590123169	1.49251604694	50.3473957408	0.130221507169	169.41026299	0.0971038192578	0.056857754169	0.115252204397	42.598190425	12.4915254099	4.08330979119	4.6304160778	1.4299801706	0.794864435315	0.00707437396343	0	109.746863917	9.14875608189	2.61844920515	0.132027957509	65.4851996374	0.544382752682	15.4499551413	0.389941090531	3.98125844326	13.6272246187	0.5528568503
TCGA-BH-A0HP	414	Alive	T3	N2a	M0	Stage IIIA	65	FEMALE	1+	7.07266792321	2.08877652202	4.32329167067	0.340714036707	1.20559851019	3.08011181511	0.0948474899459	5.83253967135	0.45876488919	2.57326432716	12.6932209847	0.212098080196	0.936483230745	0.622154368574	1.47881307607	32.9109193126	0.275361600368	51.3883348588	0.268670505002	0	0.0288256850304	27.8657439639	13.8221843983	7.2437073258	0.229544143577	5.56885492384	1.31481234893	0.204362117512	0.339356928313	87.7343308544	36.627772625	0	0.108070240138	42.2474572523	0.181540484447	6.3500365933	0.158689656282	2.62923880378	8.20108401392	0.485937212867
TCGA-AO-A03O	2483	Dead	T2	N0	M0	Stage IIA	69	FEMALE	1+	7.97174345788	5.16874949639	468.844984225	0.31645343238	0.587097106006	2.62110814731	0.51191868256	2.05840340569	0.777744218695	0.787210030603	1.81120331679	1.41773283743	0.332644238541	1.19123400219	1.2413460095	46.2281640194	0	194.52586046	0.999182356432	0.06199278991	0	175.018930085	19.400727249	0.759230907134	0.115302588939	30.6298813596	2.39478161491	0.00385664352444	0.147937339558	189.300247529	7.31743753384	1.14197244571	0.0392596076028	18.7181680533	0.131899553	20.7867895814	0.158533537797	3.77750812066	8.937835427	0.585564915938
TCGA-AR-A0TZ	3262	Dead	T2	N2	M1		43	FEMALE	2+	8.81663494735	5.08004907481	0	0.267912559644	0.700811218704	3.61690478641	0.0870299964504	1.40039843883	0.0263095435502	0.0543690794151	0.694386692292	0.0681158068809	0.242273922174	0.0587665784855	0.213254872312	36.6930434047	0.00713169661573	1.19364842534	0.277864297908	0	0.0462871892318	23.7117147599	21.6073384631	4.04654265452	0.445952338995	11.7823278162	0.827097692266	0.00639266726504	0.435941164038	126.505704702	0.965507276057	0	0.267533253564	48.4045647026	0.14575540439	12.5323806914	0.314540743564	2.39291620165	12.4839891221	1.27195163022
TCGA-A8-A06R	547	Alive	T2	N1a	M0	Stage IIB	69	FEMALE	2+	17.6084580974	40.0972869632	50.1850320855	0.215292105295	5.11317452072	3.30539366149	0.199934254469	1.79667714656	0.223166725094	27.3247666021	90.1983044527	0.385188021721	0.118106431747	0.0830797693908	2.23260903359	75.3807604761	0	1810.53044038	0.578898008857	0.0484236370164	0.261749389278	139.208348558	5.17273401119	6.18464709382	0.270194520456	1.08800261261	0.888505420858	0.0512123427386	0.115556406516	169.638621691	13.4221222066	21.4083447862	1.00176764153	13.1955281172	0.36060155225	29.8542529613	0.258924130177	4.71331781496	8.06000106163	0.60761767046
TCGA-BH-A1FL	1673	Dead	T2	N1b	M0	Stage IIB	69	FEMALE	NA	5.29756168703	2.53700112675	22.5295100239	0.458573394238	0.696882301481	4.52330168226	0.598325190494	6.48456420675	0.104855818823	0.58505267074	4.20002036542	0.162883982195	0.71918669769	0.288081082235	2.5497607982	56.5487430914	0.0937963680931	18.9876184958	0.428396298398	0.204768434759	0	35.0300286606	26.5918780327	2.39863239098	0.639294126359	0.611464242954	0.992164176285	0.0280255411952	0.456075150145	99.0011917062	1.13034924557	1.13161503419	0.0950975239834	29.3373841575	0.0871355041528	31.5398564383	0.49032893212	2.12336235799	13.9486214004	0.420968577346
TCGA-A7-A0DB	1007	Alive	T2	N0	M0	Stage IIA	56	FEMALE	1+	0.67459647608	3.5113846174	0	2.73534736195	4.08102909165	11.6634591199	0.785764098636	0.751732259118	0.135737073367	0	0	0	0.258609866609	0.181914293424	0	9.27536668005	0	0.133876319836	0.603607048628	0	0	25.1751231919	8.72165297319	4.38742114013	0.281727203328	0.038424638495	1.74524326288	0.0219875079147	0	40.9616071268	1.97175559651	0	0.4103494918	6.37332127931	0	44.2969182188	8.46315317927	4.61897837884	7.87176157044	0.826423711625
TCGA-D8-A142	425	Alive	T3	N0	M0	Stage IIB	74	FEMALE	2+	12.9871541064	7.30274246129	26.1773407384	0.0869824025618	2.64928266158	5.60445939325	0.086590291737	2.69805351119	2.43442555933	3.46204087054	47.1829319569	0.169429157483	0.781334071468	0.152021142086	2.44864231599	30.2819853178	0.0283826595759	920.868447861	0.18551950199	0.443033042652	0	65.8599181231	15.1874467886	5.99655805629	3.08325695187	5.37727235848	1.61154954676	0.589394228035	0.0271086651972	109.347660173	67.2840708942	20.4028374905	0.158270132153	24.7359911314	0.290037998463	4.93659047537	0.693247167116	5.44292979659	8.19607858323	0.332949924184
TCGA-D8-A1XU	395	Alive	T1c	N0	M0	Stage IA	56	FEMALE	1+	3.59391861474	3.59548441998	3.57134235094	0.368653960741	0.651539777106	3.98229223213	0.0500737451467	4.80647094029	0.0726600445304	0.925944165358	8.62971094468	0.125411970799	1.66120609126	0.0162297844564	0.48814197865	34.5498511742	0.0196958716782	15.4077564125	0.743827998812	0.0315321526581	0	26.5896128566	12.9867885292	1.8573271067	0.129862917571	0.351953412357	0.989330532942	0.0176548668456	0.376235912398	151.56107659	61.2919443866	0.580855443702	0.372756448793	7.75684910405	0.10063452976	14.3253167445	1.27186314856	1.91465850594	8.23034343373	0.303683121248
TCGA-D8-A27I	439	Alive	T1c	N2a	M0	Stage IIIA	58	FEMALE	1+	6.40825792714	1.12168319478	31.8610015907	0.315695367677	2.29885107971	4.35463520724	0.123010596711	8.02270792673	0.525571098134	2.45909619184	58.3567719307	0.616171261707	7.58556202739	0.405344035887	4.66631236269	36.5569406278	0.233859170118	191.130457084	0.442350457474	0.658423005366	0.314033229904	85.4151692886	16.7244477921	15.2756497415	1.33267938858	1.24357115688	1.59871714457	0.151797612642	0.184851378512	93.0680187316	16.0804157795	3.92403803508	0.19622341748	39.0170923882	0.782855888734	18.2409316971	1.89537636198	8.17527899733	9.67897429138	1.38803601592
TCGA-D8-A1JH	426	Alive	T1c	N0	M0	Stage IA	56	FEMALE	1+	8.70573326441	3.95325781009	10.7618239806	0.430937338493	1.9025912703	5.92564483806	0.546827128287	5.07798218923	0.176328747732	1.72172427249	21.0859894292	0.171194174822	5.34154457222	0.0531708966505	1.87154739428	26.5418847523	0.157730837575	99.2860997138	0.16539894658	0.10330345635	0.116332721114	40.3717012943	11.4909226009	4.70205726692	1.11851626205	1.90177619993	1.79791828864	0.0856883747419	0.301301747686	112.419661519	36.19665291	3.17159734407	0.0654213686171	31.2088826791	0.549486469945	29.8745734637	1.25283888443	5.68921015332	11.3705487537	0.723857618466
TCGA-A2-A1G1	584	Alive	T2	N1	M0	Stage IIB	85	FEMALE	2+	19.9507742825	5.11398490397	132.766303557	0.233386586095	2.08244959319	10.4009087288	0.0542347089349	48.067559701	0.463442927586	5.14996070603	3.74687000386	0.169791617177	0.608078800694	0.152346360824	1.43095150599	32.6552379825	0.0213325339368	413.347181108	0.156753029435	0.307371338981	0.346138895249	166.580900048	12.5780287676	1.92345893313	0.480946275962	0.950523640943	2.96504792917	0.0106232935027	0.0814999762449	187.62499091	64.0987285205	6.60578754827	0.259541540756	7.94310655931	1.12630159674	1.97231269776	0.516085313983	4.26617774247	7.83946422418	0.336824878673
TCGA-AO-A0J2	997	Alive	T1c	N0	M0	Stage IA	41	FEMALE	2+	9.53920723141	2.07479805833	1.19672022367	0.140061115953	0.310898087641	3.18026744464	0.328872297593	3.77117422701	0.776419069383	14.1174852451	3.96903802328	0.110313698848	0.378833385311	0.133241644098	1.58682012958	70.6446667886	0.0230995966653	72.1416570242	0.177632305555	0.0369813542804	0.149924409245	39.0138612517	16.9923067995	4.2087087554	0.0614133326918	5.64216458192	1.15638420393	0.538352811156	0.0588339727188	246.301488819	1128.57972024	0.340617736793	0.42936735217	6.10418328021	0.118025598767	0.46182207914	0.0343898346015	1.76322217568	6.68864004038	0.188355885672
TCGA-C8-A1HF	332	Alive	T2	N0	M0	Stage IIA	48	FEMALE	3+	22.7771966685	6.51830626562	11.4217844455	0.0696116504231	2.89025336442	2.31239978291	0.244117411276	6.31673169533	0.501824679902	12.5053433971	19.7982131655	0.802466638032	0.215588846906	0.448362312043	2.34743537411	60.1058050428	0.0160034138742	303.809138063	0.192799896304	0.461172663816	0.0259669292689	98.1211944111	14.8567945131	1.76740773326	0.063820788391	40.8901971886	0.641050586097	0.00717252187769	0.213991103475	173.909589242	5.82269177049	4.9555834489	0.0486762461808	15.4493210757	1.10387073786	1.5931150328	0.160820756229	4.71026931055	10.4997410768	0.355890180217
TCGA-AR-A0U0	1988	Alive	T2	N1	M0	Stage IIB	73	FEMALE	NA	24.3383572904	7.5893692334	9.12675674728	0.176480687985	2.16251776079	2.9480469638	0.0358305188951	4.45241979362	1.51644087102	4.029105288	54.2501524102	1.12173954041	0.247642568921	5.59374117485	2.686134761	32.7045747849	0	407.458534012	0.596071660631	0.225629896128	0.381131581298	86.6705315286	17.2700990193	0.76601913676	0.528318247007	1.30418191669	1.43824337109	1.56158266628	0.134608744849	415.074530701	415.522439581	19.7426159112	0.464392050988	9.90679073043	1.68022263074	0.4208952093	0.0262273210378	7.25725053425	12.8867717324	0.430947430262
TCGA-EW-A423	533	Alive	T2	N0	MX	Stage IIA	75	FEMALE	NA	10.6112063064	3.85992716198	3.60534182797	0.105629013587	1.60050346917	1.59532885802	0.108657939929	2.19814975792	0.27373136842	0.576983516619	1.52991119849	0.170086718468	0.177316885595	0.11739318608	1.10098441224	88.5247245472	0.151368073069	14.1576944706	0.566022040844	0.0427646606435	0	18.7010539798	16.9246305188	3.86928053097	0.0482918449096	2.52921662452	0.389504890043	0.00798131775252	0.0340173436937	143.47745366	33.4511489799	0.393885032243	0.0812476966387	112.355870628	0.181977279334	13.0862900586	1.04390652849	2.92815143548	23.8867748285	0.213851590465
TCGA-B6-A1KC	1326	Alive	T2	N1	M0	Stage IIB	67	FEMALE	NA	2.74953497464	5.10159479826	0	0.348545419564	0.511837954274	5.58267130611	0.278595275642	1.23478974679	0.0390588077679	0.030268361802	0.250139391995	0.0758428838333	0.260455562042	0.039259845749	0.282368890579	13.7584650362	0.0317628734198	1.12680855981	0.789746698873	0	0.0257690107233	14.5893503885	19.0966097285	0.724452092945	0.139335569464	7.81717268266	4.3895352765	0.0498249730977	0	106.780484047	0	0	0.112712223019	42.0634484409	0.0405724849686	18.7562612542	0.00443319413971	2.38712812867	7.31764572131	0.478555653832
TCGA-AR-A2LM	1935	Alive	T1	N1	M0	Stage II	49	FEMALE	NA	9.9399790186	1.65637840701	10.0362686224	0.219322949517	1.4103907304	4.16830208799	0.256377346532	5.11259014284	0.196343411913	0.640652689067	9.89088079609	0.160527179476	1.9786792687	0.090021124177	1.22247621294	34.7631177723	0.0504213865339	41.247840974	0.491127985516	0.242166716467	0.0545420532584	60.0451732828	14.4082753246	9.45906691652	0.426285119612	0.824941496352	1.96309718779	0.107969222741	0.577897846115	76.072618828	14.9322597822	0.371747152472	0.07668125823	21.5534954594	0.257624166455	26.1582419665	2.90409715059	3.74086184647	9.38561391889	0.710150665656
TCGA-E9-A1N9	1101	Alive	T2	N0	M0	Stage IIA	58	FEMALE	NA	6.16011624775	9.06087687045	10.1642620146	0.187424587126	0.492302609393	3.87660523242	0.0195404404737	4.54371315876	2.61490260185	0.585947357878	15.4806892669	0.367049410261	1.95077595976	0.0527783465735	1.55290135111	27.8896690155	0.102479787755	46.2365733307	0.380892587166	0.0615244725772	0.0415705895792	23.8041114138	13.3899327243	7.35555019088	0.396423580185	38.6748007313	1.11585538243	0.0688951612577	0.244699606841	120.714933028	14.1630161704	2.83336386868	0.06493837576	7.94672674792	0.654515665714	415.553658009	0.893954060196	2.21978568209	13.1687624236	1.00845113802
TCGA-C8-A26V	616	Alive	T3	N2	M0	Stage IIIA	47	FEMALE	NA	8.08582886868	5.27085402633	60.2282768628	0.129007812678	1.1249529141	3.99645029464	0.429346594686	5.38748144573	0.464109478176	6.90056715618	4.35989265402	0.0610976171674	0.412142811276	0.0579828366844	0.336036894421	37.7816580285	0.00639689507523	25.0209289352	0.173808652924	0.0921701196126	0.0622771078463	9.05851836933	9.43713190991	1.25167943916	0.116327822248	0.886263385244	1.91082693697	0.0076453470469	0.293268562404	180.202003745	30.5635704241	0.565956874814	0.129712673359	18.7620196753	0.163422197895	10.6831325132	12.4209771509	1.39259272557	10.694437423	0.254639414108
TCGA-E2-A1IG	2140	Alive	T2	N1mi	M0	Stage IIB	45	FEMALE	NA	15.9286301378	7.91696669767	0.179010195907	0.224994466416	0.585519530963	2.12088438432	0.417270817366	8.33349271397	0.174917973068	1.12612026303	1.97406771833	0	0.0384528870303	0.045081611837	0.344874330553	33.2142320398	0.0218837568465	12.2223860871	0.544114019537	0.0525522789414	0.035508296582	13.3674646037	12.940324558	3.74345857491	0.28974069145	0.765593875239	0.499522947953	0.0425013987173	0.167211796632	145.75820763	5.83277391271	0	0.0887493251121	26.7458734761	0.0559066797249	35.657863026	0.409282942935	1.48034023377	14.84662013	0.761622193151
TCGA-AC-A5XS	588	Alive	T2	N0	MX	Stage IIA	74	FEMALE	NA	19.4234942061	1.67119623453	25.4409482895	0.0106480978216	2.79672728398	2.05696452338	0.554517569725	3.81284045511	0.960268362366	9.44305186681	80.042821577	0.578672691134	1.26174393979	0.388303243724	5.59284683021	110.621259709	0.686650284304	426.784887632	1.0560467776	0.064664376914	0.174768586254	104.040363571	16.7399875014	1.45998956208	0.61853949449	1.69661970491	0.753333387152	0.0522969987484	0	203.527313579	173.085705522	2.38237178104	0.273010035222	52.7929704549	0.550335122672	9.97848546265	0.150332327598	6.58444919173	10.2753633034	0.53295286172
TCGA-E9-A245	26	Alive	T2	N1	M0	Stage IIB	47	FEMALE	NA	2.85534266824	0.927251943569	2.70229141705	0.42455725245	0.666931465128	3.18225749879	0.579509091774	4.47143927616	0.121869982342	0.377769310343	10.6901635675	0.157761615399	0.812664711519	0.136108060344	0.974481362811	25.6333196192	0.198210905248	8.41395282128	0.533473861404	0	0.16080720643	6.15449168101	11.5665467746	1.94976983373	0.115933379166	0.17824546979	0.768770120095	0.128318014942	0.126209292319	186.929654442	3.16793794143	2.92274150634	0.167467094754	25.324122848	0.168790542919	40.9327687052	39.7817054647	1.92937540641	7.32994053251	0.385690521573
TCGA-E2-A108	837	Alive	T2	N2a	M0	Stage IIIA	64	FEMALE	1+	34.5866007237	1.14880312411	4.95585929614	0.18207624203	2.56117747121	6.15587750678	0.110899718914	9.90234897309	2.05622843861	3.46404450802	37.3366165535	2.14101569081	2.93818565392	0.319507164034	6.21829297309	38.5989838422	0.181754149677	106.648483008	0.217413955398	2.6770135958	0.0786431726144	592.882764362	10.4668652482	10.0218658388	3.89279973033	1.7631118562	1.80742464199	0.166540127716	0.416630080373	157.582685316	23.5127251921	10.1842908536	0.257985654916	52.4370173208	2.04304922898	9.47940433731	4.41736428255	16.7135597912	10.3301458975	1.77305553159
TCGA-AC-A2FM	792	Dead	T2	N1mi	M0	Stage IIB	87	FEMALE	NA	2.85942959807	8.53034666195	0.281080392889	0.25622834081	0.916990138439	2.18510366909	0.628987521655	1.76623522467	0.108654652868	0.299382031687	2.22107551149	0.0937695141861	0.253014326779	0.0566294320967	0.793434350805	40.890367696	0.265075985373	10.1449683919	0.704629713188	0.188610679963	0.0955797364676	12.4337100035	15.2081250237	3.1231207867	0.485487255076	10.0818247599	0.328345810776	0.0469347586114	0.262554639721	100.803289292	3.73819405547	0	0.169214949605	42.3600016522	0.200649659535	47.9929990528	0.0986588578351	1.7415811297	9.7782788477	1.21172194016
TCGA-AN-A03X	10	Alive	T2	N0	M0	Stage IIA	74	FEMALE	1+	8.08356960812	4.52606358706	1.29599139038	0.100240406765	0.974975204356	1.97915349827	0	2.40970391066	0	0.301957177691	0.362965902178	0	0.426864341926	0.587484332478	0.601794848269	34.610720474	0.269336461767	10.7222248733	0.0487330705807	0	0	36.7179928072	9.76833191365	1.91455657411	0.0758188168695	2.47078383442	0.604416893994	0.0047338469734	0	131.743546302	2.41302289582	0	0.0642524078947	35.4846355817	0	10.1708270361	1.62750004826	1.59844545929	5.91792377438	0.21844458665
TCGA-B6-A408	2072	Alive	T2	N3a	M0	Stage IIIC	55	FEMALE	2+	14.5900157373	2.2163189213	33.470719021	0.553273683655	1.97582720111	3.61140527931	0.153544662368	6.97504362227	0.334203941777	7.90396392141	104.118033928	0.192279793101	0.884353055379	0.215654983635	5.14126585246	144.258512572	0.140921299882	698.433457989	0.614075630789	0.193378534776	0.065330586073	89.5910473616	11.8302865025	1.90513070889	0.247274222443	0.623704841404	0.931856620413	0.0150378793041	0.153823834481	95.6573831076	1.58985708121	22.7092555642	0.244930592901	47.9194604238	0.668595997896	14.6272130652	23.759677496	10.7291419799	15.6490144561	0.447694716045
TCGA-D8-A1JE	575	Alive	T1c	N1a	M0	Stage IIA	62	FEMALE	1+	3.37052641192	5.34639280788	0.561914915752	0.283711294795	3.32130932442	4.54127561786	1.36221025175	3.04516022119	0.197101830361	1.22194195965	0.393436167588	0.145799892913	0.125174542208	0.132077550051	0.104863769134	22.7511827045	0.00763259403708	9.63667863634	0.179993280424	0.219949552737	0	27.8282734382	12.5889978232	0.461173286605	0.114448350178	0.0212555652538	0.839570909186	0.0136833173583	0.0291599785826	112.898358965	26.9309037097	0.337641857272	0.0464308464765	18.0541704923	0.116994442945	15.4213525641	43.7750257027	2.28862189877	5.5580047174	0.37172318246
TCGA-B6-A0X7	1781	Dead	T1c	NX	MX	Stage X	62	FEMALE	NA	4.26520538119	2.04680853548	13.7693896598	0.871307254861	0.692360235107	2.52488964274	0.259655439301	2.48486300871	0.0814021807187	0.756984905051	18.6048061758	0.0451610312673	0.875148402425	0.0935099000357	1.71959311364	30.5665188599	0.406637340429	43.1481395879	0.475106719913	0	0	29.4953761218	13.9934313349	4.79057383616	0.0965446680953	2.07720169328	1.10756071175	0.0621626423984	0.252901775097	108.547350564	7.25486204304	5.43833892313	0.0862908003948	31.1952880749	0	19.4434002006	0.448760563107	1.28668936976	8.16075104269	0.996828647292
TCGA-AR-A1AQ	3021	Alive	T2	N0	M0	Stage IIA	49	FEMALE	2+	21.4233809229	5.75336202429	1896.27884926	0.0814422684582	3.46017857112	5.17019479452	0.179523506983	31.0661580169	1.62812192964	11.8319628375	257.025288233	0.281015489623	3.15364003128	0.53337841952	10.9023201686	32.7162056639	0.0294222047434	5556.07768055	0.173460003354	0.989174523474	0.143220249538	332.752926434	17.3556704446	0.753477380413	0.44587008792	1.07541235209	2.25237560758	3.19996024302	0.337218587548	216.609390491	338.037115887	16.9200905331	0.0596607070853	15.8580818645	0.977148085498	0.622398656416	0.0246390200135	7.59857644025	11.4573662139	0.369680913985
TCGA-AO-A03N	2031	Alive	T2	N1a	M0	Stage IIB	59	FEMALE	0	17.402555922	30.3894188503	0.0908865756149	0.0439359945633	0.44862013514	1.89134052214	0.203381393345	1.740345981	0.0683145255628	1.1011495998	0.572724775468	0.212240810101	0	0.421152352592	0.368156174444	77.7282671853	0	11.400363514	0.125312048904	0	0	2.44582266878	11.748670309	2.3607685252	0.0531709753906	8.40841040836	0.286819716441	0.036517793135	0.679170592322	172.389594597	225.849861777	0	0.0450595688513	13.7270418603	0	2.60891701548	0.471426947178	0.316610909142	3.87166345335	0.407691038849
TCGA-E9-A5UP	803	Alive	T2	N0	M0	Stage IIA	63	FEMALE	NA	13.7952709967	0.843535842675	0.0493858423707	0.200540675371	0.487541380638	3.18671139868	0.184188577263	3.41262506575	0.118786137319	0	0	0	0	0.0298493841388	0.165893692618	83.4843821345	0	0.395407426254	0.978047524206	0	0	15.1426399536	18.8202012058	0.202927496073	0.0462271730067	0.403513728842	1.31130451298	0	0.0461308663963	68.1548735257	206.006826788	0	0.195875331381	48.591621455	0	15.5976897318	4.21995544344	1.83508981046	17.1299238478	0.17722454824
TCGA-PE-A5DD	1953	Alive	T2	N0	M0	Stage IIA	64	FEMALE	NA	16.255963875	4.02277910738	12.8464661276	0.369850898095	0.733425217088	2.48477808217	0.234236230542	3.43040835991	0.4634877172	3.19268183125	12.6725537184	0.466657614256	0.35976073318	0.195551762164	2.13226632975	72.2697514597	0.279193473643	123.121421165	25.7419831109	0.268185273825	0	23.1203375947	10.9348442606	2.58625467885	0.342930021332	1.9486334221	0.8236872772	0.0166841176393	0.26666149386	116.09133292	15.4341525037	3.08765940259	0.169839889938	57.8248388306	0.427955224189	7.14460935182	0.202630852857	3.4905451988	17.3718565272	0.484287470263
TCGA-A7-A426	364	Alive	T3	N3a	MX	Stage IIIC	50	FEMALE	NA	7.95970287111	0.457262558421	15.5709861173	0.550132250582	1.13472042786	2.7213403853	0.546422533231	10.7415019632	0.389275276051	6.06507976794	26.003399963	0.238698849744	2.69338799655	0.157884467935	5.3119674793	54.6214676817	1.19126961141	147.099113372	7.94779571513	0.0400104738618	0.0270341039607	15.1468222477	11.9118982045	19.0471189422	0.24982816285	0.70467815323	0.816765744127	0.36091922298	0.0318265132992	94.1383225871	91.658222294	1.47407008965	0.0591228353206	46.0580670534	0.510772006747	16.5993560798	0.758086195223	2.82725202441	17.4275652537	1.16712653612
TCGA-BH-A0HX	829	Alive	T2	N1a	M0	Stage IIB	54	FEMALE	NA	9.58514113476	4.32145736882	2.57605122959	0.240472404465	0.626002080942	2.94713943407	0.480379789184	2.71782731504	0.200304667033	0.952045205774	5.16224141426	0.103718363574	0.712368077619	0.187913270475	0.719645876489	37.249991246	0.108592694759	67.9997347468	0.612378017319	0.0521555199685	1.97345210692	50.2824745093	14.2268007577	14.1655435097	0.415739578417	3.07327670471	0.497132575538	0.0259572442076	0.165949381718	188.184250528	10.137947967	0.960759578367	0.0770693751043	18.9937080508	0.554845957112	33.5684802332	0.509256820682	1.99048021383	7.05866785459	1.70493834955
TCGA-3C-AALK	1448	Alive	T1c	N0	M0	Stage IA	52	FEMALE	NA	10.4878375604	1.58688757945	30.4926500152	0.306185083676	1.17575717705	2.22838264835	0.388081853595	6.84255880135	0.421667640422	1.30707406906	23.4723839843	0.264121913699	2.20279516596	0.136721931797	2.20805919852	49.5051412037	0.143797962771	214.839280049	0.550056640521	0.106252472711	0.0717922112911	51.745375847	12.4067228326	36.4137922575	0.321136957282	1.75583916387	0.541550824487	0.138811886673	0.338076049535	132.145874536	25.45780722	3.91456478408	0.134577920804	19.1912640772	0.39562090903	14.8544244549	0.89543556793	3.22870888174	14.0588822873	0.349302017048
TCGA-B6-A0WT	5739	Alive	T2	N1	M0	Stage IIB	61	FEMALE	NA	13.0895993458	3.1033748208	7.26223223471	0.307184223407	0.373403101671	3.27863419028	0.141068202154	9.36311854332	0.227442807278	1.26903803081	35.6465648569	0	0.108332514825	0.0457226937571	0.627807756588	31.7396437556	0	277.13098694	0.360315464069	0	0	14.0122949235	15.3625470472	1.75402745201	0.0590082212086	6.9857534591	1.16895692429	0.0221055327087	0.353311724487	162.130083986	19.2495609355	15.5457158774	0.0937618569205	20.8468310688	0.378011328326	39.1260892614	1.19781005764	2.03224385936	10.3974742248	0.896670475268
TCGA-EW-A1J1	575	Alive	T2	N1a	M0	Stage IIB	38	FEMALE	NA	6.27242637038	9.62243134924	4.35252744994	0.202839363043	0.504657739775	3.99056221767	1.68170353835	2.20722800854	0.395411518375	0.175098006355	6.95007836298	0.511863206078	1.25558082606	0.0757041380418	1.03328869183	31.8353345092	0.0306239225868	121.203635899	0.427812649562	0.257394069342	0.0496899747765	94.9104151948	13.7355101998	3.06042222415	0.1074714277	0.141249592826	0.248261924814	0.0366006497465	0.146246630308	214.496069554	4.75056168249	0.677352814058	0.0776218544457	19.3554418786	0.430294036894	52.6572743902	0.547101309794	4.57947603518	17.6295746003	0.269005575844
TCGA-3C-AALJ	1474	Alive	T2	N1a	M0	Stage IIB	62	FEMALE	NA	16.3954467666	5.77129251047	12.3678118361	0.408806427819	0.955545836161	2.8572360183	0.197122972398	3.54959775631	0.73098447087	0.689617509786	4.07074049644	0.246851722253	1.18075973627	0.0851880453265	2.7362563982	58.1132654342	0.129226362631	340.326241079	0.384242510027	0.124131151761	0	63.2724065228	13.9700623476	7.43575442532	0.0247367070316	0.521818674831	0.456840951146	0.0695010892372	0.789925511209	175.330860431	1.82239526495	2.28662647982	0.471668429492	45.1116937943	0.396163250302	17.7044708458	12.481137893	4.10042274374	14.9972717387	1.28170874388
TCGA-EW-A1P0	1251	Alive	T2	N1b	MX	Stage IIB	55	FEMALE	NA	5.34323879754	2.9031153197	0.321739314756	0.1762716688	0.969454419113	6.04370394969	0.159993779026	12.7160349395	0.209589509722	0.149926143271	3.71699346341	0.0626112018773	1.05972186146	0.0216070030008	0.688723220651	26.8435795145	0.0262214670563	32.2954542255	0.470491007703	0.125937960348	0	44.0907799669	15.7189099026	1.41121863446	0.150580594077	5.85093837316	1.07536479872	0.0156694938221	0	140.998536478	0.443741135453	0.579977448969	0.132926073949	24.4051953233	0.401929660684	4.60882220348	0.0878345123646	15.0517788283	9.9929437974	0.241996146851
TCGA-OL-A6VQ	600	Alive	T2	N0	MX	Stage IIA	49	FEMALE	NA	10.1068157297	2.23204147654	9.63529583461	0.141504393773	0.870402514727	3.37538273993	0.227440705508	7.05717333997	0.220020182124	4.43308237702	24.3380928037	0.284817792579	6.70701243682	0.0245725154382	3.15709568544	43.3806459088	0.268382738516	85.4995887819	18.0546163752	0.143222661411	0.0967720685212	25.9733159782	16.2996751779	5.83493418247	6.65962270749	1.72318008449	0.872185811605	0.0891004825701	0.455708468127	110.446966042	22.4566404512	0	0.090701926708	27.1481248925	0.152364533416	23.5110351577	0.765820275232	3.74351840265	11.2571362472	0.974838725971
TCGA-B6-A0RQ	4267	Dead	T3	N0	M0	Stage IIB	68	FEMALE	NA	1.9042946666	0.452380716338	3.51566306001	1.03387868335	0.32015056778	5.01758176381	0.013658287183	16.2557503341	0.253242828779	1.94542324516	4.61543074212	0.427597513514	0.870570658872	0.140184910313	2.76425346428	33.1417788967	0.376061965484	22.9680950116	0.40394207315	0	0	9.52233483156	11.6961815646	5.91523804269	1.55399113053	2.08831223001	2.61427407248	0.256832121874	0	129.499117149	116.471823117	0	0.29049809362	33.8648213549	0	21.7041901419	1.36967535647	1.36078925254	8.75796476992	0.493816014548
TCGA-AQ-A1H2	475	Alive	T2	N2a	MX	Stage IIIA	84	FEMALE	2+	2.98134980719	2.42171709605	0.464316641329	0.0778120854583	1.7819654379	2.20267926779	0.115447150385	5.86719411828	0.130293974846	0	0.130040299548	0	0.177313950835	0.0810733272753	0.305823941645	36.4357793943	0.00756827838931	0.110149575519	0.644067646057	0	0.0245603783251	8.82770169515	13.0027366362	0.73589932428	0.0724365684518	0.964247878631	0.857519320027	0.00452267187075	0.0289142635737	205.116694687	12.914390878	0	0.0920791988354	56.596293111	0.193347659155	12.2702297464	0.253515960925	3.18834069498	8.86408095584	0.173355526546
TCGA-AC-A7VB	250	Alive	T1c	N1a	MX	Stage IIA	51	FEMALE	NA	2.1759844115	4.48142210982	0.875001908024	0.356016272681	0.639618038503	1.78793455728	0.135974661297	2.3928510568	0.0876922175561	0.0679564973919	0.178689699701	0	0.0939788634663	0.0220358936396	0.497078908446	84.8586627764	0.0980538277358	7.36246870607	0.361015006501	0	0.115709711775	6.54081287397	16.818303255	1.21273473208	0.0455020920096	0.844017164542	0.257316025585	0.0106536848026	0.817331327722	172.723570921	10.660048413	0	0.415731455395	43.4271330986	0	43.8894842609	0.119437324543	0.627020113458	9.52648153671	0.810771628395
TCGA-D8-A27P	49	Alive	T1c	N0	M0	Stage IA	64	FEMALE	1+	4.55064063692	2.10918852384	4.33070744487	0.616804000825	0.501251172793	4.66412372672	0.173674527237	5.67964956801	0.154007506889	0.998175638855	53.0803794952	0.271859842351	1.57379378563	0.412800513562	0.634897293368	29.0584164134	0.0341563347439	39.5206536538	0.449435142854	0	0	13.3560240373	16.5092391562	3.23917669435	0.345074705949	0.784739845621	2.04289540238	0.0952524211238	0.173990299105	157.575709589	40.5257270499	0.503656128987	0.0577169267235	22.3723255916	0.0581730483329	18.3597180747	18.8592540415	1.61049969895	9.18374899305	0.227874581444
TCGA-D8-A1JD	552	Alive	T2	N1a	M0	Stage IIB	41	FEMALE	1+	9.21224618957	3.1243123167	23.033511008	0.119059403096	3.44700041181	4.77768443571	0.0939427013498	3.25432628373	0.159877451098	4.92975508988	8.34783059513	0.261426406282	0.480951716086	0.293207655673	0.901418358583	30.9489086916	0	88.4866140881	0.263100683358	0.13146013573	0.0222061040085	87.561840406	18.2050552844	3.46643573804	0.196479136245	2.44633183828	0.710927941071	0.00817828786093	0.0261426406282	124.322067393	0.752697505334	1.81622555943	0.0971282667488	27.8238385766	0.384590822615	14.4455070866	1.00090455384	5.24545616416	8.39482532925	0.149129602313
TCGA-BH-A0W3	728	Alive	T1c	N1a	M0	Stage IIA	58	FEMALE	NA	3.13850141982	0.900825409626	0.350903299695	0.333609900193	0.493884589226	3.30205667212	0.392616849841	2.49944558304	0.228587701813	0.0545053878212	0.900870992574	0	0.368509597659	0.0353483471017	0.208011427175	54.6940035762	0	0.728390182701	0.72572452787	0	0	5.70943937427	16.691513685	0.801038477524	0.0958007964722	0.602290743327	0.238204914125	0	0.273146318513	135.734651596	11.1715011075	0	0.0724875634172	30.6897856418	0.146120826925	35.6807665269	9.01283063331	2.61733240818	14.2950740655	0.120836259969
TCGA-E9-A1ND	1266	Alive	T2	N1	M0	Stage IIB	75	FEMALE	NA	15.275149095	4.87602559046	15.3125165308	0.11989657675	4.70391291873	3.61054585648	0.241306879712	14.2895438486	0.713270420841	7.13542436978	67.8013409811	0.692500472507	0.478718096674	1.55337360892	2.13077068464	33.3048654459	0	270.285032906	0.0810979510347	0.25325731566	20.4915969934	76.5676259398	14.7438641079	0.369245669701	0.117760566211	0.720464355741	2.02506227893	0.673544718371	0.0503636707278	167.80462393	2124.46131533	2.33263317055	0.307406723622	23.859321336	1.88595873364	0.595461210204	0.0220790585721	9.09684188197	13.1134416952	0.513031174235
TCGA-BH-A0E2	435	Alive	T2	N2a	M0	Stage IIIA	49	FEMALE	1+	17.5468873074	3.30858732705	13.3985448212	0.107236200004	0.633232010951	2.75305901523	0.330933637907	3.63211398877	0.400170668223	3.63861910087	15.7493404233	0.103604792322	0.381207876976	0.0804460740383	0.850356256982	45.5861086217	0.0108473786131	76.8056860414	0.200195170525	0.208393639414	1.23205698978	25.1085391932	12.0384752073	2.63468392605	0.356452396131	1.99751927611	0.645564682199	0.00972330791789	0.870280255505	257.965767883	11.9319344715	1.4395613249	0.120976404062	51.6970286224	0.498814562426	36.8198348059	0.327020905423	1.62628512126	9.04318552253	0.624781168568
TCGA-D8-A1X7	509	Alive	T2	N0	MX	Stage IIA	40	FEMALE	NA	3.31330424633	7.39920436981	6.77457292431	0.0866894476283	0.780099104154	5.54522281798	0.173396376492	1.48376251133	0.0299534131405	0.309495961928	4.81311037079	0.0387749202302	0.580191698386	0.0401434468266	0.853048245065	35.0305166679	0.008119436003	7.47432748057	0.195636560015	0.038996491203	0	26.2220453744	22.8543005314	3.78825709591	0.106206044555	0.46353253159	1.90498405283	0.00970406819839	0.0620398723683	285.27220935	1.9236524184	0.359178208448	0.164641398324	15.5196316236	0.0414856289393	20.2342109159	44.8990653862	2.4158409677	7.33120216281	0.343070070776
TCGA-AN-A0FY	10	Alive	T1c	N0	M0	Stage IA	55	FEMALE	0	9.52099812307	5.19191973918	0.341997935024	0.300594836071	0.654538187585	9.46362237359	0.313079614335	2.58844425686	0.0841291721524	0.0579514126139	1.15374647958	0.181509751156	0.552093213829	0.0563747933001	0.417751673429	43.4760866312	0.0304063925791	1.54888320986	0.140292257801	0.0730187798935	0.0246685067208	31.9602040566	14.9031440776	1.39615174838	0.0873065692407	1.43421645742	0.989860455172	0.0136277495358	0.0580831203698	83.6405152635	4.56673661163	0	0.215797359154	73.3748623691	0.194198882695	16.1154539035	0.224925002827	4.71867695662	12.5575483272	0.26202333703
TCGA-AC-A3YI	707	Alive	T1c	N3a	MX	Stage IIIC	74	FEMALE	1+	11.3695833912	1.27795053565	7.13630207289	0.554058824141	0.250781112952	3.69200292688	0.181468826429	18.2289786008	0.406361551501	1.96502071611	32.0995442783	0	1.65681108785	0.566388324056	1.65580610269	31.151676538	1.73158852012	113.792563288	0.26428000482	0.190455854023	3.17426423372	20.708295239	13.5126413598	6.30470382437	3.47909962986	2.32367448047	1.09762930724	0.173777707783	0.201998633055	103.358984522	83.02618312	2.9236644258	0.38864634466	35.3504868761	0.0675375368877	11.5943237904	0.796992281864	3.2101371038	13.2439883332	1.25811557669
TCGA-E9-A1RA	1369	Alive	T1c	N0	M0	Stage IA	48	FEMALE	NA	8.34434749785	2.93445338407	1.95127423544	0.303944661547	0.857429408287	4.93339935949	0.22236617308	11.3340684047	0.130370431727	1.46493056263	3.30170891713	0.379722400931	1.94050936597	0.458645096027	2.80605117816	62.023732894	0.106018072677	17.503394481	0.271754163114	0.0636487072037	0.0860117664915	22.0749881334	19.5633288856	1.91961228344	0.0845589201796	0.369054421558	0.539273410002	0.0475159207707	0.556926188033	126.432752725	6.16730342452	4.10366664866	0.161233154557	15.283773557	0.203134171927	19.0993237391	18.370610759	2.70468124304	16.1297270109	0.338915261933
TCGA-E9-A1QZ	755	Alive	T2	N0	M0	Stage IIA	61	FEMALE	NA	24.8525986604	0.979205857373	5.53397220842	0.342975495609	1.9493295914	3.60777524284	0.515985158272	9.03244262801	0.927908034891	0.363670683678	16.7159537278	1.44970480438	4.77529443179	0.235851134561	10.0376923422	38.4335241808	0.130100133715	104.646990614	0.52912677947	0.666509180267	0.0562930050901	52.9223497179	19.0796486051	4.85186476293	0.962953337405	0.172096424549	1.35221598293	0.0414643108947	0.629586086474	131.690090313	52.6930863049	4.98785652996	0.0439683001156	34.6136960388	1.55105194876	18.8861844461	3.54449626338	9.54328059445	6.94659672277	0.883395799683
TCGA-E2-A3DX	1325	Alive	T2	N3	M0	Stage IIIC	43	FEMALE	NA	13.321525298	0.411428952034	85.4550405837	0.719053097996	2.62991557566	4.5245449147	0.23114751358	6.829212296	1.4249405222	3.05791788674	116.909358116	1.23446060144	6.42162756215	0.132209979221	6.8219501778	29.4798271882	0.918103008588	534.74644063	0.201063463367	0.770595307458	0.347115003359	41.5876832596	10.413483084	7.05140869893	0.38106450644	5.02976516516	1.53476526298	0.186431893912	0.170270427784	103.571967307	13.4753616405	7.49189882251	0.054223634421	41.6551728924	0.637608410426	21.8196215318	2.5877033462	10.1898061871	13.459534161	1.03869691308
TCGA-BH-A0BC	974	Alive	T2	N3	M0	Stage IIIC	60	FEMALE	0	12.8621818975	1.79092367457	7.41324068096	0.0937784553788	0.644821624554	1.98816956675	0.297154553985	7.55620333893	0.177058408268	3.22847597842	14.4073628016	0.323581342383	0.863184235987	0.118646492207	2.47104136654	41.181702723	0.0423485397526	204.842398364	0.269207045447	0.122036391984	0	69.2427385472	16.5428655269	4.16519511323	0.199958407819	1.61569544989	0.877799148032	0.0759202580777	0.258865073906	138.682079099	35.737278995	1.12401939986	0.145982415019	45.8686827097	1.25498417289	13.6558081237	0.22224052343	5.49673180756	9.10843497533	0.559407458957
TCGA-E9-A2JS	904	Dead	T2	N1	M0	Stage IIB	72	FEMALE	NA	6.55089005829	2.19292526312	0.305133166004	0.154881460585	0.589757815786	3.84624480968	0.34140580189	1.21726190844	0.0802732368868	0.142187903886	2.24327457903	0.0445347056916	0.17478708185	0.0307376792225	0.474808477605	53.6053208325	0.0186510605633	10.7222605703	0.568914227512	0.0895783794483	0.0907888980895	23.8875678529	16.4895206752	1.86204046306	0.0684291093717	5.8173078888	0.724575854642	0.0417958133757	1.6032494049	80.4515256932	6.07584897517	0.412532010617	0.226917487143	51.3524750144	0.0476480741746	23.2456856166	0.229077888327	1.82905151684	8.50121701608	0.369144929199
TCGA-E2-A14W	974	Alive	T2	N0	M0	Stage IIA	78	MALE	NA	1.75956293051	3.00006349761	0	0.134376597628	0.813842695746	3.24240826174	0.259180996604	4.96229365746	0.0642884380749	0	0	0	0.015310504329	0.333866561311	0.0528138791156	83.8481953592	0	0	0.589634183185	0	0.0424142349654	4.20978113078	10.580280081	0.643270784715	0.0583769276845	0.332129194654	0.234348354142	0	0.798929953167	173.225537546	3.09652381177	0	0.0132512507311	18.7010490835	0	35.7523963219	0.160528934462	0.660996185291	7.88579133237	0.113355255295
TCGA-E2-A1LG	1523	Alive	T2	N0	M0	Stage IIA	50	FEMALE	2+	5.70288448888	2.40311997487	2.12499894801	0.0600550704268	0.499665558544	6.29577399754	0.121928600814	10.1068848319	1.29745588799	0.944518109072	80.4589596442	0.190859826842	0.514989024065	0.586201632874	0.878542464481	29.6743888321	0.0159863555142	53.1935425973	0.585978666907	0	0	54.4697499837	11.2481798977	0.163119048392	0.573774844787	1.23819769213	4.36567850236	0.0143297530854	0.305375722948	143.888143118	384.451639179	3.88952236597	0.28364210696	20.2755429681	0.163362088872	2.45575520306	0.0178499260175	0.851582269552	24.4051696919	0.0942103698789
TCGA-BH-A0W7	1363	Alive	T1c	N0	M0	Stage I	49	FEMALE	NA	22.6430071664	2.46651514946	44.3373636261	0.193214921773	1.52014532899	2.36246555203	0.589332830447	8.38342746255	0.824416755669	9.09586525424	41.4566914841	1.41089273546	3.28782251385	0.280901721087	5.22531220783	55.9345808974	0.0681784070217	387.773273725	1.00778525369	0	0.0368751294091	133.319396441	12.6398300859	8.97548198641	0.319019908708	8.38575111035	0.560655950462	0.0577181638067	0.173648336672	186.102690252	68.1686263945	4.02132990187	0.253455352681	37.8822189726	1.50952657411	9.07202976456	1.19898668861	7.17028669354	9.06417140808	0.366409706299
TCGA-D8-A1JT	405	Alive	T2	N0	M0	Stage IIA	70	FEMALE	2+	2.99860508531	13.8517335815	0	0.175371439588	1.35439397474	4.67573127871	1.89169695575	0.428804155422	0.161587469655	0.0626105643478	0.0470379197229	0.0392205381781	0.0288619430774	0.115046911989	0.0929225058373	38.4729666033	0	1.37458648091	0.947321324704	0.0394446555391	0.0266517942832	27.5799535952	10.2269752094	0.46007810555	0.170310478936	0.448847343523	0.206786793922	0.0122694893696	0	157.967007599	1.13502658137	0	0.0333067055215	11.9496605637	0.0419623995097	22.2459798372	37.858878205	1.71410762579	3.54058442861	0.242908945012
TCGA-E2-A1IK	1800	Alive	T1c	N1mi	M0	Stage IIA	71	FEMALE	NA	6.36532099052	2.09416427773	3.65341657461	0.115711232372	0.389587908495	2.12710959571	0.352389279405	11.6159022793	0.62496896049	1.76114732837	10.761300234	0.220643741991	1.443281713	0.164978065907	2.97473024459	37.3750376827	0.0616034877501	300.523781155	0.221069911667	0.369840938957	0.199914021058	29.0295784626	8.49678280321	0.905894611251	0.314459557132	0.268056178577	0.804926531038	0.0322115286329	0.176514993593	307.613456445	32.8388967946	0.681285940184	0.0936870894825	31.4847815875	0.550826930361	24.0510226422	73.9522198996	3.32111289106	6.73118153628	0.352765335346
TCGA-AR-A252	2838	Alive	T1	N0	M0	Stage I	50	FEMALE	NA	18.9406315812	3.4972511413	991.018856233	0.293838756816	2.03129457834	8.72588222777	0.605387952645	10.5188189749	3.12547113057	60.1572843156	28.098655358	3.10502836882	7.52749137257	0.333986244713	4.34021547817	22.5843844153	0.075996275195	4230.70388536	0.333324179879	1.09499775945	0.0274023463326	404.862707739	12.5597107761	8.81195795382	1.27423770817	0.443851051035	2.24099742344	0.0681210835066	0.774240840017	256.18241606	17.2190643195	28.762368048	0.154101011584	18.0857193107	1.9414853891	43.5163012661	4.51147643244	14.2919640706	6.77551232677	1.6937905399
TCGA-AR-A250	2707	Alive	T2	N0	M0	Stage IIA	58	FEMALE	2+	14.4000368493	14.1497269578	23.976766112	0.0958632993849	1.74396780025	3.09019600373	0.369795722037	2.51397986688	0.198739276121	5.5444202134	38.0355641587	0.385904247808	0.129082953971	0.0605339996562	0.884611275744	29.3095264261	0.0146923687446	103.335468192	0.252326534706	0.0705653481706	0.0238396446522	119.086025568	18.2206648726	69.628480212	0.203901580167	8.38520623607	0.963140399704	0.0197547855259	1.03843324865	145.033010023	2.00981004228	4.54960797416	0.163858015957	28.6129550697	0.750695193304	17.4351362048	1.15655926012	3.5360804625	7.03778129178	0.653469291168
TCGA-W8-A86G	347	Alive	T2a	N0	MX	Stage IIA	66	FEMALE	1+	1.85840476521	2.35922139181	1.9196144008	0.742377340604	0.33576545436	2.92665235904	0.252683309083	13.889946903	0.118824618768	2.73616106268	5.69247713682	0.065922586792	0.69533398863	0.216122676699	1.47260916957	45.7135283345	0.538361256086	64.4408981746	4.04083945242	0	0	9.57656371937	11.6993924765	3.30865164959	0.466825499788	2.24407092715	1.4920975844	0.0989893375789	0.105476138867	71.5297381365	43.9566499528	0.610651330284	0.195938786315	41.2936682459	0	24.0395650276	0.577999432517	0.95328006997	20.1212904156	0.328470473467
TCGA-A2-A0T4	624	Alive	T2	N0	M0	Stage IIA	62	FEMALE	2+	9.86138473744	2.46179776674	6.98951235902	0.0965382793816	1.60659430129	2.139717143	0.144822019538	3.62538394256	0.333564354752	2.11964641619	15.1864690734	0.259080950537	2.58972624007	0.122936451039	2.12645672479	34.382145866	0.217005341081	147.404723668	0.173826804264	0.260561413112	0.176055008859	127.980114714	16.4299271894	4.11914659564	1.194260415	0.665702305709	1.04000843932	0.141835998517	0.569978091182	157.900062713	16.5637928511	0	0.0962568549644	54.2578713015	0.554385985344	5.36857001421	1.71125936376	3.80217517148	8.34812145951	1.3421894461
TCGA-E2-A1LS	1604	Alive	T1c	N0	M0	Stage IA	46	FEMALE	1+	1.56479196772	2.70142332639	0.035007337087	0.338461904087	0.17487965643	1.24491159341	0.18278785626	2.94852310413	0.0421009964674	0	0.563755293838	0.163500176622	0.31082124169	0.197482566273	0.733235407467	17.4561256603	0.00855920020389	5.41886299662	0.298379096342	0	0.0277760917814	13.1890142475	10.5544925874	0.246592982404	17.0094797525	0.143016099824	3.02475945179	28.9064592392	0	209.528869741	10664.3198692	0	0.0694234766839	8.95070413347	0	5.34451565575	0.0382278725812	0.388924671818	2.40472960201	0.154177703263
TCGA-Z7-A8R5	3287	Alive	T3	N1a	MX	Stage IIIA	61	FEMALE	NA	17.3601147701	0.761931317751	5.64496560232	0.0250930097589	3.12170239649	1.40257832195	0.508184681077	22.9042419084	0.819340919601	7.31695947999	4.17958917063	0.0757602162536	4.99901279207	0.261447020797	13.4748286171	57.0514885565	1.15808121169	255.824212142	2.76516702691	0.15238626355	3.29483813081	38.3535665304	9.32504311349	12.2895658393	0.76930624605	2.00462567654	0.778704297058	0.554587406006	0	112.544803065	396.255421561	2.80711538119	0.144757759404	49.7820689635	0.243169569495	4.9094908249	0.0797105164701	4.90752188854	10.0677754735	0.532716895663
TCGA-AR-A24Z	3001	Alive	T2	N0	M0	Stage IIA	57	FEMALE	NA	1.21529716428	4.77988311984	0.833292298929	0.207910478664	0.690590103012	3.19341926741	0.220555850563	1.2495028444	0.169718145033	0.12525899161	1.54331027414	0.0313859177841	0.0615907627038	0.0974809681765	0.244327298442	26.4396624512	0.0262887401785	1.98478565797	0.19204850699	0.0631305317714	0.0426557647104	23.7616307084	11.8729670286	6.53508450466	0.0419352554944	0.40951830767	0.75468660891	0.0235645426093	0.175761139591	297.655990519	49.4372440285	0.290732712105	0.139930460953	20.570750198	0.0671601401824	36.0287753356	0.66411809826	2.12082143042	11.9335626498	0.179770432118
TCGA-EW-A2FW	672	Alive	T2	N0	MX	Stage IIA	52	FEMALE	1+	4.95833065897	4.35724499187	1.59688139739	0.104318579146	0.385002124107	1.99894669933	0.692149039487	3.46741855626	0.0519044073095	0.241337839429	2.20595941645	0.050392986358	0.296668953835	0.0260857811736	0.665187419926	37.2479002955	0.105522493742	13.1309724453	0.135241927402	0	0.0342438826217	18.1103937005	17.3607764481	1.53695609523	0.0942632897219	8.01145171731	1.66259114565	0.0378350469919	0.120943167259	204.936295299	1.69645113807	0	0.0641917896189	121.010019781	0	29.4102555462	66.7646985942	1.37615642159	11.0939865576	0.459943499777
TCGA-A7-A3J0	313	Alive	T2	N0	M0	Stage IIA	62	FEMALE	1+	12.1362010729	3.89462240438	2.37560286987	0.221067701784	0.720518184856	4.73708991371	0.609125486314	8.61166065662	0.258913776573	1.05164868542	8.85721473753	0.346723288181	0.204119744847	1.23841400343	1.16178972563	27.4225401636	0.00726035677809	20.9751078717	0.413149506429	0.244093194879	0	50.8596676746	9.56054873901	0.708863836593	0.104234140915	0.374050453947	1.22055830105	0.0260319795463	0.138689315272	161.803852247	115.903312334	0.642350512841	0.110416101423	21.4787973064	0.222577381349	39.2917948719	94.5202459547	2.78276679868	12.6155061077	0.245417155852
TCGA-BH-A18Q	1692	Dead	T2	N1b	M0	Stage IIB	56	FEMALE	NA	6.08943317473	0.602979755618	14.5798047509	0.439610681628	0.878823798972	7.30661310542	0.12902918659	8.99746767009	0.980724297108	1.7042552815	15.3298229458	0.0577070469244	1.28813388647	0.378377186108	3.60358313025	38.500858391	0.120838075654	89.165631362	0.40266460312	0	0.235284330317	82.4721373387	16.2364073463	2.26773172165	7.49830188011	1.24510512179	3.25614598807	1.59585730336	0.138496912619	148.715197411	479.159038916	1.6036484619	0.600320353047	22.0263082533	0.185223834505	16.4033765315	0.451997009188	3.71637612398	12.1463407789	0.341280040443
TCGA-AC-A3BB	987	Alive	T3	N2a	MX	Stage IIIA	46	FEMALE	NA	16.0269390583	2.54914898079	48.1031594052	0.12896399797	1.74270568037	3.30686883786	0.186556019296	11.2324316903	0.75195586417	3.1855533121	53.0014019886	0.827400678383	9.61066842494	0.159563314216	9.47205301497	60.5951100543	0.173257012963	279.04493467	3.68347150938	1.02792366632	0.0661469540746	83.3099887537	14.0520668435	10.3175707204	0.695817247398	0.808885883623	0.697257649949	0.0334967422962	0.0389365025121	83.44202686	40.7030176597	5.86096827288	0.0929967128758	55.3168922438	1.09353581523	11.1981715567	1.22331223436	7.51686187471	14.6228326074	1.09922603996
TCGA-D8-A73U	492	Alive	T2	N0	M0	Stage IIA	88	FEMALE	1+	39.7102143147	0.517764944369	384.322682818	0.540344491551	4.45747651677	5.15478086957	0.233764041615	8.48691586174	1.17779797851	54.5202061079	125.951428446	2.50045618567	2.21405227243	0.484067271142	7.64773672396	32.8448596274	0.344805437944	1209.60511824	0.15712593709	0.4293466231	0.0828854484748	481.238176413	10.9294907192	3.95007069336	0.285198933545	0.280066652053	1.70355022177	0.118287818309	0.731840834829	98.6028948687	34.9024226329	69.4863613701	0.194215903091	57.2204947129	2.5447596202	6.3151361322	0.941111827452	19.6018895809	17.4546866485	0.465755034981
TCGA-AC-A2FB	1234	Alive	T2	N0	MX	Stage IIA	65	FEMALE	3+	15.8946468093	3.36806974305	14.8677009625	0.519856629533	1.39281112531	4.76448630637	0.323011563913	9.12830279762	1.76850997255	3.5313367404	25.6963402946	1.30619330568	6.98687893613	0.0945151892284	6.63857352034	28.9471448268	0.41468523055	117.111967536	0.171882081052	1.56791351274	0.0858973801719	159.414629995	13.5604136153	4.98859105441	3.06259183316	2.03631399613	1.48663960665	0.21617354664	0.539331429443	102.56201216	25.134111498	2.7321394781	0.0805093659754	49.5453399178	1.71307399322	28.8870089645	0.211809835708	15.4318552675	8.85561025666	1.5422210408
TCGA-EW-A6SB	760	Alive	T2	N0	M0	Stage II	62	FEMALE	NA	44.1883959706	0.267467284749	213.476247542	0.0135652661943	3.76318071379	2.54504744662	0.0523284451833	56.5367687046	1.87720162644	164.759847406	11.4938939545	0.327647423818	2.19010041064	0.862162436792	22.2485202597	67.1257772601	0	2980.53060318	0.0175864429985	0.411899618514	0.72360743793	126.887965815	19.7370524158	0.116677111648	0.547219079446	2.9615147556	1.57917184857	2.76234849032	0.131058969527	167.204044199	209.426076172	19.7278238341	0.0521706392569	16.5756776748	0.788743950346	1.31689573793	0	7.48565281051	9.5485544224	0.0724734082053
TCGA-BH-A0AV	1820	Alive	T1c	N0	M0	Stage I	52	FEMALE	NA	23.2344009002	7.08713169719	58.4452150475	0.100665080556	4.34057310763	4.18782715092	0.0258879163608	4.76277354954	0.125216461578	1.32615401022	6.29376261659	0	0.328027862849	0.0279691017937	1.35098829674	26.4050213354	0.00848556925331	58.5698418017	0.104404332405	0.0407549768995	0.137685732768	145.124914765	12.0224083794	0.971095736167	7.48541068409	0.369233845382	2.90378054261	0.109022823025	0	124.590079027	12.7325112394	1.87687393616	0.610833037365	16.0485539875	0.0867127168074	23.9923091856	0.322141630756	2.50299541236	5.5388980121	0.262300519402
TCGA-E2-A1II	1025	Alive	T1c	N0	M0	Stage I	51	FEMALE	1+	29.2013193451	1.53355922326	75.3200651093	0.0762531926826	1.43056660742	3.91348311526	0.0490248521013	26.4472691332	3.77426807607	16.6608903268	60.5599738607	1.07436849179	1.65652754612	0.900423116926	4.54540515756	31.0438489398	0.0321388382008	71.5660970856	0.222428400339	0.926149491696	0.521480569649	655.685663615	29.7694051029	0.552985394351	0.886922751347	2.68504719067	1.46108448885	0.16804910643	0.429747396715	166.771527819	9.06466225094	8.53032426562	0.0325846725064	32.1330003769	2.70947989592	3.79725405073	0	14.3850431065	17.3450766374	0.468139019648
TCGA-AC-A62V	348	Dead	T2	N1a	M1	Stage IV	58	MALE	NA	4.00964084919	1.71526301848	0.221403233653	0.0256871500442	1.99347486259	0.833376061781	0.412870821377	5.47455000453	0.0133133473345	0.371415220537	1.58120380941	0.1034053739	0.114142238507	0.00892124794427	0.892467919348	106.426898592	0.097438496286	2.75747663732	0.0610530051447	0.0519981308752	0.0702677444259	22.9967924049	8.91982379979	1.49025826169	0.0207242503014	0.282657058495	0.236802139246	0.00970459250248	0	158.905184221	5.74073324092	0	0.175626980037	89.6796424192	0	10.4758392916	0.0846200070702	1.28962987998	15.9180458522	0.170942393471
TCGA-AO-A03P	2911	Dead	T2	N1	M0	Stage IIB	54	FEMALE	0	6.36056721622	14.234549052	5.95122504785	0.191794361693	0.701741481313	1.72144041912	0.548511589537	1.48070480945	0.226231519994	0	40.0881762916	0.119805715844	0.205715180375	0.055126290166	0.466320709361	39.3488596025	0.0167248114126	52.182045123	0.355824315756	0.0401634399781	0	34.3142405844	11.5059630549	1.39200115706	0.0880409435845	0.317298661247	0.192477034769	0.00249861428943	1.1501348721	173.782184355	5.75496270827	1.84963210425	0.118697741793	108.021174316	0.128181191419	976.348727625	0.205419121774	1.2386998631	6.99643210662	0.360774913945
TCGA-A2-A0CO	1468	Alive	T3	N0	M0	Stage IIB	85	FEMALE	NA	19.5235665207	1.31050226835	1.21425597619	0.514745394826	1.42202683338	3.73511720979	0.296105211003	13.9714804005	0.53357295133	8.53092660197	9.61364215878	0.65436084731	2.43443515227	0.319909747574	13.260874248	40.0600955301	0.559509017173	198.884150862	2.58737618349	1.26135843329	0.2223310987	41.9582308383	14.007450749	8.42076169643	5.39153265981	1.51839540576	1.69598873667	0.146705856513	0.0436240564873	86.8509694416	37.5518220474	5.05120654064	0.219962070105	60.7897516022	1.75026609615	22.8703855072	1.65107853779	12.865765566	16.1310463593	1.93240892634
TCGA-EW-A1P7	915	Alive	T2	N0	M0	Stage IIA	59	FEMALE	2+	30.1500015901	1.03667846611	340.72231236	0.346616802325	2.91289505356	5.47623608333	0.260471166948	16.687425629	0.923900946817	23.5619500689	55.5170700555	2.77253797819	15.6688079221	0.431496875652	51.2714617426	23.5804718926	0.113836694815	1283.59965556	0.204256844753	0.273370691407	0.184709926626	176.389184217	11.1353618389	4.97416225925	3.07613366739	0.313054446775	2.86771418242	0.119046959464	0.391417126332	101.736450188	153.569196627	35.2504312603	0.242373290933	33.0167333978	3.83882247507	7.82776303575	1.31555673148	13.8522289873	15.1013796235	0.787310484445
TCGA-AC-A6IV	568	Alive	T2	N1	MX	Stage IIB	47	FEMALE	2+	24.5134862917	2.6692539014	0.567219460776	0.419138525835	3.67928180669	3.67025375555	0.302213116903	9.00621616194	0.706519882223	3.3228366468	14.2690412247	0.662293177213	1.65939220349	0.106115321391	2.8100153376	50.7658898132	0.772665992758	107.516764497	0.299623245423	0.333038854827	0.192879645653	117.601985642	10.2278751311	9.24755591897	0.259149611841	1.0138064125	1.30504672669	0.180548970356	0.264917270885	93.0034566175	13.857992617	2.19104509755	0.120520695354	58.6469212724	1.01227615449	49.8609137529	2.14578338879	9.33302227563	17.4165602214	1.67642921368
TCGA-A8-A07O	304	Alive	T2	N0	M0	Stage IIA	51	FEMALE	1+	36.5272011638	4.04075174747	0.571854537595	0.230369535552	0.825648948809	5.06918829651	0	82.0690739319	0.124173729756	0.236867941498	2.46910617638	0.0741894617903	0.418562984428	0.204821102354	2.14692888658	43.1742506536	0.0155352115111	106.465410501	0.11548124824	0	0.352901223651	85.1910355845	23.8888375073	0.214462467027	0.426240916173	2.92566734058	2.78452653987	0.062664117033	0.0296757847161	185.127903588	144.857662683	1.71807174672	0.496147619017	7.97583827132	0.119063938679	10.9482974262	0.00433654774995	2.25931157555	3.17710099119	0.2850194431
TCGA-AO-A12H	1234	Alive	T2	N0	M0	Stage IIA	69	FEMALE	0	2.96965412466	5.58377207711	0.830558456132	0.197406610236	0.670930432784	2.64989077775	0.580806815115	3.42377534409	0.0936428837245	0	0.266535688542	0.0404071407991	0.0396468670697	0.0139444250601	0.574403047667	27.8899722026	0	1.66246522145	0.208209530632	0.162552154986	0	8.95810735066	8.77671971369	0.52478305213	0.086381862585	0.865946197352	1.06306330271	0	0.0646514252785	262.946800354	1.45574182422	0	0.077207371563	177.14211656	0	0.288488260847	0.453483262	2.00707723436	7.89180752447	0.524977441936
TCGA-EW-A1PG	1051	Alive	T2	N1a	MX	Stage IIB	53	FEMALE	2+	15.9039487768	4.03424199469	10.7057823628	0.330981233295	0.421983766043	6.28556863885	0.464280225288	12.7995568847	0.168424699137	1.56623512735	18.2602915387	0.145351365985	2.5314434416	0.351123299791	1.32828786762	25.9186898116	0.334801004815	79.7909784322	0.148232683091	0	0.493857923038	20.2015327074	13.1117870762	4.21999890656	4.29196183819	1.48860988945	1.34885715774	0.0636590411993	0.232562185576	135.613921455	68.1610110343	1.34641265334	0.169722704793	14.1549172093	0.31102541536	17.7779493523	0.815628256288	1.308783833	6.45494836357	0.768233598867
TCGA-EW-A424	715	Alive	T3	N1	MX	Stage IIIA	51	FEMALE	NA	5.83988968739	2.33680426711	5.28117322762	0.237321301322	0.61045278526	2.00519986954	0.332899802646	6.05852540335	0.111818941269	0.346613362165	16.9001471502	0	0.596513142302	0.412113093104	1.21991239378	44.8114407136	0.290982020635	134.493862096	0.484814737491	0.0873465672656	0.0295089754276	8.66533405413	16.189077041	7.97575415451	0.249490574558	3.43127848629	0.581638670365	0.176602773311	0.243180783864	93.4623720196	24.3903564718	2.41352356918	0.0737546406344	27.5053775173	0.0464609400349	9.2897461336	0.324902541805	1.7881501744	14.6605016488	0.426679719048
TCGA-A2-A0CW	3283	Alive	T2	N1a	M0	Stage IIB	67	FEMALE	2+	4.57152483116	1.66429855119	4.37914252194	0.063844406272	0.405112398451	3.17831367218	0.155546415739	1.51427569056	0.470223528195	0.0971724207169	3.77184600687	0.446385807668	0.268764695349	0.0420127818982	0.645542552628	80.6015374384	0	35.0615761659	1.11521577811	0.326499333609	0.772126802453	100.451989916	22.0563112873	1.57090401823	0.0325321977879	6.23849355724	0.218279587016	0.022850890972	0.0324644223759	267.245287389	15.5066640301	0	0.232616005926	80.9275112573	0.390757181181	12.8177393099	0.0237202687569	2.49561570665	5.49819719754	0.168184519148
TCGA-EW-A1IW	371	Alive	T2	N1a	MX	Stage IIB	80	FEMALE	3+	11.6506291291	2.25189752806	4.73813064018	0.116093155591	1.34906315075	3.35286381994	0.42362584379	6.01613261588	0.204902273529	2.72207393502	13.6108334015	0.151570025927	2.92788928133	0.287685853133	2.96261104524	38.5948068068	0.103150570887	16.6005266492	0.142371357077	0.266763245632	0.025749348034	74.7133681999	17.32288123	6.25474403589	2.2960169272	2.13786241581	1.17348382885	0.0782366433155	0.303140051855	129.502860058	29.4513784607	3.51004270569	0.120670949472	21.4951213381	0.527039846994	7.93437501628	2.54714158483	3.55657167741	8.56257634732	0.675819044034
TCGA-A8-A09N	31	Alive	T2	N3a	M0	Stage IIIC	57	FEMALE	3+	6.52230161945	2.24073013728	13.2709752892	0.224029749423	0.432197564298	5.05569231402	0.0589228550238	3.46367718613	0.490837008857	0.638041436939	4.35098942412	0.307447851497	0.618409392726	1.43234528462	0.655573418731	44.1119969895	0.0257517296198	21.8317255311	0.151820543197	0	0	42.9450967171	15.0383249512	2.68428833048	0.156098783892	2.28589928767	0.831781451144	0.0115415901593	0.0983833124791	148.447424509	6.71845774815	0.569587598563	0.417743377475	25.0209062708	0.131576466537	32.5650293693	0.172522049116	1.79487943017	6.54474904335	0.177529882553
TCGA-C8-A12Q	385	Dead	T1	N2	M0	Stage IIIA	78	FEMALE	3+	5.91048533058	4.14808025876	23.8379384672	0.154305056217	0.672475930737	3.4291477051	0.0253292193681	2.59149896337	0.173561666292	1.13929794872	35.9490231793	0.158595453089	0.778057135713	0.177875684641	1.46944787112	40.0519068744	0.0913268284297	115.125194614	0.131945225992	0.0797508564106	2.3440285499	57.1468686363	17.6987944403	2.92017983512	0.211902066758	1.73696341333	1.14235756573	0.0148841804534	0.412348178032	124.136251973	123.546922355	4.77455785089	0.370374906129	12.0701287173	0.254524009821	2.47121981593	0.736986907879	3.98358450832	11.7392012505	0.437579940419
TCGA-A2-A25E	3204	Alive	T2	N2a	M0	Stage IIIA	34	FEMALE	2+	1.48411183206	1.34696111072	1.28332030044	0.514548097548	0.615046057496	2.48019812602	0.323775669908	2.32539045266	0.226965292604	0.527655705765	4.41343097813	0.132213730819	1.32969237853	0.0988578484036	1.0963569371	35.3384960584	0.018456963414	21.2885092926	0.435255612367	0.132969237853	0	46.4688791543	24.1746935663	4.63435195801	1.56043484669	0.89307012101	0.585598441409	0.035846073719	0.211541969311	154.925887789	10.8799773478	0.408238888144	0.0748520036163	23.7696187707	0.235761060023	13.1187652832	0.25245460303	2.7481933704	6.76134733744	0.316048944757
TCGA-AC-A3HN	496	Alive	T2	N1a	MX	Stage IIB	87	FEMALE	NA	12.3802379559	3.95618472691	19.3387079221	0.338850178436	1.82561382277	4.10458403301	0.140049142001	5.74454440649	0.432782925282	2.82887622545	23.9695577807	0.438449302515	2.20477363551	0.245875491214	4.69309388038	35.7469287958	0.566167332536	733.643994824	2.28277111697	0.110238681775	0.124142659657	46.887894345	13.479552483	6.55457876603	1.17896179883	1.09728845945	1.19865142551	0.128017428771	0.029229953501	142.40723044	48.1431066355	5.75368558388	0.131869754034	40.660805578	0.351825580134	15.6135424135	1.49926071694	7.06107826022	14.6176524586	1.01746069125
TCGA-B6-A0RG	2082	Alive	T3	N0	M0	Stage IIB	26	FEMALE	NA	13.8413777922	3.89666407382	1.57931857909	0.114520101624	0.513220591443	1.6539896195	0.589019905631	6.27686588064	0.237417679592	0.683373758347	2.33006182918	0	0.355405639426	0.0681827663872	0.367793576377	47.186763819	0	22.0782291158	0.268655486954	0	1.20833551242	14.8896628501	13.485467938	3.18402644842	0.400374794462	0.62407916221	0.533124346303	0.0164821475803	0	207.327068509	18.6312841171	0	0.195747869724	33.4260579486	0	26.9488737536	0.169381299427	0.66912409408	9.88826282466	0.254546589158
TCGA-AC-A2BK	2222	Alive	T2	N2a	MX	Stage IIIA	78	FEMALE	NA	1.12573230177	1.63483079364	36.1025705104	0.0397100072813	0.0977035108973	4.09613383629	0.153182614295	19.8613516111	0.506298235484	0	5.43519055197	0	0.0117635707981	0.521316479413	0.235356249405	26.3645544575	0	18.4884121044	0.0669257130951	0	0	16.9477110957	34.0982927421	6.03141320329	0.483770988496	3.96412116878	3.74034653719	0.171027599259	0.191826410174	101.57497968	20.3644976921	0.444229581455	0.64142679011	17.0101712966	0.153927575337	5.40323125235	0.0448508112794	2.66307085987	19.3631102165	0.03796432195
TCGA-BH-A0EI	1926	Alive	T1c	N1a	M0	Stage IIA	51	FEMALE	NA	2.95692455203	6.3299570698	0.583426846666	0.73329796324	0.411402939833	3.26719397616	0.35747562753	5.53384612999	0.07517664353	0.310707397447	4.40594469834	0.0486583672848	0.0358071329984	0.0839595357071	0.263503773604	18.8380139246	0.0305670647548	18.8701782461	0.15148051639	0	0	18.5841862098	9.4980541124	2.18938329389	0.0422586237797	0.152514609075	1.70642564032	0.0121775650795	0.583900407418	129.439703336	2.52892883392	0.450730139059	0.0826429205513	34.0584784013	0	21.7060477657	99.8312619524	1.13260746916	8.47157045656	0.421452655493
TCGA-E2-A14O	1359	Alive	T3	N1a	M0	Stage IIIA	76	FEMALE	2+	9.21716618894	1.24744943021	0.644709161013	0.0428535949915	0.299539982881	0.84357649184	0.210393404745	3.16458713053	0.254411337267	0.337978909664	0.987451158558	0.047048200493	0.265437094907	0.0324724834775	0.278670110612	101.388975314	0.00985185399972	20.217283869	0.328289974773	0.0473170473529	0.191825867647	8.78745165126	13.0800792626	1.03284295222	0.0251447585098	0.469838977133	0.179152600046	0.00294364852	0.0752771207888	171.495839468	0.27786856667	0	0.00998852024941	29.8795871872	0.25168642209	6.36988543312	0.115503254083	1.05213226857	6.30602876024	0.0525814522774
TCGA-A2-A0D1	1051	Alive	T2	N0	M0	Stage IIA	76	FEMALE	3+	4.98093271432	12.1059575185	7.58026518302	0.28678061338	0.148400485392	2.50303796458	0.193157437592	2.95946693851	0.0849342938989	4.43183036876	0.692279606745	0	0.148334143712	0.0379428692025	2.13975892185	45.6946501176	0.0230230378266	18.4712785981	1.48716607195	0.055288180838	0	13.6684669294	11.0029994248	1.52927555662	0.0550888118048	50.2825911378	0.310339890928	0.247647024017	0	204.238321518	5.09745895478	1.01846648912	0.151725707366	12.116895707	0	0.58586890865	0.012853446226	0.942719210531	15.3109813065	0.560634880438
TCGA-D8-A73X	767	Alive	T2	N0	M0	Stage IIA	53	FEMALE	1+	7.88247119487	3.26436040686	6.44269035709	0.360626021176	1.98884804765	3.76068222421	0.67975491141	3.4759051726	0.216643618012	6.91297445897	13.2361673832	0.0989812252079	1.50534234072	0.153712020323	0.795656771864	45.4824160402	0.0621797583698	46.1158241635	0.488778285626	0	0.0336306865571	44.1936581484	17.609403286	4.56147707695	0.416589039706	3.29726978916	0.951489692838	0.0433504690566	0.11877747025	87.8019494703	14.8485123882	1.37531807657	0.157605810946	24.1543601614	0.158851327993	17.0634869097	1.45220677675	1.9048897489	12.3279778807	0.241986114809
TCGA-C8-A27A	747	Alive	T2	N1	M0	Stage IIB	48	FEMALE	1+	1.5249663681	18.2569216347	2.19007609609	0.444362950387	0.374224272391	5.26904034659	0.287608086288	1.8062176216	0.0185483020389	2.81728098746	17.3860313068	0.216098257561	0.0176693581095	0.142935579511	0.457130929456	31.3976382763	0.00754179919309	384.476531643	0.607017083758	0.0362221841245	0	20.1593703312	15.5544749616	3.20490022354	0.151584581504	0.149644351477	1.55558922214	0.0540821803495	0.432196515122	206.366496785	3.63741228163	3.33625380094	0.344088902269	12.4043403362	0.0770684768607	36.1535418924	0.0884201439108	1.43467065557	5.19614263921	3.95142386944
TCGA-BH-A0AY	777	Alive	T2	N0	M0	Stage IIA	62	FEMALE	0	6.43694420586	6.54686388544	4.18819017774	0.123238758567	1.7245624585	3.08764570858	0.254677192119	4.52912690789	0	0.509123384516	0.573739555124	0.0531542169914	1.09523615889	0.577817605883	1.42126198663	62.6596063615	0	23.0841170934	0.228243786288	0	0.252841680824	103.065665153	15.5030102435	1.5944493712	0.525549836475	7.51666011578	0.618533495309	0.0631879493848	0	184.878791138	4.39503324385	0	0.236981889023	24.9604968006	0.739312148793	6.37664884818	0.472262242761	3.14314490212	6.46420573623	0.586630162494
TCGA-LL-A6FR	489	Alive	T2	N0	MX	Stage IIA	50	FEMALE	2+	15.1764132593	4.53985225052	1.33465536797	0.0112207533007	2.13615557749	0.671910745611	0.108211030584	13.140691621	0.0697870113845	0.0540809776432	0.121889494756	0	0	0.24551173233	10.3998500022	80.3161267271	0	10.685909537	0.1600163602	0	0	3.35302061388	10.4291496265	0.76073822729	1.4439282319	1.08160835366	0.903903871811	1.59817651973	0.054203888956	122.657264418	471.351925379	0	0.287692534869	36.3775249006	0	9.82659650669	0.38812216735	0.874149461478	8.3067279759	0.0662579618936
TCGA-A7-A6VX	317	Alive	T2	N0	M0	Stage IIA	68	FEMALE	1+	5.55036638975	4.70334707732	1.1699803556	0.48866702446	1.07708618389	2.98625112447	0.157087380594	1.40264923766	0.0562823029879	0.0872311884177	0.983022676973	0.0546434006992	0.938267172981	0.876865865338	0.582582718224	56.7607025633	0.0114422825973	3.41391151035	0.246370245787	0.329733892219	0.0371321950697	17.1954480168	12.731600827	1.97793241702	0.10951495756	0.912134032628	2.50998357701	0.0102565643687	0	172.466119891	4.03407656168	0	0.127611126361	34.3067847242	0.175390368202	2.91457358157	0.370508026793	1.90641044638	9.35738991096	0.305349549614
TCGA-D8-A1XD	522	Alive	T1c	N2a	M0	Stage IIIA	36	FEMALE	1+	3.22444026593	8.45920330762	6.60095601115	0.539255201865	0.322569961584	4.73448664322	0.190843492493	3.68503191794	0	0.572270826469	13.5071026116	0	0.131901446589	0.0309278718717	0.293220016014	34.6079945042	0	85.9446732115	1.3661460695	0	0.0812005902422	8.9178870458	11.0350552797	3.7796642273	0.231504131072	5.59199492412	0.833665126357	0.00373817150244	0	97.1441537765	1.62319434924	0	0.0634226564316	63.7581080261	0	16.6391904881	1.25026255869	1.10486374286	10.1754661987	0.395078093389
TCGA-D8-A143	431	Alive	T2	N0	M0	Stage IIA	51	FEMALE	1+	7.80538469483	6.80445144482	13.435840733	0.0620691759156	1.16719098536	2.35400839625	0.273638648501	6.9419062626	0.51011989091	2.17956906506	191.486685629	0.160626664053	1.24770165991	0.508126179095	6.91353636612	54.8378882728	0.10090526903	2783.05327619	0.143693671207	0.107696353803	0.0727678066236	79.7145333059	28.8003832502	5.41045357536	3.79870323672	5.36251569101	1.56974014441	0.267996614511	0	293.548764363	129.145275273	5.9516406049	0.0568361336415	5.94355865823	0.28642647288	0.629205324146	0.106408718885	3.15169728123	14.0189709627	0.264289901183
TCGA-BH-A0H7	702	Alive	T1c	N2a	M0	Stage IIIA	65	FEMALE	1+	4.38321156368	4.5724344645	3.32040433865	0.158924304728	0.570891240238	1.80313727986	0.147133332718	1.40956415121	0.217453091832	0.827249656405	2.80823307552	0.115156912397	0.489624186881	0.0794808493409	1.16928557203	38.5237920644	0.00803792051633	15.5882245861	0.156586241763	0.154419935862	0.0521688972508	29.6814112831	11.9145750589	3.3192383262	0.0846247038912	1.16118739304	1.13764819607	0.048033218585	0	108.759982127	13.6024272362	0	0.195586167256	81.8572753108	0.24641479127	11.3843122825	0.107699058556	1.28761889097	5.58384357624	1.10467760706
TCGA-AO-A0JJ	1887	Alive	T2	N1a	M0	Stage IIB	54	FEMALE	0	10.6318928358	2.20875952653	53.1051712604	0.140441454633	2.39595306757	4.07700739373	0.3186808069	8.56031302921	0.488115489018	66.0564611598	147.205070897	1.04757261836	3.40173439996	0.129112591619	4.12812682358	28.4712626686	0.125349047902	1226.71941335	0.481957341085	0.551864105892	0.0677965732054	92.8035544595	11.8396884471	11.4735331357	3.63250153381	0.0690882039229	1.23402687613	0.190387141854	0.0798150566373	185.399834957	49.3487388773	2.77252302003	0.0529532945121	34.3191354961	1.2809224895	13.3465852647	41.2885859244	7.0795028856	8.92354252001	1.08947182747
TCGA-A8-A084	458	Alive	T2	N1a	M0	Stage IIB	81	FEMALE	1+	0.621295685262	4.74699489049	0.898322904391	0.295299088825	0.122874351255	3.60193792655	0.11726293085	1.39607022063	0.121539737503	0.293024375956	1.50954976643	0	0.463121452731	0.0271478465959	0.150879378197	42.3093330665	0	4.55519711714	1.48067120623	0	0.819676294904	6.75002580328	16.1766495714	4.60964102209	0.0735758681704	2.0796296154	0.474815200316	0.0262503173626	0.041955762921	121.739395824	382.374686299	2.42901785332	0.178147509628	6.88786342246	0	11.0867070852	0.122620628929	0.882429393629	8.98087480922	0.166069113189
TCGA-A1-A0SK	967	Dead	T2	N0	M0	Stage IIA	54	FEMALE	0	2.16309184342	4.46067649878	1.74457368038	0.728514521616	0.27813966822	9.27852380386	0.38762315932	1.7202623831	0.100440132045	0.0691870297329	4.13230437635	0	0.0106311777394	0.590786011977	1.89229852619	16.3940615526	0.0181507912625	7.00046946297	0.232627936202	0	0	14.8060243628	15.4036007066	0.439405985905	0.179513358033	0.233780236933	1.08829433943	0.0216931959561	0	55.208508354	10.2131548362	0	0.24843485013	7.55292570235	0	19.1574782968	0.0152000066982	0.43567858743	10.0030623932	0.129166207645
TCGA-E9-A1NI	300	Alive	T2	N0	M0	Stage IIA	51	FEMALE	NA	8.1462943331	8.68848888563	0.340131133337	0.12605895097	1.40245648612	1.73345243667	0.338279239689	3.70486860919	0.119307153208	0	0.396916228852	0	0.519559194617	0.14847390894	0.29123728292	82.313413774	0	5.64823821421	0.532913600952	0	0.0449787309529	9.93244611138	12.0745582748	1.29777718073	0.283001497163	0.506604509532	0.504085712475	0.0207065256253	0.158856699775	183.89161647	10.6721849983	0	0.112419699077	23.9466418681	0.141635152788	14.9962731512	0.448801392477	1.69013695036	6.99003878806	0.39761459978
TCGA-E9-A1RG	647	Alive	T1c	N2	M0	Stage IIIA	62	FEMALE	NA	14.9989853619	2.50403274012	11.3969865706	0.0560286291223	0.996571440848	1.8177539433	0.216132216333	5.46125442987	0.232311828724	4.00563407285	6.39062830116	0.281933833332	1.54912326764	0.00972948130715	1.40272925692	116.852849848	0.0354220259368	71.8313705648	0.102902839808	0.0567089767617	0	37.3559132636	16.381695197	1.19060503461	0.0339026906053	0.978226913283	0.418914560918	0.014111725465	0	147.138395083	5.32836023264	0.522319522805	0.143653620265	61.8845372217	0.0603286986826	7.87813581232	0.0329593853646	2.67349742308	8.79437084624	0.0997789907303
TCGA-A8-A08F	1004	Alive	T2	N3a	M0	Stage IIIC	59	FEMALE	1+	16.5792734058	2.98024641074	0.146932368822	0.634529387636	2.36803272635	3.67304009018	0.200932014351	4.61447999492	1.22221504453	0	0.205755378487	0.45749396656	0.785550615753	0.0592051015549	0.783898315779	35.8491870593	0.0359245708423	12.6355476479	0.0859458015862	0.172540581674	0.0388604913681	369.216304237	19.3722872773	0.445623735102	0.160457174075	0.783679869826	1.00960844183	0.0286238670866	0.045749396656	198.65294384	0.303972501272	0	0.327806292083	26.4247988852	0.428292224014	27.2926358448	14.066078196	7.19665677025	15.6894830322	0.370159161196
TCGA-AN-A0FD	196	Alive	T2	N0	M0	Stage IIA	71	FEMALE	2+	28.3670090812	9.79125153754	6.26253892685	0.0508419904581	1.27367341976	2.97163865276	0.534885253516	3.03809526911	0.459941321141	6.99490833347	7.83246965097	0.1674555538	0.0958444795731	0.0674200138173	0.793481701081	63.1844389917	0	219.19134585	0.077897388857	0	0.0758614606659	24.8163308391	9.75684780511	7.37564450816	0.104412092	0.614385144996	0.365643173074	0.0488932912148	0.223274071733	85.8261319022	7.51639425377	3.10233447039	0.0237009871079	47.8372590594	0.358324346124	7.13260583347	1.31814011927	2.7905849161	9.23661726073	0.428884709824
TCGA-AN-A0XL	163	Alive	T2	N0	M0	Stage IIA	61	FEMALE	1+	4.95343735751	3.17184810867	0.741241748655	0.30774040966	1.60510160302	3.5153467418	0.325237918968	8.03462835822	0.104875548413	5.44526451453	2.9918564137	0.10182164395	1.79830504826	0.21083069806	1.39573976552	41.3537396837	0.59699828838	6.16748243352	4.23011638469	0.102403481915	0.0691915418345	15.858316991	17.2326650011	3.6728504255	2.48623371114	0.359970823257	1.23637156469	0.28349346442	0	140.850072192	8.53935075701	0	0.0864685613275	47.7968803978	0.0544699371888	25.1769371953	1.66647977876	3.19111644544	9.10185975385	1.32525739097
TCGA-C8-A3M8	394	Alive	T1c	N0	M0	Stage IA	68	FEMALE	3+	5.64188906151	3.86087944861	0.0595681701103	0.296600722804	0.449903020583	1.91546607676	0.255489070804	2.74002521571	0.035819338574	0	2.77357315395	0.173881519285	0.136487904754	0.0600061713611	1.09465104141	46.493501469	0.160206839422	5.80267470071	2.1242074861	0.0349750255933	0.0472635480991	40.8319544824	16.2658461862	2.85269995705	0.239295819442	1.02665352617	0.398195124578	0.02828588099	0.612062947883	181.64988941	22.510771506	0	0.110747216143	52.5291694596	0	57.1639336802	1.58148446846	1.18897994763	13.8335443765	0.468014795444
TCGA-E2-A1AZ	2329	Alive	T2	N1a	M0	Stage IIB	63	FEMALE	NA	23.188676657	17.3065413022	287.016548259	0.181709648759	0.750460811815	8.90625656573	0.700950741267	32.809344844	0.403619875053	0.333634690369	33.5874078239	0.313493391589	1.43544291173	0.162278932117	2.51116244955	27.8766793703	0	56.3690974591	0.1570494494	0.210189854932	0.284040344503	112.70596884	12.0863161072	7.5913010568	0.691125305884	2.53651145086	2.68242896793	0.575350829356	0.501589426543	158.462825657	107.510700128	7.74383676066	0.133111789915	21.965922774	1.56524360056	1.63099796752	0.537516400856	8.60597130534	7.78242446045	0.885639222066
TCGA-D8-A1XO	1682	Alive	T2	N1a	M0	Stage IIB	56	FEMALE	1+	4.41046580547	2.52197667878	12.8081065979	0.291555677735	1.03938760132	7.73460958785	0.38698848578	8.73313434009	0.233976579003	1.29944985737	7.26509900051	0.113581670276	0.677954610781	0.195984058516	0.691974483528	32.2887679024	0.0237839071607	28.8172923443	13.1602787253	0	0.0514552740504	21.3578182952	14.8895741241	3.41341623267	0.437570025503	0.946600161693	1.36606181645	0	0.0908653362209	95.2937355314	30.075003342	1.75354157619	0.064303575291	17.1305001945	1.05319092844	16.3693476083	3.30627905558	2.8127363902	9.60018057904	0.476024251137
TCGA-AC-A3OD	451	Alive	T2	N1mi	MX	Stage IIB	68	FEMALE	1+	6.85402353285	1.10798390715	673.364381531	2.68978094609	2.73993853469	10.1828144141	0.594797699704	4.91760120845	1.81141837052	1.81661318111	15.8810873234	1.24141489597	4.36470519523	0.32130738484	0.840342391121	11.7742194084	0.0866504151066	1038.05931301	0.31095316699	0.62425434769	0	148.920994188	19.1001425272	10.4711076015	0.317912791732	0.196062489265	2.46824221998	0.077671177281	0.827609930649	87.8765593532	12.5863362607	38.3314073143	0.307483544801	12.0073845294	1.54956752973	7.67167265938	0.701448204257	15.2488520026	10.1077651651	1.28143228315
TCGA-C8-A131	411	Alive	T2	N2	M0	Stage IIIA	82	FEMALE	1+	41.3778350806	8.16420009581	5.34850412721	0.0616736861735	0.960069480481	3.09589532199	0.0915031550759	5.29714915755	0.162282552426	2.42373391173	12.5401410788	0.515641075025	0.758908676273	0.514068313576	0.853231727562	67.6792008412	0.0239944025922	45.7474579154	0.0984070527782	0	3.27037222358	41.2377746208	10.945989282	10.9165507477	1.16739895436	0.910430812293	0.945890243953	0.107539790502	0	439.918156199	430.449940458	1.06143659888	0.304090702333	31.8578507397	0.0612987701481	1.62723754259	0.0401872375531	1.73091325639	10.2250837636	0.498913114939
TCGA-A7-A13H	899	Alive	T2	N1a	MX	Stage IIB	61	FEMALE	2+	13.4133011519	0.592882691411	18.9621483664	0.456412281261	2.70361713498	2.83422748448	0.147951669817	12.9135134491	0.477081902379	3.95591228906	44.8853608285	0.277913761599	2.05649727979	0.343668520879	2.25751486345	61.4242949313	0.242478792591	210.932133724	3.92814165017	0.0931672800789	0.0314754324591	504.314117356	20.4097782077	5.34420026589	0.581742933117	1.29988517194	1.03605342095	0.199963545495	0.0370551682132	92.3037248649	31.7605069296	6.00683779456	0.0590021978787	51.26488841	0.198228255487	26.1635984952	0.406117751921	9.42699777279	17.7823227728	0.340795779095
TCGA-A2-A0D0	2048	Alive	T2	N0	M0	Stage IIA	60	FEMALE	0	45.1567917471	1.37374013648	0.612184529202	0.22406854857	1.18582359101	3.55834402972	0.22831927541	7.22641408385	0.249793551497	0.0407528087953	0.489866812367	0.102113572038	1.39016776539	0.845740643705	10.6363067613	47.2504223199	0	12.6426327285	0.158947139885	0	1.04084876518	14.141224652	14.2662479496	0.329408028627	0.279693124247	6.23381259823	2.21879760373	0.935974525927	0	297.682255874	122.185399541	0	0.238470296099	10.7323737808	0.163878316219	5.89620651596	0.00596877737586	1.6385579171	17.7092946171	0.116500521929
TCGA-B6-A0WY	3461	Dead	T3	N1b	M0	Stage IIIA	40	FEMALE	NA	8.08208992049	2.29356974269	1.82177622757	0.15364971051	0.304279036806	3.56689893535	0.274669856761	14.3119501529	0.442847376959	1.30047768916	2.14401581547	0.181032405593	0.87702946598	0.0624739282046	2.23644648755	46.6679558166	0.0473850437007	20.6549354191	0.160328791047	0.182066876482	0	46.2392067256	12.3311210456	3.86800017282	0.320491607396	2.62600081735	1.20032742911	0.257679968714	0.289651848948	147.570785628	29.1352824571	0.419232939268	0.259428827315	35.3089976757	0.290532249705	12.3069337671	0.0423270719154	2.23100045842	14.6583593305	0.261334251862
TCGA-E2-A109	1417	Alive	T2	N0	M0	Stage IIA	64	FEMALE	2+	5.20708950329	0.950848006665	8.52223142155	0.338856378946	0.528760877812	2.24038425683	0.0687973286322	2.74386601606	0.210750324346	21.0768182411	22.4215064874	0.473841600954	0.264162564992	0.0520296659872	1.19553880856	69.7971797865	0.0270605554382	326.035841654	0.753753519542	0.34658128527	0.0292720680126	49.7007190334	20.9203498164	9.80663750378	0.0546774897287	29.9176659276	0.435881221545	0.0404272962066	0.413534488106	149.190369122	0.763234793484	4.38926956674	0.137179715596	22.0376654477	0.276527621226	17.8489105358	0.156111214928	2.02620110365	9.99146051704	0.659955599266
TCGA-A2-A04U	2654	Alive	T2	N0	M0	Stage IIA	47	FEMALE	1+	6.66616427016	5.53381010241	5.04604631278	0.109633161506	0.664245132426	2.62801302418	0.422913402507	81.0553514214	0.119325310422	2.5891698309	164.149838598	0.331001824974	0.0974321748215	0.342684242326	1.84851788408	30.768883616	0.0693115064787	539.387964384	0.149238517243	0	0	12.7476984022	10.7434310315	0.904144761232	0.159212568839	2.40311848874	1.37498844186	1.91771608343	0	142.695011652	87.5408746016	1.83967330091	0.238928217206	22.6491865582	0	6.83602934035	0.0696521940562	0.679716392688	20.6154954438	0.141806629183
TCGA-AR-A24O	3607	Alive	T3	N2	M0	Stage IIIA	43	FEMALE	NA	9.22854033022	5.06808707791	24.4265408709	0.503420522304	1.29099713485	5.93052744081	0.228465959252	4.41999099561	0.368353309577	3.31839034863	14.1003780039	0.312923723308	2.30276969905	1.21873710053	1.98964468468	27.062457213	0.149773638963	99.318158059	0.436699895657	0.134876510944	0.151887962775	134.43941114	10.3588167914	7.06809423575	2.18607971809	0.221582174396	1.63795868751	0.106283777436	0.107288133706	151.711156589	90.426855422	0.828189102289	0.104397781893	21.1203105863	0.526114049783	21.6016412123	3.24536805643	5.46227897993	8.06411385012	1.03876979479
TCGA-LL-A440	759	Alive	T1c	N0	MX	Stage IA	61	FEMALE	2+	8.51505630947	0.635037805375	1.76443037392	0.624361805286	2.47218370996	4.53135268268	0.329029439057	8.93622628438	0.222806123735	0.822200548391	18.2592392859	0.4532380523	6.25626434841	0.305713509787	2.4893228411	28.0417421444	1.02672843734	30.1059942619	0.252121441719	0.248633445833	0.951974905218	138.244800206	9.57260816809	12.3700219292	2.18834238955	0.744853423702	1.8355815393	0.208814971838	0.19777660464	81.6478420405	38.1571686447	1.52669659722	0.227439119128	87.4561542107	0.26450366578	13.2818309453	3.69454492051	13.6331348169	15.5636044961	1.31048695212
TCGA-LL-A7SZ	594	Alive	T2	N1a	MX	Stage IIB	49	FEMALE	1+	28.251683309	0.953358764798	79.2580956075	0.0935380031721	6.43516016672	0.893730532707	0.333069985887	7.56928342955	0.939759279858	6.10351378522	2462.1694657	0.347578716333	0.916542064531	0.119948733479	24.5283626434	107.938065858	0.600457223218	12454.771591	0.186562531487	0.174782440213	0.177144365081	122.122294288	9.95731775273	2.40996735285	0.029025362533	4.59849016961	0.444261289898	0.0163101281749	0.139031486533	111.613428094	1.02640694756	251.134769359	0.405857897961	75.7160211586	0.46484691546	2.06267603309	0.142217528569	7.37580296149	12.5319241885	0.202321253058
TCGA-B6-A2IU	5176	Alive	T2	N0	M0	Stage IIA	62	FEMALE	NA	3.77108370482	3.12428767868	5.94197453894	0.0771701261495	0.60653344459	3.02663949567	2.34841345479	7.92498810235	0.0266642450022	0.578571792348	6.58211657462	0	0.406411405357	0.107205949759	0.998870820348	50.2087733391	0.433670706936	15.7792307004	1.57850053503	0	0	7.14949429116	21.9863878262	3.32310373187	0.166027813633	6.08380999625	0.477029575974	0.019436556835	0	120.938425097	15.1671236303	0	0.109921661393	74.175316228	0	21.4129381802	0.133161824011	1.40278035665	9.49325858959	0.588292472019
TCGA-A2-A0EN	4088	Alive	T2	N0	M0	Stage IIA	70	FEMALE	2+	19.664273211	3.95306544073	2.88392051199	0.0962615199292	1.88862903281	5.98762519732	0.358527323178	8.85605198894	0.877397177399	7.35927561814	12.259645058	0.841826228997	4.6314270502	0.387350107983	3.75152304102	36.4223051818	0.352555422495	80.3877237087	260.347014187	0.483792379766	0.408608428857	115.764605158	11.5630853215	3.00954713748	0.610593912592	0.733436193872	1.10480992996	0.0978161805873	0.160347853142	97.2933289675	74.5542185906	0.74266374087	0.170212437594	24.6707448872	1.75846521014	7.99695302405	1.46214236329	6.49717354852	9.11054218775	1.15177232891
TCGA-A8-A06U	883	Dead	T2	N1a	M0	Stage IIB	80	FEMALE	2+	11.6786267163	2.64746526488	7.91933581236	0.0865159548735	1.09093852488	3.96489528714	0.0500607065563	2.78752391207	1.08961687116	1.12585507398	20.832474495	0.261206906369	0.512584423926	0.243383376287	0.945970857834	28.2493262894	0.0546965086507	137.160990377	0.386959032747	0.105079806905	0.0709998695304	132.757077474	17.0260439694	1.59333104019	0.0942308004604	1.51178703349	0.717808197558	0.00653713693863	0.041793105019	108.386475121	16.3217502084	3.87136130702	0.0776373724117	11.5850927778	0.391254600178	32.1578901256	0.140467028493	2.88415826145	9.3614580668	0.148396208323
TCGA-GM-A2DF	2155	Alive	T1c	N1a	M0	Stage IIA	53	FEMALE	1+	11.8082833886	2.55156055553	142.94233254	0.354610973635	2.1812346244	3.61667983898	0.224864070147	18.3633170371	0.31722776831	10.5825484502	38.1691116913	0.234659285324	2.64780707176	0.283431607372	11.3277257312	54.3139257599	0.110559282556	2224.48063086	0.35896644562	0.295000244408	0.199324489465	70.5776378387	10.3446303873	0.791395561646	0.58395379563	1.76609175105	1.4434235425	0.0697387708962	0.140795571195	120.651621186	116.935919029	67.927687857	0.822015156311	20.4916656713	0.376596056691	8.15667268422	0.21260396226	6.84023932627	9.09783715516	0.278648200168
TCGA-E2-A572	1208	Alive	T2	N2	M0	Stage IIIA	72	FEMALE	NA	3.58040000351	0.501107291134	0.202206123842	0	0.19841713628	0.38418281689	0.829558880116	4.86098538242	0.106391188422	0.753802420851	1.27420860663	0	0.217177831617	0	3.19641218842	63.7967162002	0.58090655774	17.4038416882	0.19642484171	0	0	1.17781628258	5.63047217302	0.598423752961	0.0591478816418	0.146284343268	0.279767675467	0.0295438026658	0.0472197255107	236.545433069	25.5176664304	0	0.0501246784673	168.623190027	0	4.00645861132	0.062102329134	1.05342967358	8.05544952666	0.197899312631
TCGA-AQ-A1H3	989	Alive	T2	N3a	MX	Stage IIIC	49	FEMALE	1+	11.0131078879	2.56723293493	6.97825597771	0.287778051237	1.08765334842	6.93329322235	0.222022594521	16.2268217315	0.407682063953	1.26372195334	12.1801855914	0.347541049945	6.59270436765	0.146588120413	1.71215949734	42.5381431608	0.169807881631	64.0505283159	0.360648473909	0.233017999202	0.0262407656759	44.0761559336	18.7487527991	2.55935226053	0.773925789719	1.17377569488	2.71874897825	0.0459050152474	0.556065679913	122.360096216	6.4770663089	0.35770306895	0.122973913933	20.8304392009	0.413152480854	21.7781300263	42.0015394996	4.31986000098	8.81630062189	0.981826071513
TCGA-BH-A8FY	295	Dead	T1c	N0	M0	Stage IA	87	FEMALE	NA	3.11628189103	5.0937700933	0.18764469233	0.405173048905	0.524487414518	1.48660750536	0.303262429255	2.97691145755	0.056416948462	0.0582932490911	0.218972085598	0.0730321671851	0.429948256711	0.642683071229	1.025821056	37.1411577375	0.336443249662	2.72653424158	1.30143811923	0	0	7.35952269775	14.2802175386	0.942377462217	0.170764148742	0.282147051358	0.906241958371	0.0137081351844	0.116851467496	299.496374241	55.1672247048	0.676508496031	0.0310100396251	37.7262509294	0	22.0250614151	58.3985680134	2.28099489544	13.4856220409	0.28907559759
TCGA-BH-A0DH	1156	Alive	T2	N1a	M0	Stage IIB	63	FEMALE	0	6.67582299703	2.6007829684	55.4467003967	0.0930100442107	1.06880678926	1.92809899086	0.717578399164	4.62347157679	0.276088969101	41.7310817038	122.895941732	0.357399262084	0.38824696345	0.0704787340356	1.08869313681	57.1832843382	0.0213826022357	878.414447577	0.345300659433	0.10269758388	0.0346951296893	16.1381917526	12.3570838529	1.74972139163	0.112559982332	4.37671624821	0.396992702647	0.0638893607503	0.0816912599049	189.007757899	4.73425523006	7.09424099174	0.0867168983309	42.994307807	0.218505497618	30.7197597263	8.38617350933	2.32473264671	9.35354673796	0.668098119767
TCGA-E9-A54Y	725	Alive	T2	N2	M0	Stage IIIA	63	FEMALE	1+	8.79415397535	3.31681361924	0.227737549938	0.0275229748955	0.396151626533	1.29195124737	0.488385449084	3.76043748478	0.0684712019199	0.742858198607	0.159455081813	0	0.146759790457	0.0114706045373	3.26250463667	147.050465023	0.0278406106557	44.6221413391	0.171271972597	0	0	1.40612444736	15.4043548459	0.25622507255	0	0.891614437591	0.0690370903237	0.00415926648705	0	64.1624496782	0.471141609184	0	0.127020687156	118.278672771	0.142249442286	7.99574753944	0.481833962763	0.518174224517	10.2990549441	0.0371478236636
TCGA-LL-A5YN	447	Alive	T2	N0	M0	Stage IIA	46	FEMALE	2+	50.1616402179	0.558053609423	17.8527369211	0.0428834421104	2.15309426285	1.33562939752	0.289492419891	23.6872907121	0.800135387322	9.61092327339	11.7235623399	0.51789066026	6.98701267082	1.0723383083	38.880641319	77.8465053915	0.135557341174	677.40098362	3.28708155576	1.10680632536	0.351925699636	77.8045576286	14.8710009887	2.26732802273	0.0475724197316	3.57214787988	0.622299360584	0.0202516788584	0.25894533013	138.378430117	85.5666595589	2.99831434887	0.329850746221	55.2669878719	2.49343102083	6.35592037499	0.227039412668	9.47958200612	17.2964622639	0.241166175964
TCGA-D8-A141	626	Alive	T1c	N1	M0		40	FEMALE	1+	28.8792795861	5.54869592972	36.1246937051	0.257654403429	1.67509692537	5.75057173783	0.220868898765	11.1036768265	1.69149707474	9.62413688726	24.6714698861	1.0804222587	5.09905096765	0.835187590723	5.78507942949	42.8327121097	0	307.407914886	0.380424618177	0.521566128084	0.0587349243338	143.378942552	15.0649053387	23.8704548662	0.603412448114	3.84010127264	1.06448441616	0.0162236175639	0.380308635061	132.52320805	2.42478659938	5.20422342715	0.0734009428345	18.8978668982	1.20219142998	15.1796888019	1.17212359129	10.1826068874	11.9668354207	0.726505713756
TCGA-E9-A3X8	926	Alive	T2	N1	M0	Stage IIB	48	FEMALE	NA	54.8372808332	0.831574169769	5.36113617822	0.0177207331347	1.24806551666	0.59791592905	0.598135045246	7.8077538226	0.73016355842	20.4981868178	52.1990081243	0.428016116793	1.81108979872	0.258488164651	10.7744826323	96.6226814525	0.963481847676	625.270401475	1.79195036637	0.0538077403968	0	11.2953550277	11.4993338015	12.3952489334	0.128672903587	0.900881302771	0.384660826651	0.046864189112	0	115.865577971	209.308498886	4.46037848026	0.136304288098	46.4206197466	0.228969108072	3.39181148382	0.587935788461	2.86172046322	8.28049724134	0.328868581338
TCGA-A8-A08R	30	Alive	T2	N1a	M0	Stage IIB	52	FEMALE	1+	20.3336527553	1.86080247626	71.7412851878	0.152109040454	1.39305263991	7.9121652314	0.0782353939467	6.52485474645	0.37841435609	136.719514636	77.4763640173	0.32657350049	0.610817613459	0.126787359014	3.28834393954	29.5741330794	0.0256440821324	423.705790207	0.140230402162	0.0821099086945	0.166439004111	347.370530394	25.4342542145	0.974823065018	0.343618046444	0.764732479506	5.783999866	0.766222930406	0.032657350049	112.486701803	83.4910359339	11.7222698597	1.07465923925	9.99613859682	0.567781283526	15.3361178564	0.100217175175	6.61186654046	7.97489305876	0.294646285665
TCGA-GM-A3XG	1330	Alive	T3	N1a	M0	Stage IIIA	46	FEMALE	1+	7.53121643152	0.467446749731	1.25025095103	0.25735354336	0.203870953618	2.15855475802	0.586624685147	10.2690043072	0.194012088018	1.31554823572	1.69430062386	0	1.84818483847	0.178759789677	5.31544734742	48.8061658921	1.71576915645	13.2391990631	0.303310297714	0	0	3.0633480346	9.53224950821	6.13162596398	0.522224461915	2.46115673455	0.917888228132	0.377126945355	0.339052658933	121.328607935	134.554096966	0	0.299925954826	39.0385865239	0.0503826983892	11.9757835395	0.187173983455	0.93410353805	10.8246331119	0.785047622924
TCGA-A2-A3XU	912	Dead	T2	N1mi	M0	Stage IIB	35	FEMALE	NA	13.3380185033	2.10546512284	4.19176617367	0.0446172207048	0.180675211162	0.880925479962	0.0573707819771	1.54748096761	0.080936030024	10.178695518	4.55051946075	0	0.0220287810936	0.464872071608	2.03649726755	60.3262480929	0	153.74587241	0.284395661984	0	0	2.05186731833	26.7242249938	0.237028321206	0.0479959018704	7.47896277557	0.576316174409	0.0280939396279	0	75.6360017263	48.1329790922	2.07969084667	1.80172975401	7.43884434549	0	0.479703655209	0	0.383796337678	5.30666603993	0.0292735951959
TCGA-A8-A07P	334	Alive	T2	N1	M0	Stage IIB	68	FEMALE	2+	6.21890910957	2.73362208881	1.24793228653	0.215714733903	1.06150002468	2.0700645158	0.578257354681	1.85753545001	0.125067098211	0.176218020258	2.27708505496	0.0441546289397	1.11558900825	0.0304753517388	0.463283952875	49.0206176307	0.0462297126317	6.66104116576	0.312839383814	0.17762776442	0.0900140698076	59.385472827	11.9861608612	1.43178294994	0.174037451854	3.49857542834	0.439735879466	0.0193382519921	0.812445172491	131.923700755	19.6366599467	0	0.0749936279217	86.688244423	0.18896570683	16.5249769252	0.299389207716	1.74223322692	9.65406768495	0.460577349205
TCGA-A2-A4S1	820	Alive	T2	N0	M0	Stage IIA	66	FEMALE	NA	7.47073259199	3.04211960366	0.41271141867	0.0399022331389	2.86757101105	2.47815838114	0	3.54099987791	0.45497886462	0.192317905979	0.674259370536	0	1.04414550905	0.235589434824	1.06015245671	48.134695791	0.0672712246969	4.95655694045	0.120704559471	0	0.109153406096	17.0361611713	5.77019505133	5.18846334442	0.0965787016929	0.602999671656	1.14203578058	0.170850496637	0	616.24195287	6.4036054432	0	0.0341022101072	57.029241189	0.0859292771395	0.755476668634	0	8.22044503186	8.18945467813	0.172040439242
TCGA-A2-A259	1596	Alive	T1c	N0	M0	Stage I	70	FEMALE	NA	6.08976461731	3.2660708551	11.877896154	0.379317429627	0.796286683407	5.93928713601	0.228210032525	6.77738566109	0.227257479784	0.301905709295	9.85385261394	0.588373058455	5.5565377618	0.1522847916	4.99276566747	51.0463586733	0.404815864813	16.5224760905	0.324831760412	0.380401193712	2.19901590959	69.010613383	15.6986378857	4.54964214331	3.18665515704	1.00174677574	1.13029075974	0.0657366679499	0.100863952878	118.716872538	6.27974006398	3.11439573799	0.133836366907	21.3304016268	0.539576161293	43.470131229	1.03175348676	5.97789902763	7.21431172778	1.76722078571
TCGA-AR-A24L	2866	Dead	T2	N1	M0	Stage IIB	26	FEMALE	2+	4.47959588572	9.58170033361	3.85080421931	0.190352869332	0.482124007993	4.79315517751	0.248363551473	2.23775100525	0.235037343294	0.701578672661	7.09531307333	0.236644816707	0.165851618678	0.0816656622362	0.240285506195	33.3491874874	0.0212370975136	12.7756004448	0.381056612447	0	0.022972690425	25.0544537525	15.6267557304	3.97417154418	0.214554203039	0.574169786322	0.723767480646	0.0296121491223	0.676128047735	139.983254719	13.2575550622	1.25261617265	0.165076377396	16.8132128115	0.108509303709	33.3696243686	84.4016188438	1.15763695308	6.74846269478	0.728883745916
TCGA-E9-A1N8	1039	Alive	T2	N0	M0	Stage IIA	48	FEMALE	NA	6.98626264597	5.09104901689	2.3455314446	0.210951934424	0.810986717947	3.67228310584	0.24412613609	24.0386495122	0.082000427326	0.152509638306	1.14577087722	0.0636901046333	0.0781146927907	0.384638278962	2.29578331009	70.1349654919	0.0400099646001	7.42444648297	0.451249927064	0	0.0432797622219	20.4744189425	16.0536827478	0.86986037692	0.208488693246	0.807805245099	2.06568126939	0.350669157683	0.0509520837067	78.4556339475	38.6312543379	0	0.0540866509793	23.0152503484	0.0681426043493	23.5855833889	0.0521197003708	0.729265315362	21.7204978953	0.139395302428
TCGA-LD-A66U	646	Alive	T2	N1mi	MX	Stage IIB	44	FEMALE	NA	32.3758925012	1.05484043017	19.1819894131	0.0660959586915	1.42774460559	1.08696203781	0.419946075111	13.7434715403	1.18488076935	7.15833250579	33.3091640275	0.0469541979274	3.05218646876	0.704865371239	7.71565827788	85.6076355856	0.216307738697	47.1151837488	0.413322954857	0.519447583928	0.159535498749	22.7117774791	13.6570148444	7.81739893624	0.768519648749	0.855657365419	0.376343988108	0.0528798076907	0.300506866735	129.708756954	27.4262936511	2.17472074611	0.0996856313054	52.1145014109	0.401893681956	9.45131801052	0.252501618346	4.40457338652	15.471245302	0.47666058105
TCGA-BH-A0H3	1928	Alive	T1c	N0	M0	Stage I	46	FEMALE	NA	17.0591799722	3.80475718259	8.67450469466	0.275975336192	1.2698494679	5.19605033132	0.110606090853	15.0765306559	0.601860575573	2.93664187363	16.1444381045	0.302988417911	3.25954608195	0.089623464794	1.9923985635	28.1035452094	0.208463859217	88.4808626129	0.241619831893	0.478845369042	0.0294131062065	55.6061775955	19.228848926	4.35935700928	0.72579867959	0.64364086955	2.3846933408	0.194985995215	0.173136238807	143.875887776	18.5848389495	2.40568247605	0.0827044035795	17.5982427635	0.416789973054	19.1349314996	1.40671037734	3.66938831347	8.10726478812	1.62861213442
TCGA-AN-A0AJ	303	Alive	T3	N0	M0	Stage IIB	79	FEMALE	3+	22.0292682846	4.56451893331	5.55374483299	0.0803822533605	3.06154985725	2.0791398118	0.173643173376	3.69161333192	0.509932784515	58.1440819184	38.7459660535	0.854262397589	1.18108473646	0.958113904747	2.57592969119	47.8636909701	0	134.877308073	0.108378517047	0.273363967228	0	428.471674031	20.6633443491	13.2387286676	0.0363170956652	3.9682779256	0.521126558299	0.00728841007541	1.08724305148	122.546358658	8.92102208489	0	0.0824378670773	14.9390492994	0.789348841541	7.82109507246	0.104406696218	4.88656877888	6.3911389651	1.83713315719
TCGA-AO-A129	3286	Alive	T2	N1a	M0	Stage IIB	29	FEMALE	0	51.4944498132	4.01326888371	177.275762222	0.137416426971	1.41388472282	3.83987903534	0.257012475852	36.8437514521	1.52802095418	5.65973816934	58.2920823718	0.402312142598	1.38159877263	1.08466509034	6.16156519933	66.7537967696	0.0526523922496	574.233531535	0.156556966744	0.404611069127	0.546771715037	113.847038176	20.8908722622	2.66726917297	0.53417645656	0.593845713903	3.43884209217	5.22934275931	0.160924857039	173.31834827	42.4425810033	9.78253736212	0.0747359106877	21.8588633394	0.96848394206	5.31091339209	0.158733585323	5.29862540893	12.5190177431	0.351271350859
TCGA-EW-A6S9	463	Alive	T1c	N1	M0	Stage IIA	34	FEMALE	3+	6.09776172426	11.1728450086	69.6516929115	0.150188863707	0.579260886214	3.39691447332	0.28184998953	1.81759304525	0.113605957741	0.93907388802	14.5216498297	0.0980425152975	0.108222539534	0.0507514196834	0.987212711727	55.0357750832	0	201.500712392	1.1787825932	0	0.0666234852987	14.888233933	10.1853913422	5.19594991808	0.167020234828	4.12716556423	0.548248939465	0.006134192212	0.862774134618	113.873976702	4.77710510778	4.54091649799	0.114481489515	98.6866402914	0	11.4627804931	0.298002358022	1.69972302025	6.91696966038	0.454271868737
TCGA-B6-A3ZX	1152	Dead	T3	N1	M1	Stage IV	50	FEMALE	1+	28.7345373761	1.4511326228	425.419758598	0.477453999375	2.58586050317	6.15145693329	0.299478693778	39.5484667512	0.458704088539	7.52098975388	119.107166145	2.39080987894	7.9114131754	0.792708358168	59.7219259291	37.5413082988	0.166877865831	1067.72542328	0.528403166469	2.0272996262	0.191134471357	114.171243714	23.8519014562	11.3006834397	0.501082589552	1.29850587913	2.48162014842	0.173049286456	0.63754930105	101.622952741	49.6976350147	35.6080166902	0.24881296784	29.7007151306	3.41059808464	3.9381237628	0.0822049619421	16.1434291738	19.4297469831	0.386390508905
TCGA-C8-A1HK	366	Alive	T2	N1	M0	Stage IIB	53	FEMALE	3+	4.32186073971	2.61306662529	1.69012216842	0.140867506068	0.502561287239	2.41724806949	0.0217360351468	0.897635142211	0.227791104253	5.21428260828	38.4800398979	0.340243050168	0.233688885188	0.317026465568	0.725502873127	52.9439093461	0.0427479668027	334.825084645	0.343335225494	0.136874918467	0	31.8288500881	19.2553512724	13.6956372239	0.0818288087251	46.1899704151	0.603403122301	0.0127727216842	0.0544388880268	181.410917882	14.1468036537	4.41241513481	0.11557592633	9.47103587526	0.145611615391	2.31924412149	0.0954624140756	1.85830486435	4.59045293517	0.310544364561
TCGA-A7-A4SC	446	Alive	T3	N0	MX	Stage IIB	62	FEMALE	3+	4.30221701872	1.87665142006	2.92672223832	0.495188183936	1.44385181917	4.79999039928	0.173654922448	3.40574372308	0.299980757452	1.05385530196	16.4402060749	0.0776654726207	2.62904390106	1.58132993665	1.8400742744	40.2174202158	0.439103302669	37.0427320842	22.7693659091	0	0	54.8004757017	14.5939061255	6.4424812899	0.835349718042	0.809560826224	0.984416768934	0.0437334193499	1.05625042764	142.91326194	65.6393129945	2.15828260756	0.0494660670009	26.0017972233	0.332379894985	11.5594095212	0.690038765709	3.92037466927	17.089935789	0.582280415976
TCGA-GM-A3NW	3361	Alive	T2	N0	M0	Stage IIA	63	FEMALE	1+	5.23251473414	1.51978939042	1.63935108618	0.179352547055	0.710671786049	1.64704606856	0.112628070373	2.94516917658	0.103765186374	0.924739576183	4.83294752207	0.151115422343	2.45884624955	0.0260748179729	1.90095451799	33.1529770464	0.601225428097	30.4341663284	0.848962356448	0.101319292695	0	10.624453609	18.6069742485	2.43530482739	0.245654576614	17.3637013154	0.979161785443	0.0535771233145	0.120892337875	134.047933322	8.15144309517	0	0.128329622834	83.1477394634	0.323359444771	9.48560533374	0.865638925465	2.6130567431	10.9584302176	0.250986076956
TCGA-E9-A227	975	Alive	T2	N1	M0	Stage IIB	42	FEMALE	NA	11.0597743977	3.22552148069	2.26610541983	0.275527520037	1.44975779184	3.7737757315	0.601858307139	9.60469259274	0.763908251188	0.639984420772	5.24078554039	0.160359732705	5.57582524254	0.0553398293256	2.23208412561	35.1088103012	0.201475166849	37.5699945194	0.430364637939	0.0806380370173	0.0817277402202	76.3261419823	12.1619844409	3.97383708962	0.158016271058	0.315605487601	0.871103085413	0.0627073252667	0.224503625787	288.387009944	23.7956623497	1.114078143	0.0340450095972	30.2151091855	0.857851457631	32.0831523732	34.7190804348	3.94816045628	8.04445676387	0.739279794324
TCGA-A8-A09R	273	Alive	T2	N1	M0	Stage IIB	82	FEMALE	1+	18.5212918514	6.11790597254	3.21061965465	0.20800855608	2.10424236403	5.61236657261	0.259236797569	2.50305501835	0.189079320984	4.84306179619	5.28391342661	0.193235221131	0.199079408307	0.0400110575519	0.523221521832	29.4466163575	0.0161853177485	113.158545494	0.290412677565	0	0.157572504645	128.310290072	14.5034380795	1.28233486998	0.0645462116514	0.326783207672	1.10526044146	0.0217621464822	1.17487014448	117.412637117	5.36389848724	0	0.10666397731	17.3298791904	0.124046439827	30.735091107	20.6880156294	5.22086863065	8.84354840932	1.09240402931
TCGA-B6-A0WX	639	Dead	T3	N1b	M0	Stage IIIA	40	FEMALE	NA	51.6572324314	1.3527640735	39.0210539949	0.112737435971	1.49340515487	3.00070447022	0	22.0392525436	0.350582911714	1.86296147838	32.2199901768	0.534873705706	1.56250214238	0.234924921722	4.75626156766	41.8946579498	0	87.2839792654	0.52198714799	0.293416432845	0.132169564344	29.409563755	20.6451898753	6.41695662166	0.581468321557	1.36105365411	1.41910058299	0.596290060823	0.116699717609	168.18851377	206.482788941	5.8554595151	0.309697682435	16.8411516751	1.09250799463	5.26060108335	1.36427434733	3.51049669768	9.95672180945	0.258131932586
TCGA-B6-A0X5	2097	Dead	T2	N1b	M0	Stage IIB	61	FEMALE	NA	2.57112004907	0.903535249357	0.402645512463	0.200206438902	0.24287571985	3.6147186687	0.665038433277	21.1109252132	0.36317623765	0	0.161097401433	0	0.0329491897705	0.394017394339	0.556928432383	36.3781531379	0	4.75891138617	0.425380169552	0	0	15.1040001163	15.9808423223	0.455825883477	0.0179472717103	1.49806571962	3.27816272255	0.00420210516537	0.161188934048	345.655476329	0.0396661806382	0.622132727904	0.827008764958	71.0874229212	0.0718572755634	11.5361432977	21.9451069514	1.01813902141	10.5517311362	0.0469130380877
TCGA-BH-A0B7	2559	Alive	T2	N1a	M0	Stage IIB	42	FEMALE	3+	11.1312385299	2.53163742853	9.50896485774	0.112971775474	1.50481049708	5.06697296278	0.0450819529576	6.33443548013	0.690509093655	16.8980653603	15.5727043225	1.50546400483	4.83531958066	0.211060149696	5.87565230345	53.9566228621	0.265986204303	511.82191726	11.6915647706	0.331202081062	1.5345270165	85.6356401204	13.4727870489	7.37931796891	1.05916778628	8.98820309032	0.957101104211	0.0441524281544	0.263456200845	194.210182557	357.348151387	2.61475327154	0.169796000544	16.2108854677	0.855689267181	2.23718927359	1.60046173346	6.17842611511	6.75558356691	1.13044234573
TCGA-A1-A0SJ	416	Alive	T3	N1a	M0	Stage IIIA	39	FEMALE	2+	4.43041889476	2.39110035079	39.4223277233	0.126653347271	0.603765907853	2.8469869051	0.183213491124	3.92510059779	0.11077245824	14.3833669201	39.9847058162	0.334590168212	1.25455491245	0.0412380039253	1.96562531787	43.2874150699	0.470422345789	194.872597562	0.354050712566	0.04807173029	0.617137078048	37.8278734782	11.0792457068	3.16797394211	0.28739030255	1.87100470243	1.34916498507	0.0358871786737	1.26188292011	201.397307687	26.1127897339	2.21382968441	0.111626152965	80.2024923617	0.102280277213	15.9557648872	1.64283661469	1.82691662839	4.50623675788	0.785720634652
TCGA-E2-A2P5	821	Dead	T2	N3	M0	Stage IIIC	78	FEMALE	NA	10.2642901414	5.51775980154	0.576260562938	0.0994904944078	0.585045567489	1.99791630248	0.260975664587	4.79763183053	0.185633105367	1.11247969706	1.21044169353	0.288364153451	0.318305797258	0.033171301312	1.15493540433	70.0269951146	0.0503193446434	9.48397660237	0.227009454541	0.0966706495377	0.0326590032222	19.8711890716	14.7986744525	34.4951528659	0.20869778677	29.8584987682	0.487594792188	0.00902099022526	0.384485537934	145.684834823	9.56569053102	0.445193780766	0.622412052964	94.1542706002	0.154261674794	5.49385405406	0.286544519138	1.55273909058	11.1450283023	0.698269276989
TCGA-E9-A22D	1248	Alive	T2	N0	M0	Stage IIA	38	FEMALE	NA	41.5829635543	2.83533799254	33.3310086677	0.0620805778002	1.89889348097	2.10826483963	1.57837641285	8.67073249134	2.89580690814	18.3879062555	49.7196636708	1.84024340862	3.97904843981	0.223448582368	4.90784004219	83.5045410239	0.0428161596823	420.57513556	0.168283133252	0.479826429507	0.13894587727	650.560587183	12.5746987132	2.78689951915	0.134322259162	1.71153660142	0.392928443862	0.0213218285419	0.38168011438	245.342382903	3.683231401	9.15458319454	0.057880148312	32.5001055116	3.35440968956	16.8324631685	7.74877453828	12.1953441556	11.3580647144	0.463385756767
TCGA-E2-A15P	595	Alive	T1c	N0	M0	Stage IA	61	FEMALE	1+	2.31155613079	1.0560517038	5.04470449536	0.44229642415	0.605611544624	3.0372763299	0.245408373818	4.63472347821	0.0753655980624	1.48930368484	30.2536544609	0.0731710032324	1.45383389837	0.0378767546144	0.87298635395	36.0718593726	0.367726731295	46.7458180651	0.966151801144	0.110383684876	0.0994447611498	12.8415940276	12.5966482402	4.17212316836	0.281074417427	0.205345503377	0.717993582819	0.160232271565	0.614636427152	194.632383545	23.897944304	1.01669183439	0.0466034857741	64.4182573159	0.156572602661	36.8868953022	0.286560102995	1.60484526576	10.5774178669	0.664434139684
TCGA-BH-A1EV	365	Dead	T3	N1b	M0	Stage IIIA	45	FEMALE	NA	2.77953728586	6.06144269014	1.15086533312	0.0834519498784	1.13663325619	4.11386137977	0	1.42581524281	0.0370732823632	0.2681437936	2.07206175089	0	0.0117721665483	0.852933861114	0.341109845128	39.5942655639	0	23.2919449805	2.41623808158	0	0.0652241660109	33.0487225612	16.2092464605	3.7678639086	0.128244896541	2.1304354792	0.440888520607	0.0090080300374	0.307146527215	138.431446897	3.3445989289	0.444554184127	0.224153979451	14.7029931168	0	22.5315816866	1.01549109214	1.40345511519	8.49766012138	0.257005130921
TCGA-AO-A03R	2091	Alive	T2	N1a	M0	Stage IIB	57	FEMALE	0	13.3654912887	1.6049966561	6.59350486282	0.257444132924	1.0406219984	2.02501599707	0.283742548369	8.26927838747	0.972134766119	1.89075911294	18.1111853531	0.0740256364352	1.6523966455	0.0383191529782	3.57031338807	29.4499649736	0.0620036264728	257.581014552	0.357598682871	0.074448640072	0.452728216654	31.5963573639	10.0573576198	1.86077296062	0.336283475748	1.44071762575	0.439573065861	0.0185261457698	0	183.67743728	17.5753752653	0	0.282886871202	106.363610651	0.633605447421	11.7834302887	0.796162806482	2.39161139877	6.33247623586	0.696324758975
TCGA-E9-A1RF	200	Alive	T2	N2	M0	Stage IIIA	68	FEMALE	NA	21.7990261485	4.46062925865	1.53209772185	0.181793464846	1.310806026	2.53269912403	0.259731134994	3.21784252817	1.98911869221	0.0649033357741	4.41281870939	0.894449096136	0.5485123377	0.119259879485	0.880688340811	41.3056200007	0.00851349526364	36.2735893186	0.231318338982	0.122667304613	0.0828833139277	139.704430254	12.1245277707	2.98078727586	0.0977799733108	1.64775712554	0.674473756735	0.0305251024632	0.162627108388	101.771430742	2.11306095195	3.76610145742	0.0517895737208	60.0123258406	0.608986618646	92.8208938104	0.199624640519	4.1023358667	8.39274013844	0.374866349591
TCGA-BH-A18F	1001	Alive	T2	N0	M0	Stage IIA	50	FEMALE	NA	19.0568500333	3.46560179967	32.4144791198	0.17120121805	1.02381763483	5.22460000923	0.0550345113378	7.62366094746	0.473235066524	30.346936394	20.835922234	0.0574318480059	4.05728991181	0.0792784725415	2.79913991512	50.0963683704	0.336733071949	76.2694941519	0.147967139968	0.115520059989	0	30.1062696023	20.196801062	5.81793779867	0.890133694355	15.912415801	1.16992571534	0.107799558291	0.183781913619	105.237684838	13.1946779929	1.5960008288	0.512106417925	15.8608239566	0.860255765876	9.3096307135	1.8597923972	4.02282554658	8.50964800385	0.858491780644
TCGA-OL-A5RV	1062	Alive	T2	N3	MX	Stage IIIC	43	FEMALE	NA	4.30387869256	0.679566349875	19.187172192	0.674112290858	0.667182413311	4.22468134879	0.136863661689	13.8064766728	0.141855345034	4.78805572003	29.29115518	0.183632818808	4.0539983971	0.13730453903	2.41359443387	66.2779695408	0.487065751413	167.89286291	4.862526852	0.0615607164004	0.37435570784	13.9610910408	17.095324371	5.04164829268	0.42528185177	8.27672294946	0.682947201764	0.0612762196662	0.68556252355	98.8688335849	27.1858734171	0.567006598425	0.20792521824	23.8025918792	0.0654901238302	21.4377937818	0.465129956197	2.58963031956	16.749004894	0.612838194091
TCGA-A8-A07S	243	Alive	T2	N0	M0	Stage IIA	73	FEMALE	NA	4.69391238456	2.83094795988	0.0794990517918	0.1921554357	0.345132404993	4.98020128439	0.0592996556922	2.32756153627	0.131461306931	0.222272859091	0.862774632776	0.0928241769501	0.148001196419	0.0320334414573	0.369154611409	41.093609444	0.0583119160376	5.05670754433	0.224204782386	0	0.0315387164927	10.8821087263	20.4321854613	1.76164865029	0.0713137726882	0.118408972875	0.83050919557	0.0058076982379	0.14851868312	174.667779187	6.22233476092	0	0.137948595902	25.3805723684	0.0993134051259	35.1726191269	10.5640140697	2.05335925212	7.87304709692	0.192353209121
TCGA-E9-A1NG	786	Dead	T2	N0	M0	Stage IIA	62	FEMALE	NA	26.3517519221	19.1331908923	5.1541252096	0.0464270473695	6.15130095506	3.19152198424	0.441764730768	5.01510232224	0.231000881776	0.775721215051	0.963831830756	0	1.51287467738	0.23863957515	0.44912364949	38.9910238365	0.00782714171595	2.22138347946	0.0842653033592	0.0751852869972	0.177803043574	96.9502341656	8.25652187217	2.89707648957	0.554364850985	1.32146432675	0.822152449916	0.0210481384679	0.209322674026	173.935575769	40.4657054304	0.692496064448	0.0317428835332	33.9640029999	0.639874782955	9.8371452193	4.11196849428	3.8399266347	5.85508336434	0.732805400122
TCGA-A2-A0EU	1043	Alive	T1c	N0	M0	Stage IA	79	FEMALE	0	5.91215004507	8.25471624132	2.34318790305	0.303572643079	0.476578176861	5.67498241728	0.699129022254	2.25643773916	0.126809832529	0.30573023116	1.90313162634	0.49246886667	0.939561198199	0.0660916823243	0.463004917382	63.2428814787	0	16.3009800523	0.634397222572	0.110062883218	2.41692142201	34.5584350579	13.2872380395	0.981160432397	1.23191469686	0.450713090832	0.431292635651	0.0342356995433	0.525300124448	124.63777882	14.6073390311	0	0.116170111961	74.9208305938	0.117088173636	36.7041261727	0.0831594351777	1.72666610851	8.03086916967	0.843417450771
TCGA-B6-A1KI	2236	Alive	T1c	N0	M0	Stage I	63	FEMALE	2+	6.77058176995	26.440106789	0.538128920693	0.342772641418	0.303084841822	4.11124642131	0.188893764411	2.6090393201	0.0380689335006	0.236010122881	1.2411639682	0.0369603921131	0.13599363788	0.057397314811	1.04455754326	38.4781745357	0.0851342285913	3.66083883787	9.12568876328	0	0.0251159421309	1.37918415559	12.9828610192	3.29199992367	0.0765442776121	0.153566640579	2.22230963142	0.0369998095238	0.0295683136905	179.376175003	233.700807388	0	0.109855737234	19.5478226239	0	15.4514302268	0.699976552593	0.605996899399	6.73265220338	0.75902045092
TCGA-D8-A1XZ	466	Alive	T1c	N2a	MX	Stage IIIA	81	FEMALE	1+	7.11288618995	3.95613923599	6.21125112563	0.305078641704	1.31161534869	3.49949059609	0.532679722543	3.20777197802	0.669091622024	2.01212089468	166.980457567	0.465390899241	0.361502245542	0.341286659443	1.64736445231	35.4918152937	0.0406051944608	558.587273603	0.133225655409	0.0390041896506	0	61.6560275688	9.72881013236	2.16096766036	0.134726940907	0.7067439624	2.3917691301	0.0363974396846	0.124104239797	138.01825689	0.206146304362	3.23324203683	0.28817932643	19.1375696884	0.622407281659	4.08361652471	0.716350610322	3.9215650972	11.4020884835	0.330495878704
TCGA-A8-A09X	426	Dead	T2	N3a	M0	Stage IIIC	62	FEMALE	1+	15.7888692669	1.8685502288	14.9506011481	0.106913532909	1.93080735315	3.63591542715	0	10.4155106007	0.611748755117	1.48404711312	41.8409006992	0.774697889308	0.734784302351	0.481224100653	1.74803626305	69.7593064123	0.0216294790431	635.3014564	0.027721221616	0.467474840634	0.105287126269	313.979023253	20.4632526369	3.98990005217	0.0621052170134	104.928799737	1.33400331505	0.00969405108555	0.330537766105	148.643768902	350.170378387	17.2227572865	0.120612393542	26.9491646685	0.939370247137	1.50184381401	0.350187802682	6.22181312786	6.84183406453	0.586825879234
TCGA-Z7-A8R6	3256	Alive	T1c	N0	M0	Stage I	46	FEMALE	1+	11.6934626899	2.82690931571	0.302461131477	0.15456956099	0.781170878955	2.54958283236	0.145035484228	3.17763616618	0.285803485298	0.322154907773	3.93295163174	0.0504511059403	0.556895831425	0.0696423109451	0.657416718945	104.610571153	0.0528220978316	14.8374300137	0.422441465293	0	0.0342833770096	17.5977118371	20.7523366306	3.90600364315	0.158410153099	0.639890109056	0.304958406011	0.012626227722	0.161443539009	104.747538061	9.41573391938	0	0.107109706218	30.6065690345	0	16.4678624212	0.135653322382	1.7438762239	11.324407345	0.164454987481
TCGA-EW-A1OX	911	Alive	T2	N0	MX	Stage IIA	43	FEMALE	NA	0.835630106976	8.89380907504	0	0.126160292321	0.0507397674008	2.7077145862	0.243333667267	5.41794992037	0	0	0.0702800947002	0	0.0287487216648	0.0404455054794	0.178504682837	25.1087591588	0.0122707958325	0.357181087351	0.345988541841	0	0.0398208644682	2.26852512026	13.5554702686	0.633399144368	0.0195741201314	0.40152361414	0.842627446027	0.00366640735772	0.0937600354296	136.392546634	1.03828227154	0	0.136851197672	12.7727545989	0	43.595189114	0.013701234005	0.211060311886	8.34163917749	7.83719285432
TCGA-AO-A12F	1842	Alive	T2	N0	M0	Stage IIA	36	FEMALE	1+	2.55201333529	5.92469888732	2.00368897597	0.139911003928	0.386167327439	3.34801601925	0.0553549888501	14.4728533736	0.0892482775607	0.0691623556834	2.98770772443	0	0.371958522639	0.074756369746	1.27574620217	46.1804056203	0.036288636355	32.4481479176	0.172083281135	0.0435722840805	0.323848057355	23.2817779819	13.7461364857	2.80611317734	139.446607734	3.30017869175	1.88508883166	10.0241036768	0	289.360044575	7.39485995763	0	0.193158195411	11.6725272882	0.0463534937027	8.06824265403	1.98542589699	1.30656963641	7.95726534464	0.92199852344
TCGA-EW-A1IY	258	Alive	T1c	N0	MX	Stage I	38	FEMALE	NA	18.3204383322	5.9437100692	30.6904086749	0.202521366885	1.00035234832	4.70797823697	0.698374601371	8.42457372418	1.45995992758	0.680310644005	6.97765618235	1.18583792097	6.9266156471	0.453989909941	0.877976153028	25.8928187155	0.0155195920651	63.7811396066	0.401788938762	0	0.100727545411	103.769557253	12.7145172298	5.65425360509	0.705561184712	0.329549490566	0.977896904193	0.0486897546649	0.177875688146	261.539629937	38.3009731187	4.11922646233	0.133746496515	13.5037186687	1.26873844432	20.6878637964	90.8416436445	5.29697210607	4.7589340809	0.938755671266
TCGA-AO-A03L	2442	Alive	T3	N2	M0	Stage IIIA	34	FEMALE	2+	8.08416960246	0.914795671394	27.3994981361	0.0748324670296	0.978135923677	1.49691988623	0.144334309139	3.50117415441	0.407240256291	1.04594917267	11.1095617641	0.36149183789	0.709380498604	0.0623750622241	1.17762917959	64.7337475964	0.0473100561188	25.1667174759	0.5044790028	0.545336258302	0.1228234816	53.7130967378	18.7742180589	20.2559339774	0.341115471244	21.4391833515	0.512580604388	0.135704010242	0.0722983675779	135.738138947	13.4237203963	0.418569496504	0.095932695218	12.5209753771	0.0966908259401	24.1063062487	0.380340797886	3.24039781869	13.2214318739	0.197794713786
TCGA-BH-A0BJ	660	Alive	T2	N1a	M0	Stage IIB	41	FEMALE	1+	9.7196967827	4.52281667344	61.2739077817	0.0947534966428	0.891990614889	5.36461997827	0.38140656283	5.78836824163	0.20497928907	7.34668896108	34.6379860469	0.597031295793	2.00147634399	0.0944324010339	1.51554098163	32.3611052619	0.0625089280545	144.803780948	0.336478754079	0.1000738172	0	19.0716074246	14.3012179188	4.9149560423	0.435413220592	0.413433972485	0.981698482893	0.121401315746	0.278614604703	164.914688062	24.6826361214	2.3043313171	0.0316880301748	29.2133770111	0.266153769148	22.4806803768	0.74448804559	2.31080653033	9.06803535521	0.674197531537
TCGA-OL-A66O	528	Alive	T2	N1a	MX	Stage IIB	39	FEMALE	NA	9.87736739491	3.22524015228	3.65725464829	0.0807118654162	1.73762333902	0.465996750949	0.177913476735	6.790194177	0.131472029078	2.74158885125	14.6126976101	0.0464158739021	0.091085087741	0.0800901353605	1.42960891618	72.1542399583	0	82.0809472966	0.303946826601	0	0	5.42760495552	11.264855618	3.34468301539	0.0589161823225	0.751112456038	0.286746798271	0.0464653753673	0.482725088582	170.408612131	18.8604206009	2.14978784389	0.0689799235795	145.882655759	0	7.7331890148	0.0596885631846	0.588860640928	15.3348782016	0.183723104531
TCGA-BH-A0DI	912	Alive	T2	N1a	M0	Stage IIB	63	FEMALE	NA	11.4421008101	6.15887592043	29.7935091462	0.145691537071	2.23527384554	3.1778959489	0.048172262698	5.06006087877	0.245947533863	1.28401108978	17.4541156119	0.0502706756565	1.87434301765	0.0867415579955	2.72235043555	26.9959779932	0.115793013767	338.699874156	0.377758294656	0.202231746641	0	104.957875253	9.16038327857	9.85645087473	0.366062874091	3.55444595074	1.60233357771	0.0283074121009	0.0804330810504	189.890363517	30.0463442367	2.79399123649	0.0853813164346	31.0102005221	0.215140156001	6.05168284696	2.92080806445	4.27518777165	9.14939656938	0.697604550028
TCGA-D8-A1X6	541	Alive	T3	N2a	MX	Stage IIIA	80	FEMALE	1+	1.88497031795	0.657276805117	5.68265758642	0.253102278615	3.92249800898	2.71121718907	0.559615288836	1.36882123151	0.143977972022	0	0.514118275792	0.22365669063	0.667489236054	0.08361544251	0.283871953492	73.7839113957	0.0156111749161	1.53364587861	1.68066509824	0.037489121477	0.151982924907	26.6440541926	12.5077730264	0.187400988102	0.231594401988	0.45920098061	0.431781431642	0.00932896730676	0.029820892084	140.774303678	0.0880616947447	0	0.308640837251	40.3508899042	0.079764088249	16.5012909668	37.7250626434	5.65285340414	8.17919309118	0.102414387948
TCGA-AN-A049	19	Alive	T2	N0	M0	Stage IIA	62	FEMALE	0	8.40965735563	2.96589822129	2.55133622677	0.0651584250935	0.881745945825	2.59714435197	0.143628968148	2.23765640492	0.274991160852	0.672955454501	6.53878829692	0.112414149786	0.785880662476	0.0872862810103	1.18899581504	60.9394885666	0.0941577173698	24.4099296678	0.530976014603	0.113056516356	0.0381947690392	33.8272275129	12.088259695	2.35007386118	0.0713442620771	0.565399641748	0.697462660477	0.0422002638372	0.629519238801	125.330747699	31.3703379067	0.520655009535	0.119329857433	27.5746279289	0.420955114092	15.8261548046	0.657087026314	3.01547351582	9.09643416334	0.342878771989
TCGA-A8-A075	518	Alive	T2	N1a	M0	Stage IIB	42	FEMALE	2+	9.60839900795	5.17413618547	2.10731242082	0.167068085642	3.61681406267	6.88653891984	0.141469122407	2.98253718115	0.646252752785	28.2417136583	27.7684901556	0.0492105343726	0.325921197685	0.280210572192	2.24854287826	54.0634778384	0.0206092898265	1035.80207435	0.0792411166476	0.197966949705	0.0668807262516	105.955525164	14.9519222703	1.50913867277	0.131502054273	17.4512437156	1.20949434719	0.0061578770349	0.118105282494	257.012693519	6.80096190471	17.3221080992	1.56713885095	24.6776737718	0.368555491472	10.551752724	0.27614121181	4.22735625267	5.85161425231	0.295614756554
TCGA-D8-A1XC	377	Dead	T4b	N1a	M0	Stage IIIB	85	FEMALE	1+	1.73658802193	6.86415079409	0	0.374547902165	0.442585156552	4.76378172171	0.133076486827	3.15453017572	0.0153255605061	0	0.249830133702	0	0.0437979955649	0.0410785121801	0.392813272723	37.0188914025	0.0124628442664	0.816235371891	0.230009601594	0	0	4.04986624334	12.5493215317	0.558534781178	0.0477131323861	0.459868372015	2.17281991841	0	0	214.085704158	6.04598504772	0	0.101085844207	8.65011287037	0	49.1238067531	87.9052875028	1.56773368873	6.94107374567	0.28546821601
TCGA-E9-A22B	1167	Alive	T1c	N0	M0	Stage IA	71	FEMALE	NA	9.06071673954	7.75782351622	0.215027769893	0.175226279267	0.902452575242	1.78503727075	0.183306016958	2.49349869076	0.0831213001186	0.257657182	3.35524957276	0.179335254517	0.316729804215	0.0618882446961	0.673748756202	36.0284657514	0.105147428229	10.7669470903	0.19636636103	0.1803600274	0.0974919067028	23.9478036381	11.7326562864	2.44329663398	0.263574152777	0.431385031367	0.414504700236	0.0718106045816	0.83211558096	288.432266271	38.1933541245	0.664484311474	0.00761471768276	94.8327232495	0.191872369575	9.24109827265	0.687656298424	2.04378650475	6.06188640741	0.622992501047
TCGA-A8-A0AD	1157	Alive	T1c	N0	M0	Stage I	83	FEMALE	1+	5.6267154253	3.9212981073	1.02645302088	0.297722082981	1.72753335578	5.35757445221	0.133988445603	5.72561178314	0.0308611698306	0.0478313142385	0.718691978848	0.299625136068	0.367484487442	0.144760065739	0.243387802837	33.0523128885	0.0250965015814	3.6525730873	0.180122314186	0	0	14.3972255858	11.8215611268	0.793332614499	0.372310816258	1.21433494782	1.00848485166	0.00749861698513	0.143820065313	131.830084962	1.34489457048	0	0.0508892872839	19.1222441979	0.128228629661	35.3465126985	10.5012689336	4.78375232515	9.02232200663	0.265100265911
TCGA-BH-A1F5	2712	Dead	T1c	N1a	M0	Stage IIA	62	FEMALE	NA	2.49114217196	1.39342534603	0.784286479655	0.830308653814	1.24067289357	7.26780118632	2.0182922211	1.86091958395	0.188641839437	0.767480340805	4.47544328207	0	0.842356471615	0.0474031975203	0.11622899392	52.3009499839	0.0287633917137	57.1075144499	1.18457395694	0	0	27.3826021594	10.9652550402	2.09855907518	0.669888420452	0.854415885725	0.749830441145	0.02578275585	0.0732594870768	118.392169007	16.2793397122	0.8482677451	0.0972080045652	18.4073897411	0.0489881068599	21.7936805904	0.915317802667	1.05346873903	3.5432367897	0.270785827348
TCGA-E9-A1N5	1120	Alive	T2	N1	M0	Stage IIB	45	FEMALE	NA	35.6464852151	2.78757469602	0.295770588972	0.491851669621	2.08612632777	3.86367971019	0.419178317474	4.6786074192	0.391273981782	0.385910197039	4.97015517822	0.138138309167	1.91449107507	0.286027557806	0.958467345147	65.9207733398	0.0289260468929	1.89446824001	0.481946403439	0.0694638354671	0.0938700479285	103.823625511	13.1218267682	1.52205333367	0.622920141549	2.4166337458	0.960060726215	0.0777856671601	0.331531942002	106.934168318	1.10139806236	0	0.0733182823084	27.4875704545	0.665079275749	9.62847227123	0.654035116404	5.11272075494	16.9859743541	0.794436906486
TCGA-A2-A3XX	1439	Dead	T2	N0	M0	Stage IIA	49	FEMALE	1+	10.4545552584	3.14708897477	23.119986916	0.121926151568	0.849972237052	1.77132599855	0.114020364146	2.98006195157	0.654908115717	7.90657538724	32.4828866535	0.178480740467	0.481587057205	0.153983383933	6.48640198722	70.9771032428	0.0560605776126	573.756087023	0.191598721087	0.179500630413	0.0303210524346	64.0005223913	26.0756902105	2.79281360518	1.58881394019	3.90299569131	0.912507932805	7.16917732915	0.142784592374	137.867279596	114.503181082	5.37320966039	0.227353030077	12.3038369451	0.238697646826	5.93535330873	0.156489257667	3.082254449	7.93315664495	0.145447990644
TCGA-B6-A402	2281	Alive	T1c	N0	M0	Stage I	47	FEMALE	1+	8.13905955995	3.11577869797	3.1497351264	0.218106646634	0.832796978683	3.46671710983	0	4.7189552732	0.153566634803	0.634695660697	1.96693482754	0	0.1097172072	0.686031339135	3.29690830096	46.6394667116	0	20.7880860005	0.394797541003	0	0	16.3136619038	23.7073891532	0.254016126643	0.0763631391921	3.73857956527	2.38870621545	4.66418391787	0	165.205002755	427.570758705	3.22254194831	0.801887053827	14.3958078778	0.0531726417871	9.01819655536	0.214968637819	0.870949682687	7.73570477604	0.118029336757
TCGA-EW-A1P4	907	Alive	T2	N0	M0	Stage IIA	43	FEMALE	NA	91.8828701953	1.68822845865	13.0974889248	0.0588067926623	1.90025841295	4.91616990205	0.0756163568081	11.9282888203	1.30449555182	5.32853548914	10.277744301	0.2840769041	2.54342861594	0.106203914474	1.85888271606	33.6974364974	0.0495712226071	121.386512037	0.162643196492	0.190466800463	0.418254798314	66.1154102004	10.0083752049	0.400678493	7.36346313424	1.32871201917	1.68183957062	0.00888687080013	0	248.894962183	1198.99010679	1.75429947795	0.190983748956	18.1834633284	0.810497023247	9.9743398588	0.304424270086	3.50471420598	12.4852351595	0.209453006859
TCGA-EW-A1J3	504	Alive	T1c	N0	M0	Stage IA	61	FEMALE	3+	5.15019776089	6.94697046345	0.103371828787	0.649630300177	0.969266079764	2.13324651716	0.308427017289	2.27107419255	0.113958555949	0.0642264877273	0.337763488269	0.160931142544	0.463840561367	0.187437448375	0.320005387289	37.6374030694	0.0758224062432	3.58646546241	6.80671494271	0	0	24.028734721	13.5859893321	1.79004770978	0.34941208402	1.54259281965	0.490670154255	0.0251723081121	0.289676056579	186.643688111	14.6609350932	0.372682645891	0.0256247416355	18.5092795893	0.129136235962	26.8897605263	0.0940680208826	1.48151027376	6.38364158872	0.498356420779
TCGA-AO-A03T	2124	Alive	T2	N1a	M0	Stage IIB	42	FEMALE	0	12.9398272921	1.43237944255	2.7923251512	0.200432825859	0.274251795444	1.40139894636	0.441814852335	5.58289342236	0.368887006242	1.41947512325	0.622078322751	0.197597389315	2.19326217214	0.10228570741	1.29578287993	52.2420322289	0.0517209109452	40.1593170285	0.180302344871	0.0993632586272	0.0671373369103	13.2287195514	7.93423739903	3.16231080182	0.115505780811	4.02216462625	0.434089430798	0.182354362838	0	137.993068892	33.2308414864	0	0.136339815064	21.4721549361	0.105705594284	23.6610184703	0.150150390818	1.35167719337	7.5531040461	0.42557024713
TCGA-A2-A0T7	631	Alive	T2	N0	M0	Stage IIA	51	FEMALE	1+	23.2718751809	1.78475328946	4.18448299776	0.305893579556	1.03789875302	3.53429535632	0.0888167676254	6.8306494046	0.66484952085	0.602411882262	14.7445344937	0.238334605333	0.282569065184	0.500346896946	0.719281616606	37.4821702947	0.0582249125064	27.3290347448	0.328343048843	0.119848258682	0.0269928510544	89.4977968765	17.6598906955	4.34013689298	0.878371656118	0.955510035046	1.1307266305	0.121779691693	0	140.825472764	52.2224711067	1.10386554049	0.134931694535	20.4825738367	0.212496912556	9.70449442814	0.612973491762	2.65424480449	7.06030639509	0.464288465192
TCGA-A8-A09M	1006	Alive	T2	N3a	M0	Stage IIIC	75	FEMALE	1+	8.91247867074	0.933019053537	201.893064541	0.201192064395	0.938059237494	2.20512047862	0.325964006907	3.39566016108	0.425443947845	1.55150560679	13.8999175863	0.631731650832	0.50064437019	0.19285442855	1.80099591344	38.4839076941	0	471.248671167	0.396464333006	0.0488724266138	0	162.054760629	13.1882178203	1.29888274969	0.0259713028124	0.449861123004	0.688406523602	0.0486465675502	0.0777515877947	195.622261386	6.42885611833	11.7036600575	0.165069715945	49.3485023727	0.883863034505	74.7600884038	0.0681714353298	5.26378724334	12.4205090699	0.178770021944
TCGA-A2-A3XW	1712	Alive	T2	N1a	M0	Stage IIB	42	FEMALE	NA	12.5943142876	0.166997180082	1.60604425094	0.0952838532789	1.44570601753	1.24961423843	0.285880381329	14.3131016577	0.581639654158	0.238125608635	2.7345906777	0.0852381440002	9.97339744265	0.183846977255	4.78907233675	63.6730806306	0.508690696377	22.3080399726	0.17385565937	0.0857252191087	0.202728558703	23.2597692721	9.47384227332	4.13882827082	0.353053189345	6.04239417149	2.0677423491	0.0159991965987	0.0681905152001	104.797563995	174.283973144	0	0.398120740131	64.8393264014	0.18239408321	6.64752781681	0.343783467532	7.20540889844	12.1003178205	0.315558171941
TCGA-BH-A0HQ	1121	Alive	T2	N0	M0	Stage IIA	56	FEMALE	1+	7.03810520862	3.62563391079	3.22358312164	0.22401002153	0.793790143641	3.46318159564	0.63870165809	7.73683415942	0.181724487426	0.610246762291	18.1975248644	0.117621862837	1.63014885582	0.426206279455	0.60710976895	64.3304685488	0.0492598402362	39.1176709548	1.54676874825	0	0	60.613933216	17.085972644	3.86335042172	0.247521581919	11.3217071436	1.01322617179	0.172941352539	0.0940974902694	117.763896784	25.911543797	0	0.0749147690926	32.6520320656	0.125844667837	22.3043581014	0.948787713244	1.40686382061	12.6843361311	0.377933563246
TCGA-E9-A1NH	576	Alive	T2	N1	M0	Stage IIB	71	FEMALE	NA	10.5399709322	18.7908300876	45.4398547016	0.111652103046	0.716639142462	3.74745859224	0.262166150899	2.89130041937	0.120767937419	86.8499472671	7.24201292868	0.234502514846	1.10730943596	0.0505789737904	0.565511833879	55.9532950054	0.0122761578266	68.6980700635	0.276911783313	0.70752758765	0.119514795211	19.7120367922	13.7221851675	6.14027056251	0.262407824546	1.86319993573	0.679079829663	0.0403481042252	0.140701508908	142.024899515	13.3650695039	2.17223382173	0.0871251804254	20.8933704816	0.188172230758	16.8172448266	40.9640301391	2.76074066348	10.4597885346	0.761675584668
TCGA-B6-A0I5	8556	Alive	T2	N1b	M0	Stage IIB	49	FEMALE	NA	56.4534370414	2.74529208604	1.64583934307	0.0696171458187	0.65456407168	2.19039109344	0.383643358666	17.1422266199	0.0618544230067	0.479336713436	2.01664386286	0.300266321911	1.72350776329	0.0621727913604	1.99192058474	122.989788346	0.113175931923	48.2256309781	0.212741298891	0.181189277679	0.163233583494	16.8007518059	15.4503285622	1.52464674267	0.172512091419	3.19992246111	0.433361146527	0.0713893054013	0.0960852230115	212.658806901	112.893688366	0.556282870066	0.140245017906	21.1083554621	0.128503033815	11.5637986211	3.25751563102	1.64319231411	7.08162138238	0.355155593457
TCGA-A8-A08P	943	Alive	T2	N2a	M0	Stage IIIA	70	FEMALE	3+	24.681280807	2.77475957552	4.89101918743	0.26481227386	1.12276172769	3.06835198478	0.328346279025	3.86839657339	1.02936812013	13.2190607018	58.9706933858	1.19927234678	0.406244304494	0.177371372297	2.32913625737	45.4171919862	0.107625698836	82.6274171986	0.190047195691	0.63177993561	0.19403560676	232.30220035	13.8751020032	1.08142634669	0.110639699554	0.928301059402	0.641733981319	0.0357306947393	0.0456865655916	236.621498332	13.0528664244	7.93503507644	0.24248599349	55.739580686	1.52751435109	7.5057321942	0.0867908187261	7.60735739094	7.99275436304	0.242001598927
TCGA-BH-A0HO	76	Alive	T1c	N1a	M0	Stage IIA	48	FEMALE	1+	6.07945726499	3.24220952903	0.359826410417	0.0956701482882	0.470778527418	3.68485468998	0.123016878516	1.17748394313	0.171292638316	0.167674211657	8.9648574033	0.0700230372543	0.669878923643	0.0785356417833	0.633977806526	22.8810903183	0.0366569142081	13.4444231528	0.20295789755	0.0352115844479	0	11.8629504747	12.2210027893	0.777404060353	0.0958979382857	0.0357292946355	1.33132233203	0.0197149824051	0.112036859607	282.299327999	9.01558353482	0	0.0371654238744	33.2185395769	0.112377397174	38.9919620853	24.2961102122	3.16759068709	8.24454321522	0.508679060949
TCGA-BH-A1FE	2273	Dead	T2	N1	M0	Stage IIB	31	FEMALE	NA	8.10106573342	2.0337210278	0.552574723749	0.284931497167	0.939848769755	4.21928033503	0.164869844981	1.57948317221	0.0775302355633	0.274658456793	1.16068932603	0	1.08674312569	0.215233272299	0.313001701693	21.5866327304	0.522398424141	1.01592417825	0.147757705942	0	1.31529852197	249.046555697	9.19596913504	12.3654411413	2.78730897852	6.43371367319	3.27573686753	0.374073247933	0	106.058820575	1.11775853515	0	0.465722508424	57.0718454554	0	11.8634017732	0.115653467588	2.47872126538	9.32620166558	29.7122477295
TCGA-S3-AA10	586	Alive	T2	N0	M0	Stage IIA	65	FEMALE	1+	64.4269642256	1.26220252463	284.473236218	0.229996631418	1.32925098801	5.34410663962	0.147869885081	14.468783698	0.968536930174	36.4426337701	294.605555244	0.636533645936	0.610362576173	0.8187570034	10.3706020161	34.8077272136	0.0121172377573	1736.6180973	0.0559078042176	0.581973619142	0.157290167336	492.067932661	20.7406903834	0.712747981548	1.13268921319	1.46788955915	1.30667804041	0.11223629164	0.138880068204	138.658646209	25.2562880186	30.0175866715	0.257991924047	25.9335979745	1.60971426571	8.33369507401	0.0338244381766	13.637451454	18.3060046789	0.264078517483
TCGA-A1-A0SD	437	Alive	T2	N0	M0	Stage IIA	59	FEMALE	NA	8.82240113131	3.29663591688	27.6081924	0.208239092413	0.449476606981	3.40991955518	0.175263035509	5.34144967992	0.176609240244	3.79564360801	13.6821113998	0.320070799222	0.807553443054	0.21302191007	1.85711408779	28.8873847292	0.20106767637	115.033880711	0.225791242147	0.275914093043	0.0621428137485	36.5330697271	20.5301338964	7.57816895239	0.876686614988	9.99229163493	0.954570783609	0.171649364673	0.877908477866	185.145514581	28.301255405	0.423552335812	0.077659776892	33.188923625	0.244604692414	36.9139859929	0.871299624052	2.91273086158	6.10958454218	0.832536129845
TCGA-E2-A1B5	984	Alive	T2	N0	M0	Stage IIA	46	FEMALE	NA	30.8094002798	2.55191336231	21.6176781249	0.104940494939	1.40126347439	3.68184962163	0.337342743484	19.4410326956	2.77386055147	33.2553394466	68.5872393007	2.95711582186	6.15268498526	0.255123717965	22.5910650479	37.7802526582	0.243264053332	1427.5426339	0.685909669132	1.27457726853	0.143533476185	117.531703482	13.9636495935	7.51290635845	0.892514527803	0.238647811201	0.961790472315	0.04955808345	1.09835730526	215.519542908	78.9036752852	2.93488186831	0.145741017586	20.4628244075	4.06779979317	14.4955370289	0.259275515434	13.3445690081	8.52125379306	1.40163031414
TCGA-E9-A5UO	785	Alive	T2	N0	M0	Stage IIA	41	FEMALE	NA	1.25779336568	15.5111916064	0	0.310133151266	0.0410878184488	2.61118858657	0.202458973703	3.17730471137	0	0	1.69310510485	0	0.0424028740617	0.0198850079341	0.9361249889	47.0864477927	0	0	0.402066491624	0	0	38.6337297006	9.46680560167	1.12976760146	0.0269460916018	0.0798035729475	0.331421813152	0.00360517385226	0.645358893863	84.7951140692	6.2277442634	0	0.0489329507668	45.3092271367	0	17.3714510796	0.00673620328556	1.04696935482	19.1267764047	0.144895652469
TCGA-E9-A3QA	918	Alive	T2	N0	M0	Stage IIA	33	FEMALE	NA	187.196419285	2.27972532766	2064.33573157	0.117840086025	1.24502247961	3.35535172279	0.120327849131	97.7871091244	1.22868788349	7.04935050027	142.214444005	1.25569403165	5.1233483222	0.36833691595	11.6451132658	54.1916024403	0.0701176758501	489.361902619	0.103345520791	0.58933906552	0.227544040741	336.698361809	16.0186658772	2.04816718795	0.304791982073	1.80011414712	2.84326340143	3.77371842079	0.100455522532	136.517475631	20.4439348651	12.0194151521	0.159953304876	21.6500548153	1.02999988655	10.6533866163	0.122330427084	12.2111450389	12.6147100286	0.226099125547
TCGA-EW-A1P1	1210	Alive	T2	N3b	MX	Stage IIIC	68	FEMALE	2+	11.2813054701	1.03131794511	1.80334265179	0.354154161833	1.37408330132	5.2586008482	0.147125022947	8.90653477631	0.559133512851	0.157562463836	5.91865813898	0.658002334769	2.01756813448	0.12489142354	4.08670065456	33.7428603286	0.633811648101	25.4176901888	0.105954630301	0.794114817733	0.491850393866	129.870860817	10.5068292233	5.51337352627	6.18934304705	0.839365165081	1.63125244823	0.131740815834	0.421121494252	135.151693139	27.2810417669	0.609517952207	0.195575120974	34.4455786324	0.492801748593	9.23964063135	2.56924671186	6.62874044175	9.30502542778	2.31341051049
TCGA-BH-A18G	149	Alive	T1c	N0	M0	Stage IA	81	FEMALE	NA	6.88088337742	3.21910409886	0	0	0.720982965277	1.73620236645	0	1.94692608275	0.740101266329	0.516182872996	1.03412446106	0.143710004414	0.0176257566389	0.309962754618	0.668804251309	39.6231715461	0	2.02562672888	0.316258429963	0	0	13.1626632614	18.7317879413	1.55334060472	0.393627402486	0.827560116532	0.870587574963	0.251760718717	0	151.584770354	796.940453737	0	0.167806133019	6.70963517371	0	5.32483384775	0.0168003724854	1.24378945787	5.89285281349	0.133842893382
TCGA-A8-A093	546	Alive	T2	N0	M0	Stage IIA	61	FEMALE	1+	2.63684473855	3.69680613991	4.31682175489	0.310347480813	0.552942185315	3.99309029328	0.261452069151	4.69466230583	0.0443722604558	0.618947755541	9.32586613949	0	0.338156822539	0.252737000179	0.33536255793	51.2277746962	0	23.4027897569	0.457840128412	0	0	19.2733453878	19.9509492844	3.45084368728	0.0748281875649	0.216676575014	0.540309223471	0	0	66.1753685988	6.81881034041	0	0.192067925347	30.8226489651	0	23.2677439028	0.830985155023	1.10697879736	9.74155046018	0.373137309432
TCGA-AQ-A7U7	584	Dead	T2	N2a	M0	Stage IIIA	55	FEMALE	NA	29.2627753565	3.59785283008	13.5146409819	0.641937055631	3.15327564018	4.60336612067	0.491746044315	10.578552185	1.52904293056	12.7708215892	59.2151275821	1.81441118583	5.13851363011	1.21435101588	13.8639623943	28.1740317761	1.12829535569	1990.08179611	2.64424100438	0.774148772621	0.149449570004	143.660771382	12.6634085145	7.4171597472	0.4848530935	0.801562199856	1.10391893214	0.285524120723	0.571814434322	134.49922013	5.58530154743	16.2978688973	0.105056377467	38.7259900035	2.29420988847	14.3953047363	0.874163343378	19.2088915442	21.2025095705	0.962693274592
TCGA-AR-A24K	1548	Alive	T2	N0	M0	Stage IIA	46	FEMALE	2+	4.02816783666	3.85016494709	1.77281616644	0.358673345784	0.60329448041	5.41018617361	0.318349021218	6.71466259696	0.02961177942	0.305966005043	2.13774851189	0.0383326727908	0.0470142885797	1.20379624984	0.097306015546	16.8244260071	0.00802682975751	19.8307693905	0.522605612822	0.0385517166354	0.0520969143721	9.48494615632	24.7860723202	2.05560212481	0.15365079699	0.405156268222	0.95847051004	0.00239834710672	0.091998414698	139.208066598	0.724461789121	0	0.113934506341	7.47245530806	0.0820249290114	40.4683154134	0.703559225876	0.787166236125	8.33731388479	0.214204537463
TCGA-BH-A1FR	1642	Dead	T4b	N1a	M0	Stage IIIB	73	FEMALE	NA	5.48615997475	7.77635952675	5.28099810788	0.380101008643	0.457136319115	4.52251197173	0.218843539256	2.27161366957	0.088209795267	0.546860726213	9.16182698432	0.479590642562	1.19322342846	0.0945747373568	2.06382083107	28.1565666492	0.0717327722367	17.6437156121	0.389807128813	0.137808903006	0	26.4270445942	9.78503447083	2.27330563635	0.521785464977	1.66803279782	1.22781175214	0.02571975616	0.3288621549	211.986820195	6.19099560063	3.17323131921	0.189092433256	14.8005044583	0.0733026079817	38.6928920464	87.3194007305	3.61306405368	8.08632855116	0.912466674882
TCGA-A2-A0YT	723	Dead	T4b	N2a	M0	Stage IIIB	56	FEMALE	NA	3.94931628858	1.09095034647	7.83951253869	0.221068352288	1.05482053477	2.99416899031	0.0852778190177	2.63336292852	0.284805992284	0.578408478974	4.71138677314	0.15255869571	1.11330638431	0.0789715601324	1.05852264254	56.2688252687	0.215633230819	35.0739706138	0.208808608218	0	0.207338459035	34.4685789641	20.7143512812	3.22766409777	0.822988872057	17.2227994519	0.930286053696	0.0357940772018	0.0915352174261	184.668846998	3.49144397565	0	0.461540662052	78.5274042454	0	5.01468529963	0.209559204735	2.71660719606	7.35579331769	0.776134039189
TCGA-D8-A1Y1	302	Dead	T3	N1a	MX	Stage IIIA	80	FEMALE	1+	17.2502568196	6.98107183972	0.0890586147862	0.0717538827671	3.596223205	4.95277755521	0.653231200832	6.43416921423	0.0714032493092	0	1.82911526382	0.173310088433	0.314591023241	0.173446017915	0.263964596229	54.7796803294	0	0.105636625331	0.271630133113	0	0.0471082248097	64.8024105355	22.9992434072	1.05426659651	0.0741000127582	0.295614109838	0.642402378175	0.00650605948758	0.0277296141493	89.5193040782	0.32754443559	0	0.183972108349	30.7437893178	0.222511189527	9.24492896516	3.02290552919	3.82539936674	8.4000301111	0.35510340649
TCGA-E9-A1R4	186	Alive	T1c	N0	M0	Stage IA	66	FEMALE	NA	17.2784608882	1.43908619648	3.74608622994	0.499721337392	4.05518333724	8.2954177874	0.282963806291	5.6454001998	0.670072576035	1.45837043361	8.83153177872	0.44293482178	1.23589618565	0.114641953872	1.35861738604	92.6410978527	0.023187545697	32.9459138866	0.273406550559	0.167049704214	0.150495229022	167.016559431	15.5520459773	3.29380714887	0.118362541102	7.70040674219	0.953889742524	0.0207847125755	0.354347857424	81.2154424776	13.7993519644	4.10297519122	0.32912889049	42.0933496628	0.651612321402	15.3515327039	0.582537992111	9.55407975384	10.0654044426	0.234622440323
TCGA-EW-A2FR	1673	Alive	T1b	N3a	MX	Stage IIIC	59	FEMALE	2+	14.9466383614	7.92835557928	22.1551959256	0.0613679522751	0.882579917968	2.72831875803	0.14654641546	2.90224774548	0.227187763543	1.71832254318	15.702877628	0.352915537232	0.476128557547	0.103521890921	1.02725568683	76.1169882976	0.073900219575	87.5499420363	0.193215606111	0.106479659233	0.0239819052327	35.3664582453	10.3073335408	9.3916360552	0.433813503804	48.7618333173	1.10233310886	0.017664595678	0.141166214893	143.765537706	3.54336673623	3.92293481386	0.194805970853	16.1407819576	0.151034977636	5.06321591306	1.20884413311	2.77744743388	8.06287729201	0.507817398513
TCGA-BH-A0AU	1914	Alive	T2	N0	M0	Stage IIA	45	FEMALE	NA	4.59184942049	0.819398587019	6.30099570383	0.283348840959	0.851114564739	3.52477184596	0.40077662287	3.96489880096	0.264341460772	1.54775288659	18.3652768486	0.342192023556	0.769435258542	0.0590448981822	1.4091292047	37.338231334	0.0238849082474	61.9639143608	0.232650224006	0.344147406548	0	64.2317447935	14.8027422429	3.27817949346	0.133352493522	1.05177927969	1.26960601099	0.00356830170316	0.273753618845	109.542768839	2.93044981247	5.81126103162	0.0847568502254	30.3702732701	0.610190437142	30.5282535156	1.14010972445	3.70356148158	13.5514710359	0.459455074888
TCGA-BH-A28Q	1119	Alive	T2	N1a	M0	Stage IIB	46	FEMALE	NA	9.92564551815	2.25959053411	3.56309494283	0.223919269343	0.653354372205	3.97029469415	0.310073325787	3.17656169418	0.276745870926	0.553451255293	5.36376294078	0.138677274764	1.28414190039	0.317054318381	1.07954924662	34.9592525982	0.0508180852198	42.4484534372	0.513600739473	0.174337145417	0	24.2342468411	21.5476338398	3.31161728262	0.206134070212	1.64264653479	1.0256600196	0.0780891586298	0.388296369338	127.74636565	6.83893030177	1.28458949255	0.0294417374649	17.5991530981	0.185465048316	22.4026264597	18.0358753894	2.73220492711	9.99639359135	0.419756058552
TCGA-B6-A401	2596	Alive	T1c	N1a	M0	Stage IIA	47	FEMALE	1+	9.21153625456	2.116296081	2.76769780858	0.275022743506	1.05158633517	2.8097725285	0.516117876283	12.9986565898	0.10401644105	0.179126322646	6.94399820714	0.134650070943	2.91757459177	0.16263616412	4.24596557041	60.5606834561	0.21616636414	115.380149679	0.544458800634	0.0451398333067	0.640497634757	30.4873001143	14.1896233889	3.06877800342	0.503743062902	0.467850208532	0.573681216092	0.0196574105228	0.0359066855849	105.804468953	459.415197757	2.07880811281	0.276338545273	24.7830989909	0.432189893362	10.6577655876	0.383036446691	4.55293263705	27.7746933876	0.604034149884
TCGA-A8-A06P	396	Alive	T1c	N2a	M0	Stage IIIA	63	FEMALE	NA	9.55868279436	2.44053093743	123.223060214	0.341091612139	2.67991379219	4.83324641374	0.366245738455	2.76053134352	0.0437403130703	0.203377578119	16.1705962773	0.169866499907	0.552095718163	0.0586205960462	0.85521249376	76.7806520558	0.0533548554138	17.4072717999	0.154998648283	0.0854185828101	0.173145775966	74.0718087642	12.2523395744	1.29164852964	0.121991807866	0.76768823648	0.636649207305	0.0797098399846	0.0679465999626	144.613761427	7.27347831814	3.14700041932	0.15326917	39.6470771735	0.136306249165	19.3456428731	0.829079403064	3.04763537096	7.27659631136	0.272901015328
TCGA-E2-A156	726	Alive	T1c	N0	M0	Stage I	61	FEMALE	NA	3.4689720223	14.8642944765	0.095369685922	0.258177921804	1.20806662056	5.66842808856	1.3516186522	2.62018713739	0	0	2.20357589465	0	0.518983886665	0	0.169602148185	53.9782306295	0	1.10294422485	0.788959469448	0	0	8.91041570663	13.0284016835	0.597144541417	0.0967090969598	1.24189934973	0.652343369473	0	0.178167913245	130.302094854	14.4029027855	0	0.0709232947779	22.3271336095	0.119139638036	54.0731505568	10.8048691327	1.49652340081	10.648511927	0.539288511053
TCGA-EW-A1J2	403	Alive	T1c	N1mi	MX		50	FEMALE	NA	10.160422627	1.8243046692	1.25458160697	0.451337231045	1.55293910018	4.28199407228	0.359091088831	9.61098596223	0.508782027305	0.598213726216	10.0711972168	0.613199968841	1.75484869132	0.822943749033	1.19338147782	25.5926131838	0.149804156576	20.7903989436	1.83583896334	0.171306657962	0.0231495483732	85.7960845293	15.7744066988	3.26546945241	0.275378134928	1.08020040069	1.63557101909	0.0873889278974	0.327039983382	108.675489321	17.7859999911	0.946694688737	0.0650923971749	28.4283665721	0.182241125491	25.4360396678	1.25052153504	5.12768860118	10.5892453106	0.815400655308
TCGA-EW-A1J6	875	Alive	T1c	N0	M0	Stage I	70	FEMALE	NA	11.0024057262	4.27844997681	0.323862123143	0.156560024243	0.808928949456	1.92288721882	0.45295144945	1.54475508391	0.96154711744	1.20732274478	0.481862149574	0.567218746925	1.28701340766	0.187589990813	1.37586906305	43.1905056486	0.0395917110683	85.1728467605	1.81657613125	0.142614999227	0.160602476607	67.3365396482	4.79990808876	1.44165285261	0.419986601759	0.313542329356	0.303340524618	0.0295741496205	0.0378145831283	180.201115002	3.6850184364	2.18926533901	0.150528497375	46.2869345881	0.202290779045	16.6347216139	1.61908205145	3.64378273834	11.5483827441	0.600911195314
TCGA-B6-A0WV	2417	Dead	T2	N1b	M0	Stage IIB	67	FEMALE	NA	3.63064307039	2.20881651723	0.28178214443	0.370512696896	0.241310873042	3.89711710361	0.399353315037	5.00472486636	0.0338880647727	0.0525226582134	0.59188651462	0	0.145269986376	0	0.267259526217	38.7425300514	0.0551159839908	7.21947811079	0.381450009971	0	0	4.49068727725	15.4680725664	1.7147191375	0.0439599397839	0.594770975718	1.46835377291	0.00411704448491	0.0526420278912	86.9795287634	6.76220411971	0	0.0698507004588	9.86334741614	0.140805424147	22.5949606308	0.123081991483	0.484615369774	9.44556380564	0.177725168909
TCGA-AN-A0FS	210	Alive	T1c	N0	M0	Stage IA	55	FEMALE	1+	5.67551224454	3.63513538827	3.44690557709	0.463171623662	1.01799565495	4.09441537726	0.555619888349	2.69946919739	0.193216124807	1.47009151731	8.48787933122	0.0341072369074	1.23822342434	0.0647368731889	1.25252268458	29.1273308146	0.371385404136	25.12891283	0.157440420198	0.0686042708079	0.0231771185162	25.5564520718	20.2286120053	3.57800422138	2.15096328288	6.64057802493	1.70836000024	0.311560454878	0.436572632414	99.6958395999	24.5553793123	0.631881441652	0.123098736824	27.3919772139	0.182458167042	24.9944214698	13.9236366293	1.79132791713	7.97487930221	0.887843999443
TCGA-LD-A7W6	404	Alive	T2	N1a	M0	Stage IIB	54	FEMALE	NA	6.84112684914	2.69565649252	7.63057909589	0.831134156814	0.761109625481	2.8998997577	0.414274760467	28.5541155989	0.624370210855	3.15066104924	40.6113231633	0.507507049692	0.760769375304	0.136219757129	1.88948778501	33.0117598693	0.566781618851	413.696116951	0.653769374169	0.113423797773	0.153275402395	18.127553394	14.1154644567	11.2451825214	0.327742896392	0.448034570824	0.813847281846	0.0564498104805	1.62402255902	90.6086276015	59.1811501884	3.13407862266	0.0598587593794	29.8094211867	0.120663614652	25.989490238	0.863580393203	3.78007151327	18.298860745	0.422769612679
TCGA-BH-A18K	2763	Dead	T1	N0	M0	Stage I	46	FEMALE	NA	17.3420843049	7.71097561492	1.59251139201	0.10007984436	1.52241992151	3.17984173955	0.415758191907	1.74568711638	0.179550708335	0.556566481392	3.01057903188	0.139457851303	1.66481251897	0.264696470709	0.818152727646	61.3644470852	0.0292023579172	24.2612388934	0.558908847187	0.0935031688738	0.0315889084033	49.0706114427	15.8748372278	1.81508769856	0.413035918683	2.3617827756	0.521132155744	0.078528701196	0.260321322433	176.145966736	18.3672541878	1.72242679504	0.167775589505	25.9581646634	0.0497357281244	9.74951706984	0.478229425658	1.24697071196	6.88296802322	0.55633086653
TCGA-AN-A0AL	227	Alive	T4	N0	M0	Stage IIIB	41	FEMALE	0	31.3157873386	6.1505321234	106.85268923	0.0514185954619	0.824961180649	4.07991418683	0.0330581441785	3.72664169145	0.253171698175	32.0518572682	60.1685819434	0.206989061845	1.53590211187	0.0803604593046	10.7713923337	30.1007824304	0.0758508400337	910.042195335	0.0833258803402	0.104085928242	0.140656659787	280.536358976	11.5306517903	3.5684303297	1.33095263149	0.350796952193	3.61848009106	0.0550401060292	0	186.618213796	2552.58077554	1.91737236236	0.274653761194	21.7637614876	0.775107976271	7.23531652349	0.417415338268	3.12949253553	7.8314172497	0.346998993478
TCGA-B6-A0RM	2373	Dead	TX	NX	MX	Stage X	57	FEMALE	NA	2.72451904713	0.646319825086	5.18439097169	0.354052710947	0.709620457743	3.18012155025	0.445026042056	1.01054866944	0.0742252652442	0.26842840632	1.29641317192	0.0960851681712	1.77948392287	0.0248691023502	0.471556440717	57.4998388092	0.0201201541917	8.52870254625	0.58278189222	0	0.0326466980659	23.6312864849	12.0099521338	0.458903312113	0.0224666781528	0.637357653108	0.524510608611	0.015029318875	0.0384340672685	100.022121967	7.77451535216	0	0.101996318445	21.1377238782	0.102802368378	31.7839977716	11.5360918746	1.15701333842	7.94489427156	0.116334364215
TCGA-AR-A2LK	1649	Dead	T3	N2	M0	Stage III	62	FEMALE	1+	7.21940524266	1.37562803894	8.59240003802	0.151670402461	1.16616784992	3.46365398076	0.132971226048	2.36473298947	0.0535970340545	1.46202013801	5.34213599599	0.124887179919	0.336977812297	0.0574644278843	0.408605234812	45.5521192429	0.0174341809762	104.286742241	1.47025866952	0.0837338806314	0	52.6244180357	20.8940856359	2.69977484683	0.12514790472	0.676685585347	0.967731569215	0.0182321371798	0.266425983827	92.3822673473	1.69645404132	1.54246622216	0.0441900757252	19.5343939951	0.133617894625	15.6665539006	0.963593146422	3.28292310707	7.11793618389	0.275272778633
TCGA-A2-A25B	1291	Alive	T2	N1	M0	Stage IIB	39	FEMALE	2+	9.49929886498	6.36577493541	32.0404791854	0.0822087168859	0.98146151781	4.19534910835	0.0288293396702	2.11299009668	0.546154652113	1.54887425126	21.1619140303	0.270766468607	0.254602245045	0.17130845857	0.290206112507	31.107574547	0.0188994243406	57.7635133028	0.319733994037	0.0907712351901	0.061331915669	77.5247583087	18.728683019	2.15908490273	0.280376134507	0.592108906293	0.474662352108	0.0169409521773	0.144408783257	141.896955954	0.399789416735	4.18025425218	0.0574847991252	14.5260078744	0.193130287639	543.679987633	0.997096846202	2.85046353634	6.22686920865	0.275291780227
TCGA-A2-A0CV	3011	Alive	T2	N1a	M0	Stage IIB	41	FEMALE	1+	11.6430758872	1.57985012448	10.3921406503	0.180663877205	2.20890273295	2.54901897613	0.476837703982	5.69517207305	0.315405338158	0.549947828141	32.2267553533	0.22966571232	3.55856484892	2.04747733075	2.76599961735	52.7269017649	0.128244823695	42.170999367	0.406800383396	0.0769926959397	0.130055229628	22.2041435612	14.5798882305	14.0157496358	1.62380211355	0.128347732929	1.03251987085	0.311337332497	0.122488379904	161.605217359	25.9753462015	3.19114463434	0.0812649082596	22.9469783747	0.32762849336	19.8929144341	23.0946124727	4.47752269606	9.28419601231	0.557914396097
TCGA-AR-A256	2854	Dead	T2	N0	M0	Stage IIA	45	FEMALE	1+	59.2232956194	4.16863841656	0.562149151928	0.0577472377752	1.34769687301	5.84913373255	0.0786218131043	2.82758935763	0.0739439973526	0.0327442320638	0.295200129611	0.0410233134663	1.38867489543	4.04892060126	2.67282665431	33.8557873593	0	3.75070294549	0.215788383857	0.0825154648009	0	29.6007857857	19.5335212332	0.374668529178	0.802994962548	2.06331380715	2.23064538517	0.610872575357	0.0656373015461	128.272625376	1035.40640595	0	0.104512953005	7.88622819296	0.570585660857	8.6882816739	0.0623456268422	2.67501073467	12.30391714	0.227329614298
TCGA-A2-A1G6	501	Alive	T2	N2a	M0	Stage IIIA	50	FEMALE	1+	5.24323816833	0.412409623867	21.1763040834	0.941236925608	1.69234698851	4.71885486199	0.43446084346	8.4167935343	1.25085131543	4.69160008006	41.1311450161	0.340039665833	4.82588897572	0.27660369456	2.44155953467	26.3366744463	0.203440065222	414.154433815	0.411964580991	0	0.792238030049	62.9585589257	11.5034106207	26.8433258017	2.7227512521	0.747135640646	2.49650770407	0.240105201043	0.155446704381	133.534584976	107.242577026	2.69986381293	0.165009770633	30.309686066	0.20789224902	18.7623447253	1.98193257429	4.10765779765	7.61420325489	1.01567836081
TCGA-A2-A0D2	1027	Alive	T2	N0	M0	Stage IIA	45	FEMALE	0	32.628341315	1.55586857191	119.279629343	0.0821976358757	1.10221427758	6.48251995882	0.174393995063	45.1877632001	0.345076739316	0.752723452613	15.2388535652	0.0992676562806	1.82624817129	0.736527081109	2.28468328917	58.6183135139	0.114326105032	88.1118625272	0.0639381793427	0.0998349000308	0.23609604737	110.680060302	21.3358678886	3.94669864856	0.328267155634	0.162808001189	1.7300612546	2.2359042666	0.0794141250245	133.930048879	167.118764913	2.7585959219	0.27397394158	19.0285606547	0.531036702291	7.22692640018	0.116048538727	4.11963805564	14.5459287203	0.244997671064
TCGA-E2-A1LA	748	Alive	T1c	N1a	M0	Stage IIA	59	FEMALE	2+	52.9253235949	4.28667729568	35.5184792085	0.0955226109259	3.72810403393	1.79214748571	0.12896852692	3.29706353412	2.01993636394	34.7596709047	14.9075564573	0.92287867965	1.52805556993	0.109478745331	4.05090497365	52.5109192259	0.0483125067276	875.328454346	0.321980240781	0	0.156782478396	357.149863634	21.1097536374	2.78379400822	0.516349657925	0.311129942114	0.382444164242	0.0505237528141	1.19974228354	113.856674541	3.40659915307	12.8231563909	0.159193789131	101.604232034	1.35766954696	69.5549524866	0.121374944252	4.48980195769	9.24786298359	0.346491558784
TCGA-A2-A0YK	588	Alive	T2	N0	M0	Stage IIA	61	FEMALE	1+	14.0153508501	2.54735002377	40.2167116284	0.741215875733	1.88738327257	5.92953991724	0.159735406814	10.4238300376	0.837004183622	16.6049483031	65.3134403881	1.70027449503	10.5739718873	0.474586421913	11.2641261909	30.8210694385	0.303677818618	524.579927118	57.6185731539	1.00587667605	0.305840881233	206.434234103	11.8523125441	6.14276746588	6.66829992305	7.26130895159	2.26111093343	0.187730271926	0.36005812836	107.750980396	101.807039918	8.80142091547	0.244189000067	23.8290087474	1.33760196284	18.586641193	2.62493390305	12.8849146145	10.2581450918	1.64408074251
TCGA-A2-A0EO	2442	Alive	T1	N0	M0	Stage IA	54	FEMALE	1+	11.1258836359	2.44522741104	14.2648041749	0.0873350478959	1.17513249721	4.1030875805	0.252673290793	5.77615047825	0.509228175666	7.89245936661	38.6862274044	0.395519838713	2.28534823416	0.0758295115616	2.4245028062	42.0396149466	0.138035874705	160.250408303	0.278342177845	0.132593317359	0.179180158593	30.5525871481	14.1727691655	7.13624114613	0.449191633111	0.528561060088	1.32586630352	0.0412439220367	0.0703146379935	107.689853142	45.6290090442	1.22125423883	0.0653103392702	21.1927948215	0.37615125492	17.0895436103	2.14236628679	3.04754035775	7.66038167468	0.532080605004
TCGA-BH-A1FB	3669	Dead	T2	N1b	M0	Stage IIB	60	FEMALE	NA	15.5231628306	2.17213044528	219.783751221	0.613120565388	2.53506889582	6.57321280314	0.910639079599	11.4015459517	1.54978143938	2.18075001054	40.365115742	0.831518686083	12.0535580116	0.15031000712	6.84830261461	35.1708623364	0.232159093794	116.178810344	0.590838470972	0.358401523471	0.484326383069	226.900717582	10.8440716031	6.88763381613	6.14227701071	2.60630913907	2.14671580154	0.153598630551	0.601861144212	109.198350966	52.3604313699	9.90319999064	0.201753973808	26.4862323507	0.889649171736	16.8133090637	1.66180122603	9.49126684322	9.13686643821	1.0251934628
TCGA-EW-A1PF	439	Alive	T1c	N0	M0	Stage IA	50	FEMALE	NA	7.38141633225	3.63835860377	11.0891837327	0.245383475156	0.731463604643	3.28520209846	0.131064168309	5.49925741537	0.258271941517	2.2925827536	15.3646006008	0.410320208741	1.47619962671	0.0629336442165	2.19889547761	51.2493709407	0.124107692194	22.4742582057	0.445372129931	0.22925827536	0	52.119867442	15.0721413489	3.73220029799	1.12083757322	12.7945962331	0.830387035648	0.0256723628647	0.291783259549	128.865319595	18.0675523384	1.26695362699	0.0677542550823	13.1984203385	0.341448495217	26.5888008245	0.740844576305	3.78654283448	11.4300803815	0.628420619852
TCGA-AO-A0J7	618	Alive	T2	N1	M0	Stage IIB	71	FEMALE	1+	4.78037857299	2.53812091406	0.77503745888	0.256349907935	0.441510878913	2.73157875906	0.669394278651	2.42253259385	0.0367928690101	0.038016516959	1.570852843	0	0.443958739512	0.032873105841	0.209566049737	53.4661708165	0.0199467983093	5.69729347336	0.194291183653	0	0	12.2128060731	16.1089463697	0.762239761956	0.149547987666	0.201363940936	0.715305254869	0	0.0762058362679	105.53034531	11.3925167978	0	0.0606705089708	15.8211570355	0	23.1306064697	0.06681614339	0.796274177985	9.94085050338	0.119767870732
[truncated: 421 more rows]
[truncated: 1,337 more columns]
