# Supplementary material for: Immune-related gene data-based molecular subtyping related to the prognosis of breast cancer patients
Source: Breast Cancer. 2020 Nov 27;28(2):513–26. doi: 10.1007/s12282-020-01191-z (PMC7925489; doi:10.1007/s12282-020-01191-z)
Supplement: Supplementary file 10 — Supplementary file10 (TXT 9933 KB) [file 12282_2020_1191_MOESM10_ESM.txt]

A0_Samples	A1_OS	A2_Event	T	N	M	Stage	Age	Gender	IHC_Her2	IL32	ESM1	IGHV1.24	MASP2	FCGR2B	CBL	RLN1	IL27RA	XCL1	IGLC7	IGHV3.74	TRAV5	CD1C	IL12A	CD79B	PPP4C	LCN6	IGLC3	GDF9	TRBV5.5	S100A12	LYZ	ISG20L2	NR2F1	PTGS2	FGFR4	PPARA	BPI	TRAV18	PDIA3	SLPI	IGKJ5	QRFP	FCGRT	TRAV16	IGF1R	FGF10	IL10RA	TYK2	NR5A2
TCGA-LL-A7SZ	594	Alive	T2	N1	MX	II	40~50	FEMALE	1+	28.251683309	0.953358764798	79.2580956075	0.0935380031721	6.43516016672	0.893730532707	0.333069985887	7.56928342955	0.939759279858	6.10351378522	2462.1694657	0.347578716333	0.916542064531	0.119948733479	24.5283626434	107.938065858	0.600457223218	12454.771591	0.186562531487	0.174782440213	0.177144365081	122.122294288	9.95731775273	2.40996735285	0.029025362533	4.59849016961	0.444261289898	0.0163101281749	0.139031486533	111.613428094	1.02640694756	251.134769359	0.405857897961	75.7160211586	0.46484691546	2.06267603309	0.142217528569	7.37580296149	12.5319241885	0.202321253058
TCGA-A2-A0YG	666	Alive	T2	N3	M0	III	60~70	FEMALE	3+	2.72731517728	4.4601070055	6.47749894942	0.0487511594831	0.350618959767	5.93726615566	0.0289321763175	1.5984685543	0.0583088118177	2.53041732555	5.78461159992	0.181154876716	0.444365969365	0.0781452409361	0.559489869241	46.833637652	0.0189668401558	35.9894355075	0.262533691416	0	0.0923260375539	35.8505911802	12.9484080181	2.23129681999	0.169430865905	3.10645538021	0.916532124573	0.0255020729397	0.724619506862	194.912735098	114.132435549	2.51709933963	0.201914482612	5.18399011691	0.0969095997019	25.1969550397	0.169422827244	2.31528547993	7.66365635841	0.381721772235
TCGA-BH-A1FM	1388	Dead	T2	N2	M0	III	40~50	FEMALE	NA	1.82261425225	12.7066122644	0.0362101319036	0.0805209072888	1.40188382322	6.61496101407	0.486175237428	0.713469182363	0.250398227421	0	0.0760597830275	0	0.0622259130831	0.0583622125976	0.186029552655	21.1096592595	0	5.31513007585	0.226934495462	0	0	11.2630137322	9.03067064427	2.68881562418	0.254206259084	0.730403876234	0.663114647181	0.00529056673032	0.0338235550281	122.07750644	3.44591654582	0	0.0448804710868	12.2468341014	0.316646047072	17.5583034138	0.321273222785	0.697752873122	2.62138793819	0.439048448123
TCGA-4H-AAAK	348	Alive	T2	N2	M0	III	50~60	FEMALE	2+	9.50434540028	5.55965194624	24.3369974591	0.260370424706	1.54520401158	2.57977166681	0.483593828747	4.67097685443	0.269893849165	2.55630751442	24.7220313648	0.23291975493	0.842731266616	0.120570226081	0.92630394845	32.2823031807	0.024386601349	92.5911482929	0.337552508516	0.234250724958	0	29.3278189382	10.1744589869	2.99086485597	0.182834713682	8.79895493337	1.11175617346	0.0983678168703	0.0465839509859	95.4364524906	17.0234639677	2.15757246672	0.0865371345215	31.3814856586	0.498405797782	13.3277894146	1.88563664768	2.82662422201	24.1042543371	0.3281028642
TCGA-E9-A3QA	918	Alive	T2	N0	M0	II	0~40	FEMALE	NA	187.196419285	2.27972532766	2064.33573157	0.117840086025	1.24502247961	3.35535172279	0.120327849131	97.7871091244	1.22868788349	7.04935050027	142.214444005	1.25569403165	5.1233483222	0.36833691595	11.6451132658	54.1916024403	0.0701176758501	489.361902619	0.103345520791	0.58933906552	0.227544040741	336.698361809	16.0186658772	2.04816718795	0.304791982073	1.80011414712	2.84326340143	3.77371842079	0.100455522532	136.517475631	20.4439348651	12.0194151521	0.159953304876	21.6500548153	1.02999988655	10.6533866163	0.122330427084	12.2111450389	12.6147100286	0.226099125547
TCGA-E2-A15O	289	Alive	T1	NX	M0	I	70~100	FEMALE	2+	7.33491599011	2.0898872815	1.17606913556	0.232355839461	0.845377610306	4.80990623339	0.457695334695	16.2975671638	0.107615880634	0	1.0382614641	0.238816410433	1.37664762864	0.0103018843716	1.02048089227	77.0145362908	0.037505968087	8.73385729583	0.461464097744	0.0600452689088	0	61.2842982673	17.964512893	0.865446568062	0.606264624397	0.417792718024	0.855323710987	0	0	100.023522241	11.7420739787	0.553048529423	0.11407876783	23.5742071212	0.447145619534	28.4676091137	10.4974525253	1.87435139966	10.7763216628	0.40313499102
TCGA-OL-A5D8	973	Alive	T3	N0	MX	II	40~50	FEMALE	NA	7.66190568601	7.38116628278	6.79465648935	0.104727760521	0.456787221664	2.19395295365	0.716165265181	7.69278468837	0.22205112887	0.0917744197023	2.7923969729	0.114978747411	1.62172114815	0.0694381454953	0.788046645718	83.9797369386	0.0481529078985	61.5410057572	0.598632868497	0.346907306475	0.156264552466	32.2816521303	22.5052434157	3.88732717265	0.0998562816765	2.61072472482	0.280144904805	0.0431630136033	0.459914989644	84.3766114351	5.73813399832	3.19519887542	0.268514903484	39.6044887847	0	28.3538323085	8.96551651683	3.09662982032	18.3659068979	0.147240941254
TCGA-A7-A4SA	454	Alive	T2	N1	M0	II	40~50	FEMALE	1+	12.8785521975	1.39762636288	16.5986114273	0.328396546006	1.10527646096	3.41855591835	0.215116999172	4.72197064557	0.173415459464	2.09046678208	28.2693787328	0.523804460737	3.76284020774	0.180763892333	2.59599793178	38.9799416107	0.329052653503	112.258066198	14.0093788521	0.301027216619	0	121.530779567	12.2839355927	4.44536442538	0.769850397409	0.283635087103	0.948466871337	0.121727145007	0	87.151461538	534.575849111	3.46577387555	0.222411544245	55.961991127	0.80060429952	50.2191122018	1.11098138316	8.8657756147	17.589736279	0.466932678246
TCGA-B6-A0X1	7455	Dead	T2	N1	M1	X	40~50	FEMALE	NA	19.5357747848	3.11985327818	3.9981951947	0.109524777799	0.332884027641	3.58559470236	0.124263326151	37.4661395892	0.681184828709	0.186310456352	4.29244056507	0.233417361509	0.0954273069118	0.29535687051	5.13518195319	56.0274521613	0.0162924670337	129.172426851	0.275630382361	0	0.740206407667	16.6747858435	19.1692640401	0.534583727889	0.166332204722	2.36501235533	7.00695881814	0.131437291372	0.0622446297356	181.83711593	13.2342944297	0.720727291676	0.0660739133503	14.5371713732	0.582715682632	0.283830719647	0	4.16586538414	12.7860192616	0.155796850721
TCGA-E9-A1N3	1059	Alive	T1	N2	M0	III	70~100	FEMALE	NA	1.51547689567	3.99638451373	11.3988665865	0.470180075423	0.396052939359	3.38340564076	0.369678384523	0.967059371229	0.0279388427952	0.0288680257756	4.44602022187	0	0.416966947909	0.0873682309501	0.452922669788	29.7176157865	0.0227200464611	27.00472593	0.58237874506	0.0363737124772	0.0245768327549	10.5945654596	9.20333728471	2.37281978205	0.0942306273133	0.115998171909	0.912025644948	0.0248913602981	0.2314690794	161.15870878	30.8230595413	1.00506310792	0.0767840733837	13.1853618175	0	51.0014161628	42.2471429011	1.45428190692	8.30988690412	0.478310228897
TCGA-A8-A08L	30	Dead	T3	N2	M0	III	70~100	FEMALE	1+	12.1729112132	6.77899992197	1.2428763343	0.335755645541	0.489139177161	3.23809443181	0.0954349101573	4.17958325931	0.747362360492	3.03209106524	0.665466304655	1.1951053522	1.99973427175	0.0662831539874	1.63965827716	53.9584633652	0.0268129355809	34.2434268262	0.824749217044	0.343409864468	0.029004211526	187.810786741	11.5979143936	18.5039551168	0.145422899999	16.6171368333	0.991079985586	0.817170202731	0.170729336028	72.3960032232	10.1841767693	0	0.888039682694	13.1052051082	0.776325491484	3.8603104768	0.0698567060733	5.24286116196	10.2283332676	0.482984008682
TCGA-E2-A1LB	2306	Alive	T2	N1	M0	II	40~50	FEMALE	3+	2.82538091477	2.83229394261	20.2687751516	0.0501305479205	0.555041132366	1.58838093532	0	0.92876140838	0.0992042770812	5.57912385481	6.00667532542	0	0.0945033078537	0.0474832796814	0.344619033688	44.7056988647	0.0115247936407	43.2751511029	0.159522967054	0	0.112199873224	24.8205116375	7.32292878388	5.85207403513	0.202225241232	14.7194430494	0.785537746196	0.0241045586154	0	365.047333	3.54308123153	1.01964095316	0.210324008432	7.38622726408	0.058885039848	7.83445643756	0.250931234238	1.39647832436	10.059865261	0.220411868959
TCGA-A2-A0SX	1534	Alive	T1	N0	M0	I	40~50	FEMALE	1+	31.9386934253	1.0930199602	25.9381703451	0.340970574898	1.35988278944	6.35253081198	0.339433502463	11.854990104	0.843700416327	2.085155656	52.863780377	1.23976801042	3.05196449592	3.60609272273	7.66544473693	21.8221972547	0.0556299404691	700.747241153	0.289943566415	0.667956642347	0.0601762740853	219.939744682	15.0554702213	0.927496726261	0.621178126304	0.635819845238	2.58562231552	2.57082968876	0.247953602083	88.7647161916	263.465560411	24.1987801131	0.112803293038	15.8919151628	1.27906591088	8.60908709165	0.502095162353	11.8820387447	20.7678334959	0.373197982914
TCGA-C8-A1HO	375	Alive	T3	N3	M0	III	0~40	FEMALE	NA	3.25726223262	2.15714264023	5.60790022009	0.445493172485	0.964400456088	1.19339523785	0.213147790626	3.8014804115	0.204045740679	10.885580916	7.90298993028	0.125118358631	0.265989133145	0.0503744502723	0.402303645444	27.6428282372	0.017466453396	125.769768498	0.425328648227	0.0838888804534	0.028340837991	14.6306202219	14.8925879277	3.69722118923	0.234041856645	7.29923593798	1.35044661173	0.0939388458685	0	202.418526553	2.68486643397	0.772660741018	0.185941879171	26.1421512973	0.133865234766	48.2494574409	0.229155111833	1.4662618155	10.308683774	0.407847116902
TCGA-E9-A1QZ	755	Alive	T2	N0	M0	II	60~70	FEMALE	NA	24.8525986604	0.979205857373	5.53397220842	0.342975495609	1.9493295914	3.60777524284	0.515985158272	9.03244262801	0.927908034891	0.363670683678	16.7159537278	1.44970480438	4.77529443179	0.235851134561	10.0376923422	38.4335241808	0.130100133715	104.646990614	0.52912677947	0.666509180267	0.0562930050901	52.9223497179	19.0796486051	4.85186476293	0.962953337405	0.172096424549	1.35221598293	0.0414643108947	0.629586086474	131.690090313	52.6930863049	4.98785652996	0.0439683001156	34.6136960388	1.55105194876	18.8861844461	3.54449626338	9.54328059445	6.94659672277	0.883395799683
TCGA-A2-A04Y	1099	Alive	T2	N1	M0	II	50~60	FEMALE	1+	8.9567701141	1.42415579068	2.59904871381	0.257127991447	1.61935358909	1.76592126172	0.0788994972106	2.03802264494	0.508835382157	3.60519840575	6.58082099854	1.83492564454	0.813642719468	0.109597368814	1.05698231655	52.9234229174	0.110836125511	93.641699926	0.484871148806	0.248420702646	0.167851826112	32.6298621333	10.0581586277	2.00463266358	0.704856615023	4.42414173277	0.403103417184	0.0242857067997	0.0564592506014	217.368114815	11.900018558	0.653738691174	0.209764163875	53.5744575476	0.528554686481	11.159530935	0.56102981667	5.24688197556	9.60599173527	0.53897334613
TCGA-BH-A0BV	1519	Alive	T2	N1	M0	II	70~100	FEMALE	0	5.56261461306	2.54006041516	4.44755170315	0.131633643224	1.26041260937	3.11389974589	0.287742543704	7.51263243858	0.231962167639	0.338367115552	48.0134722776	1.00681039106	0.883880928675	0.23772777861	0.923656820297	39.7542220832	0.0887685294221	85.1070197231	3.60648884209	0.106585641399	0.0360086626348	31.0557568243	13.1687552479	3.14796797348	0.20886254459	0.135190940892	0.4614088304	0.102777658121	0.423920164655	220.464480725	21.4691380033	3.43598449247	0.0674999538413	13.4585763466	0.453555920847	24.8382258529	0.446024271547	4.48366141163	12.6103261618	0.330656606801
TCGA-BH-A0HN	516	Alive	T1	N0	M0	I	60~70	FEMALE	2+	1.41554242687	2.70204450103	0	0.203798741072	3.25252930254	1.77474759036	0.977388252848	2.14227448116	0.034257239103	0.053094836569	0.159555863216	0.0665193833151	1.33798988154	0	0.281428160179	84.7781024702	0.0278582069327	1.31771730758	0.728365946492	0	0.0452023608628	8.32261563219	12.7397639756	0.507200401416	0.106653207486	0.780655724008	0.421569548121	0	0	130.769577101	1.57146462597	0	0.155345628586	81.4833593445	0	9.19849472745	23.1270951128	1.83442336004	15.4082187783	0.210637380478
TCGA-B6-A0I1	2361	Dead	T2	N0	M0	II	70~100	FEMALE	NA	1.41425648833	4.07228671269	3.54184153734	0.0369294089749	0.218894953507	2.7285836203	0.271962157119	33.852743316	0.0313201271967	5.85747929849	1.65326163753	0.0405441419298	0.0497266130986	0.412755264509	1.81824882655	50.1226435571	0.00848990955342	62.0595665806	0.487469427094	0	0.0275512315817	9.83797628033	18.7113911785	0.176653171598	0.0189600997751	2.03921333442	1.68313243653	2.51134421964	0	279.940929372	665.757667588	3.38010109562	0.860768272575	38.1121540902	0	2.68231807526	0.00473980005291	0.832579031835	6.20336745197	0.0453124634242
TCGA-AN-A0XO	375	Alive	T2	N2	M0	III	50~60	FEMALE	1+	9.38552206287	10.3558621741	0.343744824675	0.135958609362	0.282480192145	3.98357500043	0.104892930743	5.63694247817	0.225490387085	0.0291237111815	1.02835973025	0.0364873767927	0.501211966089	0.0818461942173	0.327263702617	37.0320983622	0	0.472598404172	0.548367773206	0.0366958760886	0	4.0846004932	11.8672315355	3.59228256164	0.460700740798	0.787262945285	1.10567875377	0.0410920759613	0.145949507171	124.097836807	41.8277574175	0.337988332395	0.255631706166	17.3555753277	0	23.5479466013	0.946951036894	0.48643891944	7.3898331893	0.288848343336
TCGA-E2-A152	2128	Alive	T1	N0	M0	I	50~60	FEMALE	3+	7.33505569336	9.00737858225	9.18077428205	0.19443236726	2.00194282203	2.79747361137	0.0163049789557	3.76104450428	0.0394325240874	0.0407439610185	1.31623123133	0.0510457011623	0.0375639445487	0.0880788569076	0.414648157134	38.5781527321	0	5.91157834413	0.273987295046	0.0513373908833	0.069374852545	44.7063112275	12.0265301676	5.88528622932	0.228480132134	23.0321924516	0.90662787667	0.0223563113516	0.16334624372	164.759728078	10.3406942543	0.945688779429	0.184232494424	12.1767911565	0	8.88894249356	0.614650594933	2.13213247567	6.34573507271	0.294753639944
TCGA-BH-A201	856	Alive	T1	N0	M0	I	60~70	FEMALE	NA	3.57480110298	2.70048109444	5.4700501637	0.471229236864	0.500470958735	3.85521186174	0.209241064478	16.625260434	0.168678605014	0.0653581783034	5.08207156966	0.204708498805	0.542313469727	0.169546803716	1.00464632491	26.0977429195	0.102877893986	22.11631629	0.215359084318	0.0823513046623	0.139106933551	27.9406212247	15.4467384458	4.26066557209	1.99665575453	6.42234444726	1.72362109217	0.115271333846	0.196520158853	171.924857588	26.525825021	0.758498858732	0.112997115867	36.1996443104	0.0438038854587	13.0961068773	2.34048917186	1.716700227	8.17068902009	0.739734566288
TCGA-AO-A0JF	1980	Alive	T1	N1	M0	II	60~70	FEMALE	1+	7.89878151096	6.13300289191	0.870458642404	0.239852206723	2.15089940085	5.31723059272	0.243483554012	5.83380676838	0.353309420437	0.28393531907	1.58462028155	0.457361721343	1.6579052533	0.184140405456	1.78019254615	29.723790686	0.106412403935	12.6222155477	0.998319699163	0.153325072298	0.966914870346	76.9160498266	10.9938331011	2.36745688083	0.454921610094	1.77805012397	1.27471256869	0.11764188211	0.162617500922	141.656335172	15.9670740838	0.470734871089	0.0539442855893	33.5296789224	0.65244711616	19.6477187545	1.05747282233	4.91180350219	8.52535393877	1.30390881477
TCGA-AR-A24V	3203	Alive	T2	N1	M0	II	50~60	FEMALE	NA	6.61941368848	19.2905458723	1.5286968816	0.273585761524	2.51846218848	2.53134364942	0.279004742282	3.64211642218	0.3324878243	0.212189942025	6.58150302292	0.113931531371	0.0558939359481	0.0786350961623	0.3020646242	23.0785666279	0.00795238926091	14.2938860946	0.485144249882	0.0381941895645	0.103227539364	25.3263852232	10.0932972822	2.52976273419	0.403398491036	0.157791278073	0.814071632484	0.0261371542523	0.0911452250972	108.110275014	3.5214273768	0	0.0564389411539	26.7903912209	0.20316058279	15.2590155511	10.3356445225	3.06842599579	6.0454866267	0.387297874074
TCGA-D8-A142	425	Alive	T3	N0	M0	II	70~100	FEMALE	2+	12.9871541064	7.30274246129	26.1773407384	0.0869824025618	2.64928266158	5.60445939325	0.086590291737	2.69805351119	2.43442555933	3.46204087054	47.1829319569	0.169429157483	0.781334071468	0.152021142086	2.44864231599	30.2819853178	0.0283826595759	920.868447861	0.18551950199	0.443033042652	0	65.8599181231	15.1874467886	5.99655805629	3.08325695187	5.37727235848	1.61154954676	0.589394228035	0.0271086651972	109.347660173	67.2840708942	20.4028374905	0.158270132153	24.7359911314	0.290037998463	4.93659047537	0.693247167116	5.44292979659	8.19607858323	0.332949924184
TCGA-AC-A2FO	2255	Alive	T2	N1	MX	II	60~70	FEMALE	NA	10.9542553086	1.60599715065	150.819493128	0.32757920055	2.15655228792	3.19899443054	0.204915757326	6.55012088328	1.33530022943	8.10757015664	71.6818824512	1.17613106549	8.72058155873	0.119919245893	8.36862488904	36.0668721764	0.38061588318	723.437709233	0.241036924674	0.806489873477	0.181641863396	74.7816668396	12.5954651848	11.9063322906	0.939297689043	1.37950017704	1.22141820614	0.357898397461	0.727062840483	79.1114575181	9.37747453556	7.92340928328	0.147548408698	88.4761715978	1.14395726734	20.6680069508	1.13746053228	10.0872817101	13.0918165199	1.38664903501
TCGA-A2-A0T1	521	Alive	T3	N3	M0	III	50~60	FEMALE	3+	29.3036537443	6.64814579381	725.122350281	0.318231324723	2.17596837784	3.15702586494	0.171291271016	7.31812365939	2.08279075222	15.8729263782	470.460375989	1.25126975816	1.62235314388	0.246748994327	4.59807260582	51.7878440905	0.131007422627	2500.08804904	0.321417091192	0.808984202828	0.0607345497619	365.326993182	15.4582125458	1.26935353574	0.0865775675198	4.07181828234	0.780622054826	0.0251639238349	0.143002258076	175.555507957	38.5074369104	14.4883866735	0.901310975206	24.6828819666	1.19530762829	1.86308367913	0.161952075735	7.74981388222	7.23456721241	0.526491975426
TCGA-E9-A3Q9	1001	Alive	T3	N3	M0	III	70~100	FEMALE	NA	4.04162082236	0.969718342851	7.50395607528	0.332205372586	1.39750888243	3.11336238773	0.441894060599	3.56758589761	0.558094634837	3.64397265481	21.5969009644	0.138342970108	0.350661670109	0.413763026937	1.31886964836	16.6775300985	0.714566267176	108.425753842	0.316823262233	0.602911839251	0.156681870907	8.30936188711	8.79169312126	1.19008104794	0.576092089858	0.104203664652	1.98190773184	0.0259669705713	0	385.316668703	0.272353050772	2.13582129289	0.0391610176743	49.9609187666	0.0493381210516	7.47026777942	72.3253923406	6.06849847129	8.40970567952	0.259836123951
TCGA-E9-A226	1048	Dead	T2	N2	M0	III	40~50	FEMALE	NA	5.35910956614	3.94563863082	2.87469481213	0.193010070798	0.460640275869	6.90739559302	0	2.09415014547	0.26409199475	0.446522890319	1.03434327106	0	0.0457413692522	0.852661725117	0.0394464332193	42.6148446074	0	10.0873580222	0.380341089558	0	0	9.7490831053	12.5396178102	2.39056089649	0.211778459462	2.32773982402	0.805651397706	0	0	150.028926707	13.7114742906	2.59100782409	0.108870252359	9.98424861745	0.847918467255	12.1399588345	1.50417857074	1.29312974483	4.16481650389	0.425493369357
TCGA-D8-A146	643	Alive	T2	N0	MX	II	50~60	FEMALE	1+	3.80877442372	2.90277184505	12.8368773581	0.210093775528	0.818456767261	4.91771632339	0.120065690632	3.75227577666	0.338766180519	10.0884447845	18.8776196809	0.610817146307	2.77763817505	0.0972885228507	3.3714215034	48.3891192495	0.029516446552	38.877504521	4.44370297876	0	0.0638573316008	70.9097657111	15.6715503114	6.25578402229	0.593258728258	0.43496773832	1.0584791101	0.0411565382838	0.263121232255	141.732627647	22.255565781	2.17619064271	0.10972830985	21.6715838248	0.351894657119	15.612254895	1.99391389741	3.43258513045	10.9910318957	0.487922728042
TCGA-AO-A0JB	1542	Alive	T3	N1	M0	III	50~60	FEMALE	0	9.2144314695	0.945001936262	6.67939324779	0.171171839784	0.804024220116	0.86834674213	0.0900410193353	5.10307426418	0.604884194754	0.675001383044	3.21171867605	0	0.207439449423	0.178345953657	3.32340825181	49.2496711369	0.275461599505	68.4410493232	0.0605216244632	0	6.3212967358	9.56251959312	6.05307682663	1.94466596976	0.295032868694	2.00683264783	0.300250255866	0.0881845034727	0	148.705192661	61.2665684852	0	0.139641420015	22.906049809	0	14.9571092606	0.142801687479	1.00518303086	6.40209860407	0.262535264737
TCGA-BH-A0W4	759	Alive	T2	N0	M0	II	40~50	FEMALE	NA	5.28661189539	6.33528221437	24.0623305835	0.365789546737	0.688498389717	5.50784012724	0.465644782078	5.06599380645	0.113750648367	0.246820851299	2.11921139786	0.0441753228176	0.975243363667	0.144825764218	1.16622852239	31.3781163521	0.0185005516143	17.2325830725	0.279790516705	0.0888555064675	0.0900562565549	26.5067964234	11.7967420787	4.90439670606	0.445626638528	2.55351478775	0.951639180584	0.0442224347865	0.459423357303	154.686644169	12.2884481889	0.818405980622	0.0468929844144	29.2027571849	0.0472635672699	26.3593487429	0.903752868006	1.29185159067	11.1646622459	0.759074524426
TCGA-BH-A8FY	295	Dead	T1	N0	M0	I	70~100	FEMALE	NA	3.11628189103	5.0937700933	0.18764469233	0.405173048905	0.524487414518	1.48660750536	0.303262429255	2.97691145755	0.056416948462	0.0582932490911	0.218972085598	0.0730321671851	0.429948256711	0.642683071229	1.025821056	37.1411577375	0.336443249662	2.72653424158	1.30143811923	0	0	7.35952269775	14.2802175386	0.942377462217	0.170764148742	0.282147051358	0.906241958371	0.0137081351844	0.116851467496	299.496374241	55.1672247048	0.676508496031	0.0310100396251	37.7262509294	0	22.0250614151	58.3985680134	2.28099489544	13.4856220409	0.28907559759
TCGA-AR-A0TW	3009	Alive	T3	N1	M0	III	50~60	FEMALE	2+	12.4726873419	3.11231113183	11.2903446272	0.0375115428009	0.916021453816	1.69128013285	0.0723509838686	2.78869319565	0.384947458576	2.31418149219	99.6974371718	0.27180949167	0.300032219377	0.125067896821	1.8169419097	69.2322171712	0	656.277545983	0.277197602972	0.273362688765	0	183.127690113	15.240065141	2.81648378451	0.236060017818	4.26969989648	0.390843090829	0.00850310532064	0.326171390004	135.064700651	1.15047775893	0.839271412876	0.0480885308946	31.7279991088	0.533154180216	25.2961833726	0.127103209655	5.09945822124	7.34799284101	0.438788282006
TCGA-AO-A12A	3112	Alive	T2	N0	M0	II	40~50	FEMALE	1+	11.4525656639	5.32933968534	12.6625782144	0.377611964781	0.880186805812	4.63952918426	3.02063241064	12.2079281754	1.00122054014	1.07283439417	23.9208258255	0.576038921872	2.46097743346	1.52405591878	1.82781580978	54.4985353267	0.040207356831	64.44321145	0.288575765679	0.0482775477378	0.0326199646877	54.9061316732	15.9337926941	5.86030361078	0.856241570715	0.356907942481	1.62081667948	0.195221153757	0.384025947914	148.766580181	61.7766305071	0.889323247802	0.0917215171135	22.9911264365	0.154077280014	15.4787274143	1.15603161471	3.27982087831	13.0077804321	0.878499363849
TCGA-E2-A15E	630	Alive	T1	N1	M0	II	40~50	FEMALE	NA	1.16471683224	2.84622688542	0.89155486729	0.620627890681	0.576162979061	5.0135633419	0.022167516664	6.51539387487	0.178702292346	0.664723901054	4.3696820327	0.0693994413742	0.95331135078	0.969959251207	0.904328105292	42.1737409937	0.145321852253	7.19110402049	0.514051122933	0.0697960096107	0.0471594659532	23.7777278773	11.8057655557	3.16914754421	0.653716658623	1.81102505782	1.58742494057	0.0347367271436	0.0555195530994	128.054277916	28.1994616011	0	0.0736688883104	26.4716377692	0.594008592431	23.1917120542	0.592257736816	1.2908211307	10.9970192907	0.407197251466
TCGA-AR-A24P	84	Alive	T1	N0	M0	I	40~50	FEMALE	2+	5.13555216709	4.23961625164	11.152672498	0.237157329033	0.542662363954	6.25381952925	0.170770493407	4.88761558749	0.186832092745	4.99886778952	21.8233386224	0.152750879655	0.683812997144	0.24380238439	1.20849445942	38.3153289148	0.031985906983	131.103897852	0.332054977182	0	0.0778498691677	29.5893347968	19.5730135143	3.70209082669	0.612279100077	0.183718597854	1.33617442441	0.057342669362	0.397152287102	110.00311367	7.89383740498	1.4149555168	0.0648592396121	15.7065826622	0.122572134434	31.4195748232	29.8484654801	3.32151515711	8.0219809375	1.05985952323
TCGA-B6-A0IN	2573	Dead	T1	NX	MX	X	40~50	FEMALE	NA	14.2314077762	5.05059299443	12.0786607992	0.0496125361122	0.985933397432	2.37158740875	0.103051810491	4.38719201427	0.36790217891	10.3372950244	9.56262616833	0.322622429434	4.51086858827	0.047715586202	8.29104190632	36.0900169698	0.154415698358	383.705609407	0.197905450548	0.0463522837391	0.0313191106345	80.3623522445	8.69435652803	4.77314876114	0.911386713869	4.39765972149	0.468817636426	0.0288362945409	1.14300517857	270.959708454	3.81084211949	2.13464464588	0.166342634649	253.041482244	0.690353162072	13.0384455248	0.42565282145	3.6073799318	6.02894498154	0.695376237071
TCGA-GM-A2DD	2282	Alive	T1	N0	M0	I	50~60	FEMALE	2+	35.917497303	5.70616933728	9.14414925988	0.148851046347	2.49152070534	2.29126628682	0.0695997138007	5.53490431635	0.743423716943	24.4792925366	12.5762651509	0.926051873823	3.86166858046	0.187987462275	3.47541820882	58.3377214862	0.114067347722	258.775728102	0.210518438998	0.876558681239	0.481218870612	219.976662106	7.6123132814	5.10291317497	0.658687517276	4.33605208078	0.886281460317	0.044307034301	0.348631293674	143.457666129	1240.66236877	2.01839170022	0.485728762598	23.778859804	1.28220019862	2.88706660918	0.0955233534644	8.66786417383	12.0772715835	0.499724840186
TCGA-D8-A1XG	448	Alive	T4	N1	M0	III	70~100	FEMALE	NA	2.26682478494	3.83776586647	0	0.182582846716	0.501467693319	5.96216333517	0.180174661193	2.66304807222	0.0132042612645	0	0.245999661309	0	1.01886288295	0.00884814958264	0.451255628715	24.7976026547	0	1.95348757019	0.30276376431	0	0	6.39534621194	22.3037939787	2.15262147094	0.215821633016	0.153253102318	1.38595797911	0.0288752268641	0.246139433844	162.596768709	4.8154124138	0	0.174187938708	13.6252598174	0	23.3000093375	86.9719915163	1.46099867574	8.20828192199	0.243567001608
TCGA-A2-A4S3	666	Alive	T2	N1	M0	II	50~60	FEMALE	NA	11.2446075828	1.95583797849	0.191414582272	0.0801951002181	0.656448707052	2.05627511526	0.190372397614	4.73657387159	2.14854817146	0.416250758275	0.625439810559	0.44699655292	1.33403291798	0.128548028291	1.67681014595	65.2237837765	0.031200235302	146.785153759	0.0799749855788	0.0749251364894	0	131.178453251	13.6152443009	17.4596435054	0.104516939305	6.21790193583	0.880805371848	0.00466117983848	0.536395863504	97.875377295	2.33198201658	1.3801998827	0.300513967222	33.0672475132	0.39853796005	3.50194175582	2.70860216103	4.16505034853	17.8180890807	0.409367394763
TCGA-AO-A0JA	655	Alive	T2	N3	M0	III	0~40	FEMALE	1+	8.44459990265	3.09390279293	16.624290808	0.066159576112	1.35012229388	2.8859635007	0.0600500390845	7.28328718473	0.205738374581	2.85108326157	30.9737999298	0.0939987827714	0.599496069633	0.0243290967173	0.851050517861	48.1972398099	0.0393665336532	59.586276012	0.176588137198	0.189071837346	0.0319378103625	67.6100632652	17.67562972	8.68342004711	0.169551040323	0.644073664183	1.04751862377	0.147029734872	0.676791235954	157.474209859	11.8804367594	1.30608835009	0.159650526106	23.7155347383	0.351995441867	16.026983814	1.67580692766	3.26681658487	9.67517133119	0.29546382837
TCGA-LL-A440	759	Alive	T1	N0	MX	I	60~70	FEMALE	2+	8.51505630947	0.635037805375	1.76443037392	0.624361805286	2.47218370996	4.53135268268	0.329029439057	8.93622628438	0.222806123735	0.822200548391	18.2592392859	0.4532380523	6.25626434841	0.305713509787	2.4893228411	28.0417421444	1.02672843734	30.1059942619	0.252121441719	0.248633445833	0.951974905218	138.244800206	9.57260816809	12.3700219292	2.18834238955	0.744853423702	1.8355815393	0.208814971838	0.19777660464	81.6478420405	38.1571686447	1.52669659722	0.227439119128	87.4561542107	0.26450366578	13.2818309453	3.69454492051	13.6331348169	15.5636044961	1.31048695212
TCGA-D8-A27N	519	Alive	T2	N2	M0	III	0~40	FEMALE	3+	15.5520785123	2.92922744788	23.514382585	0.120892157698	3.03436371215	1.62986757801	0.103632297313	3.00254638719	0.114871132775	1.23007542014	25.3648874956	0.283884780352	0.179063610583	0.0419863204554	0.823577824318	37.2547969249	0.0424608832684	373.630994723	0.204617688587	0.0407867112995	0	98.8915896985	16.0685845419	52.9523358161	0.146302684297	2.55413160012	0.585311985288	0.0431356082887	0.162219874487	143.245046376	8.62269399957	4.88367201087	0.129149719133	33.5417676737	0.173560473615	16.1552694368	0.635302809681	4.43870043861	8.35907780229	0.217180199736
TCGA-LL-A5YO	440	Alive	T1	N0	MX	I	50~60	FEMALE	1+	44.3149543107	2.00343188009	79.4651157313	0.112068764101	2.60418121682	2.93871538747	0.0720514694784	22.1331962489	3.05908648127	846.580912597	136.888463369	1.12785112735	11.0663023506	1.69959056158	45.8208318003	67.7645739523	0.14170265205	2144.04857357	0.169504432924	2.49545118005	0.25547207003	520.920932661	14.8279057829	6.52694955664	0.0602776385388	19.9447240816	1.44958319642	0.376351318238	0.661672661377	185.118532507	923.233196646	22.9844187636	0.223484131708	32.4287785058	2.81562834628	1.8357755088	0.114270934545	14.0499338482	18.1317652372	0.388652813403
TCGA-E9-A1RB	976	Dead	T2	N0	M0	II	40~50	FEMALE	NA	8.30806498233	2.67842491146	0.719791306328	0.205991369472	1.46397490378	6.75632219552	0.332880618291	9.49625870821	0.207754833815	1.1001544946	0.624930905207	0.0672350515683	0.709177519539	0.16241879124	1.04679803365	70.0566612526	0.0211184457038	12.5249296064	0.140744554427	0.0338096259315	0.0228443418456	28.8924720014	31.2183256392	1.32389513586	0.161701000849	0.2425975437	1.10644104531	0.00841334452615	0.242046185646	191.884777701	47.9489703332	0	0.235525439993	8.16113975576	0.143870748645	15.2128300202	0.0903910623542	2.0402983639	11.9923586797	0.250474805155
TCGA-AN-A0XW	170	Alive	T2	N2	M0	III	0~40	FEMALE	2+	28.7048677814	6.70009965237	48.8953727919	0.143501756051	1.86877747708	3.04651930422	0.25305718018	8.59697052978	2.422508796	3.95222523467	20.1016100407	0.297090567356	0.704460049145	0.136700496352	1.33233692899	34.2784994634	0.0207368391254	155.76977176	0.159463067565	0.647374493438	0.134589291775	304.113851245	10.9040857723	7.36005754996	0.344021366792	4.82924439328	0.734407103388	0.00619598765904	1.06952604248	138.016319231	7.69112314417	3.21066297353	0.32587980207	27.5452482899	0.900602814112	8.47790492227	2.61063443756	7.47693051577	12.1462215716	0.993786747689
TCGA-D8-A27M	410	Alive	T1	N0	M0	I	50~60	FEMALE	NA	35.818918091	3.78396822589	20.0957923255	0.650945682737	3.95522844797	8.13878963185	0.12746414444	11.7512990282	0.739832851242	9.49177214912	22.7807740697	0.359144711523	4.65934298916	0.413133785804	11.2574984191	18.5420608343	0.0501364023224	2008.13960223	0.154216454353	0.601994945028	0.0542337788314	322.704327278	8.98797596565	2.92566772856	1.05035873878	0.372325167906	4.37792425413	0.521814554199	0.319239743576	148.439553863	175.534722897	15.155486774	0.186383637986	17.6684242073	0.640420154286	9.57856294204	0.629785478857	9.63179653952	8.26243172742	0.224848841751
TCGA-A8-A06Z	31	Alive	T3	N0	M0	II	70~100	FEMALE	1+	1.69085399154	11.133768474	0.660091296698	0.265489930709	0.679912183095	2.75533219114	0.0492372999896	4.07037877096	0.0714463118211	0	0.0184870543743	0	0.189057507277	0.026597796367	0.276514783	48.3810608215	0.00645562219971	4.69779260507	0.761188536467	0	0.0418992313425	244.715287192	15.0940826334	0.539882716449	0.0370723508292	0.150564788049	0.17650039317	0.0096444195856	0.0986536447065	193.209905726	5.80831609522	0	0.0458162282413	7.59086958515	0	56.7666318937	0.0396449385901	1.04077485894	4.34684883948	0.241185256539
TCGA-A8-A09X	426	Dead	T2	N3	M0	III	60~70	FEMALE	1+	15.7888692669	1.8685502288	14.9506011481	0.106913532909	1.93080735315	3.63591542715	0	10.4155106007	0.611748755117	1.48404711312	41.8409006992	0.774697889308	0.734784302351	0.481224100653	1.74803626305	69.7593064123	0.0216294790431	635.3014564	0.027721221616	0.467474840634	0.105287126269	313.979023253	20.4632526369	3.98990005217	0.0621052170134	104.928799737	1.33400331505	0.00969405108555	0.330537766105	148.643768902	350.170378387	17.2227572865	0.120612393542	26.9491646685	0.939370247137	1.50184381401	0.350187802682	6.22181312786	6.84183406453	0.586825879234
TCGA-D8-A73U	492	Alive	T2	N0	M0	II	70~100	FEMALE	1+	39.7102143147	0.517764944369	384.322682818	0.540344491551	4.45747651677	5.15478086957	0.233764041615	8.48691586174	1.17779797851	54.5202061079	125.951428446	2.50045618567	2.21405227243	0.484067271142	7.64773672396	32.8448596274	0.344805437944	1209.60511824	0.15712593709	0.4293466231	0.0828854484748	481.238176413	10.9294907192	3.95007069336	0.285198933545	0.280066652053	1.70355022177	0.118287818309	0.731840834829	98.6028948687	34.9024226329	69.4863613701	0.194215903091	57.2204947129	2.5447596202	6.3151361322	0.941111827452	19.6018895809	17.4546866485	0.465755034981
TCGA-A2-A0CO	1468	Alive	T3	N0	M0	II	70~100	FEMALE	NA	19.5235665207	1.31050226835	1.21425597619	0.514745394826	1.42202683338	3.73511720979	0.296105211003	13.9714804005	0.53357295133	8.53092660197	9.61364215878	0.65436084731	2.43443515227	0.319909747574	13.260874248	40.0600955301	0.559509017173	198.884150862	2.58737618349	1.26135843329	0.2223310987	41.9582308383	14.007450749	8.42076169643	5.39153265981	1.51839540576	1.69598873667	0.146705856513	0.0436240564873	86.8509694416	37.5518220474	5.05120654064	0.219962070105	60.7897516022	1.75026609615	22.8703855072	1.65107853779	12.865765566	16.1310463593	1.93240892634
TCGA-AO-A125	3456	Alive	T2	N0	M0	II	70~100	FEMALE	0	6.01160687134	31.640278863	0	0.673715963261	0.385737304082	3.80514226118	0.57208066291	11.8035134611	0.105412543092	0.0408443725641	0.276169190301	0	0.0251043460638	0	0.320412320735	72.2537100053	0.0214305393227	0.155951240699	0.637217054861	0	0	2.43024016756	12.6825968366	0.334435783732	0.0752082183748	0.335703695811	0.915675277866	0	0.0409372006836	158.462110846	43.3082613675	0	0.0651834799787	17.5461962959	0	20.9630953013	5.71298961383	0.57767216603	10.5606252063	0.362201346966
TCGA-C8-A135	393	Alive	T2	N1	M0	II	60~70	FEMALE	3+	6.19974546188	3.44645775574	55.9550235483	0.0775450413874	0.942745786641	1.78263638885	0.0879801352989	2.59897240462	0.212774196999	0.791462115097	16.3186813953	0.385612933918	0.432408570199	0.10455835295	1.39837657355	79.1661862302	0.0576764480068	59.6834385884	0.28385466525	0.110804696114	0.0374340189573	25.5686233294	16.2769403228	9.81772863863	0.176648215478	40.8656851648	0.598491209812	0.0344664447563	0.264420297544	145.170485148	65.5578959179	3.0617087084	0.08186716088	11.3937922603	1.06089602662	3.47510397705	0.708399335831	3.32854058118	5.22203735412	0.533574671059
TCGA-MS-A51U	681	Alive	T2	N1	M0	II	40~50	FEMALE	NA	7.80810605985	3.89592279956	16.3328533305	1.14528961367	0.622641971626	4.1585792951	0.223130861598	11.6469940547	0.485664641988	3.12241535848	42.3919747861	0.279420692591	1.86773747968	0.253122274465	1.61956532206	41.2095442516	0.190158996029	276.120867269	7.74640397662	0.210763036698	0	34.1932360462	10.0561712429	10.1668958312	0.47600685836	0.672137246872	0.90960218198	0.113635717143	0.167652415555	83.7708508478	45.6299616922	3.23539749316	0.103813719322	46.6207365782	0.747386654956	20.2587758644	1.82110649997	5.66283500148	17.5604745793	0.439147748113
TCGA-AO-A12B	2989	Alive	T2	N0	M0	II	60~70	FEMALE	0	2.02986013609	11.2523246944	0.144957743829	0.107448094755	1.65517370584	1.42037095	0.162189562742	1.28729523757	0.174331039396	1.30593450393	3.24784369138	0.0564182127971	0.152230884983	0.0292047219185	0.534671062816	32.4037819478	0	10.3164731972	0.551140040353	0.0567406025845	0.0383382449895	10.4137018632	10.2805949267	0.86981547404	0.0301525312653	0.156274593989	1.13275172268	0	0.225672851188	342.529234119	22.1583477375	0	0.0598890558039	25.8840757513	0.060362343175	11.3857123737	159.302398199	1.66807666425	7.37426774325	0.152379181435
TCGA-AR-A0TV	2288	Alive	T2	N0	M0	II	60~70	FEMALE	2+	10.6667238421	1.81991907078	18.7168037513	0.32791395507	0.615066460665	2.54426081309	0.234247869699	3.25944601623	0.667226582669	9.59980702833	47.1133256014	0.537794067517	1.01937272728	0.674878829825	1.34862204624	35.3818926527	0.030712808139	287.531248981	0.582569236908	0.196678973263	0.0664455990755	346.636934475	12.3625181313	0.37687829916	0.130646499606	0.997853560769	0.727744933788	0.0183534413372	0.156449183278	236.763330871	0.288748492627	4.52879214751	0.280249743266	45.8917604281	1.15078122654	19.0222009414	0.48581861961	5.9975372612	9.36061819452	0.391588642362
TCGA-D8-A27W	373	Alive	T4	N0	M0	III	50~60	FEMALE	2+	5.78673559253	1.58195856619	396.510771235	0.0402237378799	1.64121115303	3.47500467218	0.113787187357	6.63875004007	0.291864854449	4.96300726647	150.01775385	0.291462118854	0.627563190173	0.0558794476234	2.20315468303	29.1864854449	0.0271252999766	868.822360134	0.173824448234	0.0651394703724	0.044013155657	37.8041569126	15.4050143326	4.12180426369	0.114664753787	53.1728411212	0.763179928431	0.0081048043478	0.440431646268	240.745266047	2.16129702452	9.29951649396	0.0825047574078	109.232710355	0.138594617814	31.0026075031	1.01841267611	3.78471464618	5.37739648191	0.453925334286
TCGA-BH-A0HQ	1121	Alive	T2	N0	M0	II	50~60	FEMALE	1+	7.03810520862	3.62563391079	3.22358312164	0.22401002153	0.793790143641	3.46318159564	0.63870165809	7.73683415942	0.181724487426	0.610246762291	18.1975248644	0.117621862837	1.63014885582	0.426206279455	0.60710976895	64.3304685488	0.0492598402362	39.1176709548	1.54676874825	0	0	60.613933216	17.085972644	3.86335042172	0.247521581919	11.3217071436	1.01322617179	0.172941352539	0.0940974902694	117.763896784	25.911543797	0	0.0749147690926	32.6520320656	0.125844667837	22.3043581014	0.948787713244	1.40686382061	12.6843361311	0.377933563246
TCGA-A8-A095	1277	Alive	T1	N0	M0	I	40~50	FEMALE	1+	8.99692417266	2.11119610773	3.90017769421	0.381225151868	0.583686183361	5.71549309675	0.447570300802	10.4786581792	0.373692435809	0.838813727013	3.51101418615	0.400342915165	1.96405165349	0.0949833190882	1.11788060158	56.2278256432	0.0209578682537	11.8196479715	78.8461880142	0.251644118104	0	43.4185962506	22.4356369379	1.61852513001	0.234020910744	0.57634788698	2.23736539835	0.0438342047177	0.480411498198	146.309095167	115.85762753	0.927109908804	0.0849943945345	19.2993490434	0.107082603448	29.3663041578	0.532372312295	2.04720253076	10.4239293925	0.470729968248
TCGA-BH-A0HI	620	Alive	T1	N0	M0	I	70~100	FEMALE	1+	5.92423795766	12.7176603984	0.787498610166	0.0761378331636	0.266207863193	2.94190841224	0.247329776505	7.07963741295	0.087230335404	0.193138756879	1.27688737257	0	0.284903219904	0.258862739735	0.737084351975	41.2724101226	0.040535010962	16.8136066898	8.27065040072	0	0.0986573650005	11.5496976614	15.2834420149	2.51406802694	0.462323379202	0.1940186601	0.503867296883	0.0181672645113	0.0387155417199	205.755937916	68.5109186932	0	0.102743295276	26.9218209832	0.103555248369	19.384079889	0.916520695382	1.74823020399	8.28980174574	0.579170982628
TCGA-D8-A1XF	463	Alive	T2	N0	M0	II	40~50	FEMALE	1+	2.18604283338	4.18905927463	2.09682486304	0.117582006787	0.488820210295	7.13188934804	0.375373510872	5.9644827426	0.100868473295	0.156334697272	12.4791442232	0.0489656260631	0.264243768803	0.0506938246301	0.903227471534	31.4079208721	0.0307600839516	151.653539007	0.15243705729	0	0	27.837347033	29.3390269198	0.890309540873	0.0654238010029	0.0142769934763	1.07308767743	0.0275725388141	3.44718007484	83.8542813489	8.09740286037	14.5144424204	0.405428295895	44.2483107378	0.0523887549368	22.4223638446	0.0400701768912	1.43983468306	11.1080326493	0.155052417707
TCGA-D8-A1XD	522	Alive	T1	N2	M0	III	0~40	FEMALE	1+	3.22444026593	8.45920330762	6.60095601115	0.539255201865	0.322569961584	4.73448664322	0.190843492493	3.68503191794	0	0.572270826469	13.5071026116	0	0.131901446589	0.0309278718717	0.293220016014	34.6079945042	0	85.9446732115	1.3661460695	0	0.0812005902422	8.9178870458	11.0350552797	3.7796642273	0.231504131072	5.59199492412	0.833665126357	0.00373817150244	0	97.1441537765	1.62319434924	0	0.0634226564316	63.7581080261	0	16.6391904881	1.25026255869	1.10486374286	10.1754661987	0.395078093389
TCGA-AO-A12G	1639	Alive	T2	N0	M0	II	70~100	FEMALE	2+	5.97029408078	4.62323207172	2.48034713337	0.0799359109084	0.648563665683	1.67529155185	0.0293671728694	2.04861313104	0.23674194954	0.146769272118	7.05692663759	0.0919392741536	0.924646414344	0.0317280632373	1.5636748858	28.426789591	0.0770080297491	4.65825655711	0.167784268538	0.138696962152	0	17.7590819263	17.2299301677	6.57883392639	0.11055745702	12.6461529168	0.767507586156	0.0575233283008	0.110327128984	138.960835303	6.84176289808	1.27747201982	0.0390381477709	69.1185935477	0.147549959736	11.6343982452	0.204214502006	1.53707639281	5.57374892686	0.753515268205
TCGA-D8-A1XW	1309	Alive	T2	N0	M0	II	50~60	FEMALE	1+	9.97212040076	32.9167039818	8.55014524798	0.169236422592	3.79558776284	9.65740301858	0.112990651472	2.64837574919	0.242898215893	2.72936903987	10.4646923864	0.157216790306	1.34976366311	0.0271276030332	0.904601224222	22.0227715743	0.0082302662385	53.8130613676	0.185649104015	0.0790575859824	0.026708643913	57.1834185911	16.9822816183	2.2328451742	0.204808511797	0.085949953698	4.76833446583	4.00100802859	0	125.641429468	44.9640020275	3.27672889269	1.31842114138	36.5122715131	0.210259537187	3.66641332578	0.257311306087	7.40772478307	6.23017665999	0.821795187005
TCGA-UU-A93S	116	Dead	T4	N3	M1	IV	60~70	FEMALE	3+	59.5476031402	7.09163980099	2.90632136005	0.0961289295815	0.159194848656	3.24623160996	0.199672522516	0.753485941288	0.390914937486	1.354306212	2.99882957154	0	0.0219053379604	0.446858156481	0.710291114778	77.7460825671	0.0186996787467	210.989891941	0.345114290648	0	1.5170926628	4.88263029061	12.9452346374	0.4938477882	0.0178976048433	0.175755294942	1.4862205903	0.0279365090412	0	153.886523246	326.735941332	0.827214736136	0.265427165033	4.83602461125	0.191089118378	2.00579213094	0.177476160592	0.940912546539	16.3088200422	0.120596724331
TCGA-GM-A2DO	2596	Alive	T1	N0	M0	I	50~60	FEMALE	NA	43.127383121	1.24693850177	22.341141732	0.400826892237	2.82164113968	3.55033920205	0.987851576293	14.924757306	4.32799703045	8.90809743441	135.381103759	1.47909298516	7.32228332164	0.440827713223	59.8236224304	54.4115786668	0.0844693197948	1035.23702961	0.981551185026	3.51601532472	0.182745079247	297.401662539	7.65462945112	1.37452487837	0.0988120574635	1.0585515338	0.769813127913	0.0336516000889	0.430281595682	118.584187029	1.74711654623	14.94662385	0.171282179222	36.7940773072	3.02112609734	11.5761006096	0	16.9142459879	19.4900473556	0.432046211301
TCGA-LL-A5YL	519	Alive	T2	N1	MX	II	60~70	FEMALE	3+	33.5318725565	1.30025576165	0.659470230095	0.00910852117381	1.91052384848	0.937190560313	1.28247895473	7.51006949913	0.410713014552	1.93162611614	6.39841802463	0.165001378593	2.60384057052	0.227766608881	9.0843835927	84.4581745614	0.161238705871	79.3263770608	0.129894345413	0.331888487227	0.0747496592854	14.6408479485	18.4293139929	6.89426374324	0.10288186167	32.5903406307	0.333922148432	0.0068823895325	0.0880007352497	178.647719024	90.5639781422	0.509477940919	0.0700608989925	44.431408849	0.764991193964	2.89635701434	0.173604904478	2.94482607024	10.1388592566	0.230508606687
TCGA-E2-A1IO	1855	Alive	T1	N0	M0	I	0~40	FEMALE	2+	11.5071260831	1.73109066168	17.8014918759	0.255128359634	0.66757980956	5.95358316786	0.234325178637	7.50908035429	0.591886774072	6.98753077666	26.0719162245	0.440158545781	3.47900769286	0.362867088722	2.28430999144	44.4859580725	0.133132758642	285.874824401	0.199503937798	0	0.0332337640744	50.7571893428	13.2139391228	6.33118631907	0.650180844244	0.242415842981	1.04835065295	0.229493731655	0.0782504081389	76.2173739501	22.0965498151	3.17120075089	0.269959188513	60.7746711705	0.470929507948	37.8632576695	2.14402479955	5.31333177561	11.5419640837	0.610351113093
TCGA-BH-A1EU	1286	Dead	T1	N0	M0	I	70~100	FEMALE	NA	7.95151792299	1.32241679548	3.71628077562	0.52603643176	2.25631144523	7.57885735499	0.751891902415	5.59813655623	0.693767578849	0.47537858661	26.6665521293	1.24786878985	13.0230543532	0.322977804432	7.66959356224	23.5880976809	0.118773947874	54.5821049899	12.6651641739	0.342272582359	0.0770884194503	110.61041042	12.5725982065	6.27587997905	3.177340612	0.111633737257	2.51556150329	0.165022108007	0.431081945585	135.998862338	59.8139523296	12.610042508	0.204716713413	29.697662415	1.12270261944	29.1167536836	2.45678053346	14.6634111433	7.75288921851	1.34576351037
TCGA-A2-A3XW	1712	Alive	T2	N1	M0	II	40~50	FEMALE	NA	12.5943142876	0.166997180082	1.60604425094	0.0952838532789	1.44570601753	1.24961423843	0.285880381329	14.3131016577	0.581639654158	0.238125608635	2.7345906777	0.0852381440002	9.97339744265	0.183846977255	4.78907233675	63.6730806306	0.508690696377	22.3080399726	0.17385565937	0.0857252191087	0.202728558703	23.2597692721	9.47384227332	4.13882827082	0.353053189345	6.04239417149	2.0677423491	0.0159991965987	0.0681905152001	104.797563995	174.283973144	0	0.398120740131	64.8393264014	0.18239408321	6.64752781681	0.343783467532	7.20540889844	12.1003178205	0.315558171941
TCGA-A2-A0CW	3283	Alive	T2	N1	M0	II	60~70	FEMALE	2+	4.57152483116	1.66429855119	4.37914252194	0.063844406272	0.405112398451	3.17831367218	0.155546415739	1.51427569056	0.470223528195	0.0971724207169	3.77184600687	0.446385807668	0.268764695349	0.0420127818982	0.645542552628	80.6015374384	0	35.0615761659	1.11521577811	0.326499333609	0.772126802453	100.451989916	22.0563112873	1.57090401823	0.0325321977879	6.23849355724	0.218279587016	0.022850890972	0.0324644223759	267.245287389	15.5066640301	0	0.232616005926	80.9275112573	0.390757181181	12.8177393099	0.0237202687569	2.49561570665	5.49819719754	0.168184519148
TCGA-E2-A1IL	118	Alive	T1	N1	M0	II	70~100	FEMALE	NA	4.90542258639	2.22061772156	8.95188949812	0.460137500086	0.225752910064	5.25032195892	0.274701610354	3.32548321976	0.204414725976	0.950458946971	9.95715041635	0	0.405683696878	0.102733430298	0.514984246748	37.4589985351	0.0692630701987	25.0503536099	0.475809198369	0	0	14.1380768362	16.1614146373	5.74811598101	0.185618192529	1.6636475977	0.838509133791	0.0827808183462	0.688002669569	213.27233987	14.5734380653	0	0.0702238968661	25.8977856065	0.141557715506	50.2527113173	9.90690097018	2.04128041711	10.5824685738	0.428203194061
TCGA-D8-A1Y3	430	Alive	T2	N2	MX	III	60~70	FEMALE	2+	17.3576688201	0.747042840294	0.729562726208	0.0470242735782	1.91730960496	1.64144568214	0.0647848674426	12.0611138185	0.292465525941	3.04350786787	0.997311714069	0.283949129234	0.0696516330944	0.0629937564016	1.16013501373	63.7000360698	0.0254823047906	22.03599773	0.235145952533	0.163183826107	0.192953848437	52.8404770251	36.2201728813	1.18619997375	0.0216793847551	7.41871385876	0.313245297486	0.0177657471544	0.0324513290553	262.203983466	0.958294280829	0.375752231167	0.52532790823	35.7187027471	0.216999768759	1.11087368483	0.0616478253725	4.1540476503	9.056666209	0.190784106789
TCGA-A7-A0CE	1074	Alive	T2	N0	M0	II	50~60	FEMALE	2+	27.160077865	2.73656297621	32.9609327731	0.220537457415	0.370787575269	3.96998296667	0.368649773415	7.61735782265	0.228603933545	30.5061063415	4.52515060618	0.0443894285734	0.0979970102581	0.245099276201	1.62260434293	39.2341500947	0.00929510937407	53.030570669	0.166781872529	0	0.271478204093	18.805012707	21.9796339235	0.647170607298	98.6435041045	2.59501206129	2.56261222209	0.108314624148	0	385.254008008	763.715054039	1.64474514293	0.188481047742	28.5242872607	0.0474926409052	15.2688330744	1.18316771159	1.27902294865	15.724278384	0.270787846325
TCGA-E2-A107	1047	Alive	T3	N2	M0	III	50~60	FEMALE	2+	4.4261387594	1.26313159996	0	0.0986189184663	0.468303871065	1.91459499458	0.228255366098	10.6717988822	0.122671257469	0	0.342810784927	0	1.37892751619	0.180843892016	1.05613465259	106.546120675	0.139659876588	2.79486014933	1.0228216466	0.287471329646	0.0323728974826	10.9417824214	24.1849414747	1.62861643551	0.111391275642	6.93129947162	0.493471789738	0.0208645798564	0.114335187927	130.190386409	12.014147152	0	0.0809127184367	62.4995828937	0.152910281727	5.06711931139	0.0111385990674	1.20365082791	11.0523452296	0.297270480231
TCGA-GM-A3NY	1162	Alive	T2	N1	M0	II	70~100	FEMALE	NA	20.4045770957	3.38273264058	10.4100722825	0.110250284864	0.343453456016	2.85755095703	0.384136493964	16.7926785688	0.409206327853	5.58802250282	5.2026235156	0	0.516241971156	0.207509027622	1.27199043374	100.791942402	0.260819114347	498.420129824	451.425298521	0	0.0875589664261	6.05940476916	12.8975699828	6.10714585424	0.249631959319	0.641808976654	0.497507675941	0.120926620891	0.0687205221345	173.959194562	298.463835496	1.59142261785	0.200607555567	16.8249180576	0.0459529327343	18.0909610531	0.482025050641	1.40379612717	12.5939260142	0.726024725183
TCGA-AO-A03U	1793	Dead	T1	N0	M0	I	0~40	FEMALE	0	5.49079617611	2.58967613452	5.17201968995	0.205221629691	1.43656855561	4.33832749318	0.0222999705482	22.8986517292	0.719080250011	0.0835869644358	13.2920361078	0.209442337024	16.3716282733	0.0481854265571	2.66421393327	19.9634654409	0.0804045933925	45.2927365018	0.101176170127	0	0.213485625383	609.084278683	6.70873551447	2.3018548747	6.30338357106	0.106868071739	2.84060361657	0.205297667006	0.0279256449365	235.773849154	2763.03078138	0.323349572949	0.0815199767749	23.1906654658	0.0746947341767	7.69944904364	0.775351682728	6.00102832973	8.04941356809	0.206440671921
TCGA-3C-AALK	1448	Alive	T1	N0	M0	I	50~60	FEMALE	NA	10.4878375604	1.58688757945	30.4926500152	0.306185083676	1.17575717705	2.22838264835	0.388081853595	6.84255880135	0.421667640422	1.30707406906	23.4723839843	0.264121913699	2.20279516596	0.136721931797	2.20805919852	49.5051412037	0.143797962771	214.839280049	0.550056640521	0.106252472711	0.0717922112911	51.745375847	12.4067228326	36.4137922575	0.321136957282	1.75583916387	0.541550824487	0.138811886673	0.338076049535	132.145874536	25.45780722	3.91456478408	0.134577920804	19.1912640772	0.39562090903	14.8544244549	0.89543556793	3.22870888174	14.0588822873	0.349302017048
TCGA-BH-A0E6	293	Alive	T1	N0	M0	I	60~70	FEMALE	2+	123.559254678	2.07998071647	48.8297076506	0.103511163172	0.650545125549	4.18508160658	0.0347215303909	21.0757227784	0.391868157184	1.99558256074	4.69326253379	0.38045722363	1.29321368279	0.478289081135	8.99551387211	99.0096885	0.102429547417	3361.0264053	0.151698885142	0	0.923337994469	36.8315129146	18.0953611312	4.44475261307	25.2606349399	3.67655636606	1.5283251976	1.10858329506	0.0434808255577	294.057541675	20.9933596686	21.1454120081	0.173084106563	15.289662934	0.116301296325	6.03021661847	0.330402287865	2.10073212789	8.44014631289	0.399892445134
TCGA-AN-A0FN	218	Alive	T1	N0	M0	I	60~70	FEMALE	1+	30.486134236	10.8613367378	18.3892601644	0.142899150672	1.79680223464	3.79022130958	0.39740414837	6.99676611265	0.496049504028	2.72290590138	7.48470322238	0.923076021315	4.60729742304	0.263151425002	7.24691857002	26.2286175255	0.193291350091	260.311260272	0.215417451969	0.52471998429	0.136361742279	65.5499553025	9.16568589347	4.79197429485	2.97877813468	1.45688219032	0.761979389106	0.123040659173	0.288962928412	134.946899153	4.76433284652	14.4988416712	0.085205527745	25.1937942281	1.03054661399	7.34223140924	1.26210015893	7.08511289347	8.14293616662	1.55493155816
TCGA-A2-A04P	548	Dead	T2	N3	M0	III	0~40	FEMALE	NA	36.1763649114	8.0115965778	8.680614826	0.0565310753036	0.936186017726	1.78326574413	0.100647885432	4.90537813528	0.405683868858	4.19176000551	12.2817854063	0.10503216832	1.31396340465	1.5585949997	5.91007931738	85.7953768656	0.120965067143	193.299201963	0.157852554279	0.211264704278	0.0356866054523	24.2178934318	10.1386581999	6.48604266465	3.71186752676	0.692877356388	1.26976176374	0.210288365438	0	140.015807326	922.049914038	3.40525345711	0.21183810064	8.55399295387	0.842811320256	1.0427177554	0.0429756331352	2.93884754901	7.77309379979	0.281234434025
TCGA-AR-A1AJ	2383	Alive	T1	N0	M0	I	70~100	FEMALE	NA	93.7108078123	2.91361727237	11.4067340245	0.376689791487	3.79660030876	7.03226414682	0.0525214277528	35.2508502849	2.11699390576	3.49984056741	19.7201408462	3.17893899266	7.21970159976	2.78990048172	12.9670354984	48.2886309904	0.126247223323	417.845169925	0.158861701876	3.47271680301	0.521428949401	386.076162592	18.4312548764	0.890934777149	0.714008326045	2.58889635346	3.69248535846	3.64184662954	0.30693204067	181.38484004	457.202201023	11.6772641037	0.151271004018	26.6762200833	2.99068822954	1.74948309509	0.480559725868	18.7654697943	10.0551949035	0.63041925765
TCGA-E2-A106	2541	Alive	T1	N1	M0	I	0~40	FEMALE	2+	2.27832414219	7.83989986305	1.59118811089	0.287958892876	0.951138834492	1.86919897738	0.0912994993126	1.54552606179	0.0368003102569	0.950605142125	13.512066672	0.0476382804178	0.338879140422	0.0328797543276	0.370845690637	62.0637232483	0.0199508324891	14.5183330797	1.74386034618	0	0	120.850431718	13.6934616527	3.9995744005	0.136848170887	0.319469470501	0.71037581027	0.0178834070818	0.26677437034	457.302324618	63.9516738409	0.441280913344	0.0202275931328	16.366837307	0	71.2578681053	0.0946753470675	0.855335576079	6.55842600016	0.5257541878
TCGA-BH-A0BJ	660	Alive	T2	N1	M0	II	40~50	FEMALE	1+	9.7196967827	4.52281667344	61.2739077817	0.0947534966428	0.891990614889	5.36461997827	0.38140656283	5.78836824163	0.20497928907	7.34668896108	34.6379860469	0.597031295793	2.00147634399	0.0944324010339	1.51554098163	32.3611052619	0.0625089280545	144.803780948	0.336478754079	0.1000738172	0	19.0716074246	14.3012179188	4.9149560423	0.435413220592	0.413433972485	0.981698482893	0.121401315746	0.278614604703	164.914688062	24.6826361214	2.3043313171	0.0316880301748	29.2133770111	0.266153769148	22.4806803768	0.74448804559	2.31080653033	9.06803535521	0.674197531537
TCGA-E2-A14P	1246	Alive	T2	N3	M0	III	70~100	FEMALE	3+	8.44783514666	0.616698414338	60.881671184	0.0955697979196	0.454252284649	2.83000233775	0.083787166094	3.89034957395	0.499829979563	0.921240841171	34.6683031186	0.157386574492	1.26113990097	0.0814706973843	3.0984977409	83.2689728116	0.0109855392071	153.889095059	0.765925596635	0.316571852693	0.641699701405	139.850640877	7.97696495028	6.55851073064	0.37851635452	7.88151811763	1.12736364063	0.0393886059163	0	182.175652872	182.962773086	6.80351788683	0.423241419463	9.16475387111	0.168389283347	4.71338751734	0.404783006599	2.98095492018	8.06230717419	0.22964267658
TCGA-AN-A0FZ	10	Alive	T2	N2	M0	III	40~50	FEMALE	2+	3.16379695775	5.04695639134	0.0555731141496	0.308946511442	0.551927627823	3.53515532708	0.0414529036578	0.940765391522	0.0417713056245	0.0517926301938	0.17509791247	0.0324439629481	0.0477502785689	0.00559817399889	0.334921525203	65.6394296583	0	1.68090627084	0.463219447813	0	0.0440937257056	10.753444844	15.0816211861	1.4108837665	0.0780280695537	1.5608576252	1.00820492289	0.03044865346	0.051910340717	142.626844301	82.7011857678	0	0.061991842352	39.2471035631	0	47.6753576313	0.246535327882	0.713331163365	8.71400870834	0.32784755468
TCGA-A2-A0YD	769	Alive	T3	N0	M0	II	60~70	FEMALE	NA	9.28093959621	3.87765668194	4.57147773415	0.160721742369	1.0762364108	5.56648218134	0.295903948669	10.2698107884	0.329414372507	1.16195259662	9.07337956856	0.308793704009	2.79177790177	0.28163369755	1.65730598943	41.4210175637	0.0831357571428	58.7506279845	78.4256633684	0.04436546278	0.479626624649	53.2649633496	21.0402912139	2.21774510445	2.2250092123	0.0932510762513	1.11593285229	0.121441188555	0.0705814180591	88.9449052096	12.5317544614	0.817258524895	0.159212607685	27.1189605702	0.707959512447	14.9118070935	0.866386320646	4.87796501657	10.7455076654	0.893589325077
TCGA-E9-A1N9	1101	Alive	T2	N0	M0	II	50~60	FEMALE	NA	6.16011624775	9.06087687045	10.1642620146	0.187424587126	0.492302609393	3.87660523242	0.0195404404737	4.54371315876	2.61490260185	0.585947357878	15.4806892669	0.367049410261	1.95077595976	0.0527783465735	1.55290135111	27.8896690155	0.102479787755	46.2365733307	0.380892587166	0.0615244725772	0.0415705895792	23.8041114138	13.3899327243	7.35555019088	0.396423580185	38.6748007313	1.11585538243	0.0688951612577	0.244699606841	120.714933028	14.1630161704	2.83336386868	0.06493837576	7.94672674792	0.654515665714	415.553658009	0.893954060196	2.21978568209	13.1687624236	1.00845113802
TCGA-AN-A0XV	162	Alive	T2	N2	M0	III	60~70	FEMALE	2+	7.69203940238	2.08633972083	7.78304112165	0.271516578355	1.24542915173	3.35529026442	0.0897757563848	3.92458265209	0.313613139714	5.49627130756	23.0337775411	0.468432213712	3.0219916806	0.258648061532	2.38612163016	32.9595347796	0.588535892541	133.802085273	0.482746610728	0.188443587688	0.0318316871094	46.5033159101	8.84605125498	4.3410207566	0.578939186885	0.174141542774	0.64488363704	0.061547296903	0.224847462582	226.826190959	29.6853982199	6.94265849376	0.119340028391	37.9404723905	0.250589877244	13.7608178373	1.01857170031	3.05702811578	7.3278207452	1.26081947973
TCGA-AR-A0TY	1699	Dead	T2	N0	M0	II	50~60	FEMALE	NA	2.15144224624	1.80705977504	2.36984238138	0.0774977515021	0.281870993705	1.65286794131	0.129978277296	2.50493855161	0.0419125271633	0.48719748837	14.7384295051	0.0813841258981	0.519043568097	0.00702137556768	1.82488251533	48.5137501916	0.0426044204583	72.0210759853	0.131048546734	0	0.0276517493399	7.27548249299	27.4467732596	1.94686482177	0.0978648361531	2.37886356156	0.241634327351	0.0432814263575	1.43236061581	276.712477362	2.04279618026	0.753874008319	0.0691126955757	52.5267541426	0.0870735936661	16.6647507577	0.10465603968	0.912178339633	9.98613144521	0.507835222961
TCGA-BH-A0WA	701	Alive	T1	N0	M0	I	70~100	FEMALE	NA	20.708294434	4.92915457066	2.93110209445	0.0957392347125	0.716100106936	5.97506618159	0.0147726855449	2.92943052592	0.119089242652	1.033619014	2.77333892172	0.138745734124	0.760088128588	0.119702201989	2.11320425819	54.0069715426	0.0968441372428	28.6829276385	0.655350390396	0.23256427815	0.0942828154663	107.800925916	16.8270995097	0.9997883512	3.61800984626	4.52751455558	4.31648730192	0.353021495806	0.036998862433	155.937639504	148.591404563	0	0.500756618212	15.6865246515	0.197927045234	14.575508631	0.427127352431	2.51849923085	5.19174942511	0.35750719832
TCGA-A2-A04R	3709	Alive	T1	N0	M0	I	0~40	FEMALE	2+	2.12060096796	7.16867722629	2.05955393635	0.191315338602	0.120080898006	2.72452235513	0.24098122283	1.07587295432	0.0121416106235	3.12380789786	2.57304929597	0.0943044416045	0.0578312951999	0.0732246252458	0.303225050697	34.3728996753	0.0197472715317	32.2611004041	0.334077582701	0	0	9.23969685452	15.5535301165	2.26779621725	0.296104133973	0.0549930228946	0.375419996595	0.0265514105051	2.48963725836	224.662360899	9.21778448005	0	0.0200212083503	29.5717757263	0	20.4714565592	0.0606354695936	0.463860332192	8.41764258326	0.30520754854
TCGA-AR-A1AM	2991	Alive	T3	N1	M0	III	50~60	FEMALE	2+	7.83568531878	1.65470345337	29.2824254898	0.560325170179	1.18428138468	2.53370697222	0.260026723626	12.2318014899	0.131012001388	1.6650407351	33.1338055885	0.254394042468	5.26671897482	0.948141560632	2.76389342755	50.8916119391	0.106539801248	96.485603307	0.344095290379	0.204678178168	0	33.4835630753	11.8919110643	7.20039901358	0.540441289384	7.0168714839	1.01204912781	0.257848664729	0.610545701922	110.226922648	45.3442868287	4.71298436572	0.172828377223	63.8092681256	0.163307057049	25.0205777593	0.999259122907	7.26165230081	15.9129501947	0.38619162801
TCGA-LL-A441	996	Alive	T1	N0	MX	I	60~70	FEMALE	1+	27.7330154148	1.25766480941	65.255100458	0.592503738073	2.62316037001	5.92482013606	0.183412505193	11.2382528263	0.841647795481	5.18257899289	71.5142927469	1.76678829303	14.7134681652	0.464907821421	60.4866767459	39.2219246313	0.406960396825	332.425423973	0.445711276608	1.02170843003	0.120059745009	75.9142055541	14.3185734319	6.05107116404	0.66687958952	1.53577770529	2.63696393874	15.7992201044	0.424029190328	86.8179765819	118.955839971	35.5961346617	0.159415879757	32.3845985667	1.74852969061	5.68783153073	0.888147047603	11.8317613569	21.3692431027	0.691101947988
TCGA-AN-A0AS	10	Alive	T2	N2	M0	III	70~100	FEMALE	0	11.1275703168	5.83550271868	0.0456071845084	0.25574783917	3.95721351227	5.40019694786	0.0850478803673	1.06316167317	0.109697456228	0.04250465495	0	0	0.0130624061554	0.128639088069	0.162212476439	37.7427810334	0	3.40810051508	0.0342992732533	0.053555865237	0.0723727908608	51.7069127467	12.300444875	0.55774080079	0.181433325959	0.465799614817	3.39185796024	0.0233224084306	0	202.945151497	56.3280102748	0	0.271332489741	14.7288254827	0.11394864944	4.5276094377	0.666113302267	2.52198397157	5.60426981939	0.176063401394
TCGA-D8-A1Y2	433	Alive	T2	N0	MX	II	70~100	FEMALE	2+	20.410678672	1.77319192675	39.3560882915	0.197577489839	5.62605498102	2.99852193736	0.131407145207	9.37700448232	0.381359492659	62.8826396246	28.2467158008	0.905066712612	1.32196503807	0.0851827494223	2.64557962148	47.3574336648	0.0172291105316	464.021042892	0.512291496983	0.248246869745	1.17414060015	100.209971527	9.79990137168	1.633902868	0.192384649483	0.56676780678	0.731776459974	0.051479087813	0.263292134578	163.202312687	10.7393150866	6.0972915376	0.262021726209	42.7734571758	0.484169426808	5.74997746267	0.81278657951	11.4136818663	13.3585869078	0.193489589573
TCGA-WT-AB41	1611	Alive	T2	N1	MX	II	50~60	FEMALE	NA	39.6176257074	0.636793202029	9.01922284101	0.00807413634189	2.23490364856	0.802320554902	0.342608611146	10.4753986647	0.778359737579	8.95048222852	5.43791019389	0.877580631547	4.25750615952	0.0336501505778	21.7820013163	75.9905079285	0.285856127455	694.858128834	0.230286483369	0.294198459338	0.265043657061	39.3626642354	11.7737157409	0.678129432973	0.03908501073	0.341170298673	0.703651911848	0.0183024281493	0.702064505237	83.1607917037	9.61739370709	0.903240883931	0.207015401625	73.9925927846	0.938931253205	3.23947152465	0.125391793252	8.47595286409	13.6522332452	0.168005911206
TCGA-E2-A153	707	Alive	T2	N1	M0	II	50~60	FEMALE	1+	13.1322565897	6.65215649509	0.169945603889	0.0821543674412	2.13252101214	3.34464510388	0.147892771443	6.0525191608	0.136254851399	0	0.237981748547	0	0.762564281145	0.262499312674	0.369386574607	49.6819251914	0	6.55136624517	0.213015075323	0	0.269682020071	14.1754287217	12.9907944021	2.39420628912	0.229776519664	0.564103972819	0.605885197072	0.0206919194213	0.105829762422	142.803286873	16.2509058001	0	0.0561701995967	28.3206835111	0.0707676222882	13.32253268	1.89446170526	3.39922352361	8.80357371088	0.421975001905
TCGA-A1-A0SH	1437	Alive	T2	N0	M0	II	0~40	FEMALE	2+	4.7528295148	3.19055149261	9.53449437109	0.112741161489	0.511949969143	2.90033774453	0.179077545768	2.66976170782	0.0412464114194	0.639272612362	18.4184023266	0	0.255397204646	0.193473975918	0.298183792555	27.248410544	0	20.5642376259	0.180552109274	0	0.0272122801208	19.5857146613	8.80796657266	11.2640184293	0.248799465276	13.7748685946	1.19856723499	0.0325715418297	0.448507853264	131.458135358	4.04431098749	0.370946344805	0.144530361124	26.2090970992	0.385603799159	8.40603024965	4.62999187329	1.25503135657	6.8846064266	0.253611682756
TCGA-A8-A097	365	Alive	T2	N1	M0	II	60~70	FEMALE	2+	10.0715195634	2.10408416137	3.73906325585	0.232595823047	1.1911105694	3.50786848667	0.281064941487	3.00434962659	0.357297737502	0.0540264373834	4.42418538089	0.338432654632	0.697336357642	0.070075467312	0.939280783009	39.9694164159	0.0566940128164	9.15379751576	0.839238670736	0	0.0459954804751	27.9384214319	21.7994364704	2.46990584263	0.413749817437	0.0912765975135	0.767813804787	0.0550539576109	0.460268410299	116.532196693	8.93462208228	0.313495511659	0.0790356597548	23.9969432778	0.325882872302	31.6088132768	26.3696473723	2.63617743784	10.4002008706	0.381387051887
TCGA-E2-A15J	1640	Alive	T1	N0	M0	I	50~60	FEMALE	2+	9.58565699747	7.37762434901	0.0396203056818	0.176208303745	0.546646706318	3.70987056251	0.162543921948	8.48832277541	0.0952974141051	0	0	0	0.170215459601	0.327275377962	0.211378140457	41.942774383	0.0096870586765	0.458206262462	0.288035634901	0.0465255589577	0.0314361884849	3.47095439843	17.4011072419	0.453516219785	0.0741724606652	0.940820217896	0.338761256501	0.00289440910686	0.148035869411	117.286654659	6.52997148794	0	0.117857266359	14.3601533519	0.0494952754869	29.178265456	21.7948525107	1.51698332887	10.900842981	0.288668966149
TCGA-BH-A0B4	1191	Alive	T2	N2	M0	III	60~70	MALE	2+	9.71432506759	3.67652407616	32.213985288	0.177195349987	0.5743144613	3.32546137596	0.0788696181206	3.05168440026	1.01728537432	0.262779498621	2.71453012736	0.0823052264857	1.17097108288	0.0284033722774	2.38178663107	43.8068514318	0.22405039643	33.4864692902	0.23855714319	0.0827755420656	0	39.3512299185	15.2069776729	8.11007215287	0.296917393251	0.209981443426	0.578595966931	0.108140816598	0	113.453251217	7.38868932532	0	0.227158453799	33.7757139353	0.0880590873038	11.3942748722	1.30857383006	2.67238081745	8.41810030633	0.935180750417
TCGA-A2-A1G6	501	Alive	T2	N2	M0	III	50~60	FEMALE	1+	5.24323816833	0.412409623867	21.1763040834	0.941236925608	1.69234698851	4.71885486199	0.43446084346	8.4167935343	1.25085131543	4.69160008006	41.1311450161	0.340039665833	4.82588897572	0.27660369456	2.44155953467	26.3366744463	0.203440065222	414.154433815	0.411964580991	0	0.792238030049	62.9585589257	11.5034106207	26.8433258017	2.7227512521	0.747135640646	2.49650770407	0.240105201043	0.155446704381	133.534584976	107.242577026	2.69986381293	0.165009770633	30.309686066	0.20789224902	18.7623447253	1.98193257429	4.10765779765	7.61420325489	1.01567836081
TCGA-AC-A3QP	675	Alive	T2	N1	MX	II	70~100	FEMALE	2+	11.2691256888	2.62631180749	11.0349392011	0.0484951135737	1.28267505361	2.16671641519	0.311785734727	11.5186618674	0.23877723898	9.19350789138	55.6354820487	0.146415289632	1.83167057803	0.185267974332	3.97273485868	95.5171792037	0.173735691683	346.934514861	0.188611827815	0	0	31.0962613318	9.6638172161	10.7100292413	0.228232601792	2.60056678441	0.434065934676	0.0458035744316	0	100.292815866	95.8414177769	1.80835726142	0.217591841769	52.3780085434	0.156651008968	6.99053436429	0.496382356879	3.33723108537	12.7938673044	0.518177249402
TCGA-E2-A1LH	3247	Alive	T1	N0	M0	I	50~60	FEMALE	NA	84.2095659168	2.57424639678	136.08397756	0.346617572427	1.46579586025	3.19423473863	0.0278560061325	5.78295201451	1.43718244368	2.43629513953	82.3650375535	0.784874627336	2.31032085426	0.195620168556	12.6036106824	44.709847584	0.054784031097	432.353794716	0.280853785526	0.350826500092	0.177783699371	297.697863942	9.42154500081	1.60026489122	0.41364768112	1.37308363051	1.21916123368	0.572914765303	0.279066534164	180.390187306	435.685602977	15.348659379	0.703557365986	19.7586863609	1.30626888332	9.93248799255	0.142730807909	7.40711112366	8.97850117521	0.349248500224
TCGA-BH-A0B6	2483	Alive	T1	N0	M0	I	40~50	FEMALE	NA	44.8614200668	3.2971339174	38.4111977276	0.0630868904846	1.97388848132	2.38124425762	0.178463768055	10.4725729117	5.78086360307	14.2300850157	136.908547379	1.37138712673	7.96137214201	0.122697817003	19.5463689961	35.7772678421	0.0957224407318	326.772286367	0.136313089077	0.766235347001	0.103545317162	715.761113825	10.6824448985	6.95831432708	0.166267301842	23.0547611931	1.05225249004	0.0476683916548	0.243802155864	300.448590103	7.22952477847	6.11644005062	0.0970503153619	45.5218099953	1.08685864823	2.42592980911	0.427524205567	11.7435591489	10.8782868522	0.581848246036
TCGA-A8-A09K	912	Alive	T1	N1	M0	II	60~70	FEMALE	0	9.22234563037	0.068680596361	31.6746777921	0.953071403252	0.705273832453	4.42532741334	0.0186624528325	4.25623636467	0.857544485898	4.47695739242	54.9011210811	0.759540622951	0.802576508154	0.0806510706723	1.64132683729	55.8080924638	0.0367031939704	94.1496508449	0.677380447184	0.470080526204	0	158.943646174	20.4917633412	0.572774266486	0.124902777887	0.387556035401	0.796565836068	0.0109665959944	0.0467409614124	163.305863935	1.7253375018	4.32968905715	0.12404115212	119.409099398	0.750128499262	125.62035603	1.18164130944	4.08933444928	11.6873796854	0.228541597275
TCGA-A8-A08J	1127	Dead	T4	N3	M1	IV	50~60	FEMALE	1+	8.50917278449	3.47931547219	19.9850630435	0.135047530678	1.48032494379	2.50878616389	0.106861566925	1.73938666285	0.16152356449	6.44216531264	20.864038266	0.167274782317	0.0205159314898	0.180394373087	0.636930901899	64.7547970042	0.0262704000783	217.297907696	0.166101461185	0	0.113669350146	43.1925487801	9.20640728949	2.3791960945	0.0586683996436	19.1584875966	0.883054951903	0.0078493676736	0.568734259878	154.922959901	7.9281510921	4.26110498113	0.41727895034	27.5249391625	0.17896876406	4.36843622794	0.552434551764	2.62571338205	6.10714722743	0.525790293406
TCGA-D8-A1J8	431	Alive	T2	N1	M0	II	70~100	FEMALE	NA	13.9868080463	11.0880911787	36.8890927209	0.138141140106	3.74840153368	5.00676085382	0.435995865311	2.07268947449	0.99584815176	1.60397924599	1.79618247408	1.59245838305	0.102306269441	0.425250324513	0.410655934678	30.8468846616	0	52.0275292132	0.500639554399	0.228794020749	0.30918110912	336.570833764	14.4115884031	1.28666001909	0.595252363086	0.663308405567	0.714819052646	0.0118612849956	0.363990487555	163.120963449	67.1794524011	1.7560944575	0.265638413716	5.98073674336	0.811326314712	6.54719435717	0.172868282034	4.70423055287	6.0494900166	0.870450418491
TCGA-EW-A1J5	477	Alive	T3	N0	M0	II	50~60	FEMALE	NA	13.3723496887	1.69842899793	5.90134678898	0.731488075285	1.51540789487	3.94790181786	0.372469479729	7.49568820709	0.573231941204	0.28204587828	13.1374759863	0.63604550619	0.762762121553	0.341441422059	2.55940362662	28.3567832502	0.0739929995964	48.0836941399	0.622100826494	0.10661334199	0.0960480558467	70.0531450178	24.0018469592	4.8260661434	0.278555767962	5.28540775986	2.00889678498	0.0884338658525	0.42403033746	109.488633418	14.9843024844	2.94589497604	0.0450116642901	49.1806094729	0.945153741045	28.3356517854	0.247855660554	10.0314992195	15.8393142444	0.603893097791
TCGA-D8-A27I	439	Alive	T1	N2	M0	III	50~60	FEMALE	1+	6.40825792714	1.12168319478	31.8610015907	0.315695367677	2.29885107971	4.35463520724	0.123010596711	8.02270792673	0.525571098134	2.45909619184	58.3567719307	0.616171261707	7.58556202739	0.405344035887	4.66631236269	36.5569406278	0.233859170118	191.130457084	0.442350457474	0.658423005366	0.314033229904	85.4151692886	16.7244477921	15.2756497415	1.33267938858	1.24357115688	1.59871714457	0.151797612642	0.184851378512	93.0680187316	16.0804157795	3.92403803508	0.19622341748	39.0170923882	0.782855888734	18.2409316971	1.89537636198	8.17527899733	9.67897429138	1.38803601592
TCGA-A8-A07G	577	Alive	T1	N1	M0	II	60~70	FEMALE	1+	13.8857500327	3.69125797819	5.02090694885	0.167392074561	0.906082569646	4.85478218182	0.0904008341688	4.12728160698	0.239450260512	2.42035275155	19.5412766412	0.363878032989	0.95208412627	0.279052434885	1.18369213125	38.207932873	0.016932390457	33.2072397513	0.45572607161	0.121985778678	0.109897097908	25.0103117661	13.2120350371	3.98392021773	0.113442838399	2.51389895937	1.65474568525	0.0607110167614	0.388136568522	174.673661387	20.3923653506	1.12355322467	0.0944200337579	18.8630217793	0.346058946605	22.2529908717	2.29710848591	1.92349292128	6.83742326575	0.372783633744
TCGA-AC-A7VB	250	Alive	T1	N1	MX	II	50~60	FEMALE	NA	2.1759844115	4.48142210982	0.875001908024	0.356016272681	0.639618038503	1.78793455728	0.135974661297	2.3928510568	0.0876922175561	0.0679564973919	0.178689699701	0	0.0939788634663	0.0220358936396	0.497078908446	84.8586627764	0.0980538277358	7.36246870607	0.361015006501	0	0.115709711775	6.54081287397	16.818303255	1.21273473208	0.0455020920096	0.844017164542	0.257316025585	0.0106536848026	0.817331327722	172.723570921	10.660048413	0	0.415731455395	43.4271330986	0	43.8894842609	0.119437324543	0.627020113458	9.52648153671	0.810771628395
TCGA-C8-A132	383	Alive	T2	N1	M0	II	50~60	FEMALE	NA	17.4319994794	2.91541369194	113.4067152	0.200265142866	1.41148747551	3.2548194966	0.112660500912	7.4548606466	0.506000941395	69.6971798462	47.6484551357	0.705408363667	4.89438937921	0.22604682578	3.94796131446	42.6986948239	0.105508517044	270.876811648	0.194722580586	0.202696933886	0	126.273352811	12.2149748642	4.91000874425	0.750640334496	1.6711268752	1.15923202979	0.0598975564497	0.241854296114	205.892159433	48.3870910548	7.93451813568	0.48137465451	29.6279723306	0.485178831111	21.4843145151	0.75986105654	6.25418170129	9.42444975528	0.617087338412
TCGA-AR-A0U2	2551	Dead	T2	N2	M0	III	40~50	FEMALE	1+	6.08451547586	0.776670906974	0.0388760998922	0.383383641421	0.52713088825	4.47079556866	0.0579966499299	1.41332079291	2.86366413946	7.31875638378	0.0816596783084	0.317745850539	0.712611102135	0.321128019256	0.683677335556	73.473439921	0.0190102047063	117.587580063	0.419065149981	0.091303297461	0.0308457086017	174.490746259	22.7646605257	1.37302685482	0.0333571546048	8.07341230397	1.52298790303	0.00568008427148	0.217882868941	183.21653971	3.9677104098	0	0.279471794098	16.529441325	0.631352588826	87.0390637686	0.0530656826824	3.77246596336	5.91186491976	0.794781978163
TCGA-AN-A0XN	10	Alive	T2	N2	M0	III	60~70	FEMALE	NA	17.3514862732	10.8922210692	2.45592223211	0.218062888842	3.2787789981	5.06502238655	0.0560789679654	4.59006920781	0.195900340179	0.0934225588781	0.736955977658	0.117043603594	0.258393126263	0.131272433835	0.287206996513	19.3715297923	0	7.0449102354	0.169622203196	0.117712424186	0.0795354217476	69.1677270294	10.6091062658	3.16276835993	0.707637319436	2.15424218005	1.83260586259	0.0146460534893	0.0468174414378	125.560844544	16.4520888167	0	0.0621220573964	21.967062146	0.250451966354	13.1231620731	3.29074835799	3.77828478213	7.52148152625	0.793028866476
TCGA-D8-A140	403	Alive	T2	N1	M0	II	60~70	FEMALE	3+	5.63094839237	1.91568655087	38.3608792079	0.261581360275	1.45384964818	3.17466773179	0.324340201671	9.29825128309	0.188835963958	38.4979316474	71.5792978557	0.169234328713	0.415125322	0.097337391678	2.98807073722	22.5368460062	0.0354375274878	966.666485608	0.64796602182	0.17020138202	0.0383336445991	68.857265464	30.7135542184	4.02714053149	0.316563587739	1.68180629779	1.41501867645	0.0282358022074	0.13538746297	252.813948267	4.13128634209	29.7852418535	0.131740112742	149.751792694	0.422485700049	104.045133336	0.164869046017	4.97936948925	12.0231583091	0.388782977847
TCGA-OL-A5D7	1780	Alive	T2	N0	MX	II	70~100	FEMALE	NA	132.576277287	0.504979404236	24.8623586963	0.309288786214	0.974590967407	1.58537710438	0.397697105323	98.9084247849	0.421844040028	17.6267292985	20.6694093513	1.31059273345	1.17341431633	0.384440535146	11.4666782694	67.6384733781	0.0274437026874	272.403579189	0.0844151220814	0.922657284349	0.222648958578	77.6203747151	23.4302697874	0.340423420791	0.118199595167	10.2984526044	1.01555817288	0.110699194265	0.366965965366	106.546243597	27.7493822516	9.10517056924	0.598224716933	20.1313073904	1.12177177428	4.01430023596	0.0766072139114	7.85555033636	13.9937944094	0.0976486079481
TCGA-AC-A3BB	987	Alive	T3	N2	MX	III	40~50	FEMALE	NA	16.0269390583	2.54914898079	48.1031594052	0.12896399797	1.74270568037	3.30686883786	0.186556019296	11.2324316903	0.75195586417	3.1855533121	53.0014019886	0.827400678383	9.61066842494	0.159563314216	9.47205301497	60.5951100543	0.173257012963	279.04493467	3.68347150938	1.02792366632	0.0661469540746	83.3099887537	14.0520668435	10.3175707204	0.695817247398	0.808885883623	0.697257649949	0.0334967422962	0.0389365025121	83.44202686	40.7030176597	5.86096827288	0.0929967128758	55.3168922438	1.09353581523	11.1981715567	1.22331223436	7.51686187471	14.6228326074	1.09922603996
TCGA-D8-A4Z1	659	Alive	T1	N0	M0	I	60~70	FEMALE	1+	5.69970100923	0.829381519658	9.61668634931	0.820763691244	0.966327775254	4.48401338823	0.568912548094	9.81005453789	0.279163601412	2.65784186178	38.1245149684	1.00669974852	1.74757248223	0.120257345524	5.03230738194	32.9014244522	1.41075244125	43.129524757	0.34083305817	0.0778809475776	0.0526222618768	28.1391280831	10.0703528567	28.2251232295	2.38491001929	17.7244069969	1.87853393866	0.121126607057	0.12390150751	84.262960605	99.2002036134	6.45592065446	0.197285874443	40.3028771373	0.248556215673	21.0859105608	1.66573664032	4.61243608287	17.2734031376	1.16115660696
TCGA-A2-A0CM	754	Dead	T2	N0	M0	II	40~50	FEMALE	0	74.2054216931	1.98295504797	4.97157793801	0.174308078961	1.24112965224	3.68978890869	0.0611271773356	16.7761013589	1.00197296144	1.52748638149	87.2915530864	0.765478970725	0.422480379661	0.385241050626	3.6703735263	53.3591666431	0.0133575549125	233.094421816	0.164348031531	0.898161992317	0.95364690304	169.143658644	58.7466559684	0.513113254359	0.813953978614	0.432434589384	1.1618556675	0.858091132013	0.459287382435	149.637177211	29.4238471476	5.31806442819	0.162514232627	12.6663870711	0.614244523621	6.19318895435	0.387781663903	8.8609139743	9.63074187096	0.231699415931
TCGA-BH-A0C3	2709	Alive	T1	N0	M0	I	40~50	FEMALE	NA	9.83613082164	8.28063091196	5.24383884325	0.304194462184	1.34947403472	5.11312020902	0.142235127179	4.8155378203	0.730970978209	0.844138064871	15.1202361368	0.500954542386	3.98684565889	0.0864392151567	2.28897690905	46.8108081339	0.244765415911	76.7176099196	0.352540542044	0.16793904659	0.0378241095924	194.340575277	19.0529859046	7.63940771326	0.557778196115	0.450364599988	2.37148211137	0.0661686609684	0.979644438443	123.093247883	31.06590585	2.57801168011	0.141806191331	33.805127998	0.595528534008	22.7822264254	3.006281837	6.08013897042	12.0889830452	1.08345383058
TCGA-A1-A0SE	1321	Alive	T1	N0	M0	I	50~60	FEMALE	1+	7.26371574046	2.62749376789	12.7010695743	0.270823208073	0.506601188832	3.3577460237	0.286221678522	5.30308279156	0.334567388522	1.18012897518	24.099524011	0.134410350738	1.97822063246	0.13915424547	0.955347416012	46.7817503606	0.0844362465074	62.9125781358	0.466535225738	0	0.0913367634356	11.9622164303	20.4942663358	3.74655388183	0.188567339657	1.03854193554	0.814847287565	0.0420480300921	0.286742081574	156.904726014	61.1251366845	1.66008573543	0.15219121338	30.0072530609	0.335549244395	27.1847794903	0.843275035648	1.85213138976	8.01230955976	0.58418151293
TCGA-AR-A1AR	524	Dead	T1	N2	M0	III	50~60	FEMALE	NA	28.3763014161	2.49542568777	2.53756970254	0.290460224957	3.82306116956	11.8006664896	0.19580846381	11.255284686	0.526166610873	0.0271832863592	4.16612806476	0.783295663469	5.00397891383	0.646402559453	1.55611245519	35.5425545645	0.0213941034225	13.8041670548	0.266883665069	0.2740075265	0.485993079097	233.39569668	19.1458983858	0.993040845267	1.69499578988	0.379817328745	2.55554148751	0.0298310718062	0.108980266222	146.50597591	9.29257907616	1.57734595847	1.88710702245	18.063616233	1.09311513232	1.1846733359	0.549425586598	9.41377797501	8.54705855815	0.799294345725
TCGA-A2-A0D3	1873	Alive	T1	N0	M0	I	40~50	FEMALE	1+	9.14201315639	1.55762543734	4.97089053744	0.285357005755	0.47807441743	3.04606601056	0.955935066347	21.2690515672	0.0583804639176	0.325739159899	8.02139617776	0.226721858453	0.934315248882	0.0704171419194	1.65751118672	76.8578807475	0.0094950736675	37.0355553922	0.204443791117	0.273620894315	0.123252655097	29.5427321409	24.5302882401	2.12005715543	0.0605853817994	1.41796704913	0.795706423504	0.0340445478174	0.761785444401	135.598835768	15.2113629166	2.94022452225	0.105894696734	10.9123789447	0.194057371855	20.9212600424	0.333961071607	1.7940526974	8.88436365099	0.228047576953
TCGA-AR-A24Q	3172	Alive	T3	N0	M0	II	40~50	FEMALE	NA	12.4806725596	7.31445222516	3.75665822992	0.0375729815905	1.31927458819	4.98045191844	0.0845477323947	9.1850464284	0.350525409088	25.2320889274	8.36707734376	0.756262995933	1.27073263818	0.195738657771	3.05879294817	27.5941391488	0	1291.43790688	0.215139409151	0.114087674815	0.128477111278	210.428377992	12.5716147435	2.61071851279	1.29843567402	0.978490618884	5.90547632137	0.73577695246	0.121002079349	115.422285351	2.99256820404	8.7567294266	0.377310464557	18.3147216292	0.323652978199	34.4150550933	1.6886440964	4.38050441505	4.49242327967	0.267648467618
TCGA-AR-A1AV	1864	Alive	T2	N1	M0	II	60~70	MALE	1+	3.45638515131	4.76653585395	0	0.159744501182	0.446263519046	3.43288181226	0.205406495621	1.76722747562	0.072444481859	0	0.313314890999	0.120574196471	0.0887291647896	0.13176474281	0.163238912145	60.7395234329	0.00841604544074	0.24497614521	0.418510253562	0.0808421279194	0.0273115297025	49.0747004701	21.0516772675	1.65350150951	0.209431589694	0.125975773989	0.401336307187	0.0176024896376	0.803827976471	128.497513668	18.7049151679	0	0.0426639698006	20.5718321681	0.043001131872	34.7227980477	0.615511717885	1.99636103918	12.994360492	0.348116320118
TCGA-A2-A0CL	3015	Alive	T3	N2	M0	III	0~40	FEMALE	1+	28.6885007574	0.992460494817	52.0164092581	0.633588590144	2.26797929934	5.95462979295	0.627994861477	16.3802632907	1.29984345377	27.2714571866	284.352742322	2.92250987055	1.87692341234	0.275059752523	14.5765800005	32.044561776	0.0890139829699	753.668484852	0.165421723689	1.28256433176	0.0361082300609	323.68420433	13.0167767644	4.19405558381	1.13594614061	10.3106680809	2.35587148654	0.0764652422584	0.297564641366	108.717367185	4.29942391695	26.0872460024	0.135373195452	31.9219597191	3.06996781539	4.87227761497	1.34798462578	25.3110421141	13.3576780689	0.772015836688
TCGA-AN-A0FS	210	Alive	T1	N0	M0	I	50~60	FEMALE	1+	5.67551224454	3.63513538827	3.44690557709	0.463171623662	1.01799565495	4.09441537726	0.555619888349	2.69946919739	0.193216124807	1.47009151731	8.48787933122	0.0341072369074	1.23822342434	0.0647368731889	1.25252268458	29.1273308146	0.371385404136	25.12891283	0.157440420198	0.0686042708079	0.0231771185162	25.5564520718	20.2286120053	3.57800422138	2.15096328288	6.64057802493	1.70836000024	0.311560454878	0.436572632414	99.6958395999	24.5553793123	0.631881441652	0.123098736824	27.3919772139	0.182458167042	24.9944214698	13.9236366293	1.79132791713	7.97487930221	0.887843999443
TCGA-E2-A1LL	1309	Alive	T3	N2	MX	III	70~100	FEMALE	1+	2.1047311004	3.20898546455	3.51708785043	0.0996677974794	0.219981412685	3.32811386392	0	1.7669785814	0.0729270290606	0.67817176004	3.82121481488	0	0.243149387136	0.0122170647948	1.12631939666	65.1238369511	0.103783274997	17.1007174492	0.136813241618	0.0712080348042	0.625475981388	8.59017562717	14.2328108334	1.83910301744	59.3909337162	1.09414706616	0.761692724208	0.0177197384866	0	132.772755084	212.512972326	0	0.586242264823	5.85294894269	0.15150645703	23.5077705838	0.132436066059	0.875419487131	7.48089135758	0.425326467973
TCGA-EW-A423	533	Alive	T2	N0	MX	II	70~100	FEMALE	NA	10.6112063064	3.85992716198	3.60534182797	0.105629013587	1.60050346917	1.59532885802	0.108657939929	2.19814975792	0.27373136842	0.576983516619	1.52991119849	0.170086718468	0.177316885595	0.11739318608	1.10098441224	88.5247245472	0.151368073069	14.1576944706	0.566022040844	0.0427646606435	0	18.7010539798	16.9246305188	3.86928053097	0.0482918449096	2.52921662452	0.389504890043	0.00798131775252	0.0340173436937	143.47745366	33.4511489799	0.393885032243	0.0812476966387	112.355870628	0.181977279334	13.0862900586	1.04390652849	2.92815143548	23.8867748285	0.213851590465
TCGA-A7-A13D	965	Alive	T2	N0	M0	II	40~50	FEMALE	2+	11.8088711161	15.5907606122	1.67170820685	0.509743499151	0.642387878112	9.39022317241	0.335718589355	1.71295172205	0.657263251435	0	1.26051749734	0.450440607309	1.06808309394	2.15033869005	0.203275761247	8.95037898278	0.157203146711	15.1004851212	0.499665335667	0.302009702424	0.918272743857	5.81248832046	14.4332744046	2.32743730445	6.3594565352	2.30932041044	5.01369462115	0.798505923135	0.840822466976	76.223616228	88.4999908194	11.1266732472	0.765042672003	5.96528869454	0.963860752417	11.4905201572	1.49199412938	1.39635671058	6.55476542985	1.12569432012
TCGA-A2-A25C	523	Alive	T2	N1	M0	II	50~60	FEMALE	1+	3.2725467936	3.48173574535	3.7834648299	0.182898617394	0.493159896401	4.49903194974	0.434920207524	2.04240539438	0.280486945833	3.81590157991	17.1826658736	0.272319357211	1.82583645216	0.208837502698	1.49007566228	31.5586770582	0.0570234466022	74.3244535575	0.341056671835	0.182583645216	0.0616836639242	46.9561180173	17.6641522593	2.50485695928	0.438641989439	0.0838117788835	1.00391769018	0.0492212101986	0.629360292221	247.046293981	88.029212169	3.36338293818	0.211986439711	18.1467929195	0.291356880663	33.1308199316	0.856018750679	2.59436265378	9.88961047952	0.584739482021
TCGA-A2-A3XT	2770	Alive	T2	N1	M0	II	40~50	FEMALE	NA	57.9351738194	3.02839297353	16.8668820479	0.235364970046	1.75590772067	2.64299713893	0.272378354174	10.2205859018	0.345048637192	0.777870933073	7.84066072105	0.162424754491	3.04792598532	0.392367250065	18.5264173815	41.5574487431	0.0255087062377	94.0207293139	0.828222596856	0.163352895945	0.193153762097	275.325796197	36.792818389	1.06834582625	0.135636538197	2.99838316719	3.43521167725	1.34397390172	0.0324849508982	144.322668834	64.6559532777	1.50456614686	0.0775876993709	32.2277491782	0.434449191344	6.47111572027	0.351281966538	8.93445292785	19.3138932634	0.198545406998
TCGA-A2-A0CU	158	Dead	T2	N0	M0	II	70~100	FEMALE	2+	5.96136107202	1.70750280538	0.199935699535	0.618573116982	0.489878626447	4.83365523769	0.477233088982	2.03630662463	0.0721348112735	0.037266926308	1.53987955298	0.186758119339	1.04220140743	0.0241686977968	1.64347145018	41.5857186992	0.107544235288	5.51381114238	0.345835712298	0.046956327148	0.095181744219	23.6085978161	8.66710998528	1.75261892331	0.988765324933	0.639827361015	0.73476936762	0.0116848307869	0.0373516238677	99.3214916024	3.94322847946	0.43249248689	0.0892113573681	23.0432577403	0.149860618558	46.7615013181	96.4959540609	1.71174027035	9.85403448868	3.78961600432
TCGA-A2-A0CV	3011	Alive	T2	N1	M0	II	40~50	FEMALE	1+	11.6430758872	1.57985012448	10.3921406503	0.180663877205	2.20890273295	2.54901897613	0.476837703982	5.69517207305	0.315405338158	0.549947828141	32.2267553533	0.22966571232	3.55856484892	2.04747733075	2.76599961735	52.7269017649	0.128244823695	42.170999367	0.406800383396	0.0769926959397	0.130055229628	22.2041435612	14.5798882305	14.0157496358	1.62380211355	0.128347732929	1.03251987085	0.311337332497	0.122488379904	161.605217359	25.9753462015	3.19114463434	0.0812649082596	22.9469783747	0.32762849336	19.8929144341	23.0946124727	4.47752269606	9.28419601231	0.557914396097
TCGA-LL-A5YN	447	Alive	T2	N0	M0	II	40~50	FEMALE	2+	50.1616402179	0.558053609423	17.8527369211	0.0428834421104	2.15309426285	1.33562939752	0.289492419891	23.6872907121	0.800135387322	9.61092327339	11.7235623399	0.51789066026	6.98701267082	1.0723383083	38.880641319	77.8465053915	0.135557341174	677.40098362	3.28708155576	1.10680632536	0.351925699636	77.8045576286	14.8710009887	2.26732802273	0.0475724197316	3.57214787988	0.622299360584	0.0202516788584	0.25894533013	138.378430117	85.5666595589	2.99831434887	0.329850746221	55.2669878719	2.49343102083	6.35592037499	0.227039412668	9.47958200612	17.2964622639	0.241166175964
TCGA-AN-A049	19	Alive	T2	N0	M0	II	60~70	FEMALE	0	8.40965735563	2.96589822129	2.55133622677	0.0651584250935	0.881745945825	2.59714435197	0.143628968148	2.23765640492	0.274991160852	0.672955454501	6.53878829692	0.112414149786	0.785880662476	0.0872862810103	1.18899581504	60.9394885666	0.0941577173698	24.4099296678	0.530976014603	0.113056516356	0.0381947690392	33.8272275129	12.088259695	2.35007386118	0.0713442620771	0.565399641748	0.697462660477	0.0422002638372	0.629519238801	125.330747699	31.3703379067	0.520655009535	0.119329857433	27.5746279289	0.420955114092	15.8261548046	0.657087026314	3.01547351582	9.09643416334	0.342878771989
TCGA-B6-A0I8	749	Dead	T1	NX	M0	X	40~50	FEMALE	NA	1.75881667993	0.503480458967	2.00191931211	0.981341744042	0.524259566257	3.83881250314	0.0392964388804	2.91914255144	0.0105595405136	1.34201942668	3.09846060842	0	0.0905324229538	0.608529755813	0.693985186639	46.794603786	0.154567551385	36.2434514788	0.303753443081	0.082485096469	0	11.8490495721	17.1890977828	2.30559687048	0.0273958851434	1.24351108365	2.92978401692	0.0307889624218	0.0656131449186	150.190964686	20.9257493056	0	0.200242770379	33.760974064	0	6.42832996984	0.162997782793	1.52990454584	6.48749607103	0.257800026998
TCGA-B6-A0RG	2082	Alive	T3	N0	M0	II	0~40	FEMALE	NA	13.8413777922	3.89666407382	1.57931857909	0.114520101624	0.513220591443	1.6539896195	0.589019905631	6.27686588064	0.237417679592	0.683373758347	2.33006182918	0	0.355405639426	0.0681827663872	0.367793576377	47.186763819	0	22.0782291158	0.268655486954	0	1.20833551242	14.8896628501	13.485467938	3.18402644842	0.400374794462	0.62407916221	0.533124346303	0.0164821475803	0	207.327068509	18.6312841171	0	0.195747869724	33.4260579486	0	26.9488737536	0.169381299427	0.66912409408	9.88826282466	0.254546589158
TCGA-OL-A66L	1301	Alive	T1	N0	MX	I	70~100	FEMALE	NA	23.1372101458	1.47829382495	8.12681939181	0.0425996221021	1.08598113469	0.902076568182	0.109552930161	6.69122322203	0.412139138387	0.547516231462	4.52470398437	0.114325122195	2.94456900091	0.887700948805	12.9433626805	122.147737139	0.945613622244	93.5506142758	1.98205384157	0.287446021518	0.582660854428	14.4065208404	8.80638029815	2.80672120987	0.989067445457	2.74171955914	0.336393823502	0.0929882259442	0	156.831634042	37.7441705436	0.529505829112	0.0606791963397	76.6853359298	0.0611587279825	6.44492748964	0.387589122339	3.48157360516	12.9853623511	0.537701646284
TCGA-E9-A229	1148	Alive	T1	N0	M0	I	0~40	FEMALE	NA	11.2789186275	2.84547607628	9.01608742536	0.460065779978	2.43519811755	4.35773463054	0.163460901409	3.95731636597	0.291783431598	1.1378721446	37.9425412525	0.365531480017	0.41245196686	0.365818171374	0.872214346934	29.9972192421	0.0306167949949	79.9574003146	0.341385667705	0.1102860694	0.0248392048197	41.2259830851	11.6196497292	2.13475256923	0.146517837502	0.402334421741	1.19819333285	0.105202376901	0.116970073606	164.660483026	12.888296533	4.40176855937	0.100884924762	27.8146594152	0.782170704961	24.5047498638	1.81612452377	4.89280744663	11.4191321968	0.285964672606
TCGA-E2-A574	1179	Alive	T2	N0	M0	II	40~50	FEMALE	2+	88.9071236637	1.47893410876	0.20309180383	0.0539977678849	0.353280117594	2.15866304862	0.0946809566403	13.9986785314	0	0.804423148163	0.497696013304	0	0.159961331902	0.562609096271	0.22071587623	84.669058443	0	6.59454912371	0.0763684642032	0	0.483421224174	2.25948266616	11.0564613774	0.789802802219	3.42184057256	3.13296128837	0.561986163272	0.0148366035148	0	277.97328467	2332.9439187	0	0.151032686443	16.4521151582	0	2.76814624736	0.0485133775837	0.216707763189	10.2258732257	0.00828192201754
TCGA-C8-A27B	439	Alive	T3	N0	M0	II	40~50	FEMALE	NA	48.6921477314	4.87441249418	33.4070162245	0.11348279749	3.9967258661	2.58720981888	0.336741150446	6.10129035025	0.542924283528	8.21836758147	37.3196009278	1.01908841723	1.75846932751	0.83676874502	1.19533394721	21.852702412	0.00735849192527	250.0966806	0.165984597975	0.17670892752	0.334314187199	384.082463771	16.6949973826	0.212000236777	9.33180092662	0.30482198514	4.43169253736	0.0483703783115	0.0562255678472	175.377359068	132.516871065	5.85929601776	0.0671451292747	8.32052172738	0.563964662297	17.5788037113	0.0123244353302	5.17416045714	10.7569896377	0.39601127559
TCGA-E2-A1IF	1138	Alive	T1	N0	M0	I	70~100	FEMALE	1+	18.8038222589	3.01789306219	5.63464146741	0.0348655867229	0.522747319237	2.6743733445	0.13449510813	7.40567662239	0.636982409516	2.73069291251	7.89041786408	0.052632673707	1.04575804372	0.317860068662	2.34255884668	90.5870303235	0.0881699043182	149.536944955	0.384207282053	0.0529334318424	0	16.4261681352	15.9987324216	6.51367236157	1.15330384808	1.21618642844	0.59284322447	0.0724471072142	0.126318416897	110.281936367	157.010683696	0	0.134089513714	33.2574929969	0.225248646138	8.07363162631	0.916797897902	1.93811702569	10.9469744547	0.372543798653
TCGA-C8-A26Z	470	Alive	T2	N0	M0	II	50~60	FEMALE	1+	2.40036925429	1.46785180655	1.69453609311	0.432519276046	0.586509076175	2.65825047254	0.568792106028	0.926411234646	0.122274352761	1.86352860417	29.9700791885	0.118713806978	0.630934240105	0.0341399183465	0.535734103284	43.310594701	0.0497171446236	24.6623223131	0.169918715284	0	0.0268901287363	20.0092435719	18.1803434731	3.23608393357	0.729631414911	1.55472721545	0.826114226594	0.027234261205	1.89942091164	239.113797991	2.12675652411	0	0.0504068275708	328.570231719	0	36.5400084356	0.272937932394	1.08488610408	4.16042261399	0.353801381611
TCGA-BH-A0B8	1569	Alive	T1	N0	M0	I	60~70	FEMALE	2+	2.52877672168	5.59761019964	10.1556057408	0.189397359427	0.518116281298	2.90694015919	0.24994427056	4.22750232221	0.0309986591815	0.57653288573	2.09349207144	0	0.369121664644	0.0934746333114	0.325962823855	25.9846260589	0.0630207720125	15.4550122436	0.31661835742	0.121071906003	2.04513354735	26.9409013061	14.4512043639	1.98712399879	0.751960167766	0.548446457615	1.55953693885	0.0188300600343	0.144460796936	122.833016806	7.89201937623	0.557567988173	0.0766740056113	40.0091441118	0.0643999500018	8.00043405815	0.443313770736	1.30076490338	7.21685445906	0.70354325588
TCGA-BH-A0B1	1148	Alive	T2	N1	M0	II	60~70	FEMALE	1+	2.58119457766	1.32746031687	1.56835911267	0.113725404959	0.415055766042	2.49910808647	0.190103056692	2.13269305672	0.294712689881	1.35204291533	2.60803158238	0	0.741172635719	0.118491837373	1.91364317357	34.8055686749	0.00958649011463	52.1466674775	0.594663518086	0.046042542522	1.05773408496	25.2777212616	12.4061989576	4.61083019257	0.642271185304	0.37041888113	0.510790442609	0.0200505206503	0.0732494994668	245.444215503	16.0878514768	0.424076049544	0.165231078411	34.7205787048	0.146944284645	17.9877433223	0.465624516703	1.41755903672	3.7402342973	1.05528118692
TCGA-AC-A2FE	2636	Dead	T3	N3	MX	III	60~70	FEMALE	NA	20.8771997915	3.15387854263	6.30550094259	0.185067946558	1.18523853554	4.29747132804	0.335955520794	8.57749907872	0.868909100264	3.4279905918	18.7634306158	0.657356150417	4.60091280823	0.491513356913	3.04069357783	38.9880641742	0.100943208979	127.347624518	0.541014068697	0.484815812269	0.655156503067	104.282621957	13.3328117544	7.33292964848	0.919292219818	0.338610791528	1.46686048737	0.0438704803786	1.05176984067	112.28205316	46.7178751375	0.405946254293	0.279118654942	54.1146882891	1.26596005138	8.27993330485	0.727494516162	11.9935171752	11.9207828745	1.21015913404
TCGA-AN-A0AR	10	Alive	T2	N0	M0	II	50~60	FEMALE	0	3.7628717408	2.49563758879	0.875301849946	0.0441531785251	0.706131415086	6.17737820271	0.227096384646	8.32757343946	3.12367588402	1.63151501282	0.399691571359	0	0.392394066711	0.536710021802	1.06781702689	60.276646729	0.0186094747085	11.07076442	0.324368989781	0.0893786485286	0.0301954893678	18.3545438943	14.9843423158	1.54141468362	0.0296854497865	2.77908554081	1.64470506503	0.0361422725564	0.284386608955	92.1764742659	17.7932494093	0	0.933947578865	47.8083670853	0.0475418343237	8.36423772817	0.0207788289505	0.862323781429	12.4081660631	0.0806997322672
TCGA-E2-A1BD	1133	Alive	T2	N0	M0	II	50~60	FEMALE	2+	7.37176503203	6.10067996656	0.231734928988	0.221247983101	0.52541477397	2.94077991785	0.172854910733	7.23889025662	0.0435456546333	0.053992662026	1.17634097896	0.0676442157769	0.306968037031	0.0233438862289	0.641059029517	93.1310915642	0.0920701759058	18.9661496426	0.744313298332	0	0.0229833628895	13.4779182582	16.1747578396	7.12735912199	0.0903805805788	0.394462852822	0.528667767633	0.0402065868393	0.108230745243	99.1207285757	73.4498146451	0	0.0789862495441	20.1675401854	0.0723731427157	17.2830295319	0.521923088984	1.23453792948	10.471040962	0.874121841129
TCGA-B6-A0IH	2965	Dead	T3	N1	M0	III	70~100	FEMALE	NA	11.9221398166	0.679496757132	26.2518011299	0.407494145202	1.46452521447	4.62554116369	0.269472275539	6.75057465947	0.506878598758	8.75387714143	24.4935914368	0.421815976767	5.08726725058	1.31011079843	5.55607351962	28.5209725837	0.147213190385	153.728489311	0.4075367534	0.141408784592	0.334412666266	67.9688056894	17.7486567434	16.2051235711	0.220741554996	0.635446391728	1.8252419904	0.22872732666	0.393694911649	95.7527573122	55.8042720404	4.5585726612	0.14925535165	33.0487544676	0.601739508903	9.20324253561	0.77255878663	4.20252741015	8.64831740702	2.46843353975
TCGA-B6-A0RU	8605	Alive	T1	N0	M0	I	40~50	FEMALE	NA	3.34012096275	12.0996223208	5.34300425041	0.151693654968	0.511931603889	4.59993464178	0.237228280498	7.08432096312	0.305984567794	1.34368393253	2.40493705552	0	2.48976728675	0.555315742879	1.99420783641	31.4016662699	0.114046449185	15.4290124285	0.201975632289	0	0	11.3225131374	13.4670764948	4.55518956582	1.1742402178	2.6599108371	2.64609581751	3.28989157656	0.0396099341075	165.585966429	82.1121909202	0	0.262792083946	28.3414631333	0.211895088234	5.42499815572	1.07661142722	1.34412452026	9.54661987849	0.705527388309
TCGA-GM-A5PX	551	Alive	T2	N1	M0	II	60~70	FEMALE	1+	17.862838954	5.51078674582	3.16975504332	0.0707219653007	0.79752805176	1.72018519728	0.654749345539	7.21317248278	0.674440254899	0.772617425002	6.72639383023	0.170817655962	1.4385981265	1.01195505467	4.27832529087	45.7446433757	1.41883997084	107.457862557	0.281171036428	0.343587513707	0	25.5986332137	16.877381719	5.47223706171	0.213016868117	2.05448114688	0.865748349778	0.0605624394643	0.227756874616	103.796113172	9.28147478302	0	0.0725305366691	33.1689982978	0.243679087735	8.08439961959	1.37123102725	2.44257769747	10.8631925042	0.596585013547
TCGA-E9-A54Y	725	Alive	T2	N2	M0	III	60~70	FEMALE	1+	8.79415397535	3.31681361924	0.227737549938	0.0275229748955	0.396151626533	1.29195124737	0.488385449084	3.76043748478	0.0684712019199	0.742858198607	0.159455081813	0	0.146759790457	0.0114706045373	3.26250463667	147.050465023	0.0278406106557	44.6221413391	0.171271972597	0	0	1.40612444736	15.4043548459	0.25622507255	0	0.891614437591	0.0690370903237	0.00415926648705	0	64.1624496782	0.471141609184	0	0.127020687156	118.278672771	0.142249442286	7.99574753944	0.481833962763	0.518174224517	10.2990549441	0.0371478236636
TCGA-E2-A15M	336	Dead	T2	N0	M0	II	60~70	FEMALE	NA	13.5754877938	4.54438196976	49.2516521613	0.386278648605	3.07468885314	5.47066985676	0.620867564738	8.76116779003	0.779364302865	0.775732490182	16.8010177865	1.88820340224	4.90414296232	0.134156089479	4.70854703608	28.2179928556	0.215137707866	154.504755704	28.2823691132	0.418895544698	0.188691686801	318.875921982	12.0608269366	3.74589604757	1.29111095956	0.25705676761	1.63483025577	0.043433297975	0.222141576734	205.374079041	57.2514005917	6.43041406335	0.0943230820391	26.9031388968	1.93107875216	10.5910999786	0.876466931784	9.48165928501	8.94876662667	1.82191945908
TCGA-E9-A1NE	1088	Alive	T2	N1	M0	II	0~40	FEMALE	NA	15.1168244342	1.6795482974	7.89796349	0.304223050812	1.49516495299	5.12224874858	0.211239014537	15.390661601	2.19483912105	2.02345580592	79.820318241	1.76352571227	2.59551658838	0.519836664206	6.31082197998	30.5574584526	0.330814063813	234.940814335	0.236642669534	0.406450687972	0.699055237298	261.297059343	16.449519006	4.29442228911	4.16520965028	2.9807199966	1.42248935835	0.199987451907	0.852370760932	182.955533143	37.4305373494	3.40329523421	0.0624005881303	49.6350995903	2.27989747605	15.5153884278	0.743050908991	15.355888469	9.98628222128	1.18734888102
TCGA-BH-A42V	635	Alive	T1	N1	M0	I	40~50	FEMALE	NA	11.2430197566	2.17636982511	5.74314433554	0.501421292621	1.4821076128	3.11817012116	0.194723009562	12.2047193286	0.387204876463	2.27073816441	13.7451223949	0.568974733242	6.63941685731	0.210377212291	6.65762962589	46.4855151688	0.87655085954	133.054934897	0.484271789684	0.449606156554	0.138085428917	57.3766875472	11.0323697203	6.7833505518	1.35752993317	5.37387655633	1.12224521537	0.0813687902498	0.0975385256986	92.9867278327	22.6346113439	2.63525139607	0.189821658376	46.8216088311	0.565268862205	13.865118155	0.612895684562	4.46341536963	17.482337023	0.961406326417
TCGA-BH-A1EV	365	Dead	T3	N1	M0	III	40~50	FEMALE	NA	2.77953728586	6.06144269014	1.15086533312	0.0834519498784	1.13663325619	4.11386137977	0	1.42581524281	0.0370732823632	0.2681437936	2.07206175089	0	0.0117721665483	0.852933861114	0.341109845128	39.5942655639	0	23.2919449805	2.41623808158	0	0.0652241660109	33.0487225612	16.2092464605	3.7678639086	0.128244896541	2.1304354792	0.440888520607	0.0090080300374	0.307146527215	138.431446897	3.3445989289	0.444554184127	0.224153979451	14.7029931168	0	22.5315816866	1.01549109214	1.40345511519	8.49766012138	0.257005130921
TCGA-E9-A1RD	34	Alive	T2	N0	M0	II	60~70	FEMALE	NA	3.20264898066	7.91363202731	7.8776584059	0.522182736391	0.855344732335	4.74303871459	0.178062894177	2.05781521699	0.0807437721493	0.389335931316	1.10731914367	0.104523424742	0.299123947231	0.0480944385743	0.324290625483	33.4593220256	0.01459141206	14.0426391591	0.564768635957	0.0350402338184	0	9.74035071024	14.5761246304	2.11651019553	0.158276250689	1.14793228206	0.723654121525	0.00871957471486	0.111491653059	191.470085199	64.4070069599	1.93643397418	0.103556782696	19.8405982454	0.111830533463	23.4469199489	1.90213424697	2.75511062636	9.21118917792	0.806356485344
TCGA-C8-A3M8	394	Alive	T1	N0	M0	I	60~70	FEMALE	3+	5.64188906151	3.86087944861	0.0595681701103	0.296600722804	0.449903020583	1.91546607676	0.255489070804	2.74002521571	0.035819338574	0	2.77357315395	0.173881519285	0.136487904754	0.0600061713611	1.09465104141	46.493501469	0.160206839422	5.80267470071	2.1242074861	0.0349750255933	0.0472635480991	40.8319544824	16.2658461862	2.85269995705	0.239295819442	1.02665352617	0.398195124578	0.02828588099	0.612062947883	181.64988941	22.510771506	0	0.110747216143	52.5291694596	0	57.1639336802	1.58148446846	1.18897994763	13.8335443765	0.468014795444
TCGA-A2-A0D0	2048	Alive	T2	N0	M0	II	60~70	FEMALE	0	45.1567917471	1.37374013648	0.612184529202	0.22406854857	1.18582359101	3.55834402972	0.22831927541	7.22641408385	0.249793551497	0.0407528087953	0.489866812367	0.102113572038	1.39016776539	0.845740643705	10.6363067613	47.2504223199	0	12.6426327285	0.158947139885	0	1.04084876518	14.141224652	14.2662479496	0.329408028627	0.279693124247	6.23381259823	2.21879760373	0.935974525927	0	297.682255874	122.185399541	0	0.238470296099	10.7323737808	0.163878316219	5.89620651596	0.00596877737586	1.6385579171	17.7092946171	0.116500521929
TCGA-D8-A73X	767	Alive	T2	N0	M0	II	50~60	FEMALE	1+	7.88247119487	3.26436040686	6.44269035709	0.360626021176	1.98884804765	3.76068222421	0.67975491141	3.4759051726	0.216643618012	6.91297445897	13.2361673832	0.0989812252079	1.50534234072	0.153712020323	0.795656771864	45.4824160402	0.0621797583698	46.1158241635	0.488778285626	0	0.0336306865571	44.1936581484	17.609403286	4.56147707695	0.416589039706	3.29726978916	0.951489692838	0.0433504690566	0.11877747025	87.8019494703	14.8485123882	1.37531807657	0.157605810946	24.1543601614	0.158851327993	17.0634869097	1.45220677675	1.9048897489	12.3279778807	0.241986114809
TCGA-A2-A0EP	3603	Alive	T1	N0	M0	I	50~60	FEMALE	NA	33.9722757068	1.18333713187	4.29088576192	0.335342160022	5.63311468859	4.50053660637	0.240048191672	17.1026637519	1.62336418721	2.33274344993	13.6697971364	2.42154675172	17.7277122958	0.381815214673	19.4443138642	39.267137045	0.708149305473	181.890368819	8.9190621018	0.923766406173	0.822764919503	626.416597346	11.0878461471	2.91406911471	4.65796049283	0.961695104602	1.40081076523	0.0548563736982	0.367407093364	90.7148910144	144.891549034	6.18790894087	0.0886386232483	58.7146998377	2.14413866036	5.15876656076	0.805342682233	28.4656332629	17.1069689891	1.57675434697
TCGA-AR-A0TS	2558	Alive	T2	N1	M0	II	40~50	FEMALE	1+	14.3139739424	1.10487050852	99.9628481998	0.623900826079	2.06244451818	9.15386950159	0.295302730302	10.9042178166	0.499919223457	4.42753209242	53.664404312	1.8027728328	5.89617688405	0.167497445702	21.7548811551	41.6420810301	0.0967946486594	193.035367943	0.262998646935	0.464890869704	0.125646181001	177.839205712	20.8569198148	4.93441653895	0.636147878263	1.03779738567	3.20278474196	8.47397061645	0.443759466536	75.9871801617	80.6733862402	20.981258988	0.412177067832	19.9207910055	1.78043311802	16.684313528	0.54039124675	12.5438177855	10.5775885835	0.568275120527
TCGA-C8-A12L	363	Alive	T2	N0	M0	II	60~70	FEMALE	2+	6.06461433521	9.80925207116	15.0538529611	0.0617465194915	0.849139407302	5.79228669452	0.136108091448	4.32958827966	0.329168507921	4.29396337709	26.6061755269	0.479375018105	0.640205986239	0.137859482331	1.31602782748	46.1247371725	0.0111534143944	96.5040248089	0.165818175759	0.107136511983	1.77354361053	56.1084967022	21.8380738009	11.8402294932	23.5917893392	1.44431288674	1.79702270364	0.0199952608571	0.170444450882	125.551231681	540.068685573	3.4537428205	2.38601670987	8.5185465315	0.227950025496	2.43295606363	0.024907193088	1.9155478223	14.7820862909	0.443980849036
TCGA-E2-A14Y	2109	Alive	T2	N0	M0	II	0~40	FEMALE	2+	3.98165625288	5.85858558278	8.43814957923	0.0644073743094	0.274020246705	3.06472926451	0.0207044576671	8.84305421228	0.450651377781	1.6038677615	1.5547742657	0.0648190691736	0.143098823095	1.46516515575	0.416836475609	34.8003008397	0.0271461182024	65.3870076845	0.125249656079	0	26.207926347	15.0168586379	16.1994950468	0.483373434675	3.78467583851	0.784325502164	2.45268022151	0.0364996109389	0	245.46908116	547.897755605	0	0.412840392324	4.27019888441	0	4.53319878192	0.0530435690614	0.693409614764	6.0502136393	0.169032079845
TCGA-C8-A27A	747	Alive	T2	N1	M0	II	40~50	FEMALE	1+	1.5249663681	18.2569216347	2.19007609609	0.444362950387	0.374224272391	5.26904034659	0.287608086288	1.8062176216	0.0185483020389	2.81728098746	17.3860313068	0.216098257561	0.0176693581095	0.142935579511	0.457130929456	31.3976382763	0.00754179919309	384.476531643	0.607017083758	0.0362221841245	0	20.1593703312	15.5544749616	3.20490022354	0.151584581504	0.149644351477	1.55558922214	0.0540821803495	0.432196515122	206.366496785	3.63741228163	3.33625380094	0.344088902269	12.4043403362	0.0770684768607	36.1535418924	0.0884201439108	1.43467065557	5.19614263921	3.95142386944
TCGA-A2-A0T7	631	Alive	T2	N0	M0	II	50~60	FEMALE	1+	23.2718751809	1.78475328946	4.18448299776	0.305893579556	1.03789875302	3.53429535632	0.0888167676254	6.8306494046	0.66484952085	0.602411882262	14.7445344937	0.238334605333	0.282569065184	0.500346896946	0.719281616606	37.4821702947	0.0582249125064	27.3290347448	0.328343048843	0.119848258682	0.0269928510544	89.4977968765	17.6598906955	4.34013689298	0.878371656118	0.955510035046	1.1307266305	0.121779691693	0	140.825472764	52.2224711067	1.10386554049	0.134931694535	20.4825738367	0.212496912556	9.70449442814	0.612973491762	2.65424480449	7.06030639509	0.464288465192
TCGA-BH-A0HL	72	Alive	T2	N1	M0	II	50~60	FEMALE	2+	1.30490855058	5.44711064537	0	0.408253050483	0.48841502263	2.32335689358	0.14448156959	12.9385343039	0.0116473072193	0.108312033802	0.189868965557	0	0.0665722744342	0	0.321499277256	23.9585109502	0.0284149951853	1.86099767168	0.335043903279	0	0.0307371987816	4.81085950136	13.0745716105	0.685993402371	0.0604360181015	2.15632683902	3.19063702992	0.00283005136311	0.0361860658383	150.431620493	0.721292721743	0	0.259282546537	64.0575744352	0	52.0180388585	0.132197517177	0.459565246657	12.6425234482	5.615518279
TCGA-S3-AA12	574	Alive	T3	N1	MX	III	70~100	FEMALE	1+	2.91389549374	3.15159332002	0.821566493055	0.494920111472	1.0335535643	2.47620896179	1.20207003078	0.57876208099	0.0570025032883	0	8.98253927598	0	0.0543013393694	0.0127324218946	0.524477840352	65.1823625102	0	645.811588353	0.586180667646	0.0742118304715	0	22.5285913931	10.2919200469	0.451347838264	0.00985922970774	10.0260505694	0.237754067665	0	0	54.7233487172	0	17.0882504375	0.0156659473251	118.268547035	0	28.5044515034	7.522235357	1.69775995795	16.3522421077	0.134011309159
TCGA-A1-A0SB	259	Alive	T1	N0	M0	I	70~100	FEMALE	NA	0.825350376571	0.871086397185	0	0.722161722799	0.304847435395	6.70108993999	0.0364151866911	6.45567987071	0.0587118298955	0.181993359336	0.546910197391	0	0.167788999583	0.639318583991	0.115758276155	23.6461894904	0.0358086279598	2.69267447563	0.489533830236	0	0	2.50240869087	11.7864305352	5.72187381681	0.780656180052	0.473676441668	2.5879740686	0.72042003361	0	122.593838763	192.635237808	0	0.145221480339	43.3414372277	0.0609871363732	14.1384651213	0.0866296852435	0.321747193954	9.90944168233	0.130066625939
TCGA-BH-A0BM	1876	Alive	T2	N1	M0	II	50~60	FEMALE	0	9.86567096415	3.30172244601	14.5213283947	0.255266823645	0.577034699376	2.82051026306	0.196939975919	5.00988503732	0.297679023587	11.8725554757	24.8639235867	0.0770695502355	0.983052994781	0.186175854687	1.73465772299	34.5406893702	0.242074494493	188.959857263	0.777699688378	0.775099476654	0	11.2727761188	10.6926018644	8.71779344726	2.5949430192	0.651667814292	1.10410190978	0.0916176949831	0.123311280377	169.936904127	132.547212518	6.42516671437	0.0490865169172	21.6871830564	0	10.5027729071	2.06324221368	0.969466205528	6.12423571433	0.724957441453
TCGA-A2-A4S0	706	Alive	T2	N0	M0	II	70~100	FEMALE	1+	1.58441906942	9.57740863617	0	0.451569209092	0.349080638837	3.82381041745	0.564954345765	1.32243885106	0.0948822983774	0.235290887768	1.06061275815	0	0.415776215092	0.0254321768396	0.536276575088	30.0682003558	0.015431778927	0.336893771122	0.490494316357	0	0	13.2939351589	8.08493831571	0.740989870308	0.0443096191663	0.10206576665	1.65625632784	0.00461088168794	0.0589564099463	201.653169718	0.304674064823	0	0.0469375519476	53.3238334983	0.0788474783476	46.4492193415	207.655793269	1.7351984308	12.5165511575	0.411813526282
TCGA-A2-A0YM	965	Alive	T2	N0	M0	II	60~70	FEMALE	NA	64.5072895886	2.46579594954	0.951097764993	0.156664265009	2.16193196684	5.62696665979	0.0394133072607	20.6560681302	0.201227951091	0.0984885818624	14.7984547194	0.0822603496237	0.867660384603	0.0922606274211	7.16930585567	32.6889511075	0	41.5532280385	0.123628851158	0.124095613147	0.139747312102	326.235220037	24.5424112659	0.155082592007	5.16574387616	1.66994131172	5.73571006675	0.205870196001	0	106.032969832	59.417368241	0.761990607041	0.331819793898	11.1437246026	0.308038756038	8.33688457408	0.04327479037	6.26826879173	9.9290537464	0.153224728496
TCGA-E9-A1R3	78	Alive	T2	N3	M0	III	70~100	FEMALE	NA	34.7638294476	3.13160982013	0.389543774235	0.0780147905554	2.91233834809	5.45511509832	0.22830274868	6.96886747939	0.0836568561034	0.337112469346	1.40269887651	0.162441650985	3.00441210485	0.218627351443	0.984146494737	43.6019534011	0.0408181757145	5.04961475062	0.275521648709	0.196043866789	0.176616096206	178.747403938	15.6542629662	1.71225332356	0.327731965578	0.198926267812	1.10647599375	0.0203268614101	0.0519813283152	175.4303628	96.1689460628	0.902833597053	0.131050634715	17.4648792661	0.278076406792	20.2322765772	20.8018537828	5.0228506493	7.1641061168	0.387298374218
TCGA-AR-A2LN	1161	Alive	T2	N0	M0	II	60~70	FEMALE	1+	8.33670956368	1.41810235833	21.2909288378	0.496017762077	1.28906303217	5.00935162762	0.143505320321	4.73396371331	0.578430369401	12.6107876386	49.1670740995	0.299512998095	2.25918375706	0.258403370905	4.05494520498	20.6306831753	0.297909418688	211.598801892	2.49183122538	0.0753061252353	0.508825170509	36.1439517746	13.4490557183	11.161475572	4.98229555077	1.8448363254	1.9918894537	0.173340618876	0	80.221448386	38.1205670864	5.54887238576	0.174866454859	33.8796356379	0.320451596746	22.6930150207	3.00249097791	6.74224433708	12.4138917504	1.52724288908
TCGA-AR-A5QQ	322	Dead	T3	N1	M0	III	60~70	FEMALE	1+	30.4859282437	3.61119031444	50.8588384779	0.0447922335802	2.79499605554	2.7624794502	0.0383972141458	12.1426976673	0.355967735823	16.2634404378	46.9631943572	0.601047300976	2.69805316653	0.362985428825	11.0564962735	51.1355390939	0.1006870434	337.822928709	0.0580700777521	0.181344557095	6.77999920669	403.443664785	10.8518393424	1.22882053288	3.14000159909	1.07339654662	0.843457739014	0.0376055190088	0.0480837840781	184.798229968	251.539505621	6.12435565626	0.191407101879	23.4890379868	0.45014606371	3.16828320998	0.0210795732259	7.36031436426	10.6549633096	0.249101863275
TCGA-A2-A04U	2654	Alive	T2	N0	M0	II	40~50	FEMALE	1+	6.66616427016	5.53381010241	5.04604631278	0.109633161506	0.664245132426	2.62801302418	0.422913402507	81.0553514214	0.119325310422	2.5891698309	164.149838598	0.331001824974	0.0974321748215	0.342684242326	1.84851788408	30.768883616	0.0693115064787	539.387964384	0.149238517243	0	0	12.7476984022	10.7434310315	0.904144761232	0.159212568839	2.40311848874	1.37498844186	1.91771608343	0	142.695011652	87.5408746016	1.83967330091	0.238928217206	22.6491865582	0	6.83602934035	0.0696521940562	0.679716392688	20.6154954438	0.141806629183
TCGA-A1-A0SO	852	Alive	T2	N1	M0	II	60~70	FEMALE	NA	2.38228037394	0.578905586306	1.44937675988	0.120111674223	0.412504783644	3.25353523364	0.218796893554	2.03027387932	0.134880343262	0.450259900461	2.5853509276	0.0402931445014	0.128488800863	0.632681374838	0.490956468387	53.4437421647	0	61.1227814875	0.484451640386	0.0405233910415	0.136903348113	40.0409697195	28.0725752934	0.388256722071	0.201886319005	5.9799064933	1.96884392892	0.00504201452702	0	111.42833435	17.5386052335	1.11972527878	0.36783898382	19.4853127952	0	0.597396796647	0.0423941155033	1.12850341423	13.1235836527	0.14072483329
TCGA-A7-A3J1	343	Alive	T1	N0	MX	I	60~70	FEMALE	NA	9.18715213851	0.928672151891	7.16985777421	0.832478241904	3.08989898457	4.5795357518	0.525043285531	9.64435499656	0.511850435244	1.86122764014	14.3268318573	0.688078660927	2.10041139206	0.31001016793	5.75104378223	43.0003581993	0.384221596108	52.5415409233	0.722236610108	0.615120479102	0.0259763715837	79.5979935445	14.0208921919	14.336582697	0.694622670461	2.48272573783	1.83325702588	0.155461150235	0.489300381104	79.541316198	16.1649739999	9.20657296025	0.0568096039581	33.2024839842	0.490787616305	15.5076419364	1.10381030842	12.214575488	17.4112335523	0.75120133916
TCGA-A2-A0SY	1347	Alive	T3	N1	M0	III	60~70	FEMALE	NA	12.5604017853	1.88797750195	21.4782138468	0.191074294703	1.83614487316	1.78720696691	0.750982238917	3.67359093814	0.29148910983	0.312767357251	7.41477094294	0.435386377992	3.49231454023	0.127713337544	9.43850684966	29.894450437	0.28262558933	74.0073911847	0.369235266825	0.262724580091	0.118344405446	92.7963373	13.7732354218	5.61440113727	1.0703778679	2.50401714613	1.35413430594	0.220649420713	0.278647281915	132.945969855	3.95997060036	2.82313693519	0.046217130595	38.0734484636	0.605570840635	17.1555060213	0.549706029416	4.63653246808	9.25464433289	0.808958142825
TCGA-D8-A1XL	606	Alive	T2	N1	MX	II	0~40	FEMALE	2+	18.71277762	2.89453919996	17.5000850256	0.103735578407	1.28276913486	2.27993600735	0.386364554308	7.02298730037	0.901026043647	20.4818270874	21.6565372157	0.561592796775	1.38816226454	2.28838476586	3.8965900207	58.6167498395	0.0723674239564	470.668248726	0.194772982089	0.260677799294	0.410978512401	127.735569773	29.2449247783	1.09313827602	0.144298775468	6.5277413294	0.523399898349	0.0189199137419	0.172797783623	156.060851128	0.229623900385	1.20048986517	0.53194203113	38.3343580558	1.06304776308	2.20849612327	0.0959541329186	5.68723212343	11.2368309197	0.189096873413
TCGA-A1-A0SN	1196	Alive	T1	N1	MX	II	50~60	FEMALE	NA	10.0371919475	2.46878202929	1.5008966334	0.100195959345	0.535553624361	3.62411694534	0.333197496071	5.36519512769	0.419024491182	1.19896698994	2.52712420496	0.375528723413	1.39197143223	0.158392943034	0.847346863086	43.422755926	0.0174745337618	15.9271864914	9.86771040435	0.20981922324	0.056707898173	115.400572782	16.4513901795	5.53790894379	0.367950203595	1.38083555903	0.803309697268	0.0287168151253	0.36718364067	286.825847309	13.8248337192	0	0.194886371405	12.836029116	0.982132534316	22.851330993	0.46340014432	4.58699172371	10.3741711913	0.479927817148
TCGA-E9-A2JS	904	Dead	T2	N1	M0	II	70~100	FEMALE	NA	6.55089005829	2.19292526312	0.305133166004	0.154881460585	0.589757815786	3.84624480968	0.34140580189	1.21726190844	0.0802732368868	0.142187903886	2.24327457903	0.0445347056916	0.17478708185	0.0307376792225	0.474808477605	53.6053208325	0.0186510605633	10.7222605703	0.568914227512	0.0895783794483	0.0907888980895	23.8875678529	16.4895206752	1.86204046306	0.0684291093717	5.8173078888	0.724575854642	0.0417958133757	1.6032494049	80.4515256932	6.07584897517	0.412532010617	0.226917487143	51.3524750144	0.0476480741746	23.2456856166	0.229077888327	1.82905151684	8.50121701608	0.369144929199
TCGA-EW-A1P6	562	Alive	T2	N1	M0	II	60~70	FEMALE	NA	5.61475574935	1.11583311923	62.0998580811	0.196170586572	1.66372506457	4.06441376397	0.802596951085	6.94465069777	0.055457947963	1.03144237912	9.8584454311	0.143581467548	0.26414987758	0.768020085237	1.49435173533	114.871896214	0.0300658397245	424.891748538	0.393042773014	0	0.0487844368503	43.1056960941	12.5775400945	2.41214131247	0.0671445693753	5.86100204661	0.332630218791	0.0404253545318	0	130.970680162	3.47679150949	4.6550623163	0.274346254036	21.2130349927	0.0768095388707	27.9771396434	1.7204979572	1.99908907047	8.68213158087	0.330964875057
TCGA-AN-A0XR	10	Alive	T2	N2	M0	III	50~60	FEMALE	NA	2.51555449518	8.60177230416	0.308495982537	0.28832146286	0.321061692142	4.54157748944	0.24928826901	2.839475345	0.0927519011138	0.431264791913	0.86399896983	0.0600340193288	0.662675168062	0.0207176223566	0.142234445795	71.8208887624	0	8.32471734693	0.599351526913	0	0	4.32462749669	18.6501123125	1.9165156868	0.0721912215729	0.301947869426	0.199825769761	0.0150245110585	0.912517093799	199.138958787	59.6730093871	0	0.229418303056	14.3107981777	0	36.2852385482	15.5945692507	0.567994435776	9.85618018678	0.190101109493
TCGA-A2-A25E	3204	Alive	T2	N2	M0	III	0~40	FEMALE	2+	1.48411183206	1.34696111072	1.28332030044	0.514548097548	0.615046057496	2.48019812602	0.323775669908	2.32539045266	0.226965292604	0.527655705765	4.41343097813	0.132213730819	1.32969237853	0.0988578484036	1.0963569371	35.3384960584	0.018456963414	21.2885092926	0.435255612367	0.132969237853	0	46.4688791543	24.1746935663	4.63435195801	1.56043484669	0.89307012101	0.585598441409	0.035846073719	0.211541969311	154.925887789	10.8799773478	0.408238888144	0.0748520036163	23.7696187707	0.235761060023	13.1187652832	0.25245460303	2.7481933704	6.76134733744	0.316048944757
TCGA-A8-A07J	365	Alive	T2	N1	M0	II	0~40	FEMALE	1+	12.2076013613	2.27981152286	5.89235744973	0.253196258327	3.06942760414	5.89098693484	0.203481793359	3.0433237132	0.196842957965	1.98304773582	4.04925302314	0.19111102524	3.48465761608	0.164880100207	0.948694730421	42.8051415674	0.0666974825346	20.8220012261	0.157287268511	0.192203088241	0.129866951514	155.974331529	9.55840836334	2.88236004741	0.136184892029	0.153237086297	1.00591953412	0.0398572584929	0.101925880128	147.917048841	3.27325729135	0.59009720074	0.135245438047	39.6135800207	0	19.9603905454	1.32561191159	5.45182044227	11.0744507878	0.510236182569
TCGA-D8-A1JL	611	Alive	T2	N0	M0	II	70~100	FEMALE	1+	32.8600341943	3.96790447429	3.96304537211	0.149932034728	1.3560365312	5.33064507166	0.0856840867955	6.76220866862	0.509419161967	2.24818722973	51.5148932427	0.402374418957	0.641555867996	1.07036855239	4.18211463396	26.7963113418	0.0421284341086	5.49273016354	0.100787899594	0.0674456168919	0.113928406912	151.672345606	14.3488563227	0.519769542222	0.512978382415	2.6177251493	2.67685474713	0.39021593136	0.268249612638	183.647733863	7.78283943245	1.8636288878	0.526791760404	21.326262039	1.50676378163	1.69412865141	0.313596358846	8.5403990907	9.06876174567	0.318535325181
TCGA-AR-A1AO	2618	Alive	T1	N1	M0	II	40~50	FEMALE	1+	17.1248290063	0.8784118027	14.4699982347	0.152803918981	9.24659238122	5.53095631336	0.117889194118	14.0060216585	1.2460244856	0.654642942392	25.0335684218	1.43528605338	8.09761385937	0.162746160899	4.41374119977	35.7704063132	0.223264008848	144.348768797	0.149675454075	1.56721520409	1.75559313402	698.193064134	9.70280492657	4.37410099212	2.92861707809	2.30168879631	3.08156612108	0.379730141877	0.360871921993	142.755485217	207.852539231	3.41878662941	0.113180578671	53.8376285062	1.49175019426	5.4367202283	1.91282493358	16.9942678476	10.6540601686	1.16105372971
TCGA-BH-A1FU	1688	Dead	T1	N0	M0	I	40~50	FEMALE	NA	14.5128502765	9.27407515794	10.3145345213	0.189050524527	0.941918046026	6.52070587549	0.0729268402689	8.23460236861	0.602593360832	2.14125440186	10.3023759672	0.570776832218	4.14427733118	0.718954974543	5.55409763659	36.4789444289	0.143424231963	373.255432452	0.140927393524	0.459230731293	0.0387863793322	70.9803054916	15.7538744551	11.3680375774	0.808382052144	20.003972733	1.38917383067	0.157131026971	0.18264858631	167.720079804	30.8112229322	5.2871959195	0.254474206499	12.6912974087	0.79388291314	6.51715682679	1.441292066	4.20052697196	5.52638045068	1.39541683548
TCGA-E9-A1RA	1369	Alive	T1	N0	M0	I	40~50	FEMALE	NA	8.34434749785	2.93445338407	1.95127423544	0.303944661547	0.857429408287	4.93339935949	0.22236617308	11.3340684047	0.130370431727	1.46493056263	3.30170891713	0.379722400931	1.94050936597	0.458645096027	2.80605117816	62.023732894	0.106018072677	17.503394481	0.271754163114	0.0636487072037	0.0860117664915	22.0749881334	19.5633288856	1.91961228344	0.0845589201796	0.369054421558	0.539273410002	0.0475159207707	0.556926188033	126.432752725	6.16730342452	4.10366664866	0.161233154557	15.283773557	0.203134171927	19.0993237391	18.370610759	2.70468124304	16.1297270109	0.338915261933
TCGA-BH-A0B9	1572	Alive	T1	N0	M0	I	40~50	FEMALE	0	47.7426318538	1.20062110515	8.59063517268	0.107710745476	1.64750528504	3.83129517316	0.34163137777	28.0518781833	1.39935195083	0.115363663143	6.604265092	0.49140987647	5.14780802425	0.49877819065	3.99665209035	54.7533667568	0.0484239147615	23.4555302382	0.335135135602	0.494217932907	0.117858012617	100.816305221	21.021140497	0.501366470716	0.088831553256	4.53653689525	1.64953369516	0.0687260670799	0.138751023944	147.089829586	144.807025012	3.21318160713	0.0736434867739	16.1513772804	1.48450943551	7.62170292606	0.0236551064845	4.71925825383	8.24612242211	0.0955722094638
TCGA-AR-A24T	3202	Alive	T3	N3	M0	III	40~50	FEMALE	2+	7.9856853685	4.49227548985	4.58296660897	0.157227461008	2.36284047172	3.95491456446	0.385960861015	2.63086849757	0.222243112571	7.78460676689	12.3178718403	0.258925853595	0.116441452395	0.096801038076	1.11736464513	23.5188773878	0.0451823817496	96.7314109557	0.463260650937	0.0434009049835	0.0293249357997	21.2526653768	16.503808595	10.8584911171	0.461273615312	1.35577273074	1.9925871272	0.102600788532	0.310711024314	166.681482671	4.84255063994	0.79949035496	0.12826564199	22.5980077518	0.277027053086	20.4055576251	0.802145586959	3.75118237254	7.17239523816	1.50717522929
TCGA-B6-A1KF	3088	Alive	T2	N1	M0	II	60~70	FEMALE	2+	1.38057103371	18.2392229029	0.410636306076	0.094291311284	0.222838972131	4.30577148937	0	2.4002364469	0.0308653112285	4.06620729954	3.8455180648	0	0.0147013520729	0.258534806675	1.03453697255	51.7071126355	0	19.4068984751	0.495402835407	0	0.0407267185804	2.21249514828	28.2528723419	0.602611955953	3.21511510731	4.68761241687	1.48260783484	9.9632494982	0	266.830164238	320.871192343	0	0.216308494463	2.93216758454	0	1.92708618234	0.0910839332183	0.882777126077	2.84068411116	0.466080899261
TCGA-E2-A10A	1229	Alive	T3	N0	M0	II	40~50	FEMALE	2+	12.0068995477	3.49600078034	1.69660519211	0.171662552877	0.851765195448	3.76802971889	0.367885416557	2.62790911468	0.130490329759	0.514806005137	1.7128043067	0	0.271214870999	0.0476952622406	0.241686569239	43.4651425669	0	58.1262780346	0.237385385717	0	0.0626115411653	19.7832593403	12.5398113834	1.32016307863	0.0892532331928	0.127608777832	0.867311229095	0.00576480240377	0.221132579479	267.734879834	33.4122917629	0.853494166411	0.136929703417	28.2863879005	0.0492899366621	74.8409947948	34.2962358627	2.13973125165	11.4661579353	0.266018290259
TCGA-AR-A24H	4894	Alive	T2	N0	M0	II	60~70	FEMALE	1+	5.30496891095	0.99086297706	0.26105080714	0.224348533385	0.460569019167	3.57795575955	0.346172637176	2.99441668582	0.488364250764	0.0270324720924	0.507722325074	0.440276029846	0.174458344284	0.128563256981	0.578871797821	41.5850880315	0.00709180261318	13.1598989141	0.472635445275	0.102182744509	0.276169579755	43.9074927961	32.6986724329	0.675380672667	0.398206937545	53.8372646021	2.09675992497	0.0233086601707	0.108375638116	157.001537633	9.50105216704	0.627437904881	0.0719018105715	17.0892253518	0.434820189401	64.0445548648	0.233596111382	4.38037513497	7.14434352021	1.23960281406
TCGA-C8-A12U	385	Alive	T2	N1	M0	II	40~50	FEMALE	1+	11.9041384522	2.81013508771	4.46704361063	0.0932484964912	0.661123453304	1.63775069537	0.265048763978	3.72606099526	1.38884001198	12.5367979502	6.89513813013	0.177810717068	0.915942035239	0.0818161730824	1.38418804364	69.3046427956	0	172.956202253	1.07528758127	0.119217852206	0.0402763014209	139.86808732	11.3989893369	0.953515790077	0.138585945105	3.10203419541	0.68970309762	0.0148333623434	0.616410485837	176.23927292	7.9111846556	1.09805916505	0.390082538128	6.67939943583	0.19024125352	36.135567291	0	3.62906206336	10.4146202132	1.20337638885
TCGA-E9-A1RI	1449	Alive	T1	N2	M0	III	40~50	FEMALE	NA	8.19526254052	3.47010617483	22.1743801757	0.262731440705	0.874836772107	3.96417080825	0.4594510109	3.03664325042	0.250553924917	118.119909231	27.2463335529	0.296140131859	0.311323025628	0.0437988766447	0.658667721849	31.8203484644	0.0442939264104	105.595109874	0.567689008051	0	0	24.650524225	11.9031063392	5.12929572284	0.302410919023	3.20405698146	0.924882247265	0.0688201332277	0.37229045148	127.829087472	8.57017616493	8.6214630869	0.098798431032	22.5497566537	0.135789830327	25.6946276809	2.63607852061	2.95194261466	6.63999505961	0.44917170492
TCGA-BH-A0H3	1928	Alive	T1	N0	M0	I	40~50	FEMALE	NA	17.0591799722	3.80475718259	8.67450469466	0.275975336192	1.2698494679	5.19605033132	0.110606090853	15.0765306559	0.601860575573	2.93664187363	16.1444381045	0.302988417911	3.25954608195	0.089623464794	1.9923985635	28.1035452094	0.208463859217	88.4808626129	0.241619831893	0.478845369042	0.0294131062065	55.6061775955	19.228848926	4.35935700928	0.72579867959	0.64364086955	2.3846933408	0.194985995215	0.173136238807	143.875887776	18.5848389495	2.40568247605	0.0827044035795	17.5982427635	0.416789973054	19.1349314996	1.40671037734	3.66938831347	8.10726478812	1.62861213442
TCGA-GM-A2DC	2535	Alive	T1	N1	M0	II	50~60	FEMALE	NA	6.59622342781	6.74871923747	1.76505900299	0.2437877643	0.633561575172	4.36140350426	0.164573332629	3.27136924357	0.72020826389	0.822493480983	4.85509354618	0.0736038200312	0.469423108659	0.0762016019146	1.09613073523	49.0310204917	0.107888050302	20.6931882602	2.33880122497	0	0.250082477326	32.268181745	21.6889280098	4.49591265188	0.255692602363	0.391659507045	0.241073529924	0.0598668824143	0.058883056025	146.792681168	2.26047705009	0	0.0781319199366	48.1602158777	0.0787493758388	27.063104121	0.292557462017	1.15535965762	5.2406180676	0.634089265833
TCGA-E2-A15C	694	Alive	T1	N0	M0	I	60~70	FEMALE	2+	12.5133725222	5.20248265854	53.888246235	0.434928792908	0.861104022396	4.68503119179	2.0098066427	8.64127762388	0.408570978579	3.23170091884	21.2605715773	0.273568048451	1.10052517777	0.160493255091	3.80554199091	53.8609259002	0	89.000805096	0.728313399133	0.0550262588884	0	19.6849890428	11.843926419	2.15926655029	0.822417515176	1.66708255858	1.0664745841	0.0787346932193	0.0875417755043	106.865796581	10.8898443555	8.61595369437	0.0813114199497	24.3359003335	0.292692866428	29.764851697	0.933856469345	2.40298697757	10.0404845781	0.535048290554
TCGA-BH-A0DI	912	Alive	T2	N1	M0	II	60~70	FEMALE	NA	11.4421008101	6.15887592043	29.7935091462	0.145691537071	2.23527384554	3.1778959489	0.048172262698	5.06006087877	0.245947533863	1.28401108978	17.4541156119	0.0502706756565	1.87434301765	0.0867415579955	2.72235043555	26.9959779932	0.115793013767	338.699874156	0.377758294656	0.202231746641	0	104.957875253	9.16038327857	9.85645087473	0.366062874091	3.55444595074	1.60233357771	0.0283074121009	0.0804330810504	189.890363517	30.0463442367	2.79399123649	0.0853813164346	31.0102005221	0.215140156001	6.05168284696	2.92080806445	4.27518777165	9.14939656938	0.697604550028
TCGA-A1-A0SG	434	Alive	T2	N1	M0	II	60~70	FEMALE	NA	6.12675421743	1.70159488465	1.74858848997	0.342143243031	1.45337389436	3.86848649395	0.885061415491	6.96116839171	0.137690607921	2.2892518245	6.47135195109	0.145833983234	1.82439837423	0.041939184721	5.86551759234	131.42568526	0.152687573166	24.0741813593	0.605336302066	0	0.0660663604871	22.126200897	10.6855495411	2.61494460583	0.18186116768	10.7968084292	0.481531258054	0.0638704114272	0	137.272886382	1.9235730764	0.450294404373	0.0412815135493	38.2900233945	0.156029064129	13.4708326034	1.06838366816	2.2839306289	9.79225782242	0.427836276254
TCGA-E2-A1LG	1523	Alive	T2	N0	M0	II	50~60	FEMALE	2+	5.70288448888	2.40311997487	2.12499894801	0.0600550704268	0.499665558544	6.29577399754	0.121928600814	10.1068848319	1.29745588799	0.944518109072	80.4589596442	0.190859826842	0.514989024065	0.586201632874	0.878542464481	29.6743888321	0.0159863555142	53.1935425973	0.585978666907	0	0	54.4697499837	11.2481798977	0.163119048392	0.573774844787	1.23819769213	4.36567850236	0.0143297530854	0.305375722948	143.888143118	384.451639179	3.88952236597	0.28364210696	20.2755429681	0.163362088872	2.45575520306	0.0178499260175	0.851582269552	24.4051696919	0.0942103698789
TCGA-C8-A273	513	Alive	T2	N1	M0	II	0~40	FEMALE	NA	6.14785661399	1.69982974172	2.58748414152	0.0705596620031	0.818713816693	2.80648586882	0.111348874302	2.39815685308	0.129658129989	0.958402681759	10.0339183221	0.0774661991671	0.475054043673	0.0267334334381	0.504722082266	48.4971274669	0.0486640727665	25.6450007909	0.203741537547	0.0389544315812	0.0526411237584	21.7031833095	16.9298535886	1.72007785249	0.64689936674	0.612671169723	1.39135599297	0.0193872037731	0	256.606346253	23.4249467763	1.43516326878	0.123347868396	96.6439564246	0.207204423304	21.9654665132	0.194707471038	1.64907886901	8.83304533034	0.342700052937
TCGA-E2-A1B5	984	Alive	T2	N0	M0	II	40~50	FEMALE	NA	30.8094002798	2.55191336231	21.6176781249	0.104940494939	1.40126347439	3.68184962163	0.337342743484	19.4410326956	2.77386055147	33.2553394466	68.5872393007	2.95711582186	6.15268498526	0.255123717965	22.5910650479	37.7802526582	0.243264053332	1427.5426339	0.685909669132	1.27457726853	0.143533476185	117.531703482	13.9636495935	7.51290635845	0.892514527803	0.238647811201	0.961790472315	0.04955808345	1.09835730526	215.519542908	78.9036752852	2.93488186831	0.145741017586	20.4628244075	4.06779979317	14.4955370289	0.259275515434	13.3445690081	8.52125379306	1.40163031414
TCGA-AC-A8OS	70	Alive	T2	N0	MX	II	70~100	FEMALE	1+	7.50851532893	0.748103153513	6.25203806672	1.04154250145	1.57018756869	3.54806358769	0.053809597489	4.81806025034	0.592837169897	0.806777910651	30.7771341622	0.168460728502	2.20388112178	0.203474134819	2.99341756031	44.5278552365	1.10530013577	115.002523991	2.18819132308	0.338846722473	0.0381584146929	44.6641215535	8.04616077025	10.064175148	0.949100944993	3.47921929785	1.51321972287	0.0772935111697	0.22461430467	112.02320595	94.2535891622	5.72175386633	0.0715297665052	31.1861325692	0.360475236674	19.0593442943	1.06346779388	7.38359496817	16.0714138302	0.604042807954
TCGA-AC-A62Y	530	Alive	T2	N1	MX	II	70~100	FEMALE	1+	9.01916088658	4.07603004136	0.852997434499	0.0641436947922	1.34711305637	2.77754267104	0.618590849731	2.70255044701	0.413186882134	0.0883300442376	0.497702932395	0.110663492923	0.380034629354	0.0763795088408	1.15175158403	66.5230880236	0.278074119039	10.4972227572	0.409849788976	0.389535495088	0.33839956137	38.291074177	13.0585445332	1.17760075878	1.4194498967	0.189564798811	0.599670725852	0.0623146010628	0.0442653971691	172.865563103	76.403858013	0	0.129218650361	39.275595389	0.118399846531	13.2598932131	0.194056208114	5.461111553	16.3566949362	0.286006349747
TCGA-LQ-A4E4	849	Alive	T3	N1	MX	III	70~100	FEMALE	NA	2.72361875264	0.44637857902	0.597343597229	0.288765253424	0.515101890853	2.27199493927	0.111392113639	2.43684727305	0.17959635586	0	1.00378147241	0	0.136868693219	0.0601735829562	0.578360706952	51.1490421491	0.102234237313	1.85991074592	2.66547501593	0	0.0473954089694	12.7764481036	14.790213845	1.04608357783	0.139784523702	3.74693636376	0.809755528021	0.0218190738057	0.334783934265	127.322646598	32.4598114341	0.646074259109	0.310957333395	25.3627109942	0	31.5422358399	0.179381627571	1.72095712086	18.3415264346	0.168890426776
TCGA-B6-A0WT	5739	Alive	T2	N1	M0	II	60~70	FEMALE	NA	13.0895993458	3.1033748208	7.26223223471	0.307184223407	0.373403101671	3.27863419028	0.141068202154	9.36311854332	0.227442807278	1.26903803081	35.6465648569	0	0.108332514825	0.0457226937571	0.627807756588	31.7396437556	0	277.13098694	0.360315464069	0	0	14.0122949235	15.3625470472	1.75402745201	0.0590082212086	6.9857534591	1.16895692429	0.0221055327087	0.353311724487	162.130083986	19.2495609355	15.5457158774	0.0937618569205	20.8468310688	0.378011328326	39.1260892614	1.19781005764	2.03224385936	10.3974742248	0.896670475268
TCGA-BH-A0W3	728	Alive	T1	N1	M0	II	50~60	FEMALE	NA	3.13850141982	0.900825409626	0.350903299695	0.333609900193	0.493884589226	3.30205667212	0.392616849841	2.49944558304	0.228587701813	0.0545053878212	0.900870992574	0	0.368509597659	0.0353483471017	0.208011427175	54.6940035762	0	0.728390182701	0.72572452787	0	0	5.70943937427	16.691513685	0.801038477524	0.0958007964722	0.602290743327	0.238204914125	0	0.273146318513	135.734651596	11.1715011075	0	0.0724875634172	30.6897856418	0.146120826925	35.6807665269	9.01283063331	2.61733240818	14.2950740655	0.120836259969
TCGA-E9-A1N6	678	Dead	T2	N1	M0	II	50~60	FEMALE	NA	12.5064972364	8.64684054546	0.711276137797	0.0835044926368	1.16324678736	3.31473912276	0.378966155865	1.46632522591	0.0763754030292	0	2.27663756737	0.0593211226937	0.130961196302	0.0511790078142	0.261012939852	49.1017466075	0.0248435873744	3.38977843964	0.127362215237	0	0	29.1553229413	19.2500763394	174.687927086	0.114926934989	2.39122229428	0.532332919163	0.0222691452416	0.0474568981549	154.588607207	17.2023293245	0	0.125941104874	12.0392453062	0.126936384123	12.3533372732	0.353680768714	2.31196556375	9.15337272607	0.270715894753
TCGA-AO-A12C	2372	Alive	T2	N1	M0	II	40~50	FEMALE	3+	4.4542105096	8.3249316049	7.5489476775	0.413444391261	0.897878019231	2.79689130874	0.0325484667441	2.23420719445	0.0262387786043	0.325337055347	29.6051870793	0.101898893046	0.387428822618	0.123077878659	0.482843985508	34.6876653149	0.0640126300155	22.7088961644	0.40473656085	0	0	24.5222805468	14.0283520533	4.06411885922	0.238260459731	0.349102357951	0.750254592809	0.156199085252	0.326076457746	65.7686217646	9.80964913991	1.41585830337	0.0973509328011	26.0310282174	0.0545112619332	32.7764891251	0.696878779673	0.988736723968	8.40972030696	0.775828164117
TCGA-AO-A0J9	1613	Alive	T2	N3	M0	III	60~70	FEMALE	NA	39.7346122384	0.996061874214	0.952489216193	0.171023620732	1.97650323136	2.51941735153	0.34255162147	7.72221880741	1.04321906472	1.9022014959	2.40562058003	0.238315585139	1.3055597584	0.13707040191	1.92241238679	56.9116910357	0.282784148616	46.4223628703	0.213192756859	0.0399462314138	0.161944181407	51.9459525171	9.59180224085	7.51143192224	0.254733986621	0.405335543441	0.824973233676	0.0844934507331	0.158877056759	88.5925447614	8.02275822187	1.10377744696	0.12648836847	32.7098658166	0.679935853852	3.10175434462	1.08190473989	3.50810634919	8.42008523223	0.473499448958
TCGA-AC-A6IV	568	Alive	T2	N1	MX	II	40~50	FEMALE	2+	24.5134862917	2.6692539014	0.567219460776	0.419138525835	3.67928180669	3.67025375555	0.302213116903	9.00621616194	0.706519882223	3.3228366468	14.2690412247	0.662293177213	1.65939220349	0.106115321391	2.8100153376	50.7658898132	0.772665992758	107.516764497	0.299623245423	0.333038854827	0.192879645653	117.601985642	10.2278751311	9.24755591897	0.259149611841	1.0138064125	1.30504672669	0.180548970356	0.264917270885	93.0034566175	13.857992617	2.19104509755	0.120520695354	58.6469212724	1.01227615449	49.8609137529	2.14578338879	9.33302227563	17.4165602214	1.67642921368
TCGA-A2-A0YE	554	Alive	T2	N1	M0	II	40~50	FEMALE	0	8.08560048571	2.99757734197	6.18927817343	0.0870398264975	0.452848595207	3.86330900898	0.0279799079281	16.0831571368	0.0902234339041	3.35606623529	14.3926358417	0.0875961890248	0.0966915424497	0.498783005741	0.763434478193	66.4270032119	0.0183425690284	73.3472089434	0.159858369968	0	0.23809929372	26.0007735677	10.4654639579	2.89916070507	2.2793296451	3.57568042671	4.27204871095	4.26938780663	0	150.30778823	524.951615054	8.51988196409	0.102283607932	49.4501793091	0.046859967381	5.0282767308	0.215048498596	1.37499796773	12.760564813	0.106056399253
TCGA-D8-A1XZ	466	Alive	T1	N2	MX	III	70~100	FEMALE	1+	7.11288618995	3.95613923599	6.21125112563	0.305078641704	1.31161534869	3.49949059609	0.532679722543	3.20777197802	0.669091622024	2.01212089468	166.980457567	0.465390899241	0.361502245542	0.341286659443	1.64736445231	35.4918152937	0.0406051944608	558.587273603	0.133225655409	0.0390041896506	0	61.6560275688	9.72881013236	2.16096766036	0.134726940907	0.7067439624	2.3917691301	0.0363974396846	0.124104239797	138.01825689	0.206146304362	3.23324203683	0.28817932643	19.1375696884	0.622407281659	4.08361652471	0.716350610322	3.9215650972	11.4020884835	0.330495878704
TCGA-B6-A0RS	3063	Dead	T2	N0	M0	II	0~40	FEMALE	NA	13.7910199931	3.87025083095	10.1852331711	0.102096815963	1.64699113647	5.51591596182	0.0889319990814	2.88327714973	0.317493463541	2.92072620501	14.8113658105	0.556835585158	0.312204879603	8.96988818802	2.4702695135	53.6000658529	0.0416431813494	87.214847025	0.132361562873	0	0.0270278717561	143.933069913	18.3559518801	0.78650399106	1.32059545875	39.0150938859	1.41391815988	0.0348393398463	0.0636383525894	156.428473921	442.611148805	1.10529770287	0.667089606758	75.7090520482	0.382990693395	0.906831214262	0.218538879367	4.68463022528	6.16201157466	0.246336578485
TCGA-BH-A1FR	1642	Dead	T4	N1	M0	III	70~100	FEMALE	NA	5.48615997475	7.77635952675	5.28099810788	0.380101008643	0.457136319115	4.52251197173	0.218843539256	2.27161366957	0.088209795267	0.546860726213	9.16182698432	0.479590642562	1.19322342846	0.0945747373568	2.06382083107	28.1565666492	0.0717327722367	17.6437156121	0.389807128813	0.137808903006	0	26.4270445942	9.78503447083	2.27330563635	0.521785464977	1.66803279782	1.22781175214	0.02571975616	0.3288621549	211.986820195	6.19099560063	3.17323131921	0.189092433256	14.8005044583	0.0733026079817	38.6928920464	87.3194007305	3.61306405368	8.08632855116	0.912466674882
TCGA-AC-A2BM	3022	Alive	T2	N1	MX	II	40~50	FEMALE	NA	5.97638136398	1.16692486486	37.5509932304	0.461836454891	1.09422843911	3.15842693974	0.082479110781	2.80470188365	0.22606637328	1.44272984255	29.0482716578	0.619718046005	0.620725717624	0.0534658706357	1.41581738203	38.2185151064	0.0108140368924	225.695410278	1.50239259542	0.207753097327	0.14037371441	44.8173720375	17.4149172021	3.12420897968	0.117302232786	0.0790528714721	1.97612187572	0.0064622808447	0.123943609201	177.779568209	1.95204252522	8.13244032301	0.120604557405	39.7894726124	0.607788316649	15.3471468328	0.495060934349	4.56125605597	7.16614755102	0.322252290801
TCGA-E9-A1NC	1203	Alive	T2	N1	M0	II	60~70	FEMALE	NA	50.8307714629	3.72830101097	31.8711159053	0.045718091247	2.30596204356	1.39679395773	0.229266685715	6.80413461543	0.909893692541	7.93255534249	41.6506453511	0.441699104298	1.00221065059	0.257224772503	7.85799694973	58.6170577241	0.0346842842161	288.660881304	0.148175972775	0.111055774795	0.0375188428361	177.579065292	10.4339032049	2.55367480247	1.14712669258	1.27982063933	1.50843969774	0.60452952419	0.0441699104298	143.138845207	310.988778084	7.67161602202	0.421985151513	39.2048441503	0.354433323814	6.01644598295	0.122637147523	5.5650849274	8.58825312907	0.138838083319
TCGA-C8-A12M	358	Alive	T2	N0	M0	II	70~100	FEMALE	NA	6.38083681044	16.3547673445	7.83822098159	0.493733664833	0.194225921444	3.57831894976	0.0221464336429	1.45015026938	0.285651732254	1.99227509179	60.3689898769	0	0.221093943114	0.0717804996308	0.973868124799	20.4865851726	0.246812187904	516.369027106	1.0271244412	0.139459256426	0	39.887007567	16.6969463223	1.35359466336	0.055582546687	2.82008622695	0.596333646226	0	0	175.212136552	0.245691643032	7.06471233209	0.161917411713	13.1822918038	0.148360911091	193.640504108	0	1.87475581046	9.02995082024	3.1350197312
TCGA-AN-A0FK	213	Alive	T4	N0	M0	III	70~100	FEMALE	1+	7.31083434894	6.81193127449	6.35154631936	0.0478509662312	0.33357891059	3.2394321578	0.184586622004	2.16325300798	0.0868020727957	0.307504848751	1.76153916871	0	0.153564921419	0.0747847270032	0.782363297879	65.8827732519	0.0201680009368	45.6068128803	0.113731779604	0	0	9.65757415608	18.5780307885	1.64629648971	0.077211788745	0.993412912576	0.368030544972	0.0210910830984	0.231152792555	155.755185687	15.756656799	0.44608433651	0.0204477741706	15.6228932692	0.103046837613	8.37082590396	5.2356760054	1.12093336483	8.14398647249	0.31619524739
TCGA-BH-A0EA	991	Dead	T1	N1	M0	II	70~100	FEMALE	NA	12.7153809755	1.14317348043	23.8040647903	0.50897486669	1.09575785762	4.79384809528	0.384140878732	13.0531814147	0.172040660149	5.01289812876	4.36704846408	0.334061906852	3.81859531043	0.103755698128	2.63446359157	31.225379817	0.503656452543	135.151902886	0.387303978374	0.0671941664067	0.0908029275767	64.4344060008	19.003868956	3.10139225572	0.807885830683	2.83442776911	2.97465967026	0.183929996919	0.267249525481	99.6906281816	6.82652143612	0	0.141845345249	33.9440839908	0.0714831557519	16.3593347845	55.4636404779	3.10316370211	9.03147931321	1.23516727374
TCGA-A7-A0CG	1043	Alive	T2	N0	M0	II	70~100	FEMALE	1+	10.1801352067	1.69991854515	23.9224640406	0.174089155606	1.38698428407	4.73819575205	0.159893915928	6.04991721721	0.412472498265	7.91115938318	52.7708759165	1.00115395087	4.10117309044	0.129561099524	4.20176611995	36.5875995727	0.272533044567	189.09414432	0.607226281636	0.654468639882	0.102048124722	133.660635993	14.167907572	6.17822326719	2.1034683427	4.90770683888	1.83947553965	0.206708217086	0.0400461580347	155.432739915	115.921533033	4.17323120572	0.276313659781	28.0877783438	1.23181495231	19.8076852915	1.30499137375	6.00618981105	6.67818316507	0.696980096712
TCGA-BH-A0BP	2296	Dead	T1	N0	M0	I	70~100	FEMALE	NA	7.88629731552	1.69938209529	0	0.205474861745	0.741253775961	2.80859028359	0	4.28790642605	0.0863474601395	0.374720565113	4.46409013942	0.134132929558	1.06932453947	0.3008785714	1.52086106283	54.5629600621	0.0421309856076	38.2214976416	0.194388435882	0.0674497017204	0.273444736704	32.359797373	12.7099490195	35.043018085	0.806477739302	0.899515591384	1.6876457254	0.138472103603	0	77.6816942078	70.6637479097	0	0.256292593992	23.426365969	0.215265005491	113.573783965	1.15253641764	2.08385379628	11.2965553147	0.746417191283
TCGA-C8-A1HG	345	Alive	T2	N0	M0	II	50~60	FEMALE	1+	21.2331192723	2.26373626833	10.2697835672	0.108469689979	3.75173915257	1.66442552806	0.32186559549	6.37063509367	2.56875586955	83.4058127031	35.7717145908	1.10842464447	1.0134168178	0.260805798699	3.46169542811	42.3455513041	0	612.502982758	0.681483404468	0.20268336356	0	195.042522473	12.268082724	2.55826835343	0.0336587479816	0.594954789493	0.405167401624	0.0189137514876	0.0806127014159	276.169228588	6.07029872407	14.0011534038	0.106964983785	16.2430826404	1.50934419672	35.0442371272	0.188480045821	4.06806063773	7.78204764414	0.281541912605
TCGA-AQ-A04L	3957	Alive	T2	N0	MX	II	40~50	FEMALE	3+	1.62296816438	6.5422112716	0.282492087625	0.511128692067	1.39919334792	2.08902291611	0.165562189286	8.29316057242	0.0121333731857	0.0376107055439	1.44106026982	0	0.0809088836334	0.146349892455	2.5118707503	53.6355761674	0.0197338740569	4.1286297222	0.354084318432	0	0.22413947493	25.1803673616	8.718693327	1.71746005666	0.116472553114	5.26887898865	0.849454528713	0.0501186383687	0.0753923688402	168.077328847	910.132628727	0	0.15005718768	18.9075316765	0.100828699969	13.7451969218	0.231360175385	1.299447579	21.5673601539	0.157985860885
TCGA-AO-A1KR	2513	Alive	T2	N0	M0	II	50~60	FEMALE	1+	9.47508418863	13.1046439346	2.83351683293	0.0774215807961	0.329694273308	2.03815603467	0.0918942174966	31.4024754643	0.203720136155	4.19077223398	2.76027060119	0	0.317563362067	0.347486271455	2.30042594132	69.1907662431	0.0301211861039	676.76013629	0.0926508944934	0	0.830862099701	17.5237428003	15.8434834357	1.00640683306	134.608416516	1.1743582419	1.76197203773	0.96299455758	0	216.459126669	404.602453299	1.3324661537	1.02305754744	6.67350649709	0	0.648429380001	0.10089747029	0.777136261604	7.50572105359	0.160763213676
TCGA-E2-A10B	1141	Alive	T2	N1	M0	II	60~70	FEMALE	2+	9.57818381739	2.0041990738	5.57942103439	0.139733397869	1.52712763002	6.57631097386	0.238174288028	6.56193482404	0.363795108561	1.37827841961	2.84754199894	0.274712389032	1.20331957366	0.0541729753162	0.836816200437	43.347197727	0.0328711688415	25.744475315	1.1880386261	0	0.0266681635244	86.00927206	17.0142984647	1.94009143926	0.0891401966201	0.755213232198	1.6574004393	0.0147324301873	0.376748419244	123.330016732	23.2939249147	1.45411670586	0.19996297282	16.5948063602	0.209940861788	19.8136183493	1.5828188321	2.82273632378	11.7235341562	0.252195660984
TCGA-A2-A3XZ	1532	Alive	T1	N0	M0	I	40~50	FEMALE	3+	18.7086397226	1.49156250447	131.738966667	0.187589380281	1.44352016533	2.77224403596	0.118143998752	9.64262639375	0.821455136897	3.87484186383	65.0418941272	1.20208162367	29.2711224894	0.335059855284	26.7196427177	54.2160390352	0.0774507356482	443.035328376	3.93085513139	0.418482921293	0.314176367337	106.982538698	22.0733437486	2.82796123649	0.296514754127	2.93537927237	1.01322175554	0.0520686180067	0.517819776348	132.735632454	50.3521397097	12.4198878688	0.333731856547	21.8707105976	0.791457061548	1.50467432447	0.221603377267	8.94989054932	13.7153268724	0.314334307567
TCGA-AC-A2QH	1005	Alive	T3	N0	MX	II	50~60	FEMALE	NA	0.191392967357	4.14356574294	0	4.01914180338	1.39768150352	4.2417698774	0	4.12821272673	0	0	0	0	0	2.35380939275	0	7.47455914753	0	0	0.766256382244	0	0.323366110345	7.46992824214	14.8658689261	5.10365783868	4.17513988691	0.612804113578	2.96511483222	0	0	198.159972669	0	0	0.0673516868349	11.1321217966	0	8.86557896871	8.36312896784	0.92091191596	6.79280494171	0.214208480381
TCGA-BH-A0BF	1324	Dead	T2	N1	M0	II	50~60	FEMALE	NA	23.0773648467	2.37871970662	22.5015821316	0.181293622208	2.91205846747	4.85971235986	0.206624926664	6.52245982731	2.20384418995	5.36186819115	23.4832167013	1.44303308705	0.927646789494	0.489401890781	5.75146290876	38.3302319433	0.0833572211355	1115.14943113	0.224351422942	0.100088206235	0.236695082312	187.764680546	16.699913126	2.5433030268	0.395584910769	1.22959884756	1.02556528743	0.0933990548761	0.159231237192	128.350141356	17.6036010379	13.3670433327	0.0633851728266	21.6959715205	2.60868197101	5.49877596138	1.19833272493	11.8445862876	12.4389853238	0.521361703995
TCGA-B6-A0RP	3126	Dead	T2	N1	M0	X	70~100	FEMALE	NA	8.85539293956	5.58259406391	17.2004382226	0.190243690822	1.65845731742	4.55704175907	0.177141295068	9.75389488874	0.469205064772	1.04339493626	4.67952206273	0.475348312902	1.3603463914	0.0956910329241	1.09939532882	43.6105707485	0.0414739753474	35.6435782564	0.506033092682	0.039838715748	0.0538361023622	23.9506564914	17.671900107	1.66618956366	0.629828244792	0.690103245459	0.464116969906	0.012392064088	0.475348312902	112.14363585	2.26933624101	2.93548431827	0.050459169524	28.8327096493	0.381434512481	17.8967519671	0.953959284434	3.90964550087	10.6249319639	0.46669113368
TCGA-3C-AALJ	1474	Alive	T2	N1	M0	II	60~70	FEMALE	NA	16.3954467666	5.77129251047	12.3678118361	0.408806427819	0.955545836161	2.8572360183	0.197122972398	3.54959775631	0.73098447087	0.689617509786	4.07074049644	0.246851722253	1.18075973627	0.0851880453265	2.7362563982	58.1132654342	0.129226362631	340.326241079	0.384242510027	0.124131151761	0	63.2724065228	13.9700623476	7.43575442532	0.0247367070316	0.521818674831	0.456840951146	0.0695010892372	0.789925511209	175.330860431	1.82239526495	2.28662647982	0.471668429492	45.1116937943	0.396163250302	17.7044708458	12.481137893	4.10042274374	14.9972717387	1.28170874388
TCGA-AO-A0JJ	1887	Alive	T2	N1	M0	II	50~60	FEMALE	0	10.6318928358	2.20875952653	53.1051712604	0.140441454633	2.39595306757	4.07700739373	0.3186808069	8.56031302921	0.488115489018	66.0564611598	147.205070897	1.04757261836	3.40173439996	0.129112591619	4.12812682358	28.4712626686	0.125349047902	1226.71941335	0.481957341085	0.551864105892	0.0677965732054	92.8035544595	11.8396884471	11.4735331357	3.63250153381	0.0690882039229	1.23402687613	0.190387141854	0.0798150566373	185.399834957	49.3487388773	2.77252302003	0.0529532945121	34.3191354961	1.2809224895	13.3465852647	41.2885859244	7.0795028856	8.92354252001	1.08947182747
TCGA-GM-A5PV	412	Alive	T2	N1	M0	II	60~70	FEMALE	NA	5.45029061026	3.02274143865	0.143281825295	0.217029327941	0.707245392316	1.79602799465	2.26221459012	3.41298081827	0.574385078726	0.31158111215	2.40772048503	0.501893439173	2.03819644582	0.0481117893761	1.25516256669	46.0800429408	0.198514795427	18.779843396	0.5447680744	0.280423000935	0	40.1939634674	12.7842405348	1.23356749757	0.39862749611	1.40240535775	1.08550154761	0.0104672645212	0.35690200119	201.300725296	84.9079442093	0	0.142071966698	50.2053266783	0.894967024261	21.1132011438	4.28317961242	2.2093803632	7.7121500641	0.558323344896
TCGA-A2-A259	1596	Alive	T1	N0	M0	I	70~100	FEMALE	NA	6.08976461731	3.2660708551	11.877896154	0.379317429627	0.796286683407	5.93928713601	0.228210032525	6.77738566109	0.227257479784	0.301905709295	9.85385261394	0.588373058455	5.5565377618	0.1522847916	4.99276566747	51.0463586733	0.404815864813	16.5224760905	0.324831760412	0.380401193712	2.19901590959	69.010613383	15.6986378857	4.54964214331	3.18665515704	1.00174677574	1.13029075974	0.0657366679499	0.100863952878	118.716872538	6.27974006398	3.11439573799	0.133836366907	21.3304016268	0.539576161293	43.470131229	1.03175348676	5.97789902763	7.21431172778	1.76722078571
TCGA-A2-A1G1	584	Alive	T2	N1	M0	II	70~100	FEMALE	2+	19.9507742825	5.11398490397	132.766303557	0.233386586095	2.08244959319	10.4009087288	0.0542347089349	48.067559701	0.463442927586	5.14996070603	3.74687000386	0.169791617177	0.608078800694	0.152346360824	1.43095150599	32.6552379825	0.0213325339368	413.347181108	0.156753029435	0.307371338981	0.346138895249	166.580900048	12.5780287676	1.92345893313	0.480946275962	0.950523640943	2.96504792917	0.0106232935027	0.0814999762449	187.62499091	64.0987285205	6.60578754827	0.259541540756	7.94310655931	1.12630159674	1.97231269776	0.516085313983	4.26617774247	7.83946422418	0.336824878673
TCGA-BH-A0RX	170	Alive	T2	N0	M0	II	50~60	FEMALE	1+	28.4275087551	6.90755298365	14.4459434321	0.0436462211141	3.0874128035	2.47422743883	0.112244456114	8.37289831965	1.83986755154	1.54266133448	19.0702757286	1.28847281914	3.56282937028	0.212219052564	11.0412209271	40.7334611207	0.061319348918	754.34226866	0.0817329510159	0.235606458357	1.31334681179	258.793125687	16.7565131052	1.71755481723	16.1160585828	1.87414228239	0.885818971204	1.05532931934	0.140560671179	296.912759146	140.919148058	13.5628717804	0.186509937632	24.5331647059	1.44120971867	3.36496565692	0.944851539243	6.32508709506	6.31890051093	0.848186366985
TCGA-BH-A0HU	392	Alive	T1	N0	M0	I	50~60	FEMALE	1+	13.8829418637	2.77087915258	5.6560670068	0.0636738820141	0.405485460943	2.34146151067	0.332314853537	4.1068781377	0.256246344237	0.0722095964898	5.91319096025	0.180934273023	0.199721176633	0.647815652038	0.581773277873	70.6541056428	0.0378874860821	9.30519118403	0.223367470935	0.0909840915772	0.0614757375521	15.777796833	24.500604934	2.3574430774	0.0392842680467	1.68157593151	0.26378434902	0.0226409044095	0.144747418418	135.24871047	7.80081724764	0	0.192065332039	16.0328664609	0.193583173568	9.72376061992	0.0740322233026	1.36170448604	13.5784319749	0.183256091317
TCGA-A7-A26F	738	Alive	T1	N0	M0	I	50~60	FEMALE	2+	30.930439958	3.09171924853	3.88345513882	1.27276139377	1.78888906744	13.8837475369	1.05558926249	7.63535661817	0.593691516269	0.858810902371	10.3232874397	0.307415266189	0.263927252924	1.49849872892	0.520241219705	18.4440164388	0.0160931251783	22.6608967648	0.206256049288	0.154585962427	3.23794921299	37.9870465209	15.9631598886	1.34586564526	6.2432895814	0.324921830323	4.29558125792	0.0432763759015	0	77.1571716119	572.279307883	37.0192699496	0.750553074508	8.72579042646	0.575586030312	7.55164270149	0.0359382841909	9.10978287285	15.0979793511	0.701455021992
TCGA-BH-A0H9	1247	Alive	T2	N0	M0	II	60~70	FEMALE	2+	2.11444479967	1.62364280781	0.891117934918	0.0181381208757	0.437907279672	5.08429958943	0.157428849043	4.82232592127	0.183315101308	0.480814438927	3.57941292624	0.0547621817063	1.27613056185	0.009449160765	0.806267813737	69.7654972093	0.0114671552413	9.67986754731	13.7679372991	0.0550751084589	0.0744258222417	28.4882555064	16.6277215989	2.51908642951	0.420719892858	0.311358554758	0.629953581888	0.0102788595595	0.26285847219	152.623646964	45.9590691141	0	0.0697573750082	62.489725265	0.175771622741	20.9985826951	0.44813688384	1.34828037354	9.47449617907	0.265211529025
TCGA-EW-A1OZ	1229	Alive	T2	N0	M0	II	50~60	FEMALE	2+	4.38344323202	7.03705974451	129.891293811	0.134147793507	1.70531330499	1.90030031779	0.132687018986	2.1868988876	0.106964956052	0.232096976068	12.4300385633	0.124620251354	1.08010007399	0.057341605852	0.731105474613	54.0707852841	0.0782861305356	36.1754786789	1.09253334114	0.0835549113843	0	75.1994202459	15.3195913399	73.0687799502	0.0888038534356	24.8142860404	0.284278851616	0.0155941444994	0.0664641340557	82.0665895253	0.392539852141	0.384792355059	0.0970103766073	38.894180533	0.222220509001	4.46489019584	0.135974448948	2.7243392762	8.81471623459	0.270815627585
TCGA-A8-A09B	365	Alive	T4	N1	M0	III	50~60	FEMALE	NA	4.30599138052	1.4092428864	1.45491178151	0.21289902893	0.678162644115	4.12596388167	1.05591184182	7.28950708599	0.153692118243	0.293175825067	5.61653959249	0.0459128334	0.518063134783	0.0712999295154	0.675978177905	55.5478782743	0.192282181521	16.9309038976	0.537231958491	0.184700769792	0.249595634854	10.9482847173	16.8953642683	2.58134823766	0.208572704548	1.15796558407	0.831356063442	0.011490449596	0.11019080016	98.191437837	10.9821032374	0	0.0682323410722	27.3692858281	0	29.426302689	3.07016722952	2.12999646899	14.3717133383	0.44470882527
TCGA-D8-A1XO	1682	Alive	T2	N1	M0	II	50~60	FEMALE	1+	4.41046580547	2.52197667878	12.8081065979	0.291555677735	1.03938760132	7.73460958785	0.38698848578	8.73313434009	0.233976579003	1.29944985737	7.26509900051	0.113581670276	0.677954610781	0.195984058516	0.691974483528	32.2887679024	0.0237839071607	28.8172923443	13.1602787253	0	0.0514552740504	21.3578182952	14.8895741241	3.41341623267	0.437570025503	0.946600161693	1.36606181645	0	0.0908653362209	95.2937355314	30.075003342	1.75354157619	0.064303575291	17.1305001945	1.05319092844	16.3693476083	3.30627905558	2.8127363902	9.60018057904	0.476024251137
TCGA-BH-A0EI	1926	Alive	T1	N1	M0	II	50~60	FEMALE	NA	2.95692455203	6.3299570698	0.583426846666	0.73329796324	0.411402939833	3.26719397616	0.35747562753	5.53384612999	0.07517664353	0.310707397447	4.40594469834	0.0486583672848	0.0358071329984	0.0839595357071	0.263503773604	18.8380139246	0.0305670647548	18.8701782461	0.15148051639	0	0	18.5841862098	9.4980541124	2.18938329389	0.0422586237797	0.152514609075	1.70642564032	0.0121775650795	0.583900407418	129.439703336	2.52892883392	0.450730139059	0.0826429205513	34.0584784013	0	21.7060477657	99.8312619524	1.13260746916	8.47157045656	0.421452655493
TCGA-E2-A1LK	266	Dead	T4	N3	M0	III	70~100	FEMALE	2+	5.07794598015	2.34577214517	0.198900576744	0.179483089247	0.733379322325	3.69583814798	0.0741816125605	37.139008467	0.0199337081301	0.0617899750882	6.87037154013	0	0.094945571477	0.160290464788	7.88659911845	55.2462720827	0.0162102195205	1.17962679714	1.05540443268	0	0.841679660661	38.9585792931	14.851999052	0.473507419189	0.062059697887	2.22893036042	1.28011682938	0.973538069995	0	224.833083826	230.522431188	0	0.34513688739	14.385425825	0.0828248602246	7.74577062798	0.0180998864257	1.64794656223	5.63655396404	0.0612831648679
TCGA-A8-A08X	1308	Alive	T4	N3	M0	III	40~50	FEMALE	3+	15.1098062016	5.42858192977	44.8042144753	0.30472055731	4.42494907325	4.31556414598	0.023048416233	4.57051183292	0.706053751407	74.9885709858	516.900666289	0.577258061108	0.56639675961	1.88005027353	6.6673306058	29.1897485121	0.0302193393085	4874.47702191	0.162667413377	0.2902783393	0	205.383444037	18.3375424672	2.30353585728	0.115692638552	2.78766990786	2.25383486269	1.52143308392	0.115451612222	111.415707042	177.923331922	61.4931745096	0.275746914594	13.2261676824	1.15802528976	3.01392890414	0.97008495158	7.05968624519	9.45397507314	0.30241327186
TCGA-BH-A1FC	3472	Dead	T1	N1	M0	II	70~100	FEMALE	NA	35.1789183084	1.05619809296	46.8588459723	0.0747953310999	2.06155549337	3.94992321535	0.0274786062143	24.1218838763	0.664552100545	524.946682195	363.58343559	0.473147250753	0.485346866277	0.645706836321	7.34470116937	48.8999587318	0.0180139345914	658.55542884	0.20778653281	0.173036708847	0.146145868958	142.592204567	26.9925920749	0.49375804506	0.0890799151161	1.19771215432	2.75691760662	1.27024814706	0.0344107091456	79.8136920873	34.7016990351	35.0627015295	0.091319131629	11.759177491	1.05846922965	5.22622993325	0.0251423314913	7.86863821288	13.5423643056	0.29243867648
TCGA-A2-A0EN	4088	Alive	T2	N0	M0	II	70~100	FEMALE	2+	19.664273211	3.95306544073	2.88392051199	0.0962615199292	1.88862903281	5.98762519732	0.358527323178	8.85605198894	0.877397177399	7.35927561814	12.259645058	0.841826228997	4.6314270502	0.387350107983	3.75152304102	36.4223051818	0.352555422495	80.3877237087	260.347014187	0.483792379766	0.408608428857	115.764605158	11.5630853215	3.00954713748	0.610593912592	0.733436193872	1.10480992996	0.0978161805873	0.160347853142	97.2933289675	74.5542185906	0.74266374087	0.170212437594	24.6707448872	1.75846521014	7.99695302405	1.46214236329	6.49717354852	9.11054218775	1.15177232891
TCGA-AC-A3QQ	734	Alive	T1	N0	MX	I	50~60	FEMALE	3+	2.39474245864	1.30916835074	4.70380789287	3.26303850634	1.06999548447	7.48687029674	0.438580999085	2.85551470876	0.106067943158	0.438382096138	5.84590366788	0.137305755964	1.1114589974	0.355379603671	0.325309021821	7.68992587899	0	105.032364943	2.25518108972	0.138090360283	0	25.0425772419	19.0681215853	6.97190321736	0.642097898452	0.630543061555	1.39667759815	0.137452189404	0.659067628625	75.5751606221	1.86514664477	16.5345036655	0.174903351384	16.0063041623	0.440713915798	27.3195867121	0.4976022614	5.88275901055	6.50082849201	1.10614781256
TCGA-AO-A126	3307	Alive	T2	N0	M0	II	0~40	FEMALE	1+	22.7897095244	3.34060122047	0.362397499832	0.120685500023	1.09196433751	1.3539832276	0.0750884111873	2.39693768373	0.363192812561	1.20086971978	2.65017319866	0.141046754196	0.530506165841	0.129799888829	0.954778028405	36.385866605	0.0590701457193	17.2659137835	0.136272069928	0.0945684904325	0	10.1229564659	7.9853942439	5.84215364901	0.1287775515	3.80408558014	0.545848840305	0.0294160786095	0	176.400344907	1.91596396304	0	0.179668724284	48.4824980156	0.402419108223	9.43917301702	1.82478555102	2.820590437	8.23198254049	0.387519379699
TCGA-BH-A0HO	76	Alive	T1	N1	M0	II	40~50	FEMALE	1+	6.07945726499	3.24220952903	0.359826410417	0.0956701482882	0.470778527418	3.68485468998	0.123016878516	1.17748394313	0.171292638316	0.167674211657	8.9648574033	0.0700230372543	0.669878923643	0.0785356417833	0.633977806526	22.8810903183	0.0366569142081	13.4444231528	0.20295789755	0.0352115844479	0	11.8629504747	12.2210027893	0.777404060353	0.0958979382857	0.0357292946355	1.33132233203	0.0197149824051	0.112036859607	282.299327999	9.01558353482	0	0.0371654238744	33.2185395769	0.112377397174	38.9919620853	24.2961102122	3.16759068709	8.24454321522	0.508679060949
TCGA-D8-A1JP	639	Alive	T1	N0	M0	I	70~100	FEMALE	1+	14.1725945527	5.64789640513	1.22703873106	0.485320701672	2.60047439573	5.82430135783	0.208015557855	3.99339306868	0.318612271424	295.975856291	2.49930515577	0.390738314925	1.08626159188	0.280922971515	0.936770062706	39.9858400637	0.0409101388619	11.660127493	0.27264692423	0.196485552648	0.0885070056974	74.7476784942	15.2909224267	6.44428336008	0.0652590087558	0.878196972042	1.49654439764	0.00407453154561	0.31259065194	83.6268462993	4.69235631884	0	0.207388249176	34.9040834359	0.557405823115	36.0640463802	10.6356261449	4.19047150692	8.43082479828	0.351779928452
TCGA-A8-A08T	3409	Dead	T2	N1	M1	IV	60~70	FEMALE	2+	16.6050718729	9.8448333936	92.4133886266	0.376791822067	2.04459837127	4.43051365115	0.431728639811	2.53248735749	0.220422683744	2.5172749263	3.05289270875	0.0901070002029	0.640984151966	0.0855133099965	0.526086255031	34.9950013429	0	54.3044854556	0.444956556049	0.0906218973469	0	79.1233450943	19.9908082275	3.62778804721	0.141462346874	3.00821912295	1.96030952011	0.0479203954154	0.108128400244	111.490581444	10.8031641049	2.92136379605	0.124345486408	25.3406882373	0.28921882132	27.0864484092	3.16017908384	1.95934561956	8.5346881397	0.474149495975
TCGA-OL-A97C	271	Alive	T3	N0	M0	II	60~70	FEMALE	NA	6.49488699938	2.06009401987	0.361187229761	0.153651137685	0.408119096687	4.38157756341	0.161649311904	6.57541229839	0.564688622856	0	2.63008295552	0.0843454269498	0.33103375929	0.0873223243715	1.01344274535	29.4506835613	0.0176618621572	23.777377502	0.325960735074	0.339309603272	0.0573158113636	31.6251361383	8.38440349021	7.22274726794	0.450781404993	1.64771385312	1.29143765902	0.0263860560668	0.337381707799	140.703449814	5.9279551075	0	0.161161829057	48.9348195517	0.360967663056	7.38228838343	11.5169184505	2.8746487846	20.0283091714	0.153180846827
TCGA-D8-A27T	398	Alive	T2	N3	M0	III	50~60	FEMALE	1+	9.94626075134	2.77976494305	34.3362078426	0.120075418648	0.908033113253	6.4255202461	0.354207743181	3.75070547979	0.461261357982	2.51918132225	32.9671279399	0.34120361275	1.60068482302	0.956708169082	1.81887772027	30.4981616932	0.0803787213854	178.140781437	0.288446604008	0.0857883369199	0.115930185027	96.4097500624	15.1299356462	4.34557441003	0.578407794473	0.155445837244	0.87449719343	0.14143029238	0.102361083825	153.54645409	14.408410278	3.55570080655	0.117713188476	37.5485867903	0.547585129276	23.9202700922	1.78500143076	5.83047566246	10.0189833905	0.556109076475
TCGA-GM-A2DM	3226	Alive	T2	N0	M0	II	50~60	FEMALE	1+	6.6535350387	5.13643441085	0.0432911474842	0.217647236893	2.34025892185	3.43593134041	0.258332655042	1.9042112533	0.117142614882	0	0.242489425772	0.0505473341363	0.644751501067	0.0610532506431	0.230962434438	23.1551902084	0	1.57900243778	0.390689733563	0.0508361760457	0.0343487675984	44.2496635541	8.34517082255	0.376945223476	0.479513750137	0.0110536311551	1.43886491168	0.00632515521365	0.566130142327	125.857902638	6.65732137645	0	0.0751198017563	42.0406526561	0.486729345118	31.4048577668	34.7993969633	3.30691343718	9.37313105653	0.357783379499
TCGA-BH-A0HX	829	Alive	T2	N1	M0	II	50~60	FEMALE	NA	9.58514113476	4.32145736882	2.57605122959	0.240472404465	0.626002080942	2.94713943407	0.480379789184	2.71782731504	0.200304667033	0.952045205774	5.16224141426	0.103718363574	0.712368077619	0.187913270475	0.719645876489	37.249991246	0.108592694759	67.9997347468	0.612378017319	0.0521555199685	1.97345210692	50.2824745093	14.2268007577	14.1655435097	0.415739578417	3.07327670471	0.497132575538	0.0259572442076	0.165949381718	188.184250528	10.137947967	0.960759578367	0.0770693751043	18.9937080508	0.554845957112	33.5684802332	0.509256820682	1.99048021383	7.05866785459	1.70493834955
TCGA-AR-A2LJ	2632	Alive	T3	N1	MX	III	40~50	FEMALE	3+	18.5287935637	1.3861029598	7.70673680814	0.0404951881929	2.96664373614	1.3603437486	0.171832622059	7.43908364653	0.390380131328	6.01141427012	30.5872711999	0.244524211659	3.9347438859	0.168769651969	3.45117710425	53.3435560098	0.276497097871	351.96582146	0.199497154935	0.344290090016	0.0664652683429	192.862954903	12.4675934345	7.15051424754	0.192760631153	6.55213486694	0.785259566834	0.107093433617	0.665105855713	115.97866405	24.9841382436	5.88917259238	0.207653854051	103.666546395	0.156971165661	6.23387045806	0.445941996367	10.5132564903	12.8886390556	0.266450195342
TCGA-BH-A0BT	2365	Alive	T1	N1	M0	II	50~60	FEMALE	NA	13.8225374874	2.32305631325	0.733585774982	0.0834416133277	0.528652303869	2.97783394742	0.386254408264	14.9093288767	0.531935706968	0.0804331742078	1.20855297532	0	0.803350849709	2.00828624748	1.91850521893	97.0004222719	0.0316517220336	2.03459370212	0.135220455267	0.101345799502	0.0342384457776	17.051832932	15.0997922481	2.44860715292	0.212058728318	15.9762869892	0.583625764965	0.0283717799885	0.0806159768764	146.104669903	5.41587871499	0	0.0320907989978	37.7235634714	0.215629360642	6.12714842683	0.270951074722	2.16953992748	11.1838748254	1.13090596481
TCGA-BH-A18M	2207	Dead	T3	N1	M0	III	0~40	FEMALE	NA	3.68348973764	1.26519750622	7.48778440512	0.238571946506	1.42192898793	3.95162604607	0.190406660855	5.11819146992	0.243034300474	2.9737548223	25.3497653837	0.1490256678	1.53532785557	0.239999506835	0.891097070022	38.5273322646	0.145627303374	77.6636623047	0.181309260163	0	0.168780679104	39.7888395224	10.9692558438	9.08206383502	0.832967406935	0.847307669311	1.19710559887	0.0683762751179	0.755063383518	135.658346578	16.8402338521	1.84059772159	0.189832455002	26.0462441063	0.106295917053	16.5136045936	1.7886379719	3.14304267318	10.0452937369	0.899845069474
TCGA-D8-A73W	385	Dead	T3	N1	MX	III	70~100	FEMALE	1+	9.10896931694	4.53434108635	3.06214908989	0.181455006738	1.35111838288	5.67984866878	0.12894155687	2.22727976238	0.178192407572	0.920593428384	0.48413490859	0.057667855386	0.622410971581	2.92545638146	1.06375013243	28.0727288762	0.144907210678	34.4469322839	0.247625313765	0.0579973859882	0.117562268895	31.70293619	18.2082253236	2.64308487204	0.29279378768	0.512836691178	1.15477055693	0.0324727632177	0	206.581491011	20.2990850959	0	0.146917383082	29.959756795	0.30849673398	25.8287788669	46.6454233738	6.81079565602	12.7165241491	0.437723358993
TCGA-EW-A6SB	760	Alive	T2	N0	M0	II	60~70	FEMALE	NA	44.1883959706	0.267467284749	213.476247542	0.0135652661943	3.76318071379	2.54504744662	0.0523284451833	56.5367687046	1.87720162644	164.759847406	11.4938939545	0.327647423818	2.19010041064	0.862162436792	22.2485202597	67.1257772601	0	2980.53060318	0.0175864429985	0.411899618514	0.72360743793	126.887965815	19.7370524158	0.116677111648	0.547219079446	2.9615147556	1.57917184857	2.76234849032	0.131058969527	167.204044199	209.426076172	19.7278238341	0.0521706392569	16.5756776748	0.788743950346	1.31689573793	0	7.48565281051	9.5485544224	0.0724734082053
TCGA-AC-A23E	698	Alive	T2	N1	MX	II	50~60	FEMALE	NA	9.94551052981	13.7131987006	0.12454276947	0.102350074134	4.38841612854	4.67336015354	0.150960076515	5.23190004754	0.0748896536241	0	0.69760924364	0.0727089179717	0.33886915916	0.0125458525128	0.313766946016	32.3804139857	0.00761259343428	3.98860350016	0.316114161209	0	0.0494083766912	52.0721156028	13.9932748129	5.48607045537	0.272013321514	0.747295302707	0.980643586303	0.00454915377285	0.0290835671887	123.935505975	38.068242341	0	0.108054749024	20.3803811445	0.0388959561186	14.0026536147	4.9810076147	3.78548299382	6.64872760848	0.548505534914
TCGA-E2-A159	762	Alive	T2	N0	M0	II	50~60	FEMALE	NA	23.151679596	3.14741663432	200.388610822	0.167300368641	2.24639585196	6.05944164682	0.0944438759366	7.59554722107	0.875557600398	24.0329325145	413.264895139	0.591347450466	1.28132149081	0.654733713131	3.11897873233	43.606575272	0	560.559837172	0.354435759678	0.297363289377	3.61658054648	279.672927023	22.6700421059	0.6276175115	0.220572187509	7.0297157817	2.12710318769	0.0524147283978	0.118269490093	144.186128922	280.012939733	7.76013847279	0.439408961987	13.5552196793	1.05447974957	1.48307436685	0.172828215347	8.57772897199	8.43363500103	0.43600693971
TCGA-A2-A4RY	648	Alive	T3	N3	M0	III	40~50	FEMALE	1+	7.20654546625	0.721328895857	16.7695805351	0.968050188395	0.971722184985	4.41731371811	0.114548599614	22.2632976567	0.738742102561	5.66758418174	34.5795487724	0.358615218111	4.87336839396	0.668290006456	7.27050976041	30.8424827819	0.735918534441	185.687544555	0.569759634117	0.216398668757	0.0974768778186	60.1250534027	10.8192480246	12.3197686926	0.75705993435	5.94958167778	1.29297890819	0.103211830993	0.229513739591	76.4897841666	77.6880903106	8.63696441092	0.197952139695	46.1733464322	1.22779386529	16.5189069411	1.3164072676	7.01334822156	22.0520243875	0.991958443238
TCGA-A2-A0EO	2442	Alive	T1	N0	M0	I	50~60	FEMALE	1+	11.1258836359	2.44522741104	14.2648041749	0.0873350478959	1.17513249721	4.1030875805	0.252673290793	5.77615047825	0.509228175666	7.89245936661	38.6862274044	0.395519838713	2.28534823416	0.0758295115616	2.4245028062	42.0396149466	0.138035874705	160.250408303	0.278342177845	0.132593317359	0.179180158593	30.5525871481	14.1727691655	7.13624114613	0.449191633111	0.528561060088	1.32586630352	0.0412439220367	0.0703146379935	107.689853142	45.6290090442	1.22125423883	0.0653103392702	21.1927948215	0.37615125492	17.0895436103	2.14236628679	3.04754035775	7.66038167468	0.532080605004
TCGA-AC-A8OR	40	Alive	T1	N0	MX	I	70~100	FEMALE	NA	3.35538238297	4.96272580857	0	0.533568070765	1.61082613589	3.62928031705	0.473162248122	3.05426071419	0.0381437306094	0	0.799458803556	0	0.0726724456349	0.0766801172692	0.188013749073	43.3503498376	0	0.282156275666	0.365744749646	0	0	10.6265427821	10.1322093381	0.192384774105	0.0395843459807	0.0755844601784	0.844125173236	0	0.355516907339	153.020961189	9.79858679735	0	0.0471735341463	32.962344012	0.079243890187	25.3513810757	78.8977541379	3.02598385803	10.8665451288	0.137961316955
TCGA-AN-A0FJ	242	Alive	T2	N2	M1	IV	50~60	FEMALE	1+	45.473985055	8.17658841427	0.920739039343	0.178039870699	1.36891819263	8.56655182129	0.0264151713786	21.1392893539	0.170355633412	0.264031917091	3.91763541717	0	0.60856136988	1.19862724715	0.895677503361	35.955685877	0.0173167869478	19.7213839891	0.15979607791	0	0	17.8221544036	19.9872085972	0.900794442205	0.314906542983	1.34425817056	3.19524259511	0.129352643349	0	260.509597433	3.90731796768	0	0.263355116338	25.1612831357	0.176957561454	16.135322912	0.0386708985178	1.46703439578	9.50260537395	2.32598880685
TCGA-BH-A0DX	2156	Alive	T1	N0	M0	I	60~70	FEMALE	NA	9.47920074665	3.13055207576	3.48808590159	0.251960228049	2.2412830241	3.19503150342	0.104670954992	3.92205612244	0.180814179748	1.15833144296	2.21767924061	0.0936261301955	2.17029936921	0.0646203878996	1.02988743215	68.4020041988	0.127434018969	51.9312935484	0.261319409439	0.235402841634	0.0954335844463	171.292932819	11.809062734	169.155517302	0.372158980986	1.89043739875	0.858875788791	0.0146446844245	0.149801808313	128.152973869	136.470452754	1.30091044061	0.109324600759	40.5814642328	0.150257132958	19.8838641279	0.968661975373	4.79397815088	9.03101644327	0.826198887228
TCGA-EW-A1IX	1208	Alive	T1	N1	MX	II	40~50	FEMALE	NA	4.90510551399	1.91101696915	6.43141073652	0.308898635734	0.626771432572	5.71478204376	1.23801173829	3.28175512022	0.224553775061	0.618725140858	16.1529950636	0.242238802484	3.08985299001	0.0752365221833	1.06585073093	29.6909991469	0.152173810484	28.2750358404	0.3224531641	0.0487246048425	0.098766090897	22.6994786052	10.2639278293	4.39634883732	1.93871956827	0.466157950658	0.82952358876	0.209153787228	0.232549250385	99.7394959457	30.2157952178	2.69267553077	0.0411426096379	27.0659166679	0.259173430014	29.3757897802	3.6021577675	3.2528956944	13.1181628422	0.476030171666
TCGA-AO-A1KQ	1882	Alive	T4	N1	M0	III	70~100	MALE	1+	18.1829908387	2.93827858383	5.94518849224	0.1224109944	1.14580535138	2.19044631975	0.349020568624	5.52251543013	0.380665060129	11.0815078019	8.63363356284	0.321374220106	0.583355796887	0.121996174534	2.17545625918	92.0712925868	0.0134590988075	339.7139756	0.917685604666	0.258568515377	0.131031342252	68.6950877162	13.1526216737	1.47025836969	0.137405929599	1.71477670428	0.263575969794	0.028150233855	0.257099376085	186.349993625	27.6355946804	0	0.0818748314674	39.7952621617	0.962755110446	17.3206835278	0.398243603474	3.56923666519	8.5381438748	0.251419313139
TCGA-A2-A0CQ	2695	Alive	T1	N0	M0	I	60~70	FEMALE	2+	18.9909799364	1.41188967903	0.335976220125	0.285130606948	1.18995831747	3.67748171094	0.222764632339	10.6136498627	0.0336713549064	0.173955941637	0.784135300802	0.0435878240124	0.502520529938	0.0300841452007	0.49421886611	67.4942309099	0.0730180323729	10.9592243231	0.68315506302	0.0438368972924	0.11847810079	11.2549494239	14.972608069	1.23079315297	0.407669001201	0.381269348992	0.434091070095	0.00545428867841	0.10461077763	208.312625767	21.2123509717	0	0.0462693427393	20.5638433489	0.326444979837	13.2372243157	26.7061483057	2.1369483225	11.3763641475	0.241540782145
TCGA-AR-A2LH	616	Dead	T3	N3	M0	III	50~60	FEMALE	2+	21.5801461314	1.41026431818	44.9612710451	0.326795486477	3.17450379104	3.0040875898	0.0475707157831	11.981878053	1.28468772097	24.5472444348	44.6532613228	1.4892877498	7.37939485449	0.205580112914	12.9545122114	53.2857787549	0.311855614474	1132.87991573	0.327743226672	0.149779796551	0.708417956662	64.0724685248	18.2165194409	7.69310535608	2.10925429951	5.25966224896	1.90354836377	0.102497727821	0.119143019984	297.024110816	500.876456396	6.2079784097	0.205518116499	34.2765303647	1.51373198642	5.27178538495	0.774765968545	13.2338273205	10.7082713694	1.74419454841
TCGA-AC-A3EH	197	Dead	T3	N3	M0	III	70~100	FEMALE	NA	6.28124448191	4.65494488461	0.394868051735	0.0687187449243	0.699792349014	2.89759445862	0.206177020842	5.10651576479	0.0474881548685	0.0736012559016	0.304122395552	0.184421328708	0.350593299453	0.0636434389266	0.678812352206	56.6889848742	0.0289632544788	5.3394365645	1.96986051133	0	0.595275022393	22.2367794393	21.2748332645	1.57230047822	0.0770026424668	12.2297806864	0.370767927358	0.0288465640354	0	84.3797171793	19.1699163693	0	0.0489417277633	75.5917968407	0.0986570025915	13.6161342722	0.107798584698	2.06705103185	9.5414416537	0.425103483451
TCGA-AN-A0FL	231	Alive	T2	N0	M0	II	60~70	FEMALE	1+	3.49666465545	21.888636225	1.75540768221	0.183117129424	0.170328380225	2.96590848642	0	5.00613087991	0.0277777906821	0	1.16439577091	0.0539378407137	0.171999692757	0	0.584188305576	37.2083506187	0.011294538924	3.61640379642	0.0694825981014	0	0.1832637059	881.530714698	12.2605160635	1.69478575915	0.590951540846	1.57267508231	3.67399158666	0.708689154916	0	124.471032011	8426.23753209	0	0.446597513461	73.5240110445	0.0577085712195	1.32111575508	0.00630558616115	0.597303101074	3.78152602794	0.200937901111
TCGA-LL-A442	889	Alive	T2	N0	MX	II	50~60	FEMALE	2+	0.890090037689	13.4357240336	0.153752929986	0.407309632028	0.378551237866	4.71035947494	0.630777673747	2.12490494286	0.0647179487302	0	0.193775839189	0.0359048035366	0.915960312103	0.0433673705462	0.540781579421	30.6624395662	0.0150368719154	0.574476856586	1.56487565813	0	0.0243986309747	9.93740748405	9.85956003768	0.688934635439	0.0791554750202	0.397815408661	0.74957083156	0.00224644344914	0.143619214146	207.429230992	3.32926688364	0	0.198191050644	40.6503292883	0	55.0193950771	145.004750823	6.00463424228	10.1399024437	0.461466261832
TCGA-AO-A03P	2911	Dead	T2	N1	M0	II	50~60	FEMALE	0	6.36056721622	14.234549052	5.95122504785	0.191794361693	0.701741481313	1.72144041912	0.548511589537	1.48070480945	0.226231519994	0	40.0881762916	0.119805715844	0.205715180375	0.055126290166	0.466320709361	39.3488596025	0.0167248114126	52.182045123	0.355824315756	0.0401634399781	0	34.3142405844	11.5059630549	1.39200115706	0.0880409435845	0.317298661247	0.192477034769	0.00249861428943	1.1501348721	173.782184355	5.75496270827	1.84963210425	0.118697741793	108.021174316	0.128181191419	976.348727625	0.205419121774	1.2386998631	6.99643210662	0.360774913945
TCGA-AR-A256	2854	Dead	T2	N0	M0	II	40~50	FEMALE	1+	59.2232956194	4.16863841656	0.562149151928	0.0577472377752	1.34769687301	5.84913373255	0.0786218131043	2.82758935763	0.0739439973526	0.0327442320638	0.295200129611	0.0410233134663	1.38867489543	4.04892060126	2.67282665431	33.8557873593	0	3.75070294549	0.215788383857	0.0825154648009	0	29.6007857857	19.5335212332	0.374668529178	0.802994962548	2.06331380715	2.23064538517	0.610872575357	0.0656373015461	128.272625376	1035.40640595	0	0.104512953005	7.88622819296	0.570585660857	8.6882816739	0.0623456268422	2.67501073467	12.30391714	0.227329614298
TCGA-BH-A18F	1001	Alive	T2	N0	M0	II	50~60	FEMALE	NA	19.0568500333	3.46560179967	32.4144791198	0.17120121805	1.02381763483	5.22460000923	0.0550345113378	7.62366094746	0.473235066524	30.346936394	20.835922234	0.0574318480059	4.05728991181	0.0792784725415	2.79913991512	50.0963683704	0.336733071949	76.2694941519	0.147967139968	0.115520059989	0	30.1062696023	20.196801062	5.81793779867	0.890133694355	15.912415801	1.16992571534	0.107799558291	0.183781913619	105.237684838	13.1946779929	1.5960008288	0.512106417925	15.8608239566	0.860255765876	9.3096307135	1.8597923972	4.02282554658	8.50964800385	0.858491780644
TCGA-A7-A26I	661	Alive	T2	N0	M0	II	60~70	FEMALE	2+	5.46581456177	10.2224201859	25.6949195144	2.59227686672	3.28870980769	15.7551137848	0.249994758631	4.27843832023	0.134354656918	0.520586213173	2.50307074627	0.260884681829	0.0639940125461	0.0675230941204	0.286973150012	14.9805442464	0	30.3123154125	0.154032553834	0.655938628598	1.32960532824	19.6261002366	18.2196864226	5.23533021111	0.261429326258	0.23770813834	6.87745623146	0.571293864225	0	74.3098020898	0.539278402706	12.0830800005	0.38770799519	20.8947811885	0.27912282068	6.09422290882	0.762466024607	9.31216477007	13.5720123153	0.747140043951
TCGA-D8-A1XA	839	Alive	T1	N0	M0	I	60~70	FEMALE	2+	6.23522756307	1.5275147948	0.931738215807	0.364837649288	0.845015511811	4.8849210187	0.399624380854	5.75968039107	0.21010117412	0.0868354663711	10.1770574863	0.0543955123149	0.146773117549	0.09385892321	0.405037353237	57.1125024984	0	8.95194716953	0.659846263445	0	0.0369637458202	55.4010275448	13.8710003642	2.51589279334	0.443340459452	0.253763118954	0.785066451432	0.0136133809704	0	132.558373988	8.60982390895	2.51937109669	0.0461935351866	39.7994222824	0.174594714299	42.2900002317	0.476931758589	2.72236746056	14.5844544083	0.13425091649
TCGA-E9-A228	1285	Alive	T2	N1	M0	II	50~60	FEMALE	NA	1.56442915083	4.96911208541	0	0.264858690599	0.845247905789	4.37529815077	0.625040496148	3.26902867188	0.0775189496095	0	0.586707518531	0	0.803070658372	0.0324658100846	0.350256143413	33.3089236603	0.0236395904483	0.946146465323	0.658464847169	0	0.0767145782695	132.528087036	14.3461121023	0.690522509565	0.0854746095073	5.56284747224	1.36578915586	0.0588608714652	6.2918739944	158.980722791	2.91146412316	0	0.0878809141495	53.4762072893	0	11.1731990238	0.0659882954892	3.93457059419	10.7838066643	0.83236856653
TCGA-BH-A0C1	1411	Dead	T3	N2	M0	III	60~70	FEMALE	NA	11.8971454477	4.96264753285	5.82764812036	0.124787679577	0.525673906988	6.50427938434	0.277153827525	3.10427258	0.635000576304	3.06188990408	13.6376680651	0.319671744247	1.73631561634	0.102438228409	0.935127673831	35.560032273	0.0478135692934	42.0661919777	0.500043319194	0.0918566971225	0.0930980038404	44.9623951987	23.6235978332	4.44250998283	0.36305099973	2.7895598743	1.04093601853	0.0400015833541	0.438406963539	120.372352214	10.9503663264	0	0.0969536911727	12.1226406717	1.3192185225	12.5538846001	0.491163342302	3.8591596485	9.03546848375	0.93144805324
TCGA-A2-A1FX	1847	Alive	T3	N2	M0	III	60~70	FEMALE	NA	3.78533612051	2.35425358212	1.08852466532	0.366752338534	0.865095101417	2.51276012522	0.258347258054	2.0093038778	0.168595726909	0.891508657046	4.36505639759	0.154057726394	0.406240025557	0.0199368822392	1.31008320406	42.2183534973	0.104843568706	14.5254427743	1.16179916385	0.154938056259	0.130859844813	33.6621372229	21.2811630865	3.56918124124	0.349926526757	0.642901491466	0.895327239011	0.0240971914729	0.0616230905575	182.352317233	3.52575065103	0	0.0899444385701	151.990037647	0.123620789568	17.5803483667	0.319678736137	4.97313774805	13.0726840359	1.10121009029
TCGA-A2-A0ES	2190	Alive	T2	N0	M0	II	50~60	FEMALE	1+	5.05628231852	1.17122725667	3.27907770457	0.479718727812	1.5036150394	4.45449387994	0.305739776901	10.8959793551	0.843188704401	1.76926963866	7.88464862475	0.201510307503	3.48479427944	0.139081624002	2.31039317949	22.746636818	0.274274588677	37.8839378105	0.243361030104	0.0506654487436	0.273867290506	22.1862391621	10.2279310011	5.29327908916	3.24435801975	2.3208111953	2.25098858061	0.110318476201	0.886645353013	142.076553241	132.580258155	0	0.310165443153	44.0921743727	0.107798827114	27.7906118419	1.82570614038	3.50975069488	7.83620121532	1.14246933964
TCGA-BH-A1F8	1	Dead	T4	N2	M0	III	70~100	FEMALE	NA	4.70931737733	1.58918799083	4.25585572725	0.181530647173	0.910034331679	2.61716130307	0.163394055291	0.790271180318	0.159944833934	0.174985664656	5.89391664181	0.0730763997285	0.250955050775	0.0189138916944	0.241152119104	41.2140202969	0	104.227824984	0.251031584795	0	0.024829047012	15.1945885476	11.3826977693	1.53382161925	0.117166336099	3.6674697923	0.399883081228	0.0205746564468	1.28614463522	403.318577461	19.0763734486	3.72305025985	0.147386900297	13.0586983452	0.039092542104	5.06974623033	0.99098490658	1.23350462877	2.70027708738	0.467905509572
TCGA-AR-A24R	3430	Alive	T1	N2	M0	III	40~50	FEMALE	1+	7.08127416638	0.696762826345	10.1308120879	0.236867387482	1.33097671669	4.53845966249	0.321037976025	5.45293499001	0.567376045975	0.0925651097801	7.37146272876	0.347908068861	1.27062545815	0.0667013291062	0.955111724087	43.4042675171	0.0404731443714	35.2252317763	0.240686223234	0.194386730538	0.105073908399	107.468092455	21.5949545934	1.9628386359	0.0903866938354	0.321227191902	1.10552949556	0.0145116293683	0.123700646706	158.339453505	7.57977788206	0.716161638825	0.131310698554	41.4929260069	0.744459819082	29.6255219706	0.483545869057	3.78412897705	7.29273117227	0.712845637058
TCGA-AC-A5XS	588	Alive	T2	N0	MX	II	70~100	FEMALE	NA	19.4234942061	1.67119623453	25.4409482895	0.0106480978216	2.79672728398	2.05696452338	0.554517569725	3.81284045511	0.960268362366	9.44305186681	80.042821577	0.578672691134	1.26174393979	0.388303243724	5.59284683021	110.621259709	0.686650284304	426.784887632	1.0560467776	0.064664376914	0.174768586254	104.040363571	16.7399875014	1.45998956208	0.61853949449	1.69661970491	0.753333387152	0.0522969987484	0	203.527313579	173.085705522	2.38237178104	0.273010035222	52.7929704549	0.550335122672	9.97848546265	0.150332327598	6.58444919173	10.2753633034	0.53295286172
TCGA-3C-AALI	4005	Alive	T2	N1	M0	II	50~60	FEMALE	NA	21.3799284065	4.44219783178	6.31006507322	0.357418768289	0.894564326294	1.44633906412	0.0237716250077	4.92618373819	0.440757576771	1.18804221127	20.4840133189	0.893056730405	0.474637351723	0.603542914535	23.0477333116	62.2905436215	0.0155837779646	224.53997793	0.734999216159	0.523926615171	0.101144134203	120.898145525	12.107464159	1.03513232705	0.0944638991103	24.1674577613	0.869974219154	0.00931259536386	0.535834038243	101.387214091	6.68094341493	8.96190262792	0.789997911898	29.8184929554	0.398120528245	4.0742091142	0.0696016758779	4.84080027762	17.9773431811	0.138623261059
TCGA-E9-A1ND	1266	Alive	T2	N1	M0	II	70~100	FEMALE	NA	15.275149095	4.87602559046	15.3125165308	0.11989657675	4.70391291873	3.61054585648	0.241306879712	14.2895438486	0.713270420841	7.13542436978	67.8013409811	0.692500472507	0.478718096674	1.55337360892	2.13077068464	33.3048654459	0	270.285032906	0.0810979510347	0.25325731566	20.4915969934	76.5676259398	14.7438641079	0.369245669701	0.117760566211	0.720464355741	2.02506227893	0.673544718371	0.0503636707278	167.80462393	2124.46131533	2.33263317055	0.307406723622	23.859321336	1.88595873364	0.595461210204	0.0220790585721	9.09684188197	13.1134416952	0.513031174235
TCGA-BH-A0W5	1288	Alive	T1	N1	M0	II	70~100	FEMALE	NA	20.5931258079	2.74621987448	151.246071905	0.946378416697	1.68250849091	6.6966887589	0.415900799977	14.5793995789	0.881652453109	30.6780194184	60.7568902763	1.73607076354	8.13849541679	0.715609125189	20.451507123	58.9651644167	0.201962095567	461.262060645	0.60051541304	1.69749141324	0	129.14021976	11.5585551761	4.42858983316	0.306057476291	0.759283796355	1.34705234321	0.138792401367	0.192896751505	111.694134288	22.6142312435	26.8024959985	0.0614291223127	26.7742355187	2.88934708637	24.5896879604	0.62577730611	13.0059780394	10.9448471898	0.687170753342
TCGA-A8-A09R	273	Alive	T2	N1	M0	II	70~100	FEMALE	1+	18.5212918514	6.11790597254	3.21061965465	0.20800855608	2.10424236403	5.61236657261	0.259236797569	2.50305501835	0.189079320984	4.84306179619	5.28391342661	0.193235221131	0.199079408307	0.0400110575519	0.523221521832	29.4466163575	0.0161853177485	113.158545494	0.290412677565	0	0.157572504645	128.310290072	14.5034380795	1.28233486998	0.0645462116514	0.326783207672	1.10526044146	0.0217621464822	1.17487014448	117.412637117	5.36389848724	0	0.10666397731	17.3298791904	0.124046439827	30.735091107	20.6880156294	5.22086863065	8.84354840932	1.09240402931
TCGA-E9-A247	1186	Alive	T1	N0	M0	I	50~60	FEMALE	NA	5.14945011442	2.21403391923	0.409914738502	0.0957769498982	0.197053861957	2.36829893772	0.293022082808	3.48856540451	0.0616221497894	0.12734312738	2.79834895377	0.159540679474	0.322861416858	0.123878645238	0.695229191707	80.1858224135	0.0334076854103	2.82614917925	0.205519923787	0.160452340499	0.0271034358952	11.8110750645	17.8016108673	1.72111011515	0.218494124707	0.4768049464	0.384471433945	0.042423188143	8.99809432232	85.2374677003	6.99623355491	0	0.254033410019	23.964516384	0.128020484441	15.8001133765	0.820646311421	1.01416023861	9.63679410319	1.58801967504
TCGA-GM-A2DK	2645	Alive	T1	N0	M0	I	50~60	FEMALE	NA	13.1300054122	2.37168516606	1.574237758	0.129141293807	1.68800714071	3.01321452131	0.284666652825	4.97772606901	0.616734364061	2.00065466462	4.74294894598	0.11140008928	0.737802403149	0.0672769166633	2.9786670026	64.2838004587	0.349906288756	159.524927849	0.185361051269	0.112036661219	0.113550670154	55.0513475215	7.47815969909	2.68357272915	0.32001361764	0.365412593538	0.568065452621	0.0731842747919	0.133680107136	96.667952945	60.3982873316	0	0.201030800438	103.120443824	0	88.3239347582	1.66045699332	2.15287307542	9.77281255693	0.918199651079
TCGA-EW-A1OW	694	Alive	T2	N0	MX	II	50~60	FEMALE	1+	7.83442100446	7.17454868202	18.9079538835	0.0924921543556	0.759682361739	5.1078333709	0.293828230721	19.6459331292	0.287625565593	2.15026678335	14.7360328103	0	0.693048508757	0.124712388403	2.16829493474	38.9478854115	0.0687938111359	204.301567184	0.105802741555	0	0.178598295783	45.863617123	17.5639306914	2.27375909367	11.4654750316	1.20216365816	3.01637781374	1.39362859652	0.0525647256906	170.785273237	51.9226599137	3.65186515324	0.167395507628	17.9186133691	0.421795975147	4.94619710629	0.199714534009	2.38772938446	8.68726581265	0.253957372962
TCGA-E2-A105	1308	Alive	T2	N0	M0	II	70~100	FEMALE	2+	3.14318958687	1.5832133953	2.90068848957	0.653147821413	1.70235327912	1.84572592268	0.583621904406	10.5230621194	0.160653000895	0.071141124789	1.12238152755	0	0.382600439414	0.0615161490823	0.361998877292	33.0600925414	0.018663436069	26.8913451703	0.822841811146	0	0.121132185452	17.8742076032	16.3126518023	3.03202423922	0.104200347421	0.756881755586	0.641989586704	0.0139411820263	0.213908427491	124.497731806	3.26365878185	0.825611474525	0.113534026654	53.5254622405	0.0953593800364	36.4697321806	0.229229887978	1.26729091791	13.1783340486	0.19922150146
TCGA-LL-A740	441	Alive	T1	N0	MX	I	60~70	FEMALE	2+	5.21453416694	15.0382279241	6.44264960939	0.190329196294	0.734365103429	3.05377283273	0.0166863845373	8.84654421276	0.0134516428384	0.16678817016	10.2749468643	0.156719282047	3.86989234812	0.0270417584708	1.80347727647	51.4458080356	0.0984506614165	9.99023232855	0.162629910657	0	0.141995334055	107.265641934	8.73990456026	5.02058794022	0.352482059551	3.57943508273	1.97112919223	0.0294162036689	1.37912968201	215.612614059	65.7477707464	1.45171545475	0.299449146878	13.0873557171	0.726593145537	4.38168968479	0.439709231063	2.49091433098	10.1919441434	0.625190859949
TCGA-A8-A0A9	822	Alive	T2	N0	M0	II	70~100	FEMALE	NA	8.84154517945	1.94864965659	0.168126867221	0.331602659498	0.811884179589	3.56680892183	0.100326885558	8.73899843128	0.212304753619	0	0.306065366801	0.0785228891225	0.433380684216	0.149039522884	0.392010423389	53.1065176552	0.0575491965491	4.12806045673	0.345606079846	0.039485795673	0.053359183342	62.4016592333	19.8475779676	0.891508621659	0.102292865997	0.87573591149	0.536324579249	0.0221081152453	0.31409155649	207.437323792	26.457470641	0	0.0416768048419	23.1592281811	0.336049324877	27.6062971858	0.174414175507	2.41660546976	14.8627030103	0.175515641568
TCGA-BH-A1F0	785	Dead	T1	N1	M0	II	70~100	FEMALE	NA	18.0971195706	3.34732777679	92.6366573616	0.200571906627	7.28205642464	6.59122418291	0.0477600308681	8.50420720876	1.19354657975	7.20849401951	211.74561834	2.18301332001	3.18356716979	1.13519038075	10.7186184045	32.5684210261	0.231691552482	1329.20875748	0.0995168145481	0.210526216067	0.487705519845	318.331392355	17.3698131329	4.462594511	3.76781593757	0.442501779473	4.30162122396	0.754017641973	0.191387469151	148.088311184	242.264102834	101.939009885	0.209510408028	33.0344036138	2.33562519344	5.0227699636	2.00318036875	18.2297441218	7.23305041764	1.42736718791
TCGA-BH-A6R9	160	Alive	T2	N0	M0	II	60~70	FEMALE	NA	58.0988484987	1.53374522388	36.1975169699	0.0416179275391	2.00606611585	3.86900305192	0.0583790826492	8.7910482579	0.458854464905	0.692937206638	10.9323534424	0.182766332612	1.84931508678	0.299593439341	1.37637107406	24.7781411049	0.0287033383757	361.146273242	0.0343348767579	0.22976338957	0.310491066986	25.3195608268	9.14818087205	5.76185981698	2.88152681396	0.0699424689723	1.54641415916	0.182961248715	0	114.79174025	11.4149227603	2.11624174604	0.116406059854	35.9747911519	0.146657482704	7.69109517828	0.0534156003649	5.25389009167	12.9679094834	0.302136273624
TCGA-BH-A0DL	2381	Alive	T2	N0	M0	II	60~70	FEMALE	NA	12.0483410622	0.731898977179	65.342839341	0.162238070145	3.87798191959	3.39633633521	0.0250335403335	31.5452526748	7.31548904515	14.0749803304	91.6902245044	0.352674223051	2.93171541515	0.196083794602	2.17512580644	47.9088854985	0.00820552095405	618.01959087	0.311289287453	0.1576397797	7.45593552635	243.614451218	20.7452691843	0.24953690431	0.232989141092	0.217085221579	1.12380503362	0.0392278157803	0	176.618363673	617.512840052	6.89674036188	0.432606150564	12.4283459193	0.503105679894	3.23165049157	0	8.10798828738	11.1968931078	0.217148327309
TCGA-D8-A13Z	635	Alive	T2	N2	M0	X	50~60	FEMALE	1+	28.0087491976	3.91414705139	8.1503961949	0.185413139392	1.3476766512	4.44338666818	0.0834443253006	5.40185094117	1.35497399455	0.655336644829	27.3696168524	0.261237632049	1.54708852716	0.0643947104211	1.72416837152	40.0005620732	0.0390735304161	209.274445919	0.136212781787	0.0750658338623	0.278960869083	115.108392263	17.9222888117	6.43849002295	0.234358126216	3.71598417577	0.573399846754	0.0863937565336	0.925527610688	360.207121671	138.352251429	2.41988543372	0.285232058705	11.4271677357	0.439214985364	2.34063260557	0.239956376926	4.41160805071	13.5651598045	0.302388495979
TCGA-A2-A0ET	1066	Alive	T2	N2	M0	III	50~60	FEMALE	2+	3.88549344656	3.33794613572	1.39129881086	0.436353953436	0.559007011517	3.35018088184	0.670768491812	2.8534216303	0.632559749825	0.442759435745	1.33054113229	0.277353566994	0.991349175644	0.0410203594882	0.489483328123	30.1894241892	0.0497808050898	10.6866027446	0.17864310262	0.0796966984342	0	15.5361123436	16.3959826853	1.15200714411	0.651156361281	0.115526380004	2.45513942203	0.0123950606345	0.158487752568	142.22571302	0.0234008762181	0.367024269105	0.058883266334	25.6579252166	0.339134886954	4.81519322392	17.9674896428	3.05009050513	11.4923627555	0.426212334198
TCGA-B6-A0RT	2721	Alive	T3	N1	M0	III	0~40	FEMALE	NA	47.4605295787	0.734399835874	21.9686427347	0.511760198712	2.54196378387	5.52274616298	0.296861837633	53.4670218734	3.67346436492	16.2087236504	188.259764029	2.88107786853	3.9325401411	0.689563482258	19.3218093183	39.1277800433	0.136227972368	497.758202809	0.364155952885	5.79508234126	0.315773885204	428.548267863	33.0778725703	4.06104308628	0.363214881129	0.623256172014	2.98087776638	0.628000506002	1.67288392366	95.9551488816	75.9122539318	45.6276644441	0.128252191976	25.0197191324	5.71752290018	6.03719276381	0.684487875772	26.6464645287	20.2863624583	0.850421390481
TCGA-S3-A6ZF	572	Alive	T2	N0	M0	II	60~70	FEMALE	2+	8.2070751341	3.53520402202	12.4542423062	0.178675154265	0.594916334119	3.63362939724	0.404556896178	1.91208196362	0.217420970294	8.87375013038	9.25454849925	0.515997337487	2.34733841053	0.291386731757	3.01659981915	34.938342032	0.0884040649591	51.0368275623	0.20646188069	0.141530698282	0.0318762833969	29.5791671013	19.6341791906	2.50764142874	0.106548700548	1.13863483708	0.628299655359	0.00586985950927	0.0750541581799	166.143354032	7.95120729443	1.30357222102	0.149384030153	22.7874712032	0.200752763521	11.4540790278	0.47709617654	4.16580379488	9.61021233426	0.3779020056
TCGA-AN-A0FW	11	Alive	T2	N2	M0	III	60~70	FEMALE	1+	5.73016708264	0.400472191364	2.6916164711	0.130116957142	0.671519604924	1.8450712684	0.13466422542	2.34109593874	0.207248753386	2.32496355542	7.23958379587	0.229958641135	1.54181793675	0.0727450864767	2.20524440473	62.9888175469	0.337072035548	11.4468301365	0.135773079975	0.0770908968377	0	19.6321758117	26.3023972568	4.69821396402	0.0947359189645	0.385534304955	0.980767196889	0.0191836572294	0.183966912908	90.1218038574	9.25802171335	0	0.105779125637	20.4448827055	0.533075350473	76.2557311887	0.828899961846	1.88106262099	10.975180463	0.64786337103
TCGA-OL-A66H	812	Alive	T1	N1	MX	I	70~100	FEMALE	NA	6.39832835181	0.879941676452	56.367815439	0.190719755676	0.865182882388	2.18156368692	0.349461069561	4.03732538837	0.341024920844	0.413647796623	2.52064423939	0.345489921043	1.03109280036	0.198713157201	2.87465331739	38.8916681467	0.301438757206	54.5764395908	0.327613091744	0	0.782576912529	53.7971939941	9.87244124562	1.88647420507	0.596252612516	4.5120931222	0.587255329391	0.00720538287754	0.276391936834	177.643094987	32.9537097843	0.533387948277	0.134472956803	67.05733346	0.30803559323	17.5545400699	0.0875103442207	5.85341954601	12.6436490618	0.429024834703
TCGA-EW-A6S9	463	Alive	T1	N1	M0	II	0~40	FEMALE	3+	6.09776172426	11.1728450086	69.6516929115	0.150188863707	0.579260886214	3.39691447332	0.28184998953	1.81759304525	0.113605957741	0.93907388802	14.5216498297	0.0980425152975	0.108222539534	0.0507514196834	0.987212711727	55.0357750832	0	201.500712392	1.1787825932	0	0.0666234852987	14.888233933	10.1853913422	5.19594991808	0.167020234828	4.12716556423	0.548248939465	0.006134192212	0.862774134618	113.873976702	4.77710510778	4.54091649799	0.114481489515	98.6866402914	0	11.4627804931	0.298002358022	1.69972302025	6.91696966038	0.454271868737
TCGA-AC-A62V	348	Dead	T2	N1	M1	IV	50~60	MALE	NA	4.00964084919	1.71526301848	0.221403233653	0.0256871500442	1.99347486259	0.833376061781	0.412870821377	5.47455000453	0.0133133473345	0.371415220537	1.58120380941	0.1034053739	0.114142238507	0.00892124794427	0.892467919348	106.426898592	0.097438496286	2.75747663732	0.0610530051447	0.0519981308752	0.0702677444259	22.9967924049	8.91982379979	1.49025826169	0.0207242503014	0.282657058495	0.236802139246	0.00970459250248	0	158.905184221	5.74073324092	0	0.175626980037	89.6796424192	0	10.4758392916	0.0846200070702	1.28962987998	15.9180458522	0.170942393471
TCGA-C8-A12V	385	Alive	T2	N0	M0	II	50~60	FEMALE	NA	62.865146305	2.02107778217	156.124095281	0.300081320246	3.82934250188	3.89778420597	0.110245068911	25.1224393612	2.66620481213	13.9121277323	111.935055075	1.72571116391	6.2085515695	3.67249382334	10.338337342	33.379403023	0.216817488292	1354.92979384	0.148203801085	0.925638597635	0.195447339028	303.403762558	15.8154114726	1.46524557826	0.380449058266	2.5871253774	4.86793541564	10.6388385744	0.552227572452	211.069887358	44.8453263535	35.7010281489	0.1343376282	38.4490487461	4.1850681276	2.25731042644	0.0739726959667	16.9983428138	16.2991249447	0.803612025
TCGA-AR-A24O	3607	Alive	T3	N2	M0	III	40~50	FEMALE	NA	9.22854033022	5.06808707791	24.4265408709	0.503420522304	1.29099713485	5.93052744081	0.228465959252	4.41999099561	0.368353309577	3.31839034863	14.1003780039	0.312923723308	2.30276969905	1.21873710053	1.98964468468	27.062457213	0.149773638963	99.318158059	0.436699895657	0.134876510944	0.151887962775	134.43941114	10.3588167914	7.06809423575	2.18607971809	0.221582174396	1.63795868751	0.106283777436	0.107288133706	151.711156589	90.426855422	0.828189102289	0.104397781893	21.1203105863	0.526114049783	21.6016412123	3.24536805643	5.46227897993	8.06411385012	1.03876979479
TCGA-A7-A4SD	441	Alive	T2	N0	M0	II	50~60	FEMALE	2+	15.4737247638	2.66018834486	25.4040406751	0.237691185773	1.88326425719	4.19043296524	0.327464749391	21.0038234032	0.387176561046	78.0649230733	92.1735354869	0.410075174806	0.117354846774	4.00962393144	3.59709531541	42.9414004069	0	1382.74745293	0.198096699266	0.343682051266	0.32510464309	49.5884102541	15.7641770987	0.561213728085	0.251124672115	3.0987609261	3.09025256173	0.0256570319111	0.0546766899741	239.777402432	127.917767504	10.1295762478	0.23216157866	33.1031784534	0.658114566254	0.557411632485	0.135829173367	5.44863068753	13.9025555006	0.130489150302
TCGA-AO-A12F	1842	Alive	T2	N0	M0	II	0~40	FEMALE	1+	2.55201333529	5.92469888732	2.00368897597	0.139911003928	0.386167327439	3.34801601925	0.0553549888501	14.4728533736	0.0892482775607	0.0691623556834	2.98770772443	0	0.371958522639	0.074756369746	1.27574620217	46.1804056203	0.036288636355	32.4481479176	0.172083281135	0.0435722840805	0.323848057355	23.2817779819	13.7461364857	2.80611317734	139.446607734	3.30017869175	1.88508883166	10.0241036768	0	289.360044575	7.39485995763	0	0.193158195411	11.6725272882	0.0463534937027	8.06824265403	1.98542589699	1.30656963641	7.95726534464	0.92199852344
TCGA-OL-A6VQ	600	Alive	T2	N0	MX	II	40~50	FEMALE	NA	10.1068157297	2.23204147654	9.63529583461	0.141504393773	0.870402514727	3.37538273993	0.227440705508	7.05717333997	0.220020182124	4.43308237702	24.3380928037	0.284817792579	6.70701243682	0.0245725154382	3.15709568544	43.3806459088	0.268382738516	85.4995887819	18.0546163752	0.143222661411	0.0967720685212	25.9733159782	16.2996751779	5.83493418247	6.65962270749	1.72318008449	0.872185811605	0.0891004825701	0.455708468127	110.446966042	22.4566404512	0	0.090701926708	27.1481248925	0.152364533416	23.5110351577	0.765820275232	3.74351840265	11.2571362472	0.974838725971
TCGA-C8-A1HK	366	Alive	T2	N1	M0	II	50~60	FEMALE	3+	4.32186073971	2.61306662529	1.69012216842	0.140867506068	0.502561287239	2.41724806949	0.0217360351468	0.897635142211	0.227791104253	5.21428260828	38.4800398979	0.340243050168	0.233688885188	0.317026465568	0.725502873127	52.9439093461	0.0427479668027	334.825084645	0.343335225494	0.136874918467	0	31.8288500881	19.2553512724	13.6956372239	0.0818288087251	46.1899704151	0.603403122301	0.0127727216842	0.0544388880268	181.410917882	14.1468036537	4.41241513481	0.11557592633	9.47103587526	0.145611615391	2.31924412149	0.0954624140756	1.85830486435	4.59045293517	0.310544364561
TCGA-E2-A2P6	1051	Alive	T2	N1	M0	II	70~100	FEMALE	NA	8.98491410366	2.49174430025	411.211417732	0.0941535501622	1.79749282988	2.09979069498	0.45736335347	2.47232713656	0.140973953307	0.0672288135953	2.67689788784	0.126340511913	0.113633092248	0.123532944981	1.25433451827	54.7033159583	0.114640924551	6.32103640554	2.81650593681	0	0.028617670652	31.563927983	15.1986371305	3.8039090128	0.821521046146	0.838049135968	0.366701926096	0.0632376255859	0.269526425414	168.276344573	28.1306900887	2.3406242207	0.134112968014	69.7432727194	0.27034565467	29.2748115142	0.10831184814	1.86318168087	13.6989700748	0.352997964228
TCGA-A8-A0A2	579	Alive	T2	N0	M0	II	60~70	FEMALE	0	6.98388791648	2.43002957486	40.6189848435	0.520886792887	1.76511699725	4.34728734667	0.280089448391	1.98444726817	0.157073157789	9.49437784715	22.1303235182	0.152499294529	0.158981842938	0.0526272075238	1.29037864602	29.3775890426	0.0478998379009	518.671886307	0.523864609203	0.191713398837	0	43.4474293951	14.6874615114	4.4946090577	0.11206628742	0.944870344235	0.646682839407	0.0143120560809	0.121999435623	116.905383717	3.6026678976	15.1857192236	0.0647524145648	18.3692033048	0.530271103165	26.7772911833	0.895851053348	3.34678659453	11.7337771082	0.236122733585
TCGA-OL-A66I	714	Alive	T1	N1	MX	II	0~40	FEMALE	NA	79.004451684	3.20810273687	39.6115542483	0.191255221065	1.99991912324	3.18938836569	0.287911449603	38.9702411388	1.45061456411	3.7321582553	40.6056918431	0.563349462825	3.28886164443	0.330498351524	7.04533505123	44.9110269049	0.117964908337	182.675452479	0.16933126885	0.623225462873	0.0382816623387	179.649461078	25.6070273501	2.5631126619	0.304843801178	5.35477138605	1.6336154239	0.860024149717	0.315475699182	128.03849108	24.5877464875	0.521839502406	0.263122933662	35.2309817138	1.62737790112	1.94937513135	0.223917846931	11.1505338758	19.4961333778	0.346282172783
TCGA-B6-A0IP	3926	Dead	T1	N0	M0	I	70~100	FEMALE	NA	7.80002105921	1.1710538998	8.14218478847	0.409606211596	0.736170446181	4.33197002839	0.382672953794	6.99459412024	0.268684689034	2.96128572363	9.31613173724	0.193230203025	3.51697821232	0.0466783549267	8.24052496591	48.4577812315	0.0971093846016	53.1180626677	0.38997261102	0.116600625368	0	19.3717441088	18.1197785456	1.77449813105	0.0748716611302	0.183106524962	1.11449345754	0.0435231626863	0	145.691198057	97.5975927997	2.50589063291	0.155889456915	30.8480790199	0.37212965543	31.7825678746	0.253002574694	3.77479982197	11.5005321768	0.347328669736
TCGA-AR-A1AQ	3021	Alive	T2	N0	M0	II	40~50	FEMALE	2+	21.4233809229	5.75336202429	1896.27884926	0.0814422684582	3.46017857112	5.17019479452	0.179523506983	31.0661580169	1.62812192964	11.8319628375	257.025288233	0.281015489623	3.15364003128	0.53337841952	10.9023201686	32.7162056639	0.0294222047434	5556.07768055	0.173460003354	0.989174523474	0.143220249538	332.752926434	17.3556704446	0.753477380413	0.44587008792	1.07541235209	2.25237560758	3.19996024302	0.337218587548	216.609390491	338.037115887	16.9200905331	0.0596607070853	15.8580818645	0.977148085498	0.622398656416	0.0246390200135	7.59857644025	11.4573662139	0.369680913985
TCGA-A2-A04Q	2385	Alive	T1	N0	M0	I	40~50	FEMALE	2+	60.4470942604	1.65925472759	39.4873601575	0.146212150555	2.30086324419	2.7573148157	0.062668668281	20.7917059431	1.51560071205	325.298633306	68.2373186005	1.42241853759	6.47295285292	1.48954822922	13.6876657047	52.2945395686	0.0205416039398	4086.43795512	0.121104000172	0.591950335248	0.199983221368	535.123886068	19.0665493055	3.12754843675	0.901107417088	1.544538046	1.34527382213	3.58132057164	0.196195660357	234.269464242	987.217060434	17.7195659565	0.187439038604	26.5660113811	1.2594687984	2.00526517261	0.177755483711	11.9996957277	9.19978918708	0.587003711421
TCGA-AN-A0FX	10	Alive	T2	N0	M0	II	50~60	FEMALE	1+	8.59689377089	7.09306708791	10.8559978831	0.2778331477	0.76165176758	2.72545024029	0.132314838439	4.26799781732	0.181330371859	5.02568360496	127.131252492	0.124270697693	0.762078146131	0.371674975584	3.72238536013	20.6556626533	0.0260221805996	117.87963324	0.395766231303	0.124980815966	0	21.7476538892	12.1121184154	5.71998211925	2.31626051984	1.15646292401	2.64288555031	1.57318250692	0.0331388527181	74.7796969426	61.2112419133	1.53485212589	0.518868888156	22.7504219557	0.265916629714	13.2880200576	0.36319566247	1.42515285972	11.44657953	0.408941947552
TCGA-E2-A15K	275	Alive	T2	N1	M0	II	50~60	FEMALE	2+	3.08122850896	3.43133726748	19.7306709468	0.439255316968	1.17853753287	1.7124340208	0.0484126096041	9.30004813966	0.0390275755551	1.69367288202	16.1475984399	0	1.59866196425	0.0523046037096	0.299242684685	70.9391231673	0	105.777569996	1.03045971322	0	0.0343312070681	26.5543712575	16.4148187902	0.347120293126	0.32738770741	0.169402361155	0.172198831488	0	0.0404171937756	224.744000226	6.05715393966	2.33994279753	0.0321777417272	24.9856321895	0	36.9546409071	0.005906199024	1.43941502573	13.915974588	0.178800232816
TCGA-JL-A3YW	360	Alive	T2	N1	M0	II	40~50	FEMALE	1+	32.4162726623	5.60595418859	4.46540783763	0.196868707433	3.14422605061	2.76100781959	0.066616429084	9.08099328064	0.204069464837	1.53148300369	27.3385200006	0.208554843325	0.306946222372	0.367056524253	2.06116355927	52.9345451289	0	165.064206664	0.443288757561	0.0838986341149	0.340129597763	202.505334129	9.76864227601	1.26866477795	1.86140640122	0.361811773751	0.803031597049	0.151363515156	0.200212649592	188.282682955	1532.57184475	3.86375288687	0.717287779601	31.1448296447	0.357015464319	2.89210870097	0.536382831854	6.05183603518	11.2962146634	0.236967302335
TCGA-B6-A402	2281	Alive	T1	N0	M0	I	40~50	FEMALE	1+	8.13905955995	3.11577869797	3.1497351264	0.218106646634	0.832796978683	3.46671710983	0	4.7189552732	0.153566634803	0.634695660697	1.96693482754	0	0.1097172072	0.686031339135	3.29690830096	46.6394667116	0	20.7880860005	0.394797541003	0	0	16.3136619038	23.7073891532	0.254016126643	0.0763631391921	3.73857956527	2.38870621545	4.66418391787	0	165.205002755	427.570758705	3.22254194831	0.801887053827	14.3958078778	0.0531726417871	9.01819655536	0.214968637819	0.870949682687	7.73570477604	0.118029336757
TCGA-AO-A03L	2442	Alive	T3	N2	M0	III	0~40	FEMALE	2+	8.08416960246	0.914795671394	27.3994981361	0.0748324670296	0.978135923677	1.49691988623	0.144334309139	3.50117415441	0.407240256291	1.04594917267	11.1095617641	0.36149183789	0.709380498604	0.0623750622241	1.17762917959	64.7337475964	0.0473100561188	25.1667174759	0.5044790028	0.545336258302	0.1228234816	53.7130967378	18.7742180589	20.2559339774	0.341115471244	21.4391833515	0.512580604388	0.135704010242	0.0722983675779	135.738138947	13.4237203963	0.418569496504	0.095932695218	12.5209753771	0.0966908259401	24.1063062487	0.380340797886	3.24039781869	13.2214318739	0.197794713786
TCGA-E2-A154	591	Alive	T1	N0	M0	I	60~70	FEMALE	1+	2.97799315926	4.96077148725	0.117431984665	0.403056074395	1.43166428418	5.23900803491	0.459870898205	1.41762845228	0.0882672745013	0	0.986668736572	0.3427879666	0.184986063648	0.272079546823	0.0464082170166	51.5216081264	0	3.18629576573	0.559332948002	0	0	18.4685761597	16.8357228482	2.30925343612	0.0458004798798	0.444765434568	1.22496066884	0.0214470963817	0.82269111984	129.193033347	34.3763416921	0	0	20.0321574761	0	19.7181159008	1.41860255537	1.30464639408	7.74954871487	0.619349243635
TCGA-A2-A3Y0	1546	Alive	T2	N1	M0	II	50~60	FEMALE	1+	25.6482159111	4.28785771119	22.9350294245	0.0455396471029	0.982565165505	1.97037521171	0.135131257737	62.7633504725	0.42484792941	1.55330469778	8.47316725261	0.296137080166	0.425470417218	0.277390026912	5.36951848653	80.0620476204	0.0265760819797	176.118966643	0.122619562144	0.382923375497	11.8729244805	38.7650824577	20.8118264325	0.538800909213	0.28545035583	4.10448113194	1.66612271332	0.402328940562	0.0676884754666	179.505366944	85.2511362823	3.91880647438	0.431115983671	19.1201695042	0.271576862054	1.17509077403	0	2.99057360301	22.461420697	0.167452638077
TCGA-A7-A26E	954	Alive	T3	N1	MX	III	70~100	FEMALE	1+	1.55162632182	3.41016928263	0.843814554166	0.326330540355	1.95709788579	2.69650558619	0.112395573555	4.67506390482	0.163092801539	0.224689201012	3.33387865164	0.0703749557147	1.00123700061	0.230719462657	0.357288236706	30.9785715813	0.0736822855788	12.0106591086	0.48350320291	0	0.0956447274579	37.0596750919	5.43270049619	3.86233034744	0.460742925097	0.164154794196	0.792688509426	0.0264187533718	0.225199858287	66.2066338095	22.2781604775	1.30378865324	0.149408832398	10.7446182087	0	11.0537805932	1.53025210912	3.87771594714	6.47370624664	0.806179146084
TCGA-D8-A1JI	577	Alive	T1	N1	MX	II	50~60	FEMALE	NA	2.1777853746	6.49399619952	12.277730208	0.230815166421	0.892419786016	1.9072514174	0.345248160611	4.45512329334	0.102538956261	0	2.25146500651	0.11377496202	0.39071986957	0.834349721477	0.356203150323	30.8861984679	0.0357365734363	5.76459807566	0.690075158477	0.0572125523299	0.0773142599052	32.7950523176	16.2836144046	0.96761529232	0.110212071768	0.12025417398	1.49361160519	0.00711851877549	0	213.609271146	1.17592913765	0	0.0120774386704	52.3666916491	0.0608644173722	39.0882561054	0.0133008258489	2.08256136955	10.3684552425	0.415905510058
TCGA-D8-A1X9	727	Alive	T2	N1	M0	II	60~70	FEMALE	NA	13.4324602276	5.41865591914	3.25653191616	0.387942285052	1.29687915119	3.71277810392	0.227728213057	1.93254491958	0.279743884949	0.108392826169	1.99511122717	0.237648192035	0.0582941906594	0.0644379411456	0.649223522416	34.801887687	0.00710904764139	15.6750807481	0.276981851319	0.0682874804868	0.0461401895181	88.360476983	14.6278868905	1.29999791762	0.0839175244167	1.18290489599	0.668074620921	0.0424824354255	0.407396900631	212.47875031	1.00254270849	0.314481818031	0.0936996490394	26.8674334621	0.181615639592	19.508488138	0.90093661984	3.4274099667	11.3839353636	0.395234458433
TCGA-AR-A0U3	4080	Alive	T2	N1	M0	II	50~60	FEMALE	1+	3.55026307038	2.55894787514	0.469825320337	0.194675074764	0.459025854553	3.9002204597	0.200257409031	8.51219064752	0.141256917819	0.12510411834	2.63166210097	0.62694222941	1.28796215491	0.0676114168972	0.649849733946	58.0969523429	0.0328202951744	13.6136026958	1.45540843253	0	0	89.9185850571	17.3103729811	3.07964290552	0.0732959600146	5.91239368965	1.0225338124	0.0147096292716	1.12849601294	276.563735406	168.706367035	0.725933107738	0.0998267482294	6.24027616602	0.251539131557	15.143515969	7.32008668786	1.90418861614	6.10521211915	0.886792739364
TCGA-BH-A0DP	476	Alive	T3	N0	M0	II	60~70	FEMALE	0	11.7761860932	0.887102439214	5.1814298761	0.207944363545	1.66280268595	5.23240468507	0.802151986777	8.30876768269	0.338021950137	1.00223524878	32.8905297096	0.285373027321	1.41401837872	0.118178006608	1.87380320093	43.8179323623	0.179270622755	67.22844956	0.367616854956	0.0574007460668	0.038784287883	60.3732847024	15.3063201907	4.78225687298	0.442298403931	0.478438606168	1.35110387614	0.149980619833	0.0913193687426	79.4465585508	61.956207961	0.528691082194	0.0848201615583	24.4857579855	0.122129246951	19.7824156831	0.954137276865	3.86587187163	7.51048887707	0.459798276802
TCGA-C8-A12Z	382	Alive	T2	N1	M0	II	40~50	FEMALE	3+	3.37510013193	7.05342382953	9.92480150969	0.16071463486	0.869356507206	3.18981093681	0.0182341708335	0.753018313537	0.0146993827787	2.6427556984	3.25201932634	0.0570853870981	0.14002826661	0.433401213419	0.183551475439	35.1829726809	0.0119536325155	14.1354291862	5.48465396505	0	0.969790359968	25.1061791348	22.3127272365	0.631377154517	0.10678185144	4.41911115067	1.30119616895	0.00357164170966	0.411014787106	197.722670085	276.259558695	0.528790954172	0.412061467304	6.4668865457	0	2.95111463594	0.420433591593	1.00961278391	3.6432158697	0.188738985892
TCGA-A7-A0D9	1139	Alive	T2	N0	M0	II	0~40	FEMALE	1+	2.42507040695	3.79839324892	2.03500888562	1.28743612372	0.494614969751	4.54519402453	0.148494789472	2.07482726398	0.106407385514	0.494758149653	2.01337909707	0.0516544374993	0.557507963755	0.0534775352933	0.288470166342	32.4542525818	0.0432655847703	14.4829203807	0.121992059773	0.0519496057135	1.22853797296	14.4510609544	9.75807493106	2.92146973335	0.172540918578	11.0321641456	2.31491907448	0.0355502989686	0	100.063027099	8.72509317437	0.956966421039	0.471557036181	95.8310255984	0.110531075986	561.643727102	0.368357383588	0.880239577568	11.022704617	0.454619184806
TCGA-E2-A573	1062	Alive	T1	N0	M0	I	40~50	FEMALE	2+	18.6172660691	2.16472921311	47.3150464665	0.0990370164091	2.13504129767	3.99034953633	0.127346145419	9.91566690212	0.747947336695	835.420993207	254.202183283	0.227817292616	1.9558948049	0.628954407851	6.5541282645	63.0695592442	0.047704751339	859.760765449	0.103938600108	0.286398882146	0.774051032828	163.736059329	15.6817267054	1.27417165135	6.80312850435	1.87235715663	1.40892044073	1.19375289483	0.0911269170465	174.199418189	1714.56823398	10.0239608751	0.423207033328	27.0812688488	0.914038985573	1.72297262211	0.0266329083364	7.25007310699	11.8961460969	0.228088539558
TCGA-A2-A0YH	659	Alive	T2	N2	M0	III	50~60	FEMALE	0	11.4797670811	3.68403926166	186.423775145	0.0875339434409	3.04700647184	3.58490071906	0.230226113822	5.58468547217	0.804247575376	55.1908550756	35.643185972	0.816866669763	0.117867213674	0.124367243839	1.39052145323	67.7856975646	0.0201236706272	537.511997556	0.19085573986	0	0.0979572113638	200.733243747	18.8425592057	2.83442451658	0.0738319868532	12.2555175238	0.811214254694	0.0330702802673	0.0768815689189	133.428688156	2.12843269658	4.00593438051	0.0510070722622	51.0133989482	0.462691508995	13.0851758746	2.71881416755	8.61195680675	6.70264710102	0.243897343918
TCGA-E9-A5UO	785	Alive	T2	N0	M0	II	40~50	FEMALE	NA	1.25779336568	15.5111916064	0	0.310133151266	0.0410878184488	2.61118858657	0.202458973703	3.17730471137	0	0	1.69310510485	0	0.0424028740617	0.0198850079341	0.9361249889	47.0864477927	0	0	0.402066491624	0	0	38.6337297006	9.46680560167	1.12976760146	0.0269460916018	0.0798035729475	0.331421813152	0.00360517385226	0.645358893863	84.7951140692	6.2277442634	0	0.0489329507668	45.3092271367	0	17.3714510796	0.00673620328556	1.04696935482	19.1267764047	0.144895652469
TCGA-A8-A06R	547	Alive	T2	N1	M0	II	60~70	FEMALE	2+	17.6084580974	40.0972869632	50.1850320855	0.215292105295	5.11317452072	3.30539366149	0.199934254469	1.79667714656	0.223166725094	27.3247666021	90.1983044527	0.385188021721	0.118106431747	0.0830797693908	2.23260903359	75.3807604761	0	1810.53044038	0.578898008857	0.0484236370164	0.261749389278	139.208348558	5.17273401119	6.18464709382	0.270194520456	1.08800261261	0.888505420858	0.0512123427386	0.115556406516	169.638621691	13.4221222066	21.4083447862	1.00176764153	13.1955281172	0.36060155225	29.8542529613	0.258924130177	4.71331781496	8.06000106163	0.60761767046
TCGA-A2-A0CY	1673	Alive	T2	N1	M0	II	60~70	FEMALE	1+	2.91771126403	6.8270061019	1.29323686823	0.0288540444517	0.352008069569	3.46453770867	0	8.68244694175	5.57810735499	0.0927124285443	0.313437503315	0	0.0284921121868	0.0601267367471	0.21622499561	61.7106166229	0	9.69055588353	0.143394657323	0	0.197327128321	3.16381162407	11.826067553	0.408764485003	1.03204822004	2.5019396318	1.1150214272	0.087208349068	0.60400040096	120.455124956	438.463130512	0	0.184949552117	40.1121555152	0	11.5358412048	0.0746841565706	1.4611127598	7.24095291527	0.237993380536
TCGA-BH-A0BO	2197	Alive	T1	N0	M0	I	50~60	FEMALE	NA	6.423331845	0.635442132394	14.2046827041	0.406512556821	1.36963478572	5.33519209641	0.423820297014	9.74466170822	0.0341660546679	4.90702535571	40.8436655115	0	1.94197315095	0.259472204061	2.10322180792	27.879500609	1.26880518583	224.932073001	0.161428269681	0	6.13115787202	43.8808094759	17.671921036	4.96585698798	9.74165712798	0.499708324242	1.75951950768	0.3071604833	0.176912866405	120.125839076	38.2155538129	1.63877181512	0.723016636165	27.8498922116	0.236600793977	20.0006222584	3.27291740625	3.45698764238	9.13688478791	2.74129517348
TCGA-B6-A3ZX	1152	Dead	T3	N1	M1	IV	50~60	FEMALE	1+	28.7345373761	1.4511326228	425.419758598	0.477453999375	2.58586050317	6.15145693329	0.299478693778	39.5484667512	0.458704088539	7.52098975388	119.107166145	2.39080987894	7.9114131754	0.792708358168	59.7219259291	37.5413082988	0.166877865831	1067.72542328	0.528403166469	2.0272996262	0.191134471357	114.171243714	23.8519014562	11.3006834397	0.501082589552	1.29850587913	2.48162014842	0.173049286456	0.63754930105	101.622952741	49.6976350147	35.6080166902	0.24881296784	29.7007151306	3.41059808464	3.9381237628	0.0822049619421	16.1434291738	19.4297469831	0.386390508905
TCGA-BH-A18G	149	Alive	T1	N0	M0	I	70~100	FEMALE	NA	6.88088337742	3.21910409886	0	0	0.720982965277	1.73620236645	0	1.94692608275	0.740101266329	0.516182872996	1.03412446106	0.143710004414	0.0176257566389	0.309962754618	0.668804251309	39.6231715461	0	2.02562672888	0.316258429963	0	0	13.1626632614	18.7317879413	1.55334060472	0.393627402486	0.827560116532	0.870587574963	0.251760718717	0	151.584770354	796.940453737	0	0.167806133019	6.70963517371	0	5.32483384775	0.0168003724854	1.24378945787	5.89285281349	0.133842893382
TCGA-B6-A0IM	3873	Dead	T3	N0	M0	II	70~100	FEMALE	NA	5.66477781237	6.84965528528	0.119136356263	0.336915429523	0.547323039684	3.67077662132	0.644276874	2.13664136843	0.0179096716986	0	0.542202343707	0.139105234159	0.580073673316	0.0240024717765	0.329572400931	43.5921409144	0.0801034304973	1.08634563819	0.175461801916	0.0699500606057	0.0236317772317	26.0577854736	13.6324186908	1.14807347745	0.0650512994815	0.129282313296	1.58259432451	0.0108791864611	0.667705123963	146.736337335	18.8342885498	0	0.0885977848444	25.1777473715	0.111622437137	150.251528877	13.1031494298	1.82459840431	7.30354851747	0.686637716225
TCGA-AO-A03M	1866	Alive	T1	N0	M0	I	0~40	FEMALE	2+	10.6952190892	2.31201789192	116.156570589	0.333397248998	0.766720970719	3.15391023204	0.382351222848	5.07797284848	1.37302662309	0.955444552332	21.9691579193	0.471553341815	2.5892335518	0.281651769772	3.48670447297	50.0874507911	0.0531692414877	642.556202033	0.229742177559	0.21888366108	0.320437792121	144.301080267	15.3208856778	3.81435563474	0.271406323601	6.44095428441	0.895388000067	0.0612765314967	0.290186671886	117.401314615	17.3527734665	9.07215174212	0.130916544373	51.207481953	1.31951143204	9.14067609502	0.148418291167	5.84202318795	5.62155807542	0.489850765083
TCGA-AR-A1AN	2920	Alive	T2	N0	M0	II	40~50	FEMALE	NA	24.2175329658	1.10162761561	1.34740127412	0.231592848182	0.754562260332	3.834638605	0.125631107909	4.62731350799	0.157541797352	0.139526813722	1.33649811219	0.0437012250365	3.78406928093	0.746519750036	3.74956510813	37.0223223777	0.0823590011396	7.59152709206	0.107900310429	0.0439509463224	0.118786341412	20.3273126741	17.473048681	3.92168822399	0.297788723422	0.280324942375	1.37431906062	0.0546847892387	0.0349609800292	201.036189426	25.5262081703	0.809622695413	0.306172153211	18.5751465328	0.140268977625	35.7418244214	1.48157457713	2.21768366905	8.88038831275	0.291010036174
TCGA-AO-A129	3286	Alive	T2	N1	M0	II	0~40	FEMALE	0	51.4944498132	4.01326888371	177.275762222	0.137416426971	1.41388472282	3.83987903534	0.257012475852	36.8437514521	1.52802095418	5.65973816934	58.2920823718	0.402312142598	1.38159877263	1.08466509034	6.16156519933	66.7537967696	0.0526523922496	574.233531535	0.156556966744	0.404611069127	0.546771715037	113.847038176	20.8908722622	2.66726917297	0.53417645656	0.593845713903	3.43884209217	5.22934275931	0.160924857039	173.31834827	42.4425810033	9.78253736212	0.0747359106877	21.8588633394	0.96848394206	5.31091339209	0.158733585323	5.29862540893	12.5190177431	0.351271350859
TCGA-BH-A202	795	Alive	T2	N0	M0	II	60~70	FEMALE	NA	7.11188263471	9.6650713146	9.11937386266	0.136047066037	0.947875599042	4.62335158246	0.131201469538	1.8586477333	0.846139104204	1.61405498754	3.80833284047	0.347557739016	0.124006663677	0.937724409582	0.572133508842	26.9625479936	0.00661620919008	26.215783743	0.440939370024	0.127106830269	0.0644122450687	199.77082922	17.817783291	4.36560980062	0.149867371996	3.09311273389	2.41804903108	0.00395373183382	0.227492338265	391.780198806	46.7640104148	0.292680201277	0.147575783032	11.0951957251	0.439465104653	15.9899715027	0.698116640841	3.29680914566	4.44512647048	1.39777156583
TCGA-GM-A2DF	2155	Alive	T1	N1	M0	II	50~60	FEMALE	1+	11.8082833886	2.55156055553	142.94233254	0.354610973635	2.1812346244	3.61667983898	0.224864070147	18.3633170371	0.31722776831	10.5825484502	38.1691116913	0.234659285324	2.64780707176	0.283431607372	11.3277257312	54.3139257599	0.110559282556	2224.48063086	0.35896644562	0.295000244408	0.199324489465	70.5776378387	10.3446303873	0.791395561646	0.58395379563	1.76609175105	1.4434235425	0.0697387708962	0.140795571195	120.651621186	116.935919029	67.927687857	0.822015156311	20.4916656713	0.376596056691	8.15667268422	0.21260396226	6.84023932627	9.09783715516	0.278648200168
TCGA-AN-A04C	54	Alive	T2	N1	M0	II	50~60	FEMALE	3+	4.57521630121	3.12754999342	10.4117034874	0.152520623786	0.694241393529	1.88128635374	0	10.7404178794	0.147559333561	0.718772173227	18.5562774869	0.0818642893577	0.59238939421	0.254260851652	1.07368164119	89.0731377087	0.0942827270652	142.740134244	0.0922752099622	0.123498127945	0.111259574726	45.5358507471	15.5170633392	4.85986642502	0.0765661829484	10.8068321113	0.280118430761	0.0563417220749	0	163.549095123	41.6288152756	3.03328735304	0.147730973316	29.544749444	0.131380987176	2.41148477681	0.0813477096507	1.45225348989	5.32672667608	0.316410514337
TCGA-BH-A0EB	745	Alive	T1	N0	M0	I	60~70	FEMALE	2+	19.8545072117	4.84359629615	32.3110782272	0.120697538319	2.98495798167	4.97540388854	0.205409376826	6.49584616046	0.430533245415	9.47876551982	76.9447895348	1.07178566886	3.16537519684	0.059179381245	1.51632938628	48.0596534337	0.0359089642296	266.76643223	0.271532110653	0.0431164063357	0.0291327069836	43.3987161391	13.8260106861	3.37305568727	0.14320309563	0.16250126223	0.664408198092	0.067058043981	0.171485707017	240.433962207	54.716600557	1.98562397598	0.0728141964655	19.5568497273	0.504553691162	18.8664997639	0.967291015601	5.21769095607	6.57950122076	0.355358131328
TCGA-C8-A8HR	408	Alive	T3	N2	M0	III	40~50	FEMALE	NA	19.0270901031	4.86614322699	13.4159331973	0.26042050909	2.93880267598	3.63024258948	0.0772754142218	8.38781313752	0.700820737245	2.22066059962	8.55927237116	0.544330652167	2.70011605888	0.386130850426	4.01222867033	47.2742521757	0.392605993552	60.9650330427	0.181794005888	0.24330716135	0	39.2598311444	12.5988443156	10.2924836733	1.51518622733	1.04485033309	1.00979190102	0.280023794835	0	142.513296356	63.2608825347	1.68074025932	0.321009900755	50.4200596973	0.776512217074	6.9892949368	1.08179163818	7.98839315068	14.4024691664	1.10967249471
TCGA-AN-A0XU	10	Alive	T2	N0	M0	II	50~60	FEMALE	NA	15.044542301	2.14280992818	49.0974583326	0.217355831812	1.69747381187	7.32373745127	0.149724468666	8.09941640579	0.506938354627	1.75846465535	18.0455989761	0.328117770253	0.333442130288	0.816893765269	2.83984127309	32.8906432466	0	85.8552511225	0.196244532307	0.0942836368401	0.127410320054	81.6189499074	24.7745396366	0.514509015605	1.11479798351	1.82797794557	2.50883344114	4.2202233998	0	159.964753639	498.5880074	9.98662206003	0.547334140281	24.5379208699	1.55467699045	0.698629953934	0.0547978626603	3.02627724082	10.901502008	0.189901887934
TCGA-E9-A5UP	803	Alive	T2	N0	M0	II	60~70	FEMALE	NA	13.7952709967	0.843535842675	0.0493858423707	0.200540675371	0.487541380638	3.18671139868	0.184188577263	3.41262506575	0.118786137319	0	0	0	0	0.0298493841388	0.165893692618	83.4843821345	0	0.395407426254	0.978047524206	0	0	15.1426399536	18.8202012058	0.202927496073	0.0462271730067	0.403513728842	1.31130451298	0	0.0461308663963	68.1548735257	206.006826788	0	0.195875331381	48.591621455	0	15.5976897318	4.21995544344	1.83508981046	17.1299238478	0.17722454824
TCGA-C8-A12P	358	Alive	T2	N1	M0	II	50~60	FEMALE	3+	8.15031747709	7.23965839962	22.5022787234	0.0658023687009	0.708320462101	2.87136836012	0.0158646704485	2.06583504118	0.179049111689	1.11002329106	47.7130369138	0.0496672353245	0.207114101869	1.15695442285	0.857332892831	63.3130448155	0.0104002777122	194.846929284	0.266588393324	0.0999020961955	0	44.7379029987	14.6155703542	0.85312727946	0.0696792946514	0.944921980478	1.1903003367	0.0279676149143	0.198668941298	172.099032058	31.2696913511	9.20150886011	0.147623724776	20.9098941696	0.15941823861	3.97826135527	0.859337194109	2.87821173599	10.1830665379	0.309922497127
TCGA-E9-A22D	1248	Alive	T2	N0	M0	II	0~40	FEMALE	NA	41.5829635543	2.83533799254	33.3310086677	0.0620805778002	1.89889348097	2.10826483963	1.57837641285	8.67073249134	2.89580690814	18.3879062555	49.7196636708	1.84024340862	3.97904843981	0.223448582368	4.90784004219	83.5045410239	0.0428161596823	420.57513556	0.168283133252	0.479826429507	0.13894587727	650.560587183	12.5746987132	2.78689951915	0.134322259162	1.71153660142	0.392928443862	0.0213218285419	0.38168011438	245.342382903	3.683231401	9.15458319454	0.057880148312	32.5001055116	3.35440968956	16.8324631685	7.74877453828	12.1953441556	11.3580647144	0.463385756767
TCGA-A2-A0CK	4159	Alive	T3	N2	M0	III	60~70	FEMALE	NA	13.3715312286	3.23324217018	3.25111655738	0.216930685238	1.11650064112	2.05352154476	0.273246369997	10.5027689708	0.151439854476	2.09109374817	17.9221339814	0.106930930304	0.865581663007	0.193733685493	2.43391248285	45.1359602637	0.291086220745	97.6839508076	0.281235847193	0.430167856767	0.0363317446594	20.7082294143	15.2003678958	11.1996213601	0.710789315426	0.970416460894	1.68280923618	0.130461056809	0.0427723721217	95.3242839675	14.4622289094	1.48577713686	0.136211172981	57.0999380567	0.400422207097	21.6813404416	0.475027606693	5.09584345443	13.5376168123	0.415784350246
TCGA-E9-A244	21	Alive	T2	N0	M0	II	50~60	FEMALE	NA	7.71155162759	2.33167980987	10.2395818521	0.0406847201906	0.752848347277	5.10630853571	0.1046284002	27.9638739186	0.179234496099	4.93491356293	8.74083836013	0.0818895575427	0.703051811098	0.904317623687	0.942359831414	42.5523780151	0	154.825856794	0.127467002653	0.0411787489357	0	21.4881170042	23.4950509179	2.31575325781	0.497833802848	0.140275506315	1.56238758822	1.93158049132	0.0327558230171	194.233068992	121.612038489	1.5171118029	0.0869273952202	7.72952648966	0.175228718876	12.4356224856	0.0765861820127	1.43289217242	7.4541864953	0.0991471399167
TCGA-A2-A0EX	752	Alive	T3	N0	M0	II	40~50	FEMALE	1+	8.2214566407	2.06057346712	28.8676721155	0.0891698719976	0.534777308227	2.48629713605	0.481565858627	5.1829762314	0.207970625016	1.76207552838	29.3820804544	0.430751279389	2.21889439529	0.0650349970842	5.02984955471	39.8194423363	0.0450994795791	34.6652220079	0.190744390873	0.270757947044	0.0731778235255	24.9376664718	10.9136755166	8.39600994084	0.435247639299	0.918412750587	0.825853727576	0.282981999399	0.258450767633	98.2429884929	20.0978717739	1.49629391788	0.137175316958	35.8350381386	0.460864590714	14.1407842459	1.67436498637	2.90605811214	7.7401673862	0.554124281092
TCGA-BH-A0DK	423	Alive	T2	N0	M0	II	40~50	FEMALE	0	17.0783037594	8.37430278238	28.6106926916	0.100256624691	0.947452204702	2.7119550135	0.175792324517	8.08378808373	2.01233987636	0.658922250402	10.7917320799	0.935594718043	2.51097591226	0.227909578374	5.40189529512	41.8410808799	0.0345728390752	154.181816392	0.177239836796	0.553494690338	1.64552475506	136.880115484	15.1569398336	5.40451135388	0.761068330138	1.35192997982	0.83826036013	0.051650322152	0.220139933657	174.967634629	26.3606489685	3.5685841877	0.105157314509	29.4368186197	1.53094276051	3.50190178275	0.566178560691	7.16846628193	10.9460868592	1.48899517503
TCGA-D8-A1X6	541	Alive	T3	N2	MX	III	70~100	FEMALE	1+	1.88497031795	0.657276805117	5.68265758642	0.253102278615	3.92249800898	2.71121718907	0.559615288836	1.36882123151	0.143977972022	0	0.514118275792	0.22365669063	0.667489236054	0.08361544251	0.283871953492	73.7839113957	0.0156111749161	1.53364587861	1.68066509824	0.037489121477	0.151982924907	26.6440541926	12.5077730264	0.187400988102	0.231594401988	0.45920098061	0.431781431642	0.00932896730676	0.029820892084	140.774303678	0.0880616947447	0	0.308640837251	40.3508899042	0.079764088249	16.5012909668	37.7250626434	5.65285340414	8.17919309118	0.102414387948
TCGA-EW-A1PA	575	Alive	T2	N1	M0	II	50~60	FEMALE	1+	7.45876523324	1.67666182857	22.9135907035	0.684077213795	1.23968332127	2.73543772327	0.324781486622	7.37085114575	0.490914225847	7.91295846488	154.83231181	0.317746092203	1.57442635122	0.109653553388	3.14030907125	49.4677901578	0.652050517349	457.844883485	0.866393492275	0.191737070495	0.259104149318	49.4686714287	13.5567801364	4.39825335873	0.840600935365	6.01271147414	0.639655405767	0.12723398445	0.152518124257	118.968933088	29.7632124809	10.0073295565	0.148409272498	39.6140213144	0.27196747588	18.2031229941	0.482898079681	3.39229377166	10.3474228383	1.50332279993
TCGA-A2-A0SV	825	Dead	T2	N2	M1	IV	60~70	FEMALE	2+	12.7316659055	1.65501032523	0.589119247157	0.0689490304866	1.17828784593	2.73433978025	0.127204514108	4.3195657739	0.233057415953	0	0.282225781185	0	0.213133037005	0.718388060291	0.667812579792	47.7348199354	0.015161903039	3.31002065046	0.322573070709	0.0364102271551	0.147609029007	68.5292489669	15.1823450993	1.40752699119	0.227347973696	1.37754162378	0.683500860015	0.0203861030108	0.0868880420747	154.927663374	11.3109959023	0	0.676378164281	25.6429036898	0.30987427366	4.55538866135	0.0550204362523	5.2799833835	9.34554250669	0.148357586503
TCGA-C8-A26W	381	Alive	T2	N1	M0	II	50~60	FEMALE	2+	14.9666470735	2.99925240948	8.16720546633	0.258998973066	1.30558055978	2.99572384145	0.341154992764	6.55025319436	0.491107746402	14.0053683942	62.1479534622	0.839180361665	1.15087592457	1.07941630834	3.12433303881	73.8184053617	0.143773910862	197.043908297	0.343964137261	0.268537715733	0	45.2282059774	13.715224459	9.04181382776	0.277762488279	1.65994011485	0.835942734125	0.195699366247	0.0915469485453	198.046565353	6.06012126947	5.65342559437	0.105277150317	58.0834273234	0.693790450981	10.8536229765	0.637676741112	4.80439728132	14.979115459	0.346374219923
TCGA-GI-A2C9	3342	Alive	T3	N0	MX	II	50~60	FEMALE	NA	24.7117755346	3.93246438491	0.187397292433	0.119579838968	1.47554420835	5.45893461583	0.223652376595	27.8958015183	0.146490670588	0.0698596709205	0.41987209371	0.0875230536248	4.07912322399	0.226530256441	4.08799985854	23.0553778479	0	1.66710578333	0.11744478071	0.0440115926799	0.0297375626216	34.6591292354	12.0902237208	1.07069382811	0.976457617059	0.634791350208	5.24966175642	2.42587893531	0	138.698278493	83.0681889356	0	0.185814926875	29.1580756536	0.280925059659	8.00135250886	1.12038810326	2.39482750028	8.60607608819	0.19155726937
TCGA-AR-A24N	3035	Alive	T1	N0	M0	I	50~60	FEMALE	2+	4.89560061195	2.32772670247	1.17914040221	0.145670485665	0.261016971782	4.69432952422	0.256532587505	9.19423648473	1.01431664323	0.183154461568	8.09545840309	0.0764878007116	0.30957571187	0.0791873701485	0.711924914316	40.833630691	0.0160164817671	30.7699495434	0.49676248977	0	0.0259881330603	21.4061776958	17.4707323502	3.1211246725	0.531422548577	0.434882803135	0.795348145443	0.0143567574745	0.0611902405693	188.392916751	0.790545054335	5.3138893126	0.194863974792	27.6850279905	0.24550491657	27.1509101193	1.18478612593	2.40331491595	5.60695217808	0.240422032664
TCGA-A8-A07S	243	Alive	T2	N0	M0	II	70~100	FEMALE	NA	4.69391238456	2.83094795988	0.0794990517918	0.1921554357	0.345132404993	4.98020128439	0.0592996556922	2.32756153627	0.131461306931	0.222272859091	0.862774632776	0.0928241769501	0.148001196419	0.0320334414573	0.369154611409	41.093609444	0.0583119160376	5.05670754433	0.224204782386	0	0.0315387164927	10.8821087263	20.4321854613	1.76164865029	0.0713137726882	0.118408972875	0.83050919557	0.0058076982379	0.14851868312	174.667779187	6.22233476092	0	0.137948595902	25.3805723684	0.0993134051259	35.1726191269	10.5640140697	2.05335925212	7.87304709692	0.192353209121
TCGA-A8-A07Z	1371	Alive	T2	N0	M0	II	70~100	FEMALE	NA	12.0300126219	2.74895358544	0.0575890636315	0.155900951369	0.849361608716	3.78210210549	0.257739802024	1.94978448927	0.138517074777	0.10734288051	6.29025622453	0	2.04527459158	0.0232050050515	1.01276459547	89.828322993	0.056321487573	32.0711251634	0.129931043838	0.135252029443	0.0456932531903	12.8543099411	14.2815296198	1.07049035444	0.0224607184974	0.470539261678	0.852295487754	0.0294496509186	0.107586841603	134.645947236	25.9724744459	0	0.0571027868578	51.0022989532	0.143885137706	22.3567830148	22.9459043309	1.96640091677	9.10000735527	0.32564981292
TCGA-AN-A0FY	10	Alive	T1	N0	M0	I	50~60	FEMALE	0	9.52099812307	5.19191973918	0.341997935024	0.300594836071	0.654538187585	9.46362237359	0.313079614335	2.58844425686	0.0841291721524	0.0579514126139	1.15374647958	0.181509751156	0.552093213829	0.0563747933001	0.417751673429	43.4760866312	0.0304063925791	1.54888320986	0.140292257801	0.0730187798935	0.0246685067208	31.9602040566	14.9031440776	1.39615174838	0.0873065692407	1.43421645742	0.989860455172	0.0136277495358	0.0580831203698	83.6405152635	4.56673661163	0	0.215797359154	73.3748623691	0.194198882695	16.1154539035	0.224925002827	4.71867695662	12.5575483272	0.26202333703
TCGA-5L-AAT0	1477	Alive	T2	N0	M0	II	40~50	FEMALE	1+	19.1385087739	2.24168301867	21.4565261757	0.37044360395	1.71103807906	2.77703430291	0.467672062152	4.53354890199	0.837803157753	11.1670991873	32.9242725187	0.325362760412	2.31449690473	0.182458332309	4.28102308988	43.5657642032	0.204392073168	230.48078209	0.890654509745	0.163610988093	0	36.9423223114	12.134015223	8.89422980378	0.0815105036522	0.806366021248	1.0699878902	0.142498016647	0	120.402638112	43.620446322	0.75347165569	0.0518068569051	38.3817341944	0.609189849281	20.5016352334	0.484964486459	4.27642342884	12.8807720546	0.27650884679
TCGA-BH-A18U	1563	Dead	T2	N2	M0	III	70~100	FEMALE	3+	10.5655903533	8.15415571036	23.2283301448	0.117402057318	1.9218441856	6.49164785216	0.262963837651	2.13062064753	0.188432836929	0.620605257565	11.9304348717	0.137209350896	0.100970783656	0.449831440583	0.859141627915	48.9042097091	0.00957717460148	188.869760471	0.726650233227	0.0459978014431	0.124318382279	119.220095288	15.1048842652	2.09623401244	0.247492440864	0.753453322458	0.829380132685	0.0171694601903	0.0731783204776	125.835990134	2.24200693275	5.08396752792	0.0485501523072	11.6085752671	0.538272144547	7.44719012704	0.609535794613	2.25949798934	6.67216005134	0.873221921826
TCGA-AC-A2B8	677	Alive	T3	N0	M0	II	70~100	FEMALE	NA	18.8807130217	1.63430075698	4.16912013258	0.244121052223	1.55922379144	5.31619859557	0.470852356171	11.8225249945	0.36192053821	0.19153905371	2.5490682923	0.377092511991	1.40430828159	0.526450722623	1.2182988849	42.0048507578	0.308672990184	19.6414593259	0.239204765155	0.103431089003	0.256248193477	70.1922225042	12.5577109581	3.40092385011	0.524451305347	1.0620124587	1.14014929414	0.0171588487504	0.027424909963	99.9679364242	3.25969902983	0	0.0946142852765	21.7887722241	0.476809984767	25.4077001373	1.19026477382	5.32766989452	11.0692492048	0.826919629418
TCGA-B6-A1KI	2236	Alive	T1	N0	M0	I	60~70	FEMALE	2+	6.77058176995	26.440106789	0.538128920693	0.342772641418	0.303084841822	4.11124642131	0.188893764411	2.6090393201	0.0380689335006	0.236010122881	1.2411639682	0.0369603921131	0.13599363788	0.057397314811	1.04455754326	38.4781745357	0.0851342285913	3.66083883787	9.12568876328	0	0.0251159421309	1.37918415559	12.9828610192	3.29199992367	0.0765442776121	0.153566640579	2.22230963142	0.0369998095238	0.0295683136905	179.376175003	233.700807388	0	0.109855737234	19.5478226239	0	15.4514302268	0.699976552593	0.605996899399	6.73265220338	0.75902045092
TCGA-A8-A099	304	Alive	T4	N3	MX	X	70~100	FEMALE	3+	4.61659447135	1.77672769696	0.811991936123	0.10239903217	0.648758840007	5.40025522699	0.553010526369	7.50970371443	0.201674406958	0.723852024689	0.840439620426	0.0824428571508	0.434792712834	0.220494229713	0.334844835197	20.395651209	0.0517903968776	7.88310748375	0.455786555178	0.0414569795958	0.0280114726999	55.4898381654	21.138962743	0.746048002248	0.0908764688426	0.237375333573	1.33804526398	0	0.0329771428603	213.313270802	0.632984084433	0.381840601541	0.0787632603901	19.8751098441	0.0441031697828	19.11888244	16.456809984	2.49071102214	9.58260363299	0.220749229889
TCGA-D8-A1JF	366	Alive	T1	N2	M0	III	70~100	FEMALE	1+	5.17418106438	2.13904519476	97.8094949079	0.0902053587477	1.11896543154	6.55103494896	0.011599001211	5.71353798749	0.205710450154	1.97093595181	51.2372738232	0.363127822004	0.703683517373	0.112783229423	1.05083605106	25.6857548442	0.00760386635012	36.7416188664	0.0896579093305	0	0.0493517348824	58.5049149814	10.2387967874	1.76776951044	0.0946103385932	4.80949979103	5.67502390457	1.52449140659	0	118.885582396	63.6960319188	13.1184703697	0.100221526749	5.91168265413	0.349662291827	3.4923923787	0.759879037159	2.55329656836	5.1671914924	0.231663924968
TCGA-B6-A0I5	8556	Alive	T2	N1	M0	II	40~50	FEMALE	NA	56.4534370414	2.74529208604	1.64583934307	0.0696171458187	0.65456407168	2.19039109344	0.383643358666	17.1422266199	0.0618544230067	0.479336713436	2.01664386286	0.300266321911	1.72350776329	0.0621727913604	1.99192058474	122.989788346	0.113175931923	48.2256309781	0.212741298891	0.181189277679	0.163233583494	16.8007518059	15.4503285622	1.52464674267	0.172512091419	3.19992246111	0.433361146527	0.0713893054013	0.0960852230115	212.658806901	112.893688366	0.556282870066	0.140245017906	21.1083554621	0.128503033815	11.5637986211	3.25751563102	1.64319231411	7.08162138238	0.355155593457
TCGA-AC-A6IX	373	Alive	T2	N3	MX	III	40~50	FEMALE	NA	9.60443290024	3.00209308518	305.607003296	0.123752778335	1.46730021072	3.00943188851	0.0823069435979	4.83214562496	0.145972899823	0.246808848557	43.0488030051	0.154606111099	1.56753717474	0.186739930269	2.56408288869	41.7548844813	0.18345488178	405.175989951	0.0774523651008	0.103659716394	0.14008069783	48.5390735496	18.8402815026	12.2764342773	0.564629694536	17.2689273858	1.32015381307	0.170892973615	1.48421866655	142.051705932	12.5400428725	9.54760545735	0.262587942615	57.6642880768	0.275690735091	5.95818922845	1.40978591376	5.47981228311	9.69561942059	0.87114479216
TCGA-AR-A1AK	3159	Alive	T1	N0	M0	I	70~100	FEMALE	1+	9.15147310276	1.62784143844	6.33619135818	0.311013746597	0.872473725401	4.29821170425	0.454449017208	14.9801247748	1.01113077895	0.317970042517	12.0465686125	0.853641165279	2.49877921217	0.461524164653	2.16693526571	38.5402021541	0.464754547569	31.7391915167	0.427644979414	0.171703822959	0.038672032198	41.2111887248	17.7555631951	7.93464306049	4.88541749705	1.17396725782	1.56541133194	0.267047360628	0.136582586445	106.245790074	33.5100945311	1.05432171992	0.108738850487	36.7375409367	0.547990924337	22.1022014563	0.811663150708	11.5395737666	15.1904518998	1.18724520175
TCGA-A8-A08G	607	Alive	T2	N0	M0	II	40~50	FEMALE	3+	7.07401675024	1.15892952549	25.6436180718	0.36267266101	1.40387972426	2.9977982107	0.277392155993	9.82219703601	0.583351972083	0.12055058894	0.950953155173	0.113273032079	0.101879948946	0.065150502111	0.536739905853	53.7461616946	0.0237192785794	3.10691745132	0.409381197162	0	0.1539463602	83.4059387229	19.9663631156	1.13260449183	0.161435747876	1.18897979914	1.31408942256	0.0330732019248	0.0604122837756	165.958242804	12.4879083241	1.04926598137	0.104209367671	37.098035445	0.64635634921	1431.18600866	3.13838904955	3.11361293961	11.5324757397	0.291871491399
TCGA-B6-A0X7	1781	Dead	T1	NX	MX	X	60~70	FEMALE	NA	4.26520538119	2.04680853548	13.7693896598	0.871307254861	0.692360235107	2.52488964274	0.259655439301	2.48486300871	0.0814021807187	0.756984905051	18.6048061758	0.0451610312673	0.875148402425	0.0935099000357	1.71959311364	30.5665188599	0.406637340429	43.1481395879	0.475106719913	0	0	29.4953761218	13.9934313349	4.79057383616	0.0965446680953	2.07720169328	1.10756071175	0.0621626423984	0.252901775097	108.547350564	7.25486204304	5.43833892313	0.0862908003948	31.1952880749	0	19.4434002006	0.448760563107	1.28668936976	8.16075104269	0.996828647292
TCGA-AO-A12E	2142	Alive	T3	N0	M0	II	50~60	FEMALE	0	3.51471195941	1.04382374553	2.91052771305	0.312321899427	1.4322744728	2.84921027859	0.703789179651	4.39805613987	0.192324073742	0.655777119468	12.2047972571	0	1.26415216777	0.193313977063	2.01604172617	52.8939283808	0.289338468941	28.7376708759	0.593324753022	0	0.025377124402	31.4251376454	8.6211714879	2.01201150514	1.03785647811	1.48358169185	0.985478650903	0.0350480370785	0.0298757964551	155.387963223	76.0268841738	1.03779082423	0.12685501028	33.6776759062	0	19.2572718345	1.86855197224	2.6258580293	8.74933408898	1.83989691306
TCGA-BH-A0W7	1363	Alive	T1	N0	M0	I	40~50	FEMALE	NA	22.6430071664	2.46651514946	44.3373636261	0.193214921773	1.52014532899	2.36246555203	0.589332830447	8.38342746255	0.824416755669	9.09586525424	41.4566914841	1.41089273546	3.28782251385	0.280901721087	5.22531220783	55.9345808974	0.0681784070217	387.773273725	1.00778525369	0	0.0368751294091	133.319396441	12.6398300859	8.97548198641	0.319019908708	8.38575111035	0.560655950462	0.0577181638067	0.173648336672	186.102690252	68.1686263945	4.02132990187	0.253455352681	37.8822189726	1.50952657411	9.07202976456	1.19898668861	7.17028669354	9.06417140808	0.366409706299
TCGA-BH-A18T	224	Dead	T2	N0	M0	II	70~100	FEMALE	2+	80.9976906503	3.4344626291	0.38229042624	0.107523014604	0.928000065349	8.76336425254	0	65.048495948	0.334367472628	0	0.292001917642	0.162315459902	0.209030641044	0.161042397471	0.961406954801	53.9167549613	0.0169943610605	33.4833605854	0.200382123111	0.122432232611	0.0827244814942	13.0205707698	26.8573785829	0.377409524475	0.346995889226	4.47827984129	2.0800543844	1.23389754516	0.0973892759409	287.420253748	23.5346523202	0.751776866912	0.094765600232	12.0075321671	0.0868313706464	0.780325355529	0.0806456087721	1.60768654053	13.4338630153	0.219197805884
TCGA-LD-A7W6	404	Alive	T2	N1	M0	II	50~60	FEMALE	NA	6.84112684914	2.69565649252	7.63057909589	0.831134156814	0.761109625481	2.8998997577	0.414274760467	28.5541155989	0.624370210855	3.15066104924	40.6113231633	0.507507049692	0.760769375304	0.136219757129	1.88948778501	33.0117598693	0.566781618851	413.696116951	0.653769374169	0.113423797773	0.153275402395	18.127553394	14.1154644567	11.2451825214	0.327742896392	0.448034570824	0.813847281846	0.0564498104805	1.62402255902	90.6086276015	59.1811501884	3.13407862266	0.0598587593794	29.8094211867	0.120663614652	25.989490238	0.863580393203	3.78007151327	18.298860745	0.422769612679
TCGA-AR-A24W	1550	Alive	T2	N1	M0	II	50~60	FEMALE	NA	2.30819924396	1.61972277351	14.509531654	0.606409359162	0.579403039879	3.96476415841	0.202734424775	4.17166645867	0.213720483582	3.93594051044	37.7966998962	0.0488228444279	3.56886487046	0.977222737099	0.999741629748	25.7156028922	0.204469259234	122.196604911	0.497906653757	0.0982036642208	0.199061481529	22.3783548329	16.1503222967	10.6525612438	9.23047346847	1.21356464328	1.9111046691	0.0580389590356	0.0781165510847	112.967218623	103.171517369	3.16577601764	0.165844547538	21.0238913308	0	17.8509821497	6.55805439495	1.90018391215	6.65046001572	1.55964411823
TCGA-LD-A66U	646	Alive	T2	N1	MX	II	40~50	FEMALE	NA	32.3758925012	1.05484043017	19.1819894131	0.0660959586915	1.42774460559	1.08696203781	0.419946075111	13.7434715403	1.18488076935	7.15833250579	33.3091640275	0.0469541979274	3.05218646876	0.704865371239	7.71565827788	85.6076355856	0.216307738697	47.1151837488	0.413322954857	0.519447583928	0.159535498749	22.7117774791	13.6570148444	7.81739893624	0.768519648749	0.855657365419	0.376343988108	0.0528798076907	0.300506866735	129.708756954	27.4262936511	2.17472074611	0.0996856313054	52.1145014109	0.401893681956	9.45131801052	0.252501618346	4.40457338652	15.471245302	0.47666058105
TCGA-C8-A1HL	317	Alive	T3	N1	M0	III	0~40	FEMALE	2+	6.39137199611	3.64772294829	0.745669003444	0.13309590594	0.95512826727	2.67926034702	0	2.94483678787	0.137964080993	0.267285854191	2.73096020289	0.267893322042	0.525705641024	0.0808932776361	0.374020291927	58.6174889119	0.112193277048	3.57191096056	0.208497638869	0	0.0455108346326	20.4206392602	13.332962053	1.65544171393	0.187916818802	0.659054186344	0.75258993928	0.0670447560317	0.375050650858	443.675316242	105.887981935	0.620384535254	0.0568748186723	16.7841297055	0.143310713311	25.4575797477	0.28969135057	2.17456717366	6.28261852548	1.01359293695
TCGA-AR-A2LE	5062	Alive	T1	N0	M0	I	60~70	FEMALE	NA	2.27828280374	6.7198593245	0.527417217156	0.319861099235	0.424862905795	5.26129568889	0.411291449742	2.3152485954	0.129741057808	0	5.47208636038	0.0559835940731	0.975011834896	0.714833656087	1.07057857589	17.9619286699	0.12895209771	15.4408084225	0.408668285372	0.056303500325	0.038042905625	31.0339531553	14.2872004578	1.68401209613	0.759226361376	0.0816161735918	1.16427580103	0.0385297682636	0	93.8323063258	10.7127800954	0	0.0713132392536	16.4242154195	0	51.9474707621	0.287968749586	1.61610306751	7.1661645438	0.656961070071
TCGA-E9-A22B	1167	Alive	T1	N0	M0	I	70~100	FEMALE	NA	9.06071673954	7.75782351622	0.215027769893	0.175226279267	0.902452575242	1.78503727075	0.183306016958	2.49349869076	0.0831213001186	0.257657182	3.35524957276	0.179335254517	0.316729804215	0.0618882446961	0.673748756202	36.0284657514	0.105147428229	10.7669470903	0.19636636103	0.1803600274	0.0974919067028	23.9478036381	11.7326562864	2.44329663398	0.263574152777	0.431385031367	0.414504700236	0.0718106045816	0.83211558096	288.432266271	38.1933541245	0.664484311474	0.00761471768276	94.8327232495	0.191872369575	9.24109827265	0.687656298424	2.04378650475	6.06188640741	0.622992501047
TCGA-E9-A1RG	647	Alive	T1	N2	M0	III	60~70	FEMALE	NA	14.9989853619	2.50403274012	11.3969865706	0.0560286291223	0.996571440848	1.8177539433	0.216132216333	5.46125442987	0.232311828724	4.00563407285	6.39062830116	0.281933833332	1.54912326764	0.00972948130715	1.40272925692	116.852849848	0.0354220259368	71.8313705648	0.102902839808	0.0567089767617	0	37.3559132636	16.381695197	1.19060503461	0.0339026906053	0.978226913283	0.418914560918	0.014111725465	0	147.138395083	5.32836023264	0.522319522805	0.143653620265	61.8845372217	0.0603286986826	7.87813581232	0.0329593853646	2.67349742308	8.79437084624	0.0997789907303
TCGA-A2-A3XU	912	Dead	T2	N1	M0	II	0~40	FEMALE	NA	13.3380185033	2.10546512284	4.19176617367	0.0446172207048	0.180675211162	0.880925479962	0.0573707819771	1.54748096761	0.080936030024	10.178695518	4.55051946075	0	0.0220287810936	0.464872071608	2.03649726755	60.3262480929	0	153.74587241	0.284395661984	0	0	2.05186731833	26.7242249938	0.237028321206	0.0479959018704	7.47896277557	0.576316174409	0.0280939396279	0	75.6360017263	48.1329790922	2.07969084667	1.80172975401	7.43884434549	0	0.479703655209	0	0.383796337678	5.30666603993	0.0292735951959
TCGA-BH-A0DZ	495	Alive	T2	N1	M0	II	40~50	FEMALE	3+	31.5989727902	9.29045026156	3.84658252163	0.0259464872789	3.69204510159	1.68678645629	0.0333631329167	2.14738279474	0.537910350756	123.054128281	2.63062903563	0	0.23058923503	0.0180226335658	0.724717822808	46.435111029	0.0218716076586	66.2109426374	0.190614495901	0.315138621207	0.567817335508	55.8787462603	10.208167614	90.2219643028	0.669871428643	3.86010549687	0.467260532238	0.0980256998067	0	187.958385507	26.2174887609	3.87012341833	0.0665250406649	30.8807655217	0	6.72236627516	0.390739793814	2.62775942546	6.61172273343	0.248058578672
TCGA-GM-A4E0	2191	Alive	T3	N3	M0	III	60~70	FEMALE	NA	16.4320181721	3.11223749759	2.77233881482	0.260592892203	2.56009771204	3.78485304965	0.201049071643	10.9314105682	0.416763442901	0.57416540836	5.76940867212	0.269751717067	2.02918457735	0.620605257565	5.66063603199	33.491573342	2.673660485	68.4398642158	66.1685578137	0.633017362717	0	26.7525194958	6.652576997	11.2409177002	0.486566771494	0.190075621441	0.998442545778	0.050632387704	0.575470329742	79.306326197	70.5240820208	1.66583516504	0.190897877779	77.7733050239	0.28860973984	7.82309931938	1.68187940941	7.00882083032	15.5987889912	2.35319326529
TCGA-A8-A09N	31	Alive	T2	N3	M0	III	50~60	FEMALE	3+	6.52230161945	2.24073013728	13.2709752892	0.224029749423	0.432197564298	5.05569231402	0.0589228550238	3.46367718613	0.490837008857	0.638041436939	4.35098942412	0.307447851497	0.618409392726	1.43234528462	0.655573418731	44.1119969895	0.0257517296198	21.8317255311	0.151820543197	0	0	42.9450967171	15.0383249512	2.68428833048	0.156098783892	2.28589928767	0.831781451144	0.0115415901593	0.0983833124791	148.447424509	6.71845774815	0.569587598563	0.417743377475	25.0209062708	0.131576466537	32.5650293693	0.172522049116	1.79487943017	6.54474904335	0.177529882553
TCGA-BH-A0AZ	1919	Alive	T3	N1	MX	III	40~50	FEMALE	NA	10.9118460407	4.57582483473	12.7627471709	0.200224613743	0.733228245007	2.99202086355	0.215545899554	6.06125208887	0.434403038238	5.43108868827	16.725676367	0.168701407179	0.758666490822	0.16495248702	0.69470374341	29.662487461	0.0471012455499	128.191647055	5.12514772112	0	0.0764258627118	26.6729293637	10.27332365	5.10288626829	0.199107575905	0.442697086721	1.25333442743	0.0422203308404	0.314909293401	161.991123031	43.3415427303	0	0.0119386600979	26.254838696	0.421155286008	21.0046093842	2.72820785572	2.29139862848	8.19477525947	0.793447867183
TCGA-C8-A1HJ	5	Alive	T2	N0	M0	II	50~60	FEMALE	NA	5.87066877753	3.71540132629	9.20815910321	0.07555828236	0.583985811229	3.29121786139	0.152070508157	7.74636318596	0.367772567642	0.728340721796	2.52181433828	0.19836848957	0.749349064991	0.691411425608	0.590832916628	53.2350791662	0.0166152786029	156.971819633	0.238501961965	0	0.404395994182	13.5693043169	24.1669669343	1.977924135	4.89800375751	1.25220673872	1.72728698264	0.801766931752	0.0634779166625	181.405214039	34.3036365749	1.83751864023	0.143189027936	3.3632799842	0.424472391056	12.0805866834	0.496270394631	1.14527811156	6.77535147108	0.604127705345
TCGA-A8-A06Y	791	Alive	T2	N0	M0	II	60~70	FEMALE	1+	7.17568476614	9.73442856959	0.240869347611	0.0652064091345	0.0945423516611	4.4451645008	0.413237376219	4.73930364784	0.0869032642588	0.538760826493	1.1130872101	0	0.0551901334457	0.0679393248115	0.266531197337	39.975501559	0.0706702928267	4.3284534583	0.108688712024	0	0	59.2075699948	18.4448792762	1.47046694515	0.0187886319735	0.524814853556	1.41242840853	0.0140771136677	0.494986509341	158.274271204	40.7616407356	0	0.0716506406766	37.117464295	0	17.6859936582	0.54578386284	0.390062673824	9.72579428068	0.432188247341
TCGA-D8-A1XS	496	Alive	T2	N3	M0	III	40~50	MALE	3+	7.3003826017	5.70081859673	3.71161646312	0.467787532106	1.37168768084	3.33231231512	0.469665753185	1.85313425303	0.259054848501	0.648586040112	4.9190886722	0.154776214118	0.569490181562	0.0667662100116	0.622081322127	33.4928028168	0.0162050051664	27.9776432758	0.839067393155	0.23349097444	0	121.355080862	18.8722267555	1.22229366331	0.186119205286	0.758720758044	0.768647318587	0.0145257449439	0.0619104856471	118.686197383	2.33099211061	2.15057476458	0.0903639175307	19.3125702339	0.165596435773	23.9900496711	0.913750243161	2.73529375347	7.772403063	0.409023634504
TCGA-LL-A7T0	376	Alive	T2	N1	M0	II	70~100	FEMALE	3+	13.5322141066	2.28507316072	31.7851281041	0.356840116569	1.22523863858	1.48107543614	0.205451057174	2.70587781944	0.149060979155	1.59152358621	12.3424635097	0.450241322454	0.883539765874	0.0887870843158	2.11168127938	103.738160326	0.040405781976	365.681714084	0.621428357746	0.323438664293	0.0874158552144	40.3784935661	13.4028507695	1.36889775081	0.0730483982746	10.0990022369	0.474428905412	0.0563401868126	0.154368453413	146.961680261	10.5605979986	5.36227259223	0.177520617917	42.1780139792	0.275266948335	10.8133717034	0.0676739815692	3.37121087935	13.7890025564	0.15275513051
TCGA-E2-A1L8	2240	Alive	T2	N1	M0	II	50~60	FEMALE	2+	5.33745855778	6.93370539207	32.3928414595	0.282808421765	1.00079113103	3.68045256623	1.07747404353	9.61085384654	0.43430007168	3.12998879891	4.19728453431	0.252992129824	2.02722799312	0.123685041247	0.877688081158	45.362642487	0.0706351217116	123.138899507	1.1361370669	0.0424062998562	0.0286529053082	16.8363107167	14.6052712332	2.26466397827	0.121126364174	0.104500925303	0.69725465419	0.0158288712581	0.067464567953	98.2560968707	1.07083022288	5.85876511171	0.0805668543709	15.7527260297	0.40601776458	10.8649466835	0.867561631066	2.28707770223	7.98099962006	0.484988043731
TCGA-E9-A1NF	1072	Dead	T2	N0	M0	II	60~70	FEMALE	NA	7.80079382518	16.128368192	0.166109803484	0.165953501622	2.15353873137	2.04843161411	0.123904045793	1.85928576121	0.0832371729234	0.309619633704	1.55073547375	0.0646506905604	0	0.122709546005	0.601748735216	60.6049856055	0.0135378007598	5.41834358982	0.499697194743	0.0650201230779	0.175730062373	46.5977548725	7.30456969926	4.47990350509	0.211633158244	0.673898769942	0.688616176027	0.0283148420798	0.258602762242	218.183150503	82.055177136	0.598869554665	0.205883984414	27.2233786345	0.2075110311	213.163869784	2.8947019258	2.37718654014	7.03912671591	0.367291871336
TCGA-AC-A3TM	762	Alive	T3	N1	M0	III	50~60	FEMALE	2+	21.0718396878	1.38870605786	2.46620624175	0	1.59076520058	1.15101896767	0.442207684174	14.0764648827	0.0570373510414	21.5699482598	11.2571763025	0.0553764622682	1.57570153821	0.401316479497	2.53964975418	125.23263388	0.0811704955555	123.91670071	0.237786089886	0.445543193564	0.0376303372942	12.9950098123	14.2396857806	2.56126353834	0.118383084264	2.06267861278	0.361272872835	0.0900827199926	0.221505849073	107.332957814	43.6946303084	1.02592182728	0.211619580779	57.1976618085	0.236991060406	8.08472573597	0.0453163743038	2.76848483325	12.53933067	0.128935803138
TCGA-B6-A0I6	991	Dead	T1	N1	M0	II	40~50	FEMALE	NA	7.60732777511	2.67773827355	2.39669629529	0.0654861173624	1.31997498492	2.24692493102	0.0582957179061	16.6424499625	0.125319446247	0.63125053267	4.52356232847	0.304175573544	0.626750059829	0.0944733546066	1.51339046899	41.1674380922	0	57.5210494123	0.274286775192	0.0611827439357	0	25.6506226064	11.8871490427	2.66591318196	0.280425747969	0.421272776116	2.82679180412	1.56056234532	0.048668091767	80.3074018779	90.2548128662	0	0.193733055285	13.372820691	0	8.68827572944	0.490721775505	2.08972521094	14.4077096472	0.113316366596
TCGA-A2-A0D2	1027	Alive	T2	N0	M0	II	40~50	FEMALE	0	32.628341315	1.55586857191	119.279629343	0.0821976358757	1.10221427758	6.48251995882	0.174393995063	45.1877632001	0.345076739316	0.752723452613	15.2388535652	0.0992676562806	1.82624817129	0.736527081109	2.28468328917	58.6183135139	0.114326105032	88.1118625272	0.0639381793427	0.0998349000308	0.23609604737	110.680060302	21.3358678886	3.94669864856	0.328267155634	0.162808001189	1.7300612546	2.2359042666	0.0794141250245	133.930048879	167.118764913	2.7585959219	0.27397394158	19.0285606547	0.531036702291	7.22692640018	0.116048538727	4.11963805564	14.5459287203	0.244997671064
TCGA-AC-A4ZE	890	Alive	T3	N0	M0	II	60~70	FEMALE	NA	6.81989584868	0.967345472668	1.00153517051	0.548712164695	1.00510380075	3.02784217576	0.513604866819	10.3127775574	0.125466640783	4.27809949535	4.29512708665	0.146175765298	0.286850839777	0.0672599599804	1.28634673463	44.2207175439	0.652993781606	14.886725558	0.648600163031	0.147011055386	0	10.0438108607	14.8533689844	1.39627258031	0.205073307475	9.13149017663	0.655223643731	0.0640201005501	0.0389802040795	118.922351105	4.6331504312	0	0.0620673937093	92.0160737912	0.104263159848	36.7364401672	0.581013470306	4.15161794824	16.8372841941	0.621703056467
TCGA-E2-A10C	1220	Alive	T2	N1	M0	II	50~60	FEMALE	1+	19.6168442796	2.00438940186	6.62331329448	0.130073669917	1.5940282631	2.45781375201	0.17368730062	7.72563823562	0.513396112684	3.18282306594	10.2168768294	0.362506449401	0.622450098483	0.959102030832	2.10625542139	137.193443021	0.0379542742977	124.149827814	0.479951610958	0.546866872239	0.123168214468	62.1856112656	14.2548209476	0.501175305432	0.0565076163297	10.7194010368	0.432773667711	0.0982835355171	0.435007739281	223.303972831	97.2003870232	0.559659079776	0.25653854079	50.2805334965	1.03426358816	6.56477739147	0.105946753727	4.76462355852	8.71970826111	0.616150663037
TCGA-A7-A0CJ	931	Alive	T2	N0	M0	II	50~60	FEMALE	1+	2.66130680802	12.3677287357	7.70608721466	0.243914739231	0.842915512688	3.21633481261	0.0855371684931	10.2727078273	0.234448180622	1.49622158221	0.32116510964	0.160673794908	0.105100442848	0.240275583496	0.362545998767	46.0345898185	0.022429972559	11.3848860392	0.730178034723	0.0538639769596	0.181972895134	23.7151120781	17.2509059618	3.48237470656	0.161009230806	1.85049363794	0.195383742735	0.0134037624855	0.0856926906176	113.007639963	8.097671704	0	0.466193045459	11.9899947754	0.171906309446	17.6689713746	0.00626117301092	4.53747246349	12.3641407027	0.548687157811
TCGA-E2-A1IG	2140	Alive	T2	N1	M0	II	40~50	FEMALE	NA	15.9286301378	7.91696669767	0.179010195907	0.224994466416	0.585519530963	2.12088438432	0.417270817366	8.33349271397	0.174917973068	1.12612026303	1.97406771833	0	0.0384528870303	0.045081611837	0.344874330553	33.2142320398	0.0218837568465	12.2223860871	0.544114019537	0.0525522789414	0.035508296582	13.3674646037	12.940324558	3.74345857491	0.28974069145	0.765593875239	0.499522947953	0.0425013987173	0.167211796632	145.75820763	5.83277391271	0	0.0887493251121	26.7458734761	0.0559066797249	35.657863026	0.409282942935	1.48034023377	14.84662013	0.761622193151
TCGA-C8-A134	383	Alive	T2	N0	M0	II	50~60	FEMALE	2+	49.595765648	1.09873158839	8.94093334906	0.328235670002	0.864624529777	6.7364242453	0.096654925339	3.89447559502	0.864888352401	3.35723540897	7.54850268024	0.211817072178	2.87995305622	0.647436384202	3.27222461612	52.3880796159	0.0126726624299	30.4094387159	0.253372087906	0.152162468177	0.0205624956995	144.572459347	14.2443386923	0.902615736005	0.143527702949	2.39319516629	3.14489053109	0.664527522769	0.0484153307834	174.760389069	5.32568638618	3.3635914018	0.655271425079	20.9530599301	0.388499918749	6.54347047433	0.0565997888933	4.15286418568	10.1009548674	0.253637663583
TCGA-AC-A5EH	511	Alive	T2	N1	MX	II	70~100	FEMALE	NA	7.7644105458	7.77362856645	1.52365134648	0.0580317582618	1.19443314339	2.86011279515	0.0688798001873	2.98548122466	0.235990156677	0.0430303513642	0.226294198741	0.161730553565	0.171911501304	0.0465107474304	0.693367911693	72.5114460825	0	1.06793508386	0.358809352546	0	0.36633947783	30.9710953944	11.2156133028	7.61584980443	0.176474257474	11.5335866293	0.888598402681	0.0101189397182	0.345025180938	196.025161438	463.106575707	0.499378551358	0.183125548387	21.8639968481	0.230715926463	4.39256464162	1.9096129659	3.28638065594	7.47512107646	0.168199205154
TCGA-E2-A1IU	337	Alive	T1	N0	M0	I	60~70	FEMALE	NA	6.19085270648	2.13305704147	171.338715092	0.293327811171	0.663607331931	2.55678810318	0.326031574793	4.1384267654	0.15460510152	22.1409229672	20.4144316068	0.900618638257	1.13404727393	0.0932405178431	4.32851173218	54.1272460421	0.100580689484	120.12823081	0.747668196347	0.060384335365	0.040800226598	21.0865933021	13.1618801686	1.83625299759	0.260721888319	3.44437050658	0.967273092787	0.0450789563692	0.192131976161	178.038370684	71.0985022524	7.23022962923	0.0637349739981	36.3029524476	0.642386546437	22.5425465169	7.49640138142	3.82474085105	9.74815182166	0.279594091517
TCGA-C8-A26V	616	Alive	T3	N2	M0	III	40~50	FEMALE	NA	8.08582886868	5.27085402633	60.2282768628	0.129007812678	1.1249529141	3.99645029464	0.429346594686	5.38748144573	0.464109478176	6.90056715618	4.35989265402	0.0610976171674	0.412142811276	0.0579828366844	0.336036894421	37.7816580285	0.00639689507523	25.0209289352	0.173808652924	0.0921701196126	0.0622771078463	9.05851836933	9.43713190991	1.25167943916	0.116327822248	0.886263385244	1.91082693697	0.0076453470469	0.293268562404	180.202003745	30.5635704241	0.565956874814	0.129712673359	18.7620196753	0.163422197895	10.6831325132	12.4209771509	1.39259272557	10.694437423	0.254639414108
TCGA-AR-A1AT	1272	Dead	T2	N0	M0	II	60~70	FEMALE	3+	10.0411575086	3.68146607662	23.3018315699	0.0864419794602	1.20964049256	3.72793335461	0.208407925752	5.9471122456	1.02484254461	0.937410343585	35.1736482498	0.913442465482	1.5364384168	0.788068009435	2.83769434057	42.2285530473	0	316.908610473	0.469276937784	0.328093620255	0	245.679627548	26.8554167959	1.09338507107	0.204863923067	10.4536103567	0.870432200797	0.0081644342047	0.104393424626	230.781362009	55.8364696349	4.83506387744	0.166223547053	28.993003452	0.837685838948	8.69597458969	0.114413251832	6.19409488941	11.5053175471	0.638044214545
TCGA-LL-A50Y	762	Alive	T2	N0	MX	II	70~100	FEMALE	2+	11.3294521617	4.76126316537	1.02783368724	0.0186326590267	2.00186635633	1.7686090695	0.575008591816	7.0864179215	0.0965708772526	4.66982601267	3.10352805966	0	5.40928814301	0	4.96315809412	94.0117490054	0.188476938781	85.1508484478	0.595847319373	0	0.203880137767	8.69605420949	16.2168012888	1.50206907973	0.0952072649414	0.99508199773	0.289610355316	0.0234646976901	0.0600056314565	134.222974024	103.616435688	7.64282253288	0.143318637254	57.3920144966	0	12.5103457443	6.05038515782	2.51202561009	13.2382717773	0.14669983719
TCGA-OL-A5RW	1106	Alive	T1	N1	MX	II	40~50	FEMALE	NA	7.34681644849	3.97343337552	0.42451337494	0.0461736936575	1.41061936955	1.1375495886	0.474977306081	3.50481510043	0.175496065116	0.840724192377	1.26323464681	0.185875352025	0.212774386708	1.56086700837	5.2531234103	44.3127564417	0	82.4224418121	0.133024547957	0	0.126309119523	10.0639631264	27.6078001636	0.555487523499	0.335274121397	0.889717706274	0.600545606178	0.166690918844	0	93.2556514573	804.970844424	1.14786182303	0.999705954436	41.9829155196	0.132579785031	4.76580605005	0.028972932099	2.60793224514	13.5596156207	0.0605896107142
TCGA-D8-A141	626	Alive	T1	N1	M0	X	40~50	FEMALE	1+	28.8792795861	5.54869592972	36.1246937051	0.257654403429	1.67509692537	5.75057173783	0.220868898765	11.1036768265	1.69149707474	9.62413688726	24.6714698861	1.0804222587	5.09905096765	0.835187590723	5.78507942949	42.8327121097	0	307.407914886	0.380424618177	0.521566128084	0.0587349243338	143.378942552	15.0649053387	23.8704548662	0.603412448114	3.84010127264	1.06448441616	0.0162236175639	0.380308635061	132.52320805	2.42478659938	5.20422342715	0.0734009428345	18.8978668982	1.20219142998	15.1796888019	1.17212359129	10.1826068874	11.9668354207	0.726505713756
TCGA-E9-A24A	747	Alive	T1	N1	M0	II	60~70	FEMALE	NA	8.2561678854	4.91809430034	0.0352446096803	0.388461760047	1.45882391357	5.93951138717	0.197171523302	3.15434497069	0.074176109766	0.91971648118	0.370158464529	0.123456260613	0.403777967347	0.071007522444	0.271603773348	34.7250159576	0.0258516381533	4.3895559329	0.30481911739	0.703583108103	0	56.5215048211	15.7325788895	0.87237330359	0.123713998109	0.155984219939	0.745151941405	0.0128737420713	0	171.786824343	14.3154024611	0.381198278384	0.165998285279	21.8202900458	0.22014490241	33.8199541497	100.109428444	6.37336974968	7.27377869508	0.320027024028
TCGA-GM-A2DH	2193	Alive	T1	N0	M0	I	50~60	FEMALE	1+	14.4025755985	2.06522737228	1.85871448777	0.137988797352	0.702709110198	8.93934726816	1.36168787257	6.59054088424	1.6465764838	0.185600499143	3.41621906813	0.542565095506	3.85958501389	0.662020603928	4.74178044457	37.9411138874	0.0568063395652	130.688060556	0.349465532696	0.740545991581	0	254.512417804	23.6071348673	4.33181226862	0.548875873533	15.3902747299	1.31576418609	0.0169732415231	0.341040917175	62.7965719003	10.1396729066	2.51293307392	0.452527151861	15.3513361807	2.15612494749	1.35214682981	0.158571001011	9.77706184669	12.8380026935	0.510726707557
TCGA-AO-A03R	2091	Alive	T2	N1	M0	II	50~60	FEMALE	0	13.3654912887	1.6049966561	6.59350486282	0.257444132924	1.0406219984	2.02501599707	0.283742548369	8.26927838747	0.972134766119	1.89075911294	18.1111853531	0.0740256364352	1.6523966455	0.0383191529782	3.57031338807	29.4499649736	0.0620036264728	257.581014552	0.357598682871	0.074448640072	0.452728216654	31.5963573639	10.0573576198	1.86077296062	0.336283475748	1.44071762575	0.439573065861	0.0185261457698	0	183.67743728	17.5753752653	0	0.282886871202	106.363610651	0.633605447421	11.7834302887	0.796162806482	2.39161139877	6.33247623586	0.696324758975
TCGA-AC-A3W7	471	Alive	T2	N1	MX	II	60~70	FEMALE	NA	7.48685444107	2.08620766458	3.31413818239	0.576076527702	0.64160112101	3.94208420006	0.118343795967	6.482095194	0.063601493858	0	8.07224309142	0.0823326156287	2.29223181854	0.255715417953	1.48388706475	54.7555860873	0.137923049144	20.6694071236	210.517191425	0.165606175436	0.0559480322419	24.5616301862	15.5011880718	5.80863364687	0.753541100034	1.95047654337	0.958070373438	0.100449888673	0.131732185006	87.346516576	110.186457834	0	0.340851069768	28.4463231614	0.176176782379	26.1868059501	0.847006011862	2.54934369028	18.5426713744	0.486915894836
TCGA-AN-A041	7	Alive	T2	N1	M0	II	0~40	FEMALE	2+	45.7191571777	11.1369950073	5.00466498458	0.240287541039	0.730913202976	3.86277269888	0.469807155948	1.4739034581	0.153540249665	5.4574448469	6.26927247017	0.0795036065501	0.331532809474	0.0617322121448	0.423815379532	41.8294820171	0.016647988998	16.5670372506	0.302981722309	0	0.216102467225	35.5527148311	18.2101031523	4.81964829501	0.196518309301	2.68030381991	1.18025476582	0.0223842361847	0.0954043278601	153.03454216	2.48862295939	0	0.109713058979	13.9825753461	0.0850616094396	48.1419555882	0.395009616071	1.53218068384	8.13981705686	0.418353678282
TCGA-C8-A137	379	Alive	T2	N1	M0	II	0~40	FEMALE	3+	3.06731460249	5.1633324215	1.92497355248	0.0875823410487	0.367006095047	2.07426628596	0	1.06056279103	0	0.422123051925	8.12649797898	0.264426514061	0.129725620835	0.148286241218	0.369180094631	39.2449955221	0	22.7154967317	0.141930669334	0	0	4.90718047863	12.0283410121	1.08565306225	0.0883261842375	14.3838386236	0.341500071719	0.0330885648594	0	138.327496521	12.5717948027	0	0.519283914223	8.67100986918	0	2.05668981312	0.409593245294	0.46908649776	6.05014735435	0.277054900299
TCGA-E2-A572	1208	Alive	T2	N2	M0	III	70~100	FEMALE	NA	3.58040000351	0.501107291134	0.202206123842	0	0.19841713628	0.38418281689	0.829558880116	4.86098538242	0.106391188422	0.753802420851	1.27420860663	0	0.217177831617	0	3.19641218842	63.7967162002	0.58090655774	17.4038416882	0.19642484171	0	0	1.17781628258	5.63047217302	0.598423752961	0.0591478816418	0.146284343268	0.279767675467	0.0295438026658	0.0472197255107	236.545433069	25.5176664304	0	0.0501246784673	168.623190027	0	4.00645861132	0.062102329134	1.05342967358	8.05544952666	0.197899312631
TCGA-B6-A400	215	Alive	T2	N2	M0	III	40~50	FEMALE	1+	29.5077313048	4.67332539248	4.09464898392	0.051081741143	0.811046908012	2.06447313513	0.209365028765	18.8914413747	0.0893533437449	0.800150300676	0.670496802211	0.347005741191	9.09829439451	0.878174006466	2.59690792297	40.055118371	0.0161472696013	22.5902573525	0.608432959649	0.387765145712	0.104801390733	147.312286606	19.9759477145	2.80739750222	0.448185564127	4.05832480105	1.78027586756	1.38950325943	0.0308449547725	156.376354953	11.317407231	0	0.384724767609	24.5319763464	0.288761278722	9.31709887088	0.0540887948187	4.19091926726	14.3933406847	0.14722661307
TCGA-AR-A5QN	1013	Alive	T2	N3	M0	III	60~70	FEMALE	3+	4.21522289671	0.827021542399	1.2341834193	0.159099626859	1.17213412991	3.24182694032	0.195278320262	7.91912264459	0.213644971766	0.174276570237	10.6053379309	0.131004490014	0.878353913996	0.105488582808	2.60866889602	37.6464929196	0.996704396757	38.6941515901	0.548468935318	0	0.207718831013	3934.51141882	17.3605098708	6.02260997207	0.498856346106	0.404253794545	0.837223641452	0.0956259815718	0.978166858769	102.852861001	316.321624522	0	0.222502197755	67.8056385945	0.0467209528721	12.6392195826	1.4089835286	4.50947811603	14.8628297945	0.581579751231
TCGA-BH-A0BQ	2255	Alive	T1	N0	M0	I	0~40	FEMALE	NA	29.9635766264	2.67607555721	33.9917193821	0.126987091918	1.22477368876	2.4333194559	0.235131235316	16.7450564136	0.6476285951	8.9603128687	29.4281228072	0.613434236074	3.2050763264	0.22227969966	2.3876747958	62.9226465508	0.128452618143	223.079741621	0.204141335286	0.37016374474	0.0833702127792	36.6369076721	14.210596947	3.70075631494	0.213101162594	1.19836264432	0.655022840535	0.176550429266	0.539822127745	172.075942211	27.1722547523	1.13646763736	0.0911641711512	24.0817846396	0.0656318696347	14.9962579096	8.78488351362	3.04371303548	10.2528744298	0.562746178943
TCGA-E2-A1LS	1604	Alive	T1	N0	M0	I	40~50	FEMALE	1+	1.56479196772	2.70142332639	0.035007337087	0.338461904087	0.17487965643	1.24491159341	0.18278785626	2.94852310413	0.0421009964674	0	0.563755293838	0.163500176622	0.31082124169	0.197482566273	0.733235407467	17.4561256603	0.00855920020389	5.41886299662	0.298379096342	0	0.0277760917814	13.1890142475	10.5544925874	0.246592982404	17.0094797525	0.143016099824	3.02475945179	28.9064592392	0	209.528869741	10664.3198692	0	0.0694234766839	8.95070413347	0	5.34451565575	0.0382278725812	0.388924671818	2.40472960201	0.154177703263
TCGA-E2-A14Z	563	Dead	T1	N0	M0	I	60~70	FEMALE	1+	14.2473628292	2.12248569631	74.6757025045	0.303842683398	2.34954424101	3.77318183213	0.409298756039	6.80405478884	1.52978710427	0.557881545028	3.17835665581	1.92207626061	4.37188635165	0.603004317053	2.77961797688	56.7071082475	0.073178394217	715.977567414	0.350143403375	0.527198060052	0	219.305559857	10.371857607	3.01114605169	0.463039564774	3.68945238178	0.783235049837	0.00728835648055	0.0931915762718	230.968288463	9.04708826021	7.0138923194	0.136021480445	42.2669467401	1.24633111123	13.4176830025	0.674099146861	8.12508718594	13.6277373103	0.591277681968
TCGA-A7-A3IY	345	Alive	T1	N0	M0	I	70~100	FEMALE	NA	7.4095754368	12.8600789074	0.324330082871	0.113670026398	1.91192724641	3.38045157657	0.529206924013	9.69257769983	0.231592320514	1.43576735665	0.936731029381	0.0473365284303	1.74172034921	0.138853816729	0.921241668683	37.450916041	0.029736688889	10.9279757062	0.731745639853	0.0476070228785	0.257335258803	53.7846008473	9.53768976027	2.33218883799	1.36613813992	0.110415956976	0.894950085885	0.0385019470489	0.227215336466	350.988390208	93.1532048338	0.438485737039	0.100497334183	27.0001296541	0.202583076079	16.798135732	44.6970021011	7.21921096017	9.7027512744	0.418820878611
TCGA-D8-A1XR	482	Alive	T2	N1	M0	II	50~60	FEMALE	1+	4.39539122584	6.68878345946	0.151448691905	0.26063710662	0.322440422942	4.37590949609	0.429278706021	4.93424133194	0.0819617719616	0	0.296911677418	0.141466846302	1.39672632642	0.0671274055004	0.209479753179	23.9191771175	0.0222172798476	0.781435912908	0.482169403561	0	0	33.5151319002	18.0750646344	1.46093731492	0.430011958698	0.24233045198	1.39285823284	0.013276661011	0.452693908168	169.234119046	8.08354851959	0.327607433542	0.0901019238211	22.5175352309	0	44.7674866781	21.3796763455	1.1122042223	10.6808826606	0.263507500455
TCGA-EW-A1IZ	554	Alive	T2	N2	MX	III	50~60	FEMALE	NA	33.6595810348	1.50717006875	144.589395147	0.155787768681	1.84944268992	3.19044789745	0.100159377596	15.0397049045	5.19984699103	1824.97726459	45.4664877819	1.69326256874	3.63047381884	0.324634217973	21.0668878567	63.8111657921	0.367699911374	2868.47638207	0.309684609277	1.26143581841	0.213080374731	263.687640176	12.8666693203	1.91272224786	0.423151985014	18.6740304553	0.649612250081	0.117713082948	0.351195199443	212.228394965	15.4081422114	29.6271438929	0.146457415587	150.965724719	2.41551539695	5.7798300074	0.0733149346468	12.214139352	12.6590569286	0.89363524376
TCGA-BH-A1FN	2192	Dead	T2	N0	M0	II	0~40	FEMALE	NA	13.2012144332	13.3373308512	0.328779125221	0.3231718595	1.67500856893	6.70631988182	0.0204368149525	2.02251331555	0.26360052761	0	1.03590628977	0.0639811649933	0.0470830036466	0.18767808398	0.22737921713	31.1048622579	0	34.0745404421	0.178577499853	0	0.0869550968249	43.1787265321	25.731371514	1.74767118432	0.530015162199	1.73492434642	2.84519918524	0.0160123498597	0.358294523962	123.947210085	6.53724332791	0	0.25808566434	14.2208986711	0.136908024788	4.62297425607	0.0523578846043	2.05677753611	5.63948673434	0.420096994437
TCGA-A7-A13G	718	Alive	T2	N0	MX	II	70~100	FEMALE	1+	6.18089660301	2.69258751967	1.38476663623	5.70344039687	0.897643764093	9.68008042396	1.39444241037	1.82539545279	0.208170843998	0.0645282412121	4.16916196969	0.0808436203822	2.39950625737	0.1813433367	0.615655262911	20.1925718678	0.0169285867784	16.8154730395	0.694283729784	0.162611167855	0	11.2601780915	20.0745371795	2.47245616441	0.459070245177	0.206252516693	2.09891296733	0.0910460680309	0.258699585223	93.0488715681	13.8465046453	5.24207054268	1.02980534528	12.4997836972	0.0864953020503	76.0410940123	1.67282661053	5.93215374484	13.3440553807	0.72657655699
TCGA-E2-A109	1417	Alive	T2	N0	M0	II	60~70	FEMALE	2+	5.20708950329	0.950848006665	8.52223142155	0.338856378946	0.528760877812	2.24038425683	0.0687973286322	2.74386601606	0.210750324346	21.0768182411	22.4215064874	0.473841600954	0.264162564992	0.0520296659872	1.19553880856	69.7971797865	0.0270605554382	326.035841654	0.753753519542	0.34658128527	0.0292720680126	49.7007190334	20.9203498164	9.80663750378	0.0546774897287	29.9176659276	0.435881221545	0.0404272962066	0.413534488106	149.190369122	0.763234793484	4.38926956674	0.137179715596	22.0376654477	0.276527621226	17.8489105358	0.156111214928	2.02620110365	9.99146051704	0.659955599266
TCGA-AR-A2LR	1742	Alive	T1	N0	M0	I	40~50	FEMALE	NA	3.31366433784	4.32857018174	1.85582484444	0.31135854991	0.892671542564	4.77436542673	0.122143270694	4.47612613237	0.131286890325	0.152609846151	6.42053281183	0.127463905592	0.703494168843	0.32990657918	4.28180673631	23.6562565504	0.0800725070227	12.8192270767	0.389971912443	0.256384541534	0.476390195418	15.0829397946	12.5043496347	4.65120373046	1.51998711637	2.69909901226	2.49470169111	1.74253535494	0	57.3274927849	21.680840425	1.18071828338	0.392385871014	30.0728069656	0.0681873780675	14.9873171695	1.1548373778	3.7686334946	10.6686517385	0.468913386255
TCGA-AC-A2FK	2650	Alive	T2	N3	M0	III	40~50	FEMALE	NA	6.13426456515	1.5651885759	30.0528119543	1.04825500085	0.954662303259	6.89988303598	0.0785179992005	25.8382801022	0.791211001454	9.76124727249	64.4160595349	0.737444617491	3.85903654886	0.254490691526	2.63116457754	23.2695155528	0.128683573943	229.614501853	0.37603153414	0.0618048822278	0.0417600555594	34.7039318859	9.5990193844	9.24792881895	4.32716284947	1.27218995516	3.25809306154	0.561363221088	0.147488923498	87.7461696469	109.682926061	3.98478845943	0.0652343449329	30.9987104009	0.657498747105	20.1072890034	2.43545309742	3.52820173744	10.4373873161	1.20192058308
TCGA-AO-A0JM	2184	Alive	T2	N1	M0	II	40~50	FEMALE	3+	8.66535849251	3.44249267277	1.29872261317	0.0358755918953	0.463413393732	1.76694565335	0.138391235161	3.58698992794	0.0371877935008	0.115273727246	0.822724497953	0.288839282475	0.318830260237	0.186896006307	0.36660370468	44.0117536082	0.0907240577911	9.84804410725	0.403088916318	0.0726224481652	0.0981384434665	43.1556016378	15.148308458	10.2131260119	0.472755735826	1.76330131443	0.415330742211	0.0406613422894	0.173303569485	284.955756575	9.63831484877	0	0.15330432363	18.8334563634	0.07725792358	18.1513113559	0.227924986769	1.56047319133	7.0665620055	0.208480900276
TCGA-A2-A1FV	714	Alive	T3	N0	M0	II	70~100	FEMALE	1+	2.2200536728	7.87523385464	0.493369176583	1.24657248926	0.631806668586	4.67982503052	0.417080512618	1.32809918723	0.0692232685213	0.551767977076	1.3357108951	0	0.423919299461	0.0463863765042	0.539432779512	13.8693763002	0.104543783878	10.2704084824	0.775066575912	0.0386237583954	0	13.4646713295	15.1265376855	2.70623739197	1.74719544762	5.61280233049	2.722275187	0.0696820383421	0.153617220891	104.980559538	3.81053186853	0	0.0652270949982	20.7326189326	0	57.4315759597	0.372640379072	1.08386004966	4.74627995164	5.15051573786
TCGA-E2-A14R	1174	Alive	T2	N0	M0	II	60~70	FEMALE	1+	16.6596469449	4.77660069935	7.98479929863	0.139457236367	1.09983537391	4.4136508043	0.0576386484117	10.3361158153	0.836371784854	1.72837525305	20.6315594517	0.180448268607	0.486895955434	1.42188518061	4.28541503549	40.385915352	0.0251904781082	59.3016024324	0.51656228972	0.0604931338569	0.0408737390925	381.57484493	9.94653352584	0.287273987252	0.277264980574	0.149071918181	4.89312984163	0.835463295535	0.0481195382953	127.614831391	404.233187173	10.0291248236	0.217089352502	20.2136654326	0.450480784041	4.61725296616	0.00703174920289	4.18731107524	12.4197146441	0.173660670022
TCGA-A2-A0CR	3283	Alive	T3	N0	M0	II	50~60	FEMALE	NA	87.8169333654	0.689903597448	32.4892557873	0.0176718033796	2.70663958985	1.7543950618	0.409017256805	19.8142186884	2.07453333232	104.635378946	37.9773452	1.2805028892	9.85496439606	1.59267777657	44.4597169812	78.5300167388	1.72054086402	1405.05720198	0.675853512325	0.536591686904	0.290049560489	83.0439515446	7.79852703458	7.99331296511	0.627330573416	0.622264122315	0.686215482798	0.510744486912	0.341467437121	121.343755706	110.604511302	6.42497940898	0.203891895506	72.6070402513	0.913347552177	9.32987921966	0.149696784125	15.6974374748	15.7000405424	0.700642935539
TCGA-E9-A1R7	1467	Alive	T2	N0	M0	II	60~70	FEMALE	NA	1.70936280967	1.61650356291	5.5319607295	0.456303288405	0.745399316366	3.03845767683	0.0721395257137	5.01356552007	0.0697858879325	0.576854475004	6.6902712307	0.0451691803048	0.365634284614	0.0545572844466	0.527437043867	35.8524999253	0.0378335549489	47.6298251747	0.800068921044	0.0454272899066	0.0306941148017	8.07596265005	11.1919305653	2.89908508068	0.0784566973144	0.286448742525	0.613417902135	0.0197825915875	0.180676721219	160.44297384	65.4922799534	2.0920462457	0.0863063710529	3.16619392986	0.0483269041559	58.3913352132	0.179536615705	1.00768385139	13.2163701109	1.20103768856
TCGA-A2-A04X	1686	Alive	T2	N0	M0	II	0~40	FEMALE	3+	17.3147173109	5.1855328707	47.3872003751	0.0901168964277	0.760519842934	1.24298592881	0.0973360612341	4.18007071958	2.15223672068	4.82984878125	11.851547852	0.435326053084	0.65138125518	0.135207150605	5.1053700041	49.165157588	0.054694147776	655.028893132	0.579478852242	0.525376356637	0.0887460061886	246.452589519	5.45145364355	1.69977155771	0.0785222776336	15.1648160925	0.244591395829	0.0217895159169	0.139304336987	201.496495396	8.15023864218	10.8877337066	0.101663599369	25.5978812952	0.465759181415	7.33108537228	0.0559808195796	6.56419565934	11.3529023963	0.344621127352
TCGA-A2-A0YL	1474	Alive	T3	N2	M0	III	40~50	FEMALE	1+	5.91620624014	1.52523462961	12.2972375933	0.368720491519	1.07846815813	5.63458711015	0.275761929881	7.87830048292	0.830715162583	3.37292482943	17.5745379844	0.908760905291	3.35487928353	0.493938280287	1.68400386219	27.8289579465	0.104661577195	34.204029502	0.463387689432	0.18279076495	0.0926304552111	55.0457705363	16.8787053981	10.0929785324	1.13528711008	0.447135206248	1.82579889758	0.125087885719	0.181752181058	87.9227890512	46.5871093891	3.36719830171	0.183286879813	25.2963495707	0.38891652117	20.6448089968	0.355898658093	4.01564623367	8.63351036579	0.86540871817
TCGA-A2-A0D4	767	Alive	T2	N1	M0	II	0~40	FEMALE	1+	3.52348415331	2.25738348586	31.0194657676	0.313589834679	0.406824863965	3.04741063819	0.120968274702	1.83296155385	0.0620568777717	0.96181124619	3.11744817206	0.103285412233	0.388477908217	0.0415841921147	0.757426356375	33.9850058483	0.0288371724021	16.9978278418	0.243928707634	0	0.0233954086911	11.1570104558	11.3357735495	3.31457418129	0.0552005543458	1.033952069	0.630739793553	0.0387733364088	0.110171106382	207.134671873	17.0598849127	0	0.153495329157	115.74592805	0.0368353243222	40.2938038024	0.209292171539	0.984607994114	5.40005963334	0.283771853586
TCGA-AR-A5QM	2231	Alive	T2	N0	M0	II	60~70	FEMALE	2+	8.86689299032	1.96966053357	15.320713727	0.257829300499	0.970212577289	3.21659530476	0.0780066443488	7.29904642174	0.251538616159	26.0716424653	55.1732224715	0.18316048737	1.97685688389	1.41165259285	1.69446932931	82.3317333016	0.31961377927	188.533195	110.993356152	0.245609491635	0.0414880898033	59.8429475651	14.805066634	2.81872116531	4.23780089358	0.76101305003	1.36563262238	0.049658868954	0.341899576424	111.620535299	47.2726154517	6.22102988682	0.440704606523	39.5054303629	0.326608366536	14.0265491656	0.264085263756	6.38029543787	15.7127702238	0.841551241349
TCGA-E2-A1IK	1800	Alive	T1	N1	M0	II	70~100	FEMALE	NA	6.36532099052	2.09416427773	3.65341657461	0.115711232372	0.389587908495	2.12710959571	0.352389279405	11.6159022793	0.62496896049	1.76114732837	10.761300234	0.220643741991	1.443281713	0.164978065907	2.97473024459	37.3750376827	0.0616034877501	300.523781155	0.221069911667	0.369840938957	0.199914021058	29.0295784626	8.49678280321	0.905894611251	0.314459557132	0.268056178577	0.804926531038	0.0322115286329	0.176514993593	307.613456445	32.8388967946	0.681285940184	0.0936870894825	31.4847815875	0.550826930361	24.0510226422	73.9522198996	3.32111289106	6.73118153628	0.352765335346
TCGA-D8-A1JA	502	Alive	T4	NX	M0	X	60~70	FEMALE	3+	5.13586911954	15.8189880082	1.49291758878	0.112585161282	2.71147619726	3.42089988006	0.0445436754256	1.78980758759	3.02530411805	0.166963028296	0.836237313782	0.0697260373849	0.00855176486394	0.150389492399	0.0530990592393	23.3361366613	0	5.47183379097	0.187126907285	0	1.01870009832	14.6649193187	13.3515688463	6.39733488447	0.412242459027	20.6681316465	1.70908175575	0.0130875747384	0	199.320955406	41.2422491732	0.645883293671	0.199842056486	12.4305835046	0.261101757016	7.87505242311	0.0122269504282	1.50492385637	4.37022583528	0.370150341075
TCGA-OL-A5RU	1219	Alive	T1	N1	MX	II	60~70	FEMALE	NA	16.858304588	0.364091544574	194.600680288	0.318022197041	1.39771839963	1.93230864957	0.0989339294846	6.06595251861	0.478530462145	6.67501165053	81.7224595034	0.309730654239	7.58237908791	0.138953673902	16.0392828026	73.1912341851	0.363201109837	1431.76977173	0.445543626079	0.436100761168	0.252568008399	70.0381777998	17.1141784837	3.58659397723	0.691106729124	0.316080485419	0.85445266013	0.100769816836	0.396455237426	158.323090016	111.878869769	13.7716029843	0.118362691511	48.4225467738	1.52436436275	11.3359080823	0.579343422342	12.4476530639	18.1960837304	0.334618919801
TCGA-EW-A3E8	1035	Alive	T3	N0	MX	II	60~70	FEMALE	NA	23.0248463469	2.25536056913	49.2959994632	0.324499859828	1.28285820589	1.83234690529	0.58676649166	7.48055301234	0.935526033798	6.51667093787	32.8265364217	1.02054399276	4.22566374522	0.260618920817	10.9220188172	48.9994899612	0.829160121086	360.755497812	0.197199351574	0.57477037672	0.138699415232	93.8237698279	10.5407338186	9.64221430596	0.324528728552	7.21289808019	0.644600259844	0.104717318901	0.326574077682	91.4210240707	4.65313266388	7.184629709	0.112666087113	62.8108461643	0.655133408115	9.16041617498	1.1214798948	8.92702310819	21.0351701062	0.83451579369
TCGA-AO-A0JE	2335	Alive	T2	N2	M0	III	50~60	FEMALE	3+	10.9949389792	5.95146604506	39.109564382	0.0819335911072	1.11127308527	2.05972257959	0.0474092144914	3.80401592135	0.764373875194	3.39611948283	29.519437591	0.742115829112	1.09222901121	0.196345416748	1.80847918971	40.7156484187	0.0103598957703	1831.24973176	0.578906173252	0.0995141987991	0.907730867424	130.691365447	13.1323944595	40.5714011279	0.165258918104	8.01327318348	0.885306738692	0.111436091794	0.435374619746	369.288038315	105.863238076	4.12460166075	0.136546925373	19.3597206902	1.6409256185	2.09227332252	0.73454103896	5.3856664935	8.30509388324	0.258033906133
TCGA-D8-A1XK	441	Alive	T2	N1	MX	II	50~60	FEMALE	NA	4.16638888465	4.33651874661	8.7468103869	0.123524690548	3.27886469497	8.21591645207	0.366538782297	54.1113210245	0.216687789271	3.84691179135	8.23448835746	0.0382505433799	0.5441972778	0.719410219803	2.48569684979	40.6979066031	0	175.763068285	0.0821237649876	0.11540735374	0.493860297538	370.021011549	18.4793594356	0.141019856193	17.8236352451	10.2187328647	2.89369599798	1.89781437556	0.0306004347039	250.783264466	41.341392657	3.18888740599	0.308588219692	6.51430677536	0.122773780575	1.11528832858	0.0536600117026	4.11040292428	8.56396515428	0.194152248763
TCGA-LL-A73Z	227	Dead	T1	NX	M1	IV	50~60	FEMALE	2+	14.1157456267	9.01168443445	5.2956634966	0.26360465039	0.982223882701	2.10327885822	0.273770891444	12.5427578028	0.630568549213	7.47641965059	28.5248747727	0.85708955219	1.56178866733	0.876776202968	5.57390765919	50.7922966391	0.423045476257	120.389014106	0.203732871378	0.369423088617	0.0416016991686	50.8934056607	10.1564437134	7.93557610616	0.216764670521	8.11738832637	1.15744556474	0.210670531339	0.195906183358	156.982304573	147.340514581	1.13419369312	0.324934863832	34.506341455	0.45850383339	5.44923439622	0.429419066809	4.23226766918	9.76783081646	0.895171262492
TCGA-AC-A3TN	456	Alive	T3	N0	MX	II	70~100	FEMALE	NA	10.0421057848	3.70429019345	0.377559928571	0.0486715692442	0.713526895349	1.10685049332	0.625840413966	3.33545261679	0.113516554969	0.234583719793	0.910560486452	0	0.444564756778	0.0253557403011	1.02788270298	58.9340114548	0.10256932424	9.96447664301	0.783483869261	0	0.0665710556168	11.2502442284	15.4495580679	2.01928504526	0.0327232936131	0.935468770355	0.373037625672	0.06435833123	0.23511686461	132.766722703	57.7140894169	0	0.11439139774	48.3087310348	0.0524070012303	20.7747769427	0.125978703057	1.08486014092	13.7899587692	0.143701536513
TCGA-BH-A0H5	1620	Alive	T1	N0	M0	I	40~50	FEMALE	NA	54.1209435851	0.857196839637	409.40386091	0.371126871261	3.00571953043	4.87193094991	0.391994939761	14.9581232028	5.81173859578	18.6964929476	134.415329058	2.347708824	14.9598951127	0.211754129224	24.9940693263	38.6899666329	0.0782104069865	1314.22910584	0.194747423034	2.57577196691	0.072516102672	756.952431446	13.3313454316	10.1531001939	0.402795364756	4.49997781632	1.30714403092	0.140211547257	0.768341069674	167.706143541	19.9161339164	28.6667603773	0.0453116298963	55.4313575393	3.25396724543	11.9538680695	1.24753707021	19.3151755905	12.6810246002	0.854728758256
TCGA-AR-A2LK	1649	Dead	T3	N2	M0	III	60~70	FEMALE	1+	7.21940524266	1.37562803894	8.59240003802	0.151670402461	1.16616784992	3.46365398076	0.132971226048	2.36473298947	0.0535970340545	1.46202013801	5.34213599599	0.124887179919	0.336977812297	0.0574644278843	0.408605234812	45.5521192429	0.0174341809762	104.286742241	1.47025866952	0.0837338806314	0	52.6244180357	20.8940856359	2.69977484683	0.12514790472	0.676685585347	0.967731569215	0.0182321371798	0.266425983827	92.3822673473	1.69645404132	1.54246622216	0.0441900757252	19.5343939951	0.133617894625	15.6665539006	0.963593146422	3.28292310707	7.11793618389	0.275272778633
TCGA-E2-A10F	878	Alive	T2	N0	M0	II	40~50	FEMALE	2+	14.5988719983	1.98482448231	1.55338492468	0.20701330311	1.61041573601	5.57463070868	1.87896562724	12.5015495727	0.504906150017	0.782547286931	4.32114079812	0.784325803492	1.01005859572	0.456754438504	0.6304772805	38.3413107669	0.112913054399	42.5403376275	0.168394439054	0.0493004790767	0.133244538045	143.049644051	19.5014219259	4.31687246569	0.406081000556	0.775392707781	0.777977149209	0.0429385615847	0.862758383842	105.972775072	3.56104970512	0.454083359917	0.0208144362809	25.3886243795	0.576920499833	19.5939205095	2.37824463165	5.19657768154	11.5000482642	0.251100468905
TCGA-C8-A1HI	343	Alive	T2	N2	M0	III	40~50	FEMALE	1+	3.38919397056	1.60724920695	6.21458429178	0.116292673933	0.875419864262	1.8264006793	0.256344390401	6.97009513505	0.353028293315	1.54804497892	29.4562777021	0.133755453703	1.27957830553	0.548135094588	0.995963686038	52.4892799036	0.0630186313701	51.5149575978	0.380503468175	0	0.0227229342199	25.1423856921	16.837020601	4.72388220782	0.390934520219	1.50878589234	0.704323293849	0.131805943002	0.882785994442	223.666879158	23.6397054888	0.929248415203	0.113587261046	16.6614485795	0.143106138917	239.520422731	4.08507191052	1.49198203092	6.71506488021	0.418872747727
TCGA-A2-A0CP	2813	Alive	T1	N0	M0	I	60~70	FEMALE	NA	12.9660255768	4.86097701727	11.2261649214	0.264884600108	1.39883254741	2.84820833988	0.199375757613	8.34490531738	0.361632912218	0.186830004158	35.885683371	0	0.593299183936	0.269255005992	1.8353353245	83.8084274065	0.196054805077	108.488786505	0.393659194488	0	0	17.3129137186	8.29870332038	6.00141912428	0.380503468328	3.42375945081	0.668992466662	0.058579475175	0	121.269152515	19.7224774188	0.722737121348	0.182209961836	33.9795559036	0.250431707701	16.9472198131	0.757061733886	1.29183189802	9.15602184558	0.762990108262
TCGA-BH-A0BG	1871	Alive	T1	N0	M0	I	70~100	FEMALE	NA	65.5809745091	1.84970495161	7.10647755509	0.234530926586	1.49137906539	3.37304979442	0.178393619346	9.40566462675	1.31484430821	0.350257119163	4.35377681559	0.51860125624	1.46781808252	0.46118748217	6.39996911251	34.2732658932	0	54.4968235861	0.119908367502	0.320962887378	0.0271083519745	103.922879333	12.0753746885	2.73422026471	1.1059940072	1.17187345374	2.92761178195	6.37711211425	0.0638278469218	178.838401281	96.7398836937	6.28200388125	0.110101111096	18.8372449449	1.96333681109	10.2761463341	0.0932721775012	5.05670950965	6.45610237254	0.206201352273
TCGA-A1-A0SP	584	Alive	T2	N0	M0	II	40~50	FEMALE	0	33.8172414366	1.56160057229	29.3781648622	0.188572483442	1.19858536827	3.01962791285	0.24247478134	30.2885956901	0.37872272678	1.93134462314	54.7956861802	0.237222309159	2.65345137894	0.294713833496	1.76639380974	40.1018500212	0.0198696615881	329.526639283	0.157887760753	0.190862292169	0.0644805041112	214.824219822	12.59674806	1.16080256247	0.326465440914	1.30380407184	1.49203662282	0.0267159713976	0	95.7755084749	73.3026487878	3.51588432943	0.21152561029	15.1596709177	0.304567487504	5.89194961817	0.177487352399	3.79764369135	10.2870633038	0.220934654912
TCGA-AN-A046	10	Alive	T2	N0	M0	II	60~70	FEMALE	NA	16.4224258509	1.55877853284	0.32971573236	0.272733573329	0.836622063763	2.96675138822	0.286930478524	2.7145333725	0.352468610258	1.74128784732	2.15466703464	0.983839273358	1.10173305691	0.118094262309	1.09308162746	36.9431162126	0.00895717932447	10.3639217864	0.376540259971	0.25812031619	0.0581352063492	69.0027988123	12.6676968175	1.26162115983	0.274335504017	0.165256156048	0.361076847484	0.0214106198997	0.136881985859	320.657673929	6.79586906301	0	0.090814345262	13.5271416602	0.640724189125	11.7154727122	0.38005094712	5.19453339432	9.1280256508	0.26891089959
TCGA-LL-A6FR	489	Alive	T2	N0	MX	II	50~60	FEMALE	2+	15.1764132593	4.53985225052	1.33465536797	0.0112207533007	2.13615557749	0.671910745611	0.108211030584	13.140691621	0.0697870113845	0.0540809776432	0.121889494756	0	0	0.24551173233	10.3998500022	80.3161267271	0	10.685909537	0.1600163602	0	0	3.35302061388	10.4291496265	0.76073822729	1.4439282319	1.08160835366	0.903903871811	1.59817651973	0.054203888956	122.657264418	471.351925379	0	0.287692534869	36.3775249006	0	9.82659650669	0.38812216735	0.874149461478	8.3067279759	0.0662579618936
TCGA-E2-A15P	595	Alive	T1	N0	M0	I	60~70	FEMALE	1+	2.31155613079	1.0560517038	5.04470449536	0.44229642415	0.605611544624	3.0372763299	0.245408373818	4.63472347821	0.0753655980624	1.48930368484	30.2536544609	0.0731710032324	1.45383389837	0.0378767546144	0.87298635395	36.0718593726	0.367726731295	46.7458180651	0.966151801144	0.110383684876	0.0994447611498	12.8415940276	12.5966482402	4.17212316836	0.281074417427	0.205345503377	0.717993582819	0.160232271565	0.614636427152	194.632383545	23.897944304	1.01669183439	0.0466034857741	64.4182573159	0.156572602661	36.8868953022	0.286560102995	1.60484526576	10.5774178669	0.664434139684
TCGA-C8-A12N	358	Alive	T2	N0	M0	II	50~60	FEMALE	NA	11.0521156515	12.9338059772	1.22153259519	0.206677797951	2.13783985581	2.76970396524	0.797266169774	4.52798932519	0.367264006308	0.691192763411	3.757126873	0.0509385041217	2.23660854892	0.228524112609	0.232749780371	71.924720664	0	9.12041788084	0.349967252471	0.102459162576	0.173072909757	16.6496139186	9.37067122573	2.22368820469	0.187164441032	0.787168136587	0.668708998507	0.0223093626299	0.0815016065947	148.009993108	12.6053994898	0.471851406601	0.129773366351	28.1394403905	0.108999109124	17.0769063216	1.345818625	2.87247110109	9.25505915608	0.396132957572
TCGA-A8-A07B	1308	Alive	T2	N0	M0	II	60~70	FEMALE	3+	7.78541913791	15.28666847	0	0.606230363116	0.637030918209	2.64739098708	0.422238714419	1.23256948152	0.288018552484	1.46093269479	1.21951792239	0	0.199542026605	0.614093032245	0.464618739232	12.7513668236	0	6.97263331603	0.0218315651249	0	0.138196335993	58.5996336465	10.9786509977	5.87885436929	0.108689621628	9.32437494016	0.771689427442	0	0.81347388687	116.065072808	25.5234256451	0	1.10098637041	12.9516427135	0.32637858075	1.35657263479	3.09071446888	1.98970644046	6.53709681302	1.07960974111
TCGA-BH-A0DT	2403	Alive	T1	N1	M0	II	40~50	FEMALE	NA	23.0608972073	2.71365997701	29.9324592967	0.262279375301	0.6863348671	4.30364110272	0.325818125191	16.3071861659	1.0368023735	1.41409499232	13.4567881212	0.536859410826	4.21406578644	0.509490107529	2.28041358968	48.8679518711	0.236077618371	135.636251908	0.230527005319	0	0.0729631322821	31.3029209665	16.6887981775	5.67238420381	0.566672480404	0.723965310271	1.42813781752	0.0302305476981	0.429487528661	129.804096822	17.5340445426	0.994602697951	0.136772867993	20.6001691317	0.402073431086	20.5803022395	24.3388628331	2.98411188209	10.0388350269	0.979997472462
TCGA-A7-A26J	627	Alive	T2	N0	M0	II	40~50	FEMALE	1+	5.30159804681	3.0911338873	3.25753616773	0.2036032671	0.322878349717	3.84774047005	0.245439396677	2.9494656141	0.0989298519161	0.337326118654	2.92591357092	0.230517796993	0.263877283062	0.623151378015	0.429117745172	32.6221186693	0.064360312942	16.3045603715	0.486672116291	0.0386391735912	0.0783226491714	40.3258041845	21.0848580482	6.88901238273	0.382431752284	0.173632235852	1.2962055775	0.0624984855457	0.122942825063	80.9030479598	11.0050330824	0.355887125182	0.0652531278983	18.2195786905	0.246633022923	26.7100545344	0.498549283965	2.80470360536	8.51796103485	0.797932927317
TCGA-A8-A07C	1034	Alive	T2	N0	M0	II	50~60	FEMALE	1+	8.18223726614	2.01528792916	61.8431653507	0.397672609246	2.01934144339	7.15390555758	0.0979171098142	19.417009157	0.289429701333	0.924353305749	71.9160117942	0.204364876923	0.392684381395	0.0646487584514	2.39211708501	41.8225918426	0.0213969175124	246.794918036	0.0767848515916	0.137021784146	0.0925822865853	243.036952257	24.8583087592	0.502293614819	23.1255142009	0.235865309736	3.12274190532	1.11241912387	0.108994601025	112.132051746	0.68395940912	9.78083130255	0.542343461074	15.5635305327	0.327977674818	9.54164668878	0.051764290756	4.85581933585	7.07362569419	0.317222016478
TCGA-C8-A274	508	Alive	T2	N0	M0	II	60~70	FEMALE	1+	4.45963560592	8.09265604931	0.738798190819	0.105591174644	0.649498022592	7.05526986756	0.179700577858	5.94580394083	0.0579458776298	0	0.35985015205	0.0375056887879	0.239200044451	0.0388294189804	0.101553865026	52.1512898668	0.00785365999603	1.2287578041	271.484545113	0	0.560702806898	19.8254560651	22.3897130166	0.527954394706	0.0250559925096	0.803766560629	0.330574386266	0.00703981645218	0.0300045510303	90.1254625027	172.578525359	0.347421117193	0.0796260702855	10.2977517339	0.200638335157	19.0979000624	0.118383947605	1.42544528627	9.24705442767	0.337079835096
TCGA-C8-A26X	376	Alive	T1	N1	M0	II	50~60	FEMALE	1+	29.8358645801	36.5447625771	26.2468018934	0.18061374009	4.95213356702	2.76913000674	0.104508485815	5.13241808935	1.27777614905	6.78997082898	557.039428042	0.381713285786	1.84590388953	0.207001938734	8.1762146885	74.4831162929	0.0799304441384	221.19635739	0.304399424172	0.274210360401	0.111166362325	225.592428248	9.39308579672	5.42807273767	0.397081998455	0.850625636531	0.99175409114	0.102353671675	0.218121877592	432.628282175	388.950833187	160.629542698	0.162078500117	19.7098963821	0.641768928599	1.64112129976	0.363367432083	8.58896532045	8.20444847709	0.883683606214
TCGA-BH-A18K	2763	Dead	T1	N0	M0	I	40~50	FEMALE	NA	17.3420843049	7.71097561492	1.59251139201	0.10007984436	1.52241992151	3.17984173955	0.415758191907	1.74568711638	0.179550708335	0.556566481392	3.01057903188	0.139457851303	1.66481251897	0.264696470709	0.818152727646	61.3644470852	0.0292023579172	24.2612388934	0.558908847187	0.0935031688738	0.0315889084033	49.0706114427	15.8748372278	1.81508769856	0.413035918683	2.3617827756	0.521132155744	0.078528701196	0.260321322433	176.145966736	18.3672541878	1.72242679504	0.167775589505	25.9581646634	0.0497357281244	9.74951706984	0.478229425658	1.24697071196	6.88296802322	0.55633086653
TCGA-BH-A0HK	178	Alive	T2	N1	M0	II	70~100	FEMALE	0	3.3949192998	4.19758930406	30.2208080271	0.24594633109	1.0135971087	2.8980861215	0.246673903721	4.99109468195	0.214151425727	16.4532741565	64.1915901853	0.118808846984	0.495437031605	1.26077152917	1.64870123046	30.7842674483	0.136831604855	264.955043903	0.529295406144	0.298719386703	2.62388650483	27.2759249526	16.5947645612	2.21497474311	0.920706555335	0.212177986414	0.751374506989	0.178403330843	0.0950470775874	110.731190395	39.1893772589	1.10054510891	0.0378353867356	73.334070383	0.12711463264	18.0003362468	0.416679317221	1.79468855726	5.84427962971	1.47719680844
TCGA-A2-A3XV	996	Alive	T2	N0	M0	II	40~50	FEMALE	2+	5.09630505958	5.92517045505	0.15015418387	0.01088803274	0.292448683755	0.279903638697	0	3.92219507821	0.0677176696092	0	0.998768332061	0	0.25803499472	0.0378145646878	1.00877623336	82.1584626533	0.0275342219975	9.18353713847	0.202323489748	0	0.297844447734	3.31481959569	7.33007525305	1.85830546314	0.0234250785995	12.4442728555	0.390989840497	0.0301656179024	0	201.707382984	1946.63744896	0	0.11166472178	12.8033428482	0	0.920515505845	0.0563639210624	0.666802213976	7.69936472569	0.17757187302
TCGA-D8-A1JH	426	Alive	T1	N0	M0	I	50~60	FEMALE	1+	8.70573326441	3.95325781009	10.7618239806	0.430937338493	1.9025912703	5.92564483806	0.546827128287	5.07798218923	0.176328747732	1.72172427249	21.0859894292	0.171194174822	5.34154457222	0.0531708966505	1.87154739428	26.5418847523	0.157730837575	99.2860997138	0.16539894658	0.10330345635	0.116332721114	40.3717012943	11.4909226009	4.70205726692	1.11851626205	1.90177619993	1.79791828864	0.0856883747419	0.301301747686	112.419661519	36.19665291	3.17159734407	0.0654213686171	31.2088826791	0.549486469945	29.8745734637	1.25283888443	5.68921015332	11.3705487537	0.723857618466
TCGA-C8-A8HP	396	Alive	T2	N2	M0	III	50~60	FEMALE	NA	24.5259662654	1.46772196346	191.889004816	0.235808972564	2.29724031892	1.72503737092	0.0983395244391	5.14959468178	0.495474377889	6.32773586224	134.816535552	0.692706962633	0.981750541544	0.478103629111	5.44455831485	149.821542386	0.306221440022	771.199091267	0.479221488568	0.232221762711	1.56906596427	291.168001156	9.39640510147	1.21887404613	0.154256247768	11.7761936892	1.17232258857	0.0433403574203	0.123147904468	122.766262142	68.6404930609	16.3981157002	1.02945111938	20.1262570926	0.411740714027	2.65129443597	0.116972104543	7.3110134977	11.6562318908	0.351246040525
TCGA-AN-A04D	52	Alive	T2	N1	M0	II	50~60	FEMALE	0	3.29013008391	0.842717989067	2.82870971391	0.146284556441	0.250380688403	4.03730397553	0.0613366654928	2.93465917994	0.138449462359	1.25683139242	0.345449771924	0	0.122468163045	1.79585337805	0.675930053731	59.1129758036	0.0402099972475	14.981653139	0.395787039696	0	0.0521953709444	5.63275044776	28.4476377231	0.270307662525	8.14605397834	0.59908482708	2.01771691658	2.52062078338	0.0307240933514	152.399908671	343.794356523	0.355752659858	0.342449484399	25.2392573622	0.0410899728712	2.11450174481	0.0314281658991	0.371617011825	9.31911241951	0.0947857993061
TCGA-AO-A0J5	792	Dead	T4	N1	M1	IV	40~50	FEMALE	2+	7.06436396889	1.72007731597	3.56780027218	0.211418583297	0.785402833195	3.11290485911	0.0321929170979	8.31220684722	0.112459334393	0.348598435635	15.4920506982	0.100785780233	0.766393333727	0.0173904875696	0.750466425117	26.8475034068	0.0844178337701	51.8582833654	0.11540622431	0.101361698977	0.0456584229625	18.4891247208	14.0593928848	3.1217601728	0.246879573012	3.52635440632	1.15043751947	0.0231213734483	0.026876208062	150.703012176	0.297622438271	0.622396397226	0.0427944446826	17.0114224487	0.215663189312	3.77552132382	2.59603997103	2.65297890088	9.74082983942	0.489666804379
TCGA-BH-A0AV	1820	Alive	T1	N0	M0	I	50~60	FEMALE	NA	23.2344009002	7.08713169719	58.4452150475	0.100665080556	4.34057310763	4.18782715092	0.0258879163608	4.76277354954	0.125216461578	1.32615401022	6.29376261659	0	0.328027862849	0.0279691017937	1.35098829674	26.4050213354	0.00848556925331	58.5698418017	0.104404332405	0.0407549768995	0.137685732768	145.124914765	12.0224083794	0.971095736167	7.48541068409	0.369233845382	2.90378054261	0.109022823025	0	124.590079027	12.7325112394	1.87687393616	0.610833037365	16.0485539875	0.0867127168074	23.9923091856	0.322141630756	2.50299541236	5.5388980121	0.262300519402
TCGA-LL-A5YM	394	Alive	T4	NX	M0	III	70~100	FEMALE	2+	8.82684174527	1.6785151398	2.62300194863	0.00994509989242	0.663726411696	0.553117570554	0.556271311088	7.65032684958	0.185559413208	26.6985001598	0.432128991237	0	0.162035824414	0.0103619165791	2.23578276956	70.9378173412	0.301796213987	1400.48165654	0.586638058476	0.0603951709181	0	11.3240945471	9.6693104789	0.800045527634	0.0441300831343	0.0612831512733	0.372586896768	0.0300580303183	0.0960832264606	219.544280567	2.34081954397	0	0.0892449751202	85.6727136372	0	15.4864055298	0.0631832575198	1.42041177785	10.879691132	0.159397229768
TCGA-C8-A130	370	Alive	T3	N2	M0	III	50~60	FEMALE	2+	9.86462879181	14.2405537737	3.20393493151	0.269007722493	0.609224412291	2.38929474496	0.110059709594	2.50948240515	0.266172201842	2.55379883325	6.72990080161	0.147669399318	0.120742458908	0.806873319147	1.19119982116	61.4667663255	0.020614566155	54.7548756835	0.517841170973	0.0495044081522	0	22.5323635518	15.6406458672	3.48923000568	0.0986517907759	5.84129462935	0.487591643953	0.0585148087828	0.196892532424	111.461977091	2.70363839825	0.911923308067	0.094052403908	32.9798058671	0.210657055967	13.6801322136	0.201404516727	2.27298416478	15.9246610456	0.829766968234
TCGA-E9-A54X	727	Alive	T1	N0	M0	I	70~100	FEMALE	NA	0.649454460549	3.23137590216	0.0603666830003	0.0817101608995	0.34464301034	3.1638249642	0.337713793736	0.980031291505	0	0	0.16906784813	0	0	0.0729726668033	0.0596411219066	74.5137940093	0	0.483325455451	0.620456831496	0	0	1.84251846906	9.04350731201	0.153553528813	0.00470880749917	0.590853442123	0.367871890141	0	0.169163909408	355.138349322	24.2279048776	0	0.299284761316	28.7407036308	0	28.1955710608	28.9471978357	0.867692705759	8.06998182327	0.0820568418876
TCGA-D8-A147	584	Alive	T2	N0	M0	X	40~50	FEMALE	NA	33.7959377141	1.80543813312	35.7573391815	0.190765144231	1.63079837158	2.92166554701	0.0750900614954	26.1210488397	0.387414181211	0.150112014092	11.3339685188	0.8462991249	1.06103565082	0.154140755646	3.81123939239	26.7800052762	0.00984524066246	50.1868814385	0.398730745573	0.0472852844388	0.0958485495382	118.804277153	23.1609829176	0.173338105298	0.813515094777	1.83354100459	4.85515671146	0.706001402926	0.11283988332	103.331171517	37.5981481469	1.30656707002	0.129763597224	19.0880483828	0.503034940839	7.87248006747	0.0164893884626	4.25372583975	16.4154568583	0.0897663489479
TCGA-A8-A07R	273	Alive	T2	N3	M0	III	70~100	FEMALE	2+	20.9147220859	2.77759999552	5.06830980237	0.0632283964691	0.626164231744	8.50426206562	0.231710270164	1.89655090812	0.786492797045	0.12189746639	2.72447067235	0.0763590663041	0.00936529314949	1.89729821217	14.7766540847	83.1519509676	0	70.6575893534	0.188534004513	0.0383977019129	0	5.43967443766	27.9204270352	2.06658424244	0.119878951692	4.55858407676	2.2244466393	0.437144117938	0	116.432880595	19.3921279795	3.89029348328	0.291804007299	17.0365073309	0.0408486190563	26.7659752379	0.031243563496	1.50647062025	5.700695284	0.108452300019
TCGA-D8-A1XB	552	Alive	T2	N1	M0	II	60~70	FEMALE	1+	9.13319418376	5.14798083423	4.6414808951	0.341664152307	0.893963287524	5.70638268576	0.15737078435	7.60407182322	0.174437513523	5.80041590524	23.1180899329	0.123169463319	0.785537929126	0.116890235777	0.396037197441	31.8110592842	0	43.7310246908	0.224777697012	0.0619366444118	0.0418490840621	21.8130047284	17.5210551196	19.6447231246	0.263310084423	2.48246790762	0.974100035799	0.0462378077728	0.19707114131	92.4017313819	6.61973867288	1.14093818653	0.0653734184082	15.3090227363	0	20.5352826626	1.76388816284	1.7612405604	11.1477729766	0.286781658211
TCGA-AR-A1AP	2856	Alive	T1	N0	M0	I	70~100	FEMALE	2+	7.27831506529	3.04711194319	1.71261036223	0.140492576068	0.657393127954	2.93947301279	0.193555205103	3.21891062466	0.249653648601	0.0967337124821	5.74123647217	0.363575856857	1.14452497378	0.188203972962	0.697319848537	58.1302917413	0.101509975502	4.66300464033	0.312238369293	0	0.0823543768429	80.2889813602	15.0467800707	2.09185214095	0.259082586933	0.366612557256	0.648655193897	0.0189564376131	0.387814247315	134.1110144	16.3194317494	0	0.128647669495	28.1585856375	0.259328676016	16.5472005442	0.538380456252	4.7689070241	10.4176766804	0.420444206475
TCGA-A7-A0CD	1165	Alive	T1	N0	M0	I	60~70	FEMALE	2+	1.93533408223	4.9571234662	1.1081161033	0.347380807902	0.397397683855	4.63326350379	0.651230747395	3.99774769746	0.232205482577	0.156474856888	5.57215762089	0.0392076203906	0.144262185131	0.0135304729191	0.298581109128	31.1306785011	0.041050215281	88.4822640738	0.277789398266	0	0.0266430161728	12.8387620076	14.7820030938	2.74970386812	0.146680700918	1.42897933086	0.773629021992	0.014718537907	0.219562674187	106.603596449	2.57033581191	1.08955913506	0.0499436032961	36.402711174	0.041948578655	28.2917591443	0.114588860657	1.05594720084	7.81850776353	0.281170351387
TCGA-E2-A1IN	675	Alive	T1	N0	M0	I	60~70	FEMALE	1+	5.64332501058	6.88214115844	2.24629158405	0.233884547973	1.17317561582	3.25818908644	0.279257665168	4.30771592585	0.0432927166472	3.14022394913	1.00819665514	0	0.0329929720734	0.0464165832601	0.43247758826	43.7559487153	0.00704118306445	26.9517589294	0.425945407227	0.169088981876	0	13.956550885	16.9153249828	3.61482538974	0.14376895783	1.91183649005	0.619613456546	0.012623066546	0.0269005198439	150.540638395	5.24289326354	0	0.149916045451	31.2512744217	0.0359763791226	14.3955317237	1.96156696677	1.28521054184	5.67083452431	0.648260179226
TCGA-AC-A2QJ	446	Dead	T4	N0	M0	III	40~50	FEMALE	NA	25.6476443456	0.876725007732	0.0871036605411	0.00421072741501	3.20129584288	0.757209253116	0	7.67479704467	0.301167118908	0.405891207283	0.518392909881	0	2.93132649943	0.0614208900433	2.97756325743	72.6467467697	0	26.4622617548	0.087342737377	0	6.35823091193	14.8556181866	5.16379699774	2.07503063353	0.210625875679	2.3686008764	0.794854672485	0.0859037789748	0	117.070616969	148.274032995	0	0.183532351086	166.30988078	0.0544066937422	0.312706590341	0	8.20088679346	9.80220973167	0.0994565014063
TCGA-BH-A0BD	554	Alive	T1	N1	M0	II	40~50	FEMALE	1+	54.5098835489	1.7080579661	11.9514798087	0.283687228586	0.863976993092	3.15300643169	0.0533820728926	14.0811527442	0.322752620671	0.266789316679	10.8233744249	0.501366855065	1.15809338136	0.194648308437	1.66865173814	31.5329310396	0.0524929009468	27.1852250302	0.201831121893	0.210096586885	0.0851742919802	52.7909360378	24.8522462068	2.71660238028	0.206547792762	0.73092206661	2.62783642299	0.0522814115959	0.267395656035	177.941403364	5.13256091449	1.16106008541	0.150793087088	40.8568131375	0.759923824901	15.3425408193	25.9651749955	3.89005958978	8.66815151912	0.463051876901
TCGA-BH-A0H0	461	Alive	T1	N0	M0	I	60~70	FEMALE	0	2.76582138781	2.08952652725	25.2208377173	0.521191063174	0.213725289109	2.63414820981	0.083771294977	1.03295574221	0.164005793719	2.24285634268	4.24621995016	0.112397687173	0.413560828064	0.0387882214557	0.583315176507	32.5551500533	0.0313813094466	42.0188940999	0.273493040578	0.113039959671	0.0254594503763	12.6123288337	24.4912751848	2.12213397272	0.417991120565	0.453345872636	0.937795262671	0.00703234729556	0.0299727165794	268.014900607	0.221275088841	1.04115752329	0.167037334858	120.379565967	0.120255276246	12.2556882769	0.284696012677	2.01404937308	4.32849749604	0.301828705652
TCGA-AR-A0TP	4275	Alive	T2	N0	M0	II	40~50	FEMALE	NA	2.70986627432	8.80546779934	0.0387510176835	0.288485875472	1.14305128938	6.45957326174	0.0144525120399	3.16705186017	0.163111452634	0	0	0	0.210875747102	0.140529425894	0.28331092592	20.7908848018	0	0.344733079393	0.374002274056	0	0.0307464638377	21.741166207	17.7608683763	1.85008667335	4.13809240061	1.48415836003	3.04701899157	3.28668003183	0	120.610705522	27.4708305024	0	0.220936893946	20.3501066869	0	37.4793681425	0.0158684838272	0.698068691646	6.46895975271	0.221232989566
TCGA-EW-A3U0	532	Alive	T3	N1	M0	III	60~70	FEMALE	NA	26.3544230208	0.753139978988	29.4022026784	0.225470530707	2.38489584162	4.6127588416	0.238757573832	14.485436053	5.22427221329	20.0294942972	13.158743959	1.22799299236	5.16006338811	0.921256464857	14.6644541088	42.9902610815	0.0670801851865	327.912265389	0.567419809828	0.536960910945	0.217686855789	789.758698543	11.6361939709	3.67730669076	1.33042791657	1.45943507065	1.27669879953	0.0768314136706	0.256276798406	78.9155240675	27.8120525518	26.2121707843	0.215367313497	59.1100930902	1.94219903959	26.153045064	0.549265893627	18.9945412038	13.9932504926	0.663831156606
TCGA-A2-A1G4	595	Alive	T3	N1	M0	III	70~100	FEMALE	NA	2.59111738004	3.56284785617	12.5560453613	0.433344352142	0.867209659263	3.56898135793	1.05336194073	3.64636467367	0.0646101746986	4.34886962733	26.7180290228	0	0.571521858919	0.0185550648767	2.18378840472	37.4554412753	0.0450354935734	112.02760988	0.26935684298	0.0360498403318	0.0974320008968	26.2362726859	12.2889397748	0.852976464886	0.20833509928	0.185512224528	0.393251151816	0.0179416197883	0.200732065484	158.78041644	17.1478686813	3.98445603668	0.220691121452	11.7799094839	0.11505268191	23.7274076783	117.433163039	2.97901169877	8.04029068437	0.300455078834
TCGA-BH-A0C7	2767	Alive	T2	N1	M0	II	40~50	FEMALE	NA	3.0484713206	4.32376612882	4.51893947744	0.11970006253	0.664495126101	3.30094586415	0.057718349117	5.65192416453	0.35362305598	0.951920854417	6.5014263094	0.469814244006	1.3385991261	0.0997735227089	0.654403982479	37.735302421	0.045405559115	44.5239345089	0.473308065184	0.290768551895	0.88409356995	46.1897960041	24.2479808396	2.98572444831	0.755686440977	0.263431852255	0.801626175437	0.0587894112656	0.202381520495	92.8402041403	59.5929171375	0.334766424879	0.0690531467482	46.2234376747	0.154664123348	45.0489198306	0.692880890018	2.45369269939	16.3178985051	0.516653672792
TCGA-BH-A0C0	1270	Alive	T1	N1	M0	II	60~70	FEMALE	2+	21.7213335134	1.00235725576	9.481833464	0.114591671186	2.03128023264	3.6868319857	0.180834959079	9.81524510468	1.49018706749	2.05857523838	19.9166961859	0.0629040798312	2.16021815615	1.86689441632	4.26876763285	64.6287652095	0.0263441238555	981.495353039	0.580735683028	0.379581190296	1.79531644059	549.702350087	12.8216255033	0.643026137651	0.395021862489	2.71447582761	1.09714536999	0.0393569784937	0.20129305546	94.3186146728	20.9905426121	13.9845701688	0.213676584807	30.467462183	2.22095377301	19.5098849882	0.0294151260054	13.143993849	15.4305853233	0.445246710846
TCGA-AQ-A04J	819	Alive	T2	N0	M0	II	40~50	FEMALE	0	22.6201660831	9.39292363846	26.2547293648	0.465426423468	1.55528829899	4.77813898169	0.0763998813052	19.5748429624	0.431125592091	15.1775900256	25.0044099891	0.996598830473	5.89642038637	0.28201792787	13.5193997655	35.2650469435	0.150254614869	295.372910517	0.269601410974	0.761743197509	0.243801165632	71.8549112688	20.7441648833	3.3635649402	1.39282488742	0.8020009905	3.48600153374	2.46173019608	0.255129300601	120.024195512	1222.088613	3.69266092975	0.236971726734	20.4815699372	1.23687305307	4.40834120559	0.619817613383	6.5188887116	8.66415036635	0.915178064003
TCGA-D8-A1JC	480	Alive	T2	N2	M0	III	50~60	FEMALE	1+	8.53471808156	1.8432406688	24.5846170198	0.102355312239	1.1280226324	4.72389109187	0.0548387316404	4.83947918768	1.59148658496	0.60295247614	6.87713195142	0.618057432283	0.126339266065	0.130344138224	0.697295564627	43.7968266588	0	47.1162512399	0.309625599908	0.138130930898	0.186663420132	63.2346409352	20.71603017	2.17504429395	0.183510441504	3.72680340843	3.76610289221	0.0386697860227	0.549384384252	150.673072822	9.65294173135	1.59032321757	0.102056930247	37.1369625323	0.257158647948	13.796221668	0.738594482714	4.09588376151	5.50698429287	0.313394028958
TCGA-AN-A0AJ	303	Alive	T3	N0	M0	II	70~100	FEMALE	3+	22.0292682846	4.56451893331	5.55374483299	0.0803822533605	3.06154985725	2.0791398118	0.173643173376	3.69161333192	0.509932784515	58.1440819184	38.7459660535	0.854262397589	1.18108473646	0.958113904747	2.57592969119	47.8636909701	0	134.877308073	0.108378517047	0.273363967228	0	428.471674031	20.6633443491	13.2387286676	0.0363170956652	3.9682779256	0.521126558299	0.00728841007541	1.08724305148	122.546358658	8.92102208489	0	0.0824378670773	14.9390492994	0.789348841541	7.82109507246	0.104406696218	4.88656877888	6.3911389651	1.83713315719
TCGA-AR-A0TR	160	Dead	T2	N1	M0	II	60~70	FEMALE	2+	2.52133937116	0.0676409645866	15.7283915773	0.501392337247	1.44668455959	6.56299115062	0.458085047061	2.28658466182	0.194899307392	2.79813904786	8.55204809892	0.0796732515564	0.811057044415	0.0343688536126	2.37977873687	46.7809627032	0.0500505375631	34.5706032467	1.2444480792	0.0400642636398	0.0270704484053	14.5073970521	16.3888877774	1.2416965308	0.0638716672185	0.52558937701	1.10957916019	0.00996977765654	0.191215803735	122.498375902	14.6577394071	2.58309068204	0.0761172680732	41.1702792572	0.4688371277	30.6887988806	0.0745134096256	1.96803152103	9.9708139364	0.315362308052
TCGA-AR-A2LO	1198	Alive	T2	N1	M0	II	40~50	FEMALE	2+	21.3049189681	2.87481149521	5.60424717403	0.314018693502	1.60583675816	4.76914813309	0.213765367686	14.3243324497	0.478682913091	4.86689183311	36.8760028208	0.520513272201	5.38079623547	0.295103322951	6.02765809061	40.4965744475	0.217990091392	194.948154519	0.223507986355	0.373919738397	0.101059388756	46.3541770934	17.7281444955	6.84733289096	1.49525315772	0.704632350262	1.64740794041	0.274491382791	0.832821235521	85.2025509564	68.4662098176	2.7551980724	0.189440639478	35.959197272	1.51159043182	23.452121989	1.01707162321	9.84137564377	13.7963299314	0.595580586097
TCGA-EW-A1IW	371	Alive	T2	N1	MX	II	70~100	FEMALE	3+	11.6506291291	2.25189752806	4.73813064018	0.116093155591	1.34906315075	3.35286381994	0.42362584379	6.01613261588	0.204902273529	2.72207393502	13.6108334015	0.151570025927	2.92788928133	0.287685853133	2.96261104524	38.5948068068	0.103150570887	16.6005266492	0.142371357077	0.266763245632	0.025749348034	74.7133681999	17.32288123	6.25474403589	2.2960169272	2.13786241581	1.17348382885	0.0782366433155	0.303140051855	129.502860058	29.4513784607	3.51004270569	0.120670949472	21.4951213381	0.527039846994	7.93437501628	2.54714158483	3.55657167741	8.56257634732	0.675819044034
TCGA-A2-A0YK	588	Alive	T2	N0	M0	II	60~70	FEMALE	1+	14.0153508501	2.54735002377	40.2167116284	0.741215875733	1.88738327257	5.92953991724	0.159735406814	10.4238300376	0.837004183622	16.6049483031	65.3134403881	1.70027449503	10.5739718873	0.474586421913	11.2641261909	30.8210694385	0.303677818618	524.579927118	57.6185731539	1.00587667605	0.305840881233	206.434234103	11.8523125441	6.14276746588	6.66829992305	7.26130895159	2.26111093343	0.187730271926	0.36005812836	107.750980396	101.807039918	8.80142091547	0.244189000067	23.8290087474	1.33760196284	18.586641193	2.62493390305	12.8849146145	10.2581450918	1.64408074251
TCGA-AC-A8OQ	34	Alive	T2	N1	MX	II	70~100	FEMALE	NA	12.6366075651	4.23101054447	112.076340771	0.28422011288	2.38564095706	4.6522342346	0.137048514048	5.86365907676	1.38101191003	0.570776502197	203.385364722	0.50056450633	1.35065210349	0.616942248698	9.74175539243	30.142886623	0.269531461894	1488.64478982	0.483619504744	0.0719178392768	0	86.0588271188	26.5010814059	3.27148276263	0.640149300073	6.85445962459	6.10096565285	0.214756434385	0.228829488608	124.971663235	46.7526289057	144.403450969	0.349178893956	26.0820651717	0.918100075875	7.94322393168	0.677140731816	8.70691311648	14.2375660408	0.642684223198
TCGA-A2-A0EM	3094	Alive	T1	N0	M0	I	70~100	FEMALE	NA	16.7539974501	5.10549893679	4.15922248618	0.307508624181	0.68870184996	4.79022799813	1.01893624428	4.50948627759	0.0612992685364	0.380027664804	1.25622773558	0.0952228410105	1.95037612751	0.0410765196516	0.394808548498	36.6630925116	0.00996979180122	6.45701550472	0.388441818041	0.0957669715306	0.0323537065982	6.60298067597	15.8738032248	1.69546977091	0.194023993374	1.04116090399	1.8408644728	0.0208522111847	0	126.385863224	67.5149115149	0.441032105733	0.0505404705002	22.9560751551	0.305639270842	35.4748609379	99.6091004449	2.00148290378	6.47059801369	0.385779108759
TCGA-D8-A13Y	1728	Alive	T1	N0	M0	I	50~60	FEMALE	1+	0.760186461683	4.31328140112	0	0.243451715301	0.441223838001	3.10615820952	0.0838502432059	3.53764232703	0	0	0	0	0.0515138497633	0.317069007887	0.124388610787	53.0083449274	0	0.0400012848541	0.805954524297	0	0	12.6032619637	24.8866374511	10.5842199971	0.0315667759391	0.952923546706	1.89573227363	0.00328485488848	0	130.035384325	21.9534568299	0	0.81368114173	11.036098552	0	45.1460559241	0.177993096803	1.28698086176	8.12567662018	0.315385179883
TCGA-B6-A0X4	860	Dead	T2	N1	M0	II	60~70	FEMALE	NA	1.39123478381	8.32096239558	0	0.525108494617	0.248745255542	3.38599073308	0.116415097452	2.49475745907	0.0750779443405	0	0	0	0.393361341132	0.327012291391	0.0986841826091	22.4389206148	0	0.111073105967	0.798141056051	0	0	2.67633293425	10.7273569845	0.458067498423	0.0486959337225	0.0956392575296	1.14906342289	0	0.466507045061	223.822708529	33.5791144851	0	0.0619008141818	13.3423474306	0.467924999605	55.8684403121	87.3612296341	0.576009385968	6.12561701646	0.128985279029
TCGA-AO-A0J2	997	Alive	T1	N0	M0	I	40~50	FEMALE	2+	9.53920723141	2.07479805833	1.19672022367	0.140061115953	0.310898087641	3.18026744464	0.328872297593	3.77117422701	0.776419069383	14.1174852451	3.96903802328	0.110313698848	0.378833385311	0.133241644098	1.58682012958	70.6446667886	0.0230995966653	72.1416570242	0.177632305555	0.0369813542804	0.149924409245	39.0138612517	16.9923067995	4.2087087554	0.0614133326918	5.64216458192	1.15638420393	0.538352811156	0.0588339727188	246.301488819	1128.57972024	0.340617736793	0.42936735217	6.10418328021	0.118025598767	0.46182207914	0.0343898346015	1.76322217568	6.68864004038	0.188355885672
TCGA-AR-A0TQ	2991	Alive	T3	N1	M0	III	0~40	FEMALE	2+	7.64498976296	1.0449231729	76.325990692	0.226784121037	1.10862891407	3.95541578744	0.299282903831	3.80721026151	0.955782040467	0.345169816873	58.86527233	1.1171440735	1.73258410518	0.0870538582261	2.62237789958	36.0134961073	0.0679148821718	193.871687938	0.0657654294271	0.43491396926	0.0979535966802	93.9221453787	11.2000127552	1.88719810314	0.154078460673	35.9718914072	1.47682886717	0.0450941726629	0.23063619582	180.889763427	5.10804997453	2.00289327949	0.0994601206339	69.2248489833	0.578343044229	28.0245428628	0.674061283033	5.46299235975	8.40734143908	0.516864288555
TCGA-EW-A1OY	908	Alive	T2	N0	MX	II	60~70	FEMALE	NA	6.56730625532	2.62089043506	1.5163803612	0.157468286549	0.938537512907	2.26498156874	0.125677017232	4.29390818239	0.168856465484	0.418733402842	15.4146679762	0.196727376406	0.2573678476	0.147095502359	0.843405572696	38.6596877726	0.0411945487775	32.4756303909	0.239344641743	0.131901021895	0	26.6942544312	14.8576649948	1.9121095533	0.420561238914	0.956002436598	0.794509332658	0.0164114318035	0	176.756701959	8.94647451362	1.82231674987	0.125298015371	28.459233786	0.0701601180294	19.5730317578	0.367973624683	2.44292859352	10.5717510314	0.543552960979
TCGA-BH-A18Q	1692	Dead	T2	N1	M0	II	50~60	FEMALE	NA	6.08943317473	0.602979755618	14.5798047509	0.439610681628	0.878823798972	7.30661310542	0.12902918659	8.99746767009	0.980724297108	1.7042552815	15.3298229458	0.0577070469244	1.28813388647	0.378377186108	3.60358313025	38.500858391	0.120838075654	89.165631362	0.40266460312	0	0.235284330317	82.4721373387	16.2364073463	2.26773172165	7.49830188011	1.24510512179	3.25614598807	1.59585730336	0.138496912619	148.715197411	479.159038916	1.6036484619	0.600320353047	22.0263082533	0.185223834505	16.4033765315	0.451997009188	3.71637612398	12.1463407789	0.341280040443
TCGA-A7-A0DA	1085	Alive	T2	N0	M0	II	60~70	FEMALE	1+	23.6700057223	7.09779132903	4.89513931631	0.316731803437	0.741225969447	5.72071641025	0.0280874250873	5.8153202469	0.0452850657589	1.33354763374	4.42929602296	0.0439663955202	0.0431391532351	1.25174914304	2.01636653916	22.4557319832	0.0184130532101	12.5618272915	0.212390272961	0	0.029876778423	12.1861688372	15.7085196698	1.72039323047	0.320156132723	1.23706814912	2.54872719212	2.75908278293	0	79.4504290125	22.9545895322	0	1.05476920881	18.7879902747	0.141120102338	27.3745733493	0.349511671594	1.69462656795	7.56556960279	0.159695906258
TCGA-E2-A158	450	Alive	T1	N1	M0	II	40~50	FEMALE	1+	14.6774330359	1.76439795329	5.10417827837	0.398445825719	0.319287076086	4.3060299297	0.169212927801	9.22815060436	0.295555279648	0.528550585137	5.00331206366	0	0.205747983873	0.266607133385	0.47066413163	54.1718725062	0.00924413277991	5.17979573434	0.50234066591	0	0	41.0683804651	18.722864855	0.284820950877	0.654724607909	0.743341984655	1.40711449293	14.5699017945	0.0353167890978	208.682242297	12.9581802683	0.408931242185	0.51548027513	49.9248895833	0	12.6187784157	0.0206434901402	0.714318196107	8.33065331968	0.127456278157
TCGA-D8-A3Z5	1015	Alive	T2	N3	M0	III	50~60	FEMALE	NA	6.52805852804	0.437921865039	7.72779787496	0.465436280031	0.836276373027	3.34250061982	0.125995454925	9.06466473595	0.431674991324	1.29873886445	56.9461893731	0.147919379965	0.665207711062	0.0425389066566	2.32802347237	56.5367275402	0.702081752695	261.502680365	20.9604332745	0.0495882111883	0	11.5607436798	16.8248409055	9.12619030712	1.55474900139	2.00550375752	1.32739152197	0.194351236527	0.157780671963	75.2278893458	87.9441933322	14.1587392472	0.240763027784	38.0057454693	0	26.408319516	1.00296315555	2.67971724633	19.6570070587	0.838059793531
TCGA-EW-A1J2	403	Alive	T1	N1	MX	X	50~60	FEMALE	NA	10.160422627	1.8243046692	1.25458160697	0.451337231045	1.55293910018	4.28199407228	0.359091088831	9.61098596223	0.508782027305	0.598213726216	10.0711972168	0.613199968841	1.75484869132	0.822943749033	1.19338147782	25.5926131838	0.149804156576	20.7903989436	1.83583896334	0.171306657962	0.0231495483732	85.7960845293	15.7744066988	3.26546945241	0.275378134928	1.08020040069	1.63557101909	0.0873889278974	0.327039983382	108.675489321	17.7859999911	0.946694688737	0.0650923971749	28.4283665721	0.182241125491	25.4360396678	1.25052153504	5.12768860118	10.5892453106	0.815400655308
TCGA-AR-A24U	3128	Alive	T1	N1	M0	II	40~50	FEMALE	3+	14.5580404863	2.20403622951	99.2513443691	0.402854893043	2.28823034969	6.03404179431	0.28000460266	4.3180358676	0.496593386019	854.711255922	41.0281156385	1.31490797783	2.65559487165	1.09661606517	4.27243946027	30.7831468265	0.0183560423635	964.232455921	0.216437836505	0.440807245901	0.0893528201151	227.724171856	15.1203922176	0.822644324653	0.693963959907	1.30672100333	1.91642275679	0.0411346967825	0.175321063711	105.639872336	46.1553291619	20.7063403667	0.400129617058	15.579837215	1.35993724799	1.84787285035	1.02991663066	11.2531061736	7.44191710211	0.493932712367
TCGA-BH-A1F6	2965	Dead	T4	N2	MX	X	50~60	FEMALE	NA	9.84775389211	3.06043923997	39.5156135348	0.152601730887	1.22361418996	5.48034828391	0.126142719342	10.8019250024	0.694876901402	4.25538602187	14.2087846727	0.329093931616	0.532788168592	0.692774990163	3.96532872679	55.6240485464	0.0137823990397	945.884912478	0.0847876039735	0	0.223631397546	99.2398048805	19.9056423422	1.25188866993	1.81159682439	1.3385652034	2.51504541551	0.584764702378	0	115.218145	300.798037812	4.26782867106	0.153709493754	14.7126201491	0.140840199306	13.2862643017	0.100028816411	8.06004714813	9.37948316234	0.26665359338
TCGA-A8-A086	396	Alive	T1	N1	M0	II	50~60	FEMALE	0	6.97192526676	7.45774620656	2.8334356861	0.174035926819	1.17755664506	2.70066449951	0.385404121667	2.58560994338	0.0701561553329	1.08734086553	5.57822535344	0.0389218605276	0.114568598515	0.0335796443768	0.263471055879	40.0892316188	0	15.9839107233	0.647629371877	0	0	28.4184301928	11.5238294285	3.5971544587	0.143011429078	0.55607724198	0.635328192541	0.0292225273496	0.124549953688	116.082613087	17.3325053002	0	0.148738786672	25.3687333181	0.0832856833174	30.2974746327	20.1162032475	1.43323747868	5.5809339207	0.289995923391
TCGA-GM-A2DI	2590	Alive	T1	N0	M0	I	50~60	FEMALE	NA	21.8293810158	1.0976671589	12.475837441	0.315468491397	1.7350055466	6.41612703285	0.465296659552	9.57440982278	1.4138252784	6.8868450636	29.5653314485	1.12053522471	13.633204596	0.348025058027	10.8847067828	50.5803206743	0.305030885679	336.374002693	1.76825174344	1.12693828313	0	284.909674677	13.5373943134	5.99951790105	0.950700449522	1.38037687818	1.56351071281	0.0841297687374	0.896428179766	127.631076312	28.324723962	5.18984735654	0.214104679848	33.5448451569	2.75740218214	23.1798583199	1.1789623354	19.3359065532	12.6370829181	1.13230536584
TCGA-BH-A18N	468	Dead	T2	N1	M0	II	70~100	FEMALE	NA	3.19287341247	15.1373850923	0.54194069505	0.41111119226	0.69417244734	4.16797100192	0.621911561261	1.3420020037	0.0501350797739	1.0878516516	1.3426720981	0	0.167157692807	0.0419942733155	0.543664323	54.4090953246	0.0203850844887	6.86088257545	0.674059955213	0.0489533243221	0	9.12047054334	9.07804140508	1.54574112624	0.0910500243607	0.152567308148	0.480867627145	0.0121817728494	0.155760577389	139.489842169	16.5874561189	0	0.051669672837	25.7928766324	0	31.8435776012	9.8784589366	2.21889839016	10.5690899389	0.736663664723
TCGA-BH-A8FZ	574	Alive	T1	N0	M0	I	50~60	FEMALE	NA	9.74595765313	2.70899326368	17.4272866111	0.292424943748	3.57460786396	3.08582434535	0.214864477724	8.91324880872	0.40416107807	12.886022011	63.9348104441	0.840840392231	6.1601471077	0.193448247102	4.44912367541	37.0673445887	0.598642344689	245.15168769	0.19256330544	0.394634424087	0.457105510526	495.384771529	15.7081300124	6.94673069775	13.2830546806	34.0984082523	1.08219213807	0.0982026650768	0.538137851028	168.361841918	31.7826381815	7.78883731751	0.368928442301	34.4844099553	0.779672874336	9.2633485734	1.68417547311	10.9898575492	29.0600795827	0.999768384875
TCGA-AC-A3HN	496	Alive	T2	N1	MX	II	70~100	FEMALE	NA	12.3802379559	3.95618472691	19.3387079221	0.338850178436	1.82561382277	4.10458403301	0.140049142001	5.74454440649	0.432782925282	2.82887622545	23.9695577807	0.438449302515	2.20477363551	0.245875491214	4.69309388038	35.7469287958	0.566167332536	733.643994824	2.28277111697	0.110238681775	0.124142659657	46.887894345	13.479552483	6.55457876603	1.17896179883	1.09728845945	1.19865142551	0.128017428771	0.029229953501	142.40723044	48.1431066355	5.75368558388	0.131869754034	40.660805578	0.351825580134	15.6135424135	1.49926071694	7.06107826022	14.6176524586	1.01746069125
TCGA-D8-A1XU	395	Alive	T1	N0	M0	I	50~60	FEMALE	1+	3.59391861474	3.59548441998	3.57134235094	0.368653960741	0.651539777106	3.98229223213	0.0500737451467	4.80647094029	0.0726600445304	0.925944165358	8.62971094468	0.125411970799	1.66120609126	0.0162297844564	0.48814197865	34.5498511742	0.0196958716782	15.4077564125	0.743827998812	0.0315321526581	0	26.5896128566	12.9867885292	1.8573271067	0.129862917571	0.351953412357	0.989330532942	0.0176548668456	0.376235912398	151.56107659	61.2919443866	0.580855443702	0.372756448793	7.75684910405	0.10063452976	14.3253167445	1.27186314856	1.91465850594	8.23034343373	0.303683121248
TCGA-OL-A5RV	1062	Alive	T2	N3	MX	III	40~50	FEMALE	NA	4.30387869256	0.679566349875	19.187172192	0.674112290858	0.667182413311	4.22468134879	0.136863661689	13.8064766728	0.141855345034	4.78805572003	29.29115518	0.183632818808	4.0539983971	0.13730453903	2.41359443387	66.2779695408	0.487065751413	167.89286291	4.862526852	0.0615607164004	0.37435570784	13.9610910408	17.095324371	5.04164829268	0.42528185177	8.27672294946	0.682947201764	0.0612762196662	0.68556252355	98.8688335849	27.1858734171	0.567006598425	0.20792521824	23.8025918792	0.0654901238302	21.4377937818	0.465129956197	2.58963031956	16.749004894	0.612838194091
TCGA-E2-A1IE	2362	Alive	T2	N1	M0	II	60~70	FEMALE	2+	2.73649185192	3.6209539016	0.29716192579	0.301670734121	0.180257882404	3.54203278444	0.85338325458	4.36662495065	0.0804097998169	0.526198974715	1.16515824259	0.034697031676	0.246820417665	0.035921632794	0.581308730696	32.8027311142	0.0508587067518	20.3555919166	0.368747227767	0.069790600857	0.0235779056949	10.4962848114	12.085697504	1.75016419907	0.171529375801	1.72236381386	0.813053372568	0.0521010528971	0.693940633521	133.067960969	10.7993928927	0	0.103128451206	35.3522925609	0.0371226600303	58.1330028975	2.76635941955	0.775924823211	9.93946753088	0.374850958433
TCGA-E9-A245	26	Alive	T2	N1	M0	II	40~50	FEMALE	NA	2.85534266824	0.927251943569	2.70229141705	0.42455725245	0.666931465128	3.18225749879	0.579509091774	4.47143927616	0.121869982342	0.377769310343	10.6901635675	0.157761615399	0.812664711519	0.136108060344	0.974481362811	25.6333196192	0.198210905248	8.41395282128	0.533473861404	0	0.16080720643	6.15449168101	11.5665467746	1.94976983373	0.115933379166	0.17824546979	0.768770120095	0.128318014942	0.126209292319	186.929654442	3.16793794143	2.92274150634	0.167467094754	25.324122848	0.168790542919	40.9327687052	39.7817054647	1.92937540641	7.32994053251	0.385690521573
TCGA-E9-A1RH	1417	Alive	T2	N0	M0	II	60~70	FEMALE	NA	6.96769374772	6.04214185343	15.6757882518	0.0543563998915	1.95692894243	5.58037016138	0	17.2129330108	0.0298294749265	117.152658613	7.40977030769	0	0.416767307289	0.206549617477	0.836449071272	59.9025572315	0.016171680438	269.256939133	0.679822133254	0	1.57439738319	25.2274272757	9.92428860551	0.766811351044	1.67678749579	1.08648308129	5.75711273079	0.115966988196	0	95.6910560457	1210.809151	2.86153629646	1.22150320496	4.06498614076	0.123941921655	2.63011810089	0.248281752723	1.02544210746	6.33357310205	0.165430792638
TCGA-BH-A0DO	1644	Alive	T1	N0	M0	I	70~100	FEMALE	NA	2.83346616089	2.16290637887	30.1060956769	0.496757336151	0.522732468956	4.26067947026	0.585962945893	4.81378873777	0.165968191598	1.54339127833	12.992518979	0.148740287095	0.644575794666	0.205319925715	2.7017338302	31.5977903235	0.0726742152293	76.2683529255	1.25608957299	0.299180463185	0	12.8220198508	15.5086388587	8.40829326827	1.53687945914	0.650526995949	1.24366188456	0.0527350324668	0.0396640765586	127.812622248	94.6986482882	2.29634127444	0.126312620162	18.066972615	0.106092362831	27.5496358242	0.753498897094	1.44191154307	10.765578801	0.531023223671
[truncated: 1,337 more columns]
