# Supplementary material for: Immune-related gene data-based molecular subtyping related to the prognosis of breast cancer patients
Source: Breast Cancer. 2020 Nov 27;28(2):513–26. doi: 10.1007/s12282-020-01191-z (PMC7925489; doi:10.1007/s12282-020-01191-z)
Supplement: Supplementary file 11 — Supplementary file11 (TXT 9959 KB) [file 12282_2020_1191_MOESM11_ESM.txt]

A0_Samples	A1_OS	A2_Event	T	N	M	Stage	Age	Gender	IHC_Her2	IL32	ESM1	IGHV1.24	MASP2	FCGR2B	CBL	RLN1	IL27RA	XCL1	IGLC7	IGHV3.74	TRAV5	CD1C	IL12A	CD79B	PPP4C	LCN6	IGLC3	GDF9	TRBV5.5	S100A12	LYZ	ISG20L2	NR2F1	PTGS2	FGFR4	PPARA	BPI	TRAV18	PDIA3	SLPI	IGKJ5	QRFP	FCGRT	TRAV16	IGF1R	FGF10	IL10RA	TYK2	NR5A2
TCGA-AO-A0JL	1683	Alive	T2	N2	M0	III	50~60	FEMALE	1+	7.54544594349	18.5972032707	6.09986502987	0.126015825702	0.502285113932	1.95307273419	0	7.4512366416	0.188100052691	5.15042967403	3.7598914706	0	0.0447966501791	0.010503789707	1.12289551887	65.4980058473	0.0382410428358	86.3602491913	0.477043111672	0	0	9.7420863174	11.047783012	4.19271480217	23.375706548	3.40341057751	0.831562599607	7.20986398639	0	150.620777074	67.6627344739	0	0.310172221988	6.55206919698	0	2.25555063183	0.0355824161447	0.762471185636	7.69095143462	0.331663517301
TCGA-E9-A3HO	1158	Alive	T2	N0	M0	II	40~50	FEMALE	NA	10.0503780525	8.45923075346	0.543366646937	0.262671950001	0.452399317968	2.1637627656	0.709285772794	4.15935978033	0.626242978968	0.295401708851	2.6314404354	0.264350961046	1.20610356248	1.14946017885	1.61945465674	63.7542580545	0.0553548710815	10.5941794674	1.49268402377	0.159516922779	0.107781704581	63.3636665485	9.13892721156	2.8529012453	0.060044644179	2.10806342694	0.778538477544	0.0330791106605	0	114.628961034	11.7407310055	0	0.190817388528	13.080285732	0.339397708041	16.8152650284	0.284315560362	2.84497830868	15.4174570009	2.52355673357
TCGA-AR-A0TX	1972	Alive	T1	N1	M0	II	60~70	FEMALE	3+	14.2709283298	3.26420692139	20.0903826172	0.41089254932	1.32115458967	5.39045541934	0.100865612854	5.32342182054	1.4171571172	8.60569594498	17.4210550146	1.26311256096	5.42214172511	0.303571590282	3.54226731382	36.3117471178	0.0283387198176	454.239336209	0.0920108134853	0.362951527721	0	459.01845986	11.9078381541	2.63455204676	0.120547575159	27.4670464607	1.17360688123	0.0479817274694	0.216533581879	105.555014242	216.952601003	10.446795617	0.124504632926	15.220828505	0.772237293024	2.64710928039	0.458812438522	7.37695654331	10.8596083113	0.716335904775
TCGA-BH-A1FH	1034	Dead	T2	N1	M1	IV	40~50	FEMALE	NA	3.06764785294	0.613080040743	16.3505560029	0.457262847441	0.801606053935	5.09480350217	0.100794626107	5.21721934421	0.487530408061	0.472260535586	32.1920778784	0.0788889758309	2.86397218459	0.245019877875	2.6634131917	20.8114542941	0.421241788851	155.854563299	0.24135840364	0	0.294843739785	20.8503026461	10.2985644982	14.2810641665	2.02640909942	3.71766544872	1.974641374	0.0666335608155	0.0315555903323	81.7742284865	49.1081227266	3.28842467674	0.200981323226	28.2580197998	0.0422020053077	22.8930680574	2.58229739551	4.19417553116	8.5934822466	1.89375287715
TCGA-S3-AA11	421	Alive	T2	N0	M0	II	60~70	FEMALE	2+	2.34450786553	1.96218966956	0.935740085725	0.819886944377	0.532142090604	3.25173250538	0.196307995525	6.91403564522	0.12308541636	0.490547417389	2.90735002572	0	0.469011189308	0.0706965395649	0.751150732877	47.2560080669	0.128692094627	16.4927987755	0.234577112066	0.137353276869	0.0464031340773	12.0729169946	14.5856285219	1.77372417761	0.141419914028	1.33897401296	0.920087197726	0.0769041631953	0.382404009465	114.441357318	21.3346973257	0	0.231959695557	31.4730897057	0	20.2237423463	2.27515598932	1.0241713108	14.4653908741	0.184433888109
TCGA-A2-A0CZ	1616	Alive	T2	N0	M0	II	40~50	FEMALE	1+	17.3738798258	2.24727027815	27.5434586244	0.279613727813	0.947322008062	3.09380427531	0.0684837355996	7.8539307466	0.648691770601	12.4498306687	63.0944622769	0.321601178824	2.34033025092	0.258962517851	2.93894000341	28.1007754243	0.15713371101	395.191696188	0.201388966307	0.107812966615	0.109269898597	46.5692119686	8.56234107726	5.00761845056	0.307949354253	3.52808946974	1.28027388111	0.217983024396	0.171520628706	136.534061218	38.2410421854	2.48253541549	0.11379535077	35.9938484937	0.745515194681	26.6256287825	2.07408372341	3.38850160804	13.1176687529	0.696384190368
TCGA-S3-A6ZH	641	Alive	T3	N3	MX	III	0~40	FEMALE	2+	3.83667105541	2.78702024348	11.7939605241	0.156651480872	1.08682094576	2.35034893787	0.0983724753367	7.02179445759	0.385183394912	0.140468374242	7.91480660655	0.0879922628417	2.07207982296	0.0303659573728	1.04236988289	78.9852538038	0.0368510131116	37.2751985829	0.373115102943	0	0	79.2505008925	24.3689404778	1.4082113343	0.0969935590406	1.82158014739	0.309287578537	0.0467957430541	0.0703938102734	179.466030876	8.05513063867	0.407543112109	0.0747244306883	97.2989891935	0.141215546445	7.33806880622	0.159443967474	1.77382081477	8.32523990923	0.21512065317
TCGA-A2-A0YF	1535	Alive	T1	N0	M0	I	60~70	FEMALE	0	2.81340675898	5.63114962909	3.99095530811	0.232142250108	1.62860261783	4.05128681209	0.242025973711	1.69734400544	0.0390215981024	0	7.67877909574	0	1.46831339508	0.0392224445632	0.762951974532	51.4304662989	0.0237994607106	20.4364217646	0.418899057213	0	0	44.5050230095	15.3859020754	0.901528028332	0.1974149231	1.78397550712	0.395458613464	0.0284442896939	0.666781557574	298.623781912	241.160121729	1.75468830941	0.0482592200898	26.7255891013	0.28373683301	27.3247664722	12.3701155118	3.79621509871	6.91491755559	0.448108256711
TCGA-E9-A22G	1239	Alive	T2	N0	M0	II	40~50	FEMALE	NA	17.3859054465	5.45323391953	0.302178789208	0.142831784	0.455257640462	1.92579126601	0	48.6756095635	0.131231510261	0.312913787766	0.846306523778	0.1176093583	0.51928424682	0.392338669779	0.942081116226	33.0350090253	0.00820910055949	9.46848675073	0.307216638291	0.118281411776	0.0532799152143	21.1764405871	31.5746781466	1.50772901704	0.497609532681	0.205749401308	1.98552426606	1.44470393634	0	180.516311042	14.1468008435	0	0.241366371034	6.23011126487	0.209718815205	3.95730664068	0.0366642259462	1.11061934443	10.8004044165	0.160650327763
TCGA-BH-A0DQ	98	Alive	T2	N1	M0	II	40~50	FEMALE	0	10.8817458073	6.25802831179	14.4616751238	0.249054386559	1.37606678648	3.25474015701	0.303390065125	5.74408508176	0.244576336333	0.926604779401	12.6886879196	0.105535306745	0.95783403139	0.0819450617078	1.65203345558	42.5766638834	0.15469303737	52.7073474829	0.124621136845	0.0530691828203	0.107572667879	24.2180794616	11.6874235103	4.30200195416	0.380720271514	1.44624238127	0.923160495463	0.10564785773	0.168856490792	135.009127563	28.9520885806	0	0.224055657263	43.1484376686	0.112913154937	15.4929486421	0.746423079521	2.1700173641	9.20894885112	0.781399662375
TCGA-E2-A14T	2311	Alive	T2	N0	M0	II	50~60	FEMALE	1+	2.78323220661	0.897744061507	2.78225567234	0.257670998529	1.29931121655	2.8787811114	0.109227918744	2.1538034511	0.0968588757143	11.4091409475	4.49077469401	0.0341957859249	0.3942404755	0.0295022466803	0.775455206975	55.6278133932	0.0214817072794	143.452950326	0.679118505469	0.240738332912	0	75.6333243195	12.9267609206	1.57302243238	0.157629009024	0.226829450144	0.687485594025	0.0385112868149	0.2735662874	186.702797197	9.22964917287	0.316760964357	0.0798589162252	22.0143177184	0.0731727455658	116.435271498	0.195884727876	2.89341887601	6.57738498528	0.46497944973
TCGA-A2-A0CS	2348	Dead	T4	N3	M1	IV	70~100	FEMALE	2+	29.3999307384	3.29582213162	0.104150800513	0.0302088772129	3.35399184406	3.22398280643	1.28184873626	2.64466379438	0.0313138105419	0	0.14584660651	0.0608039474584	3.28129455831	0.0629499691334	0.46304544603	55.8638380067	0.012732295958	0.602248622445	0.254564376551	0	0.0413185125586	43.0122436488	11.6898882247	0.784589474846	0.0812411824079	0.452082197049	0.649262333887	0.00760859918427	0.437788421701	162.753581989	36.4856331165	0	0.0258178401753	35.4921369224	0.650546793476	12.5638986437	0.739259684011	2.14748993663	8.41204164525	0.232179539548
TCGA-AO-A0JD	2190	Alive	T3	N1	M0	III	50~60	FEMALE	1+	4.4295034109	4.91794150702	1.44456619604	0.0821559918873	0.573568532654	2.5953497037	0.348611282817	2.39354354041	0.281031187757	0.514760383182	2.52860607569	0.595304184397	1.50893362605	2.31118095119	0.663229918257	58.0648756341	0.0207760334035	17.4244589846	0.633732379689	0.149676480648	2.32605341548	136.678780973	17.3925663422	2.68106526274	0.28833104547	0.3037542991	0.446496902456	0.00620769856937	0.198434728132	281.24940269	28.0685257055	0	0.115853327402	11.9093172277	0.106153532375	19.1801728959	0.0463958979094	2.04810822634	8.62671029516	0.515158500445
TCGA-BH-A0HW	1561	Alive	T1	N0	M0	I	60~70	FEMALE	2+	2.97082144684	12.0241262693	0.0683226443847	0.653959086655	0.215348308875	1.72059540398	0.560592877066	0.616218583639	0.0102708876526	0.0318374227235	0.454456158433	0	0.0782734685495	0.020647505031	0.182253938639	27.6543650046	0	0.303902671452	1.14326349906	0	0	3.03251451441	9.04801765504	0.504662179619	0.0239822984987	0.273304725943	0.640464707081	0	1.85076726914	89.7122406329	1.62547136922	0	0.110086818139	58.4423844773	0.042675694289	83.7762008704	104.115541277	0.420265649134	12.3881371983	0.854417194561
TCGA-AO-A0J6	1140	Alive	T2	N0	M0	II	60~70	FEMALE	0	115.501333835	1.5842207016	2.09531015087	0.0171195338696	0.986341287453	2.96644117309	0.451267495109	32.3499659008	0.718701074963	4.40061305999	2.62420289236	0.447953030414	0.185952734791	1.12373375593	0.763905700386	47.5185630489	0	47.8604175499	0.177554470215	0.242583794932	0.37464678754	26.6030811392	27.8703978005	0.831517887888	1.07502972322	0.848967930078	3.73537570606	0.838651761718	0.165398041999	124.65030991	812.676064011	0.957567611573	0.212151087244	14.3876082544	0.737336762711	2.7142305577	0.00402829284178	2.7933442483	16.3035794261	0.129972796597
TCGA-S3-A6ZG	562	Alive	T2	N1	M0	II	70~100	FEMALE	NA	5.8530526078	1.49559844457	11.1171388662	0.483677918912	1.68118660762	2.72708243903	0.177695517526	5.83428616566	0.417807614666	2.18318351446	44.4793776976	0.509949115401	0.352522315315	0.623937741196	1.44354826513	59.0899340742	0.067952767311	212.209474308	0.841050569102	0.0466239191223	0	78.4003401908	18.9884815422	15.1841263859	0.0991056925736	0.236547115034	0.897454892252	0.0609110923479	0.927180209819	66.3703584535	8.48774366573	9.44747834848	0.108264227154	45.1150381548	0.29759948376	29.3969867138	0.21678341671	3.56621714912	17.4483460504	0.168386425723
TCGA-BH-A1FG	577	Dead	T1	NX	M0	I	70~100	FEMALE	NA	4.44072681478	1.30916787769	0.520269472885	0.211983977686	0.773515964968	2.05024938891	0.235618538181	3.52706268196	0.290500553206	0.311706637545	1.84740611928	0.0867819615892	0.393814727435	0.0374353559797	0.580104035546	65.12240286	0.072688281926	47.9367025921	0.40058913407	0	0.147428815055	17.4209376317	10.0198696935	1.11979923205	0.226104150445	0.272009064116	0.525720514719	0.0325779422105	0.208276707814	196.017527693	16.631850303	0	0.0184241558983	34.0463124802	0	17.6886421552	0.121742612339	1.46251726104	5.84741034203	0.270758801709
TCGA-S3-AA15	525	Alive	T2	N1	MX	II	50~60	FEMALE	NA	18.0609102841	0.925555377965	2155.07721018	0.352063760567	6.03386289152	5.54404371019	0	17.4171089696	1.07335588606	73.5967760021	317.25189067	0.166736079119	6.2576573359	0.891874556541	44.2299514493	45.5210231278	0.366601159086	3989.53386414	0.250587190575	0.251533285071	1.07638117485	176.239657542	16.5410302313	4.00960382216	3.91533907709	1.38554263468	2.02681648244	0.0678087716004	0.26677772659	120.898128794	109.602674719	182.25131006	0.106196199969	55.1327849056	0.981158204176	8.88034703479	1.68607776055	14.3725074235	20.8924024417	0.885141603767
TCGA-AN-A0FF	172	Alive	T1	N0	M0	I	0~40	FEMALE	0	9.53691203251	2.17819349969	3.13524914456	0.235764442063	1.16275129401	4.83134418531	0.113683602905	5.61926195009	0.667702565625	6.12801389394	32.9586167349	0.254219420457	1.01021660154	0.333376369415	1.46273943463	64.9242553517	0.10646666984	112.650678048	2.15048386608	0.102268841144	0.0691005683405	56.186988319	16.454943815	1.15877096845	0.377030221906	0.12971560406	0.685067394152	0.0795282936375	0.244050643639	136.106199757	5.19494826448	1.88389970528	0.0539717949342	38.7747912142	0.380788238302	17.9818359352	11.180453598	4.5207263392	12.170943364	0.393029479459
TCGA-E9-A2JT	288	Alive	T2	N0	M0	II	60~70	FEMALE	NA	37.20116207	1.45869991649	99.7738825553	0.98415864997	5.21863997553	9.27681600945	0.261822293074	24.9491143702	1.7940668758	14.311913044	70.1044800915	3.99595117604	12.5414246791	0.530382659866	103.013572113	33.0319371839	1.26585082176	244.187258191	0.28597637775	4.22487673059	0.139251045834	149.907066341	13.0295525799	30.6659906096	0.198503436185	7.31179010822	2.52372110641	0.192317921459	0.901650521773	98.0162166263	7.20110148261	75.9284649914	0.195774540312	24.6403607723	4.05605705843	6.96277906813	1.06604977001	22.4283501812	18.2273718354	1.31209892043
TCGA-OL-A66K	1275	Dead	T2	N0	MX	II	70~100	FEMALE	2+	14.8045281511	3.71976217515	37.9870383873	0.137849551174	0.605658104098	2.86591973709	14.0916140781	21.8682499531	0.0306196280719	5.3626355645	16.4005404805	0	0.583373262359	0.482176589213	0.915622565687	67.6311035037	0.236550743578	61.381253012	0.778676098209	0	0.0808050802592	20.3353038884	17.5756577847	11.6424521291	0.218460498822	0.988134520494	0.702947349231	0.13391869327	0	97.7420918907	4.07333528743	2.2030016618	0.0252454955213	58.2367422286	0.0636125099913	17.3931783805	1.59170711234	3.32721211582	14.467342524	0.326705233878
TCGA-D8-A1XJ	664	Alive	T3	N1	MX	III	70~100	FEMALE	3+	3.64922268375	3.51222009782	3.22615166664	0.0494121903985	0.80353482352	4.24247587892	0.0476522734538	1.37841681825	0.0864329275996	1.42891987336	3.39946610417	0.186480132621	0.0274457170798	0.489089853713	0.284023586607	64.8342993583	0.0156195137853	39.1856918681	2.03789401656	0.112527440027	0.0253440180242	29.1142424197	17.0177615576	0.659378834088	0.0772393701712	1.75894517803	2.59902435113	0.0116674380879	0.0298368212193	223.529301671	88.2188697193	0.34547898254	0.285051416233	7.06903148889	0.0399033475274	13.8658062528	0.501409217436	1.4575751942	6.45846255031	0.269198466353
TCGA-BH-A42U	3364	Alive	T2	N0	M0	II	70~100	FEMALE	NA	18.1247410025	0.58462687298	8.31797656926	0.0804208038101	1.40874402014	2.14044805507	0.256273491002	17.7894640395	0.652400693992	7.41507878727	31.4496034034	0.16890752816	4.74400628221	0.597468981964	19.3158751338	45.2874815079	2.0779343738	327.004974519	0.358110745889	0.254809071053	0.0573894304174	20.7537943785	11.4261352573	7.01619597575	2.64892140196	3.385845667	0.896172055001	0.116247769114	0.101344516896	90.024525575	367.506505835	3.52038848166	0.242053249041	58.6540195129	0.451789133073	6.29037691816	0.424540741653	5.05525683243	13.766574535	0.698064714874
TCGA-AR-A5QP	1185	Alive	T2	N1	M0	II	50~60	FEMALE	2+	7.94049424665	1.48297923419	20.9785139669	0.176578666276	0.865981742974	3.1444231272	0.128867694423	5.5821328442	0.801406495945	8.87863765985	134.166794233	0.115269642251	2.98303375237	0.706083063516	2.83829326805	81.4169636436	0.181030253149	307.297888181	0.28460598465	0.0579641629607	0.0391649749734	40.919938852	14.8242630757	12.3820613761	1.58634129796	0.705796807225	0.808797175134	0.0973624848877	1.01437285181	104.083267196	113.96376872	5.87268493154	0.183541529278	50.1085117835	0.184992009449	11.0245186248	1.53621395027	3.15403653984	11.1097265831	0.46162754468
TCGA-E2-A15H	393	Alive	T1	N1	M0	II	0~40	FEMALE	2+	11.8333359772	2.89390606699	22.9828936552	0.115778582146	0.77242122515	3.26256268691	0.171776753003	2.55635356933	0.180020026592	8.67079191053	12.1253903169	0.107555671482	0.540851376597	0.120631066839	0.555152735113	57.6202562039	0.011261034016	60.3131232084	0.490708400542	0.0540851376597	0	16.9445302311	20.0845806241	2.5594204634	0.348489357287	0.215601346024	0.378051798151	0.0134587971425	0.602311760301	138.607196775	15.245475045	0.498152583708	0.0799207402089	10.0296630189	0.172612141467	32.1984530758	0.289196518207	1.30669956899	7.66918148655	0.282982827681
TCGA-AR-A1AL	2971	Alive	T3	N1	M0	III	60~70	FEMALE	1+	3.7131680895	1.50032188356	4.33669683131	0.632810429833	1.25848154522	7.49676755912	0.449279692898	13.5950841846	0.289747605896	3.03126258107	17.2064172404	0.234425294306	15.0544493389	1.02742630948	3.31657693298	32.9829358044	0.304348460615	34.0787399265	9.29613897781	0.0471529734832	0.254880937747	50.642667751	15.5908591628	7.68017664982	2.27397429533	1.54816813953	2.06621982678	0.0322678542322	0.0375080470889	101.87433284	52.8611732094	1.30291110941	0.169216038737	25.959559377	0.551790115229	29.8759410975	2.02251960324	5.49697958284	9.94647175779	2.10033154806
TCGA-BH-A0HB	806	Alive	T1	N0	M0	I	50~60	FEMALE	2+	12.4679369765	0.407051689321	3.67632163148	0.0876423192277	2.43191055498	1.55981159649	0.563471716632	4.27660194708	0.999327600441	9.99708708678	16.0790062049	0.882025329159	1.48565437092	0.121754084653	1.57226668931	62.9803508187	0.135443270851	161.060625185	0.138871691553	0.0591376982598	3.51629557221	123.414744107	10.4946375209	1.44852871958	0.467467286491	4.95487941933	0.352303028819	0.0331112245856	0.0470413508885	165.9370339	17.0864289268	0.544689326077	0.124838325639	33.7331464301	0.440387114701	19.6057513825	0.969261178719	3.05668203666	8.18698697377	0.276560078514
TCGA-BH-A0AW	622	Alive	T1	N1	M0	II	50~60	FEMALE	3+	25.4933440899	5.59017277292	39.215840304	0.112507724591	1.13148893269	2.70109065296	0.195300954408	7.41948750713	2.29163914332	19.1958842837	43.2235798816	1.63046705877	2.38301945035	0.0468892487489	4.633243892	52.2091375819	0.113806148064	248.917970972	0.24066668388	1.16151367615	1.15412726168	559.730837705	12.6248099282	3.70571280103	0.276850356534	48.1142534335	0.647631366712	0.0297537536497	0.0543489019589	140.328352132	29.6511559748	0.629303075314	0.086538661744	35.5980749452	2.90741846346	1.46217817218	0.254145645826	6.30341021742	5.28194614284	0.844676412506
TCGA-AR-A24X	3004	Alive	T2	N0	M0	II	50~60	FEMALE	2+	9.01564714083	3.46235856222	4.02412990504	0.0871042138096	0.310754460258	5.40644345052	0.179203877994	12.2093229553	0.0902901762752	1.17549210446	30.9092344673	0.280515161291	1.29017426099	0.278315042379	2.18370264021	49.1449429466	0.117479282302	78.6511080801	0.233377663923	0.141059052535	0.0476550853159	11.0412294097	22.6962460716	2.3680527684	0.979167744633	2.16744288633	0.842203322591	0.0175508952674	0.617133354841	129.749376849	5.67431339686	1.29922811545	0.163774834819	10.7011189926	0.375157054614	16.9210300269	2.15617498935	2.05459791318	8.92214647955	0.607417933591
TCGA-AO-A0J8	680	Alive	T2	N0	M0	II	60~70	FEMALE	1+	11.494314483	3.58846609026	8.54853671033	0.123274474097	0.420494694265	3.82387199131	0.33503616299	13.840041703	0.479187810341	0.945237715347	2.71880640305	0.304516923069	2.71398497197	0.175146988432	1.00776882575	62.0635339447	0.0354253278209	15.7253183553	1.7543542812	0.068057115505	0.229922687517	26.5341730094	20.906998439	1.8257645602	0.0565097514394	0.505601370624	0.438775071406	0.016935649077	0.162409025637	155.652963386	10.1115060033	0.626841853335	0.0143667011018	14.7897424385	0.506808306952	16.7193092921	0.506303350153	2.29905833074	11.0272523229	0.548310402732
TCGA-E2-A576	1043	Alive	T1	N0	MX	I	60~70	FEMALE	2+	9.30981044895	2.16662644775	1.31365674658	0.0235200834158	0.558439814728	0.78835955202	0.23589661884	2.63968230715	0.11702574935	2.62996132737	2.52088815007	0.0568090196595	0.794296982891	0.235256175531	3.07642691079	104.079775828	0.0951660912321	72.0662992252	0.225642168968	0	0.0386038125871	6.09878962984	9.50435843316	3.62236270274	0.197349078734	1.09735873966	0.363055146443	0.0462065542058	0.0454472157276	86.2549567251	7.14649841945	1.0524618379	0.241215620267	47.6989929439	0.243121883528	4.98254085285	0.0199237212755	1.34675897064	10.5047283576	0.378295913954
TCGA-B6-A0RL	2469	Dead	T2	N0	M0	II	60~70	FEMALE	NA	0.355567859638	0.417502708576	0	0.290779118649	0.364599399892	2.59309539022	0.488941657765	1.49272177198	0.011592876347	0	0.404960697607	0.0450211987681	0.16565291254	0.007768363709	0.114284581488	92.6444713272	0	0.823244777474	0.473635642789	0	0	2.62327601711	15.4740136038	0.101852290667	0.0120307169986	0.938574057234	0.401611298792	0	1.36864444255	137.259951239	2.4462525183	0	0.363210829145	48.7082547761	0	23.6310070213	0.478950195596	0.467098375001	5.79568334426	0.16981669788
TCGA-5T-A9QA	303	Alive	T2	NX	MX	II	50~60	FEMALE	2+	2.05838385545	1.83019743574	0	0.115350217587	0.346415887049	1.74097540993	0.759061571147	19.671021675	0.189904211655	0	0.0491385684899	0	0.120603510956	0.0989756754535	0.443759072363	45.3343554156	0	1.06137180728	0.193527134333	0	0	7.48906325638	16.8614954254	0.377633583361	0.0328460881043	45.8498967829	0.521506709219	0.0102539423049	0.0655553175082	280.885363684	0.725948146903	0	0.330544302997	86.6159647318	0	8.41693590285	0.00957965450136	1.22020190866	10.3699936776	0.301455594203
TCGA-BH-A0B0	2477	Alive	T1	N0	M0	I	50~60	FEMALE	NA	14.6624376394	2.02735933202	16.7785260193	0.378513442778	1.27414680742	3.66131990034	0.176498943955	3.34895126542	0.569134853661	2.64628348624	22.2305025777	0.100465824504	6.16097042251	0.0173352795222	2.39726913546	48.822716026	0.0210374599793	93.040921664	6.93474621983	0.202079829858	0	153.785156235	13.6630466492	1.62046281084	0.161080904423	0.109848737498	1.11958707461	0.0345719580943	0.200931649007	261.455673735	116.060278122	0.4653153977	0.191963650197	21.6988846781	0.322467813604	9.90578601912	0.921976639881	3.35925312769	8.0042767393	0.680706134115
TCGA-BH-A18R	1142	Dead	T2	N1	M0	II	50~60	FEMALE	3+	4.3672500768	0.968310788572	10.2127687388	0.256594723981	0.527442073294	2.8216943302	0.0877057731801	6.79648254369	0.232311686385	14.5588174119	23.992406251	0.156902211111	1.94361930642	0.135366613508	1.12848897991	38.3364785077	0.0903517789147	129.167877414	0.0968496722443	0	0.852966460403	86.7971646672	24.2114841827	8.77546858431	2.20121682394	43.0977134957	2.34492781807	0.0147252697239	0.0627608844445	105.147868755	22.1937651099	2.90681991111	0.316454157995	59.2993351601	0.167871058696	3.27579388717	0.261382095959	2.66321615023	7.8995502715	0.336097447058
TCGA-OL-A5RX	878	Alive	T1	N0	MX	I	50~60	FEMALE	NA	15.019064592	2.84729215406	27.9004118002	0.517189703037	0.695512233066	3.35398869095	1.33005047042	29.1300572968	0.504570977549	5.22981096337	21.224161425	0.244939107354	3.9804738561	0.644526043273	6.04151729024	62.9767651353	0.333385293055	167.211763954	0.387838928143	0.184754069547	0.208056384625	27.4198500042	16.245858605	3.77116435698	0.940893439523	1.41495575456	1.51643971147	0.118768909503	0.195951285883	97.0162210796	48.2809502214	6.23950147155	0.143004255681	35.1186214233	0.327578137495	20.2893493702	6.75059013108	3.83164365371	14.2986865528	0.718583098913
TCGA-A8-A07L	975	Alive	T3	N1	M0	III	50~60	FEMALE	0	3.23960469778	3.81298877665	0.666731857457	0.0966925876553	0.594762248767	3.55230982741	0.341911833889	2.89106593323	0.0751719440604	0	2.10071647422	0.0973106510707	0.3580489461	0.0755588584784	0.452868799214	48.6863624365	0.0407535385805	2.03888983196	0.402181745444	0.048933355967	0.0330630783561	18.3402994884	27.6786850437	4.73725205231	0.0455064422543	3.77006731984	0.954864904431	0.02739780862	0.350318343854	192.081310543	1.98278615202	0	1.04330164863	37.2986385477	0.104113523334	8.22673709411	1.8486115049	1.1900789459	5.46951087181	0.459943767886
TCGA-D8-A145	410	Alive	T1	N1	M0	II	70~100	FEMALE	2+	5.4591703252	1.43279457058	78.4737127747	0.454173296604	1.61443493659	4.46699614234	0.0922098903364	5.41353619378	0.312205015679	8.11079031769	605.883385055	0.230943861706	2.90329426145	0.259019389992	4.77787320045	40.8245225264	0.58031342763	547.007032441	0.564012944356	0.116131770458	0.0784674124716	32.3740352169	13.2822126104	26.4088511337	0.428138098528	1.20364363459	1.54356245325	0.274538312672	0.36951017873	128.0784155	135.407500982	29.9497723812	0.110318177606	44.5276146722	0.741266619944	49.6635466069	12.3315278345	4.24586833348	13.6587285319	1.04855051379
TCGA-E2-A1B1	2653	Alive	T2	N1	M0	II	40~50	FEMALE	2+	7.0638635391	1.70518961124	23.5718607694	0.324310938764	1.674594399	4.58415649346	0.144678065926	12.9152857303	0.788977636508	3.57277823307	25.914815199	0.879238393294	4.04551779195	0.252852871274	2.2905287374	19.4534442463	0.0557914506948	106.330752186	0.265997098551	0.187570857236	0.1086317706	213.819080654	9.63341394299	12.6133699522	1.92056324689	9.94564464594	1.12735491394	0.150030013786	0.660760974354	155.037930724	68.5294532938	1.97443007617	0.130100413644	24.5397338864	1.02622353503	9.29939904018	1.68820001033	8.47620901896	7.34165572911	1.58687079246
TCGA-A8-A09I	1371	Alive	T2	N0	M0	II	70~100	FEMALE	3+	5.86071559147	2.89452728413	3.96730118132	0.0632020577781	0.989326846953	2.73532503023	0.0924773585256	4.03799255361	0.250759580802	5.31503657412	10.6534432615	0.315836929014	0.193683970406	0.163492057372	0.81510222834	38.2882770741	0.0330679949473	170.531888529	0.36165367169	0	0.214622778017	51.9844189829	27.3622900554	29.5601111872	0.133631769548	1.77079717831	0.326596585344	0.0279945518311	0.336892724282	202.849942491	27.1563233327	1.46282367122	0.0894045830421	14.8370445963	0.309756988131	19.9398022695	0.101537744034	4.23894189883	6.82291082086	0.182619121278
TCGA-E2-A14N	1434	Alive	T2	N1	M0	II	0~40	FEMALE	NA	73.8913400862	1.10240904441	0.830322719302	0.0991671909764	0.656458638871	5.77977972256	0.0546486555407	28.0850055676	0.367122765215	0.364159143799	2.12028094331	0.513262656868	0.391693127843	3.07018289912	1.22568877204	33.6578151149	0	25.4187220544	0.122441432156	0.286775325742	0.15501368959	30.7600676778	26.1286002319	0.377497631838	0.232402854606	3.90760332032	1.84964553088	0.824236938722	0.0456233472771	322.817032247	44.1566638311	0	0.326903115593	3.28077020152	0.610160267536	1.52314232156	0.0400018720729	2.59972256201	5.47722665554	0.12747256178
TCGA-B6-A0RO	4929	Alive	T4	N1	M0	III	70~100	FEMALE	NA	3.98764117351	0.857909488785	0.353802823651	0.0478894718251	0.21461614778	1.92531072019	0.277102737834	17.8206970523	0.0425495129541	0	0.867027873632	0.165242000591	0.415465601487	0.163945984901	0.636181702277	58.468349488	0.173007686521	2.48649867557	0.110866850046	0.0830931202974	0	10.1887992746	12.3001346879	2.62373301772	0.209743499707	1.76458883547	0.831622650378	0.0465238764552	0.297435601065	324.250324655	53.6027305811	0.38266568558	0.0438519181304	47.4987794118	0	15.2474245745	0.0676114728425	0.80612255145	5.90840790421	0.246234408607
TCGA-D8-A1XV	461	Alive	T2	N0	M0	II	70~100	FEMALE	2+	1.36493143552	6.36819065918	0.307416126936	0.307126862173	0.560652997236	3.76527776929	0.210197869007	0.69671993927	0.0924272334825	0.19100231016	0.538109148938	0	0.322840490099	0.154838269817	0.161984651501	21.2736682399	0.0125270700149	2.1422645469	0.263305334705	0	0	13.2985358449	13.2022724229	0.375946287106	0.0239795080984	0.109018454624	1.39707013523	0.00748595972097	0	312.443178153	1.20129556985	0	0.0127008472226	9.19931525501	0	15.0690451838	96.6807894072	1.19954730471	4.393172986	0.197793138425
TCGA-GM-A2DL	3519	Alive	T1	N0	M0	I	50~60	FEMALE	1+	16.2330960492	4.46823265752	1.55792255584	0.0728829843207	2.39994144385	2.61768598868	0.0374864569083	3.37509732415	0.166207326497	0	0.316687120627	0.293395422677	2.63405707975	0.860626573187	0.863936675391	56.7975763911	0.135160865747	8.7180354167	0.13228294995	0.0590143935899	0	95.3831845603	9.96246404902	11.7509022228	0.372410056342	2.54498808555	0.482820687401	0.0220281241626	0	135.383055257	12.0603240592	0	0.137035835538	33.2123899703	0.18834380933	14.01160456	0.541928921542	3.31843306656	11.1036457214	0.360691226863
TCGA-A1-A0SF	1463	Alive	T2	N0	M0	II	50~60	FEMALE	NA	11.8270396842	0.207207869169	27.1739760297	0.211119520898	0.810909540082	2.39011972768	0.180977834914	5.5481620877	0.744061176139	5.11030518605	87.1477644807	0.453267213806	4.33620370114	0.342172308462	2.54091140047	58.8318959369	0.308469775488	34.9231596161	0.985327447396	0.455857312171	0	50.5377526142	16.4265003048	17.3944125544	0.136264047574	4.27041730365	0.790568793519	0.233965159775	0.0453267213806	123.025701649	17.6348324727	0.52483572125	0.0962304338118	29.3254003001	0.484954587416	21.4702838091	0.457030641354	3.47827901029	10.9804032737	0.556704962691
TCGA-BH-AB28	287	Alive	T3	N1	M0	III	50~60	FEMALE	NA	7.2795426834	0.677895559349	3.94563421808	0.197981360183	1.2979922395	2.73219710257	0.186273020702	4.96896174678	0.255277159461	0.465471357855	9.93143010957	0.349896935478	3.13273576796	0.0704367687107	5.65487278031	33.7566502629	0.0610567724015	82.9533433064	0.3568329833	0.234597564359	0	43.7077605026	18.9278593593	4.03607211712	0.222064025857	2.8650634413	0.653755032685	0.0985134635261	0.279917548383	138.196085856	15.9120915087	0.540191760037	0.123807520394	40.1297882527	0.811108600177	18.0063920012	15.373308508	6.73061773585	15.8387127185	0.420919363225
TCGA-AR-A1AS	1150	Alive	T2	N1	M0	II	50~60	FEMALE	1+	2.06951431496	5.87996919946	0.0533278041701	0.0464030928311	2.19779846146	3.46974927499	0.377891853688	2.54547544388	0	0.0994001247796	1.08281788399	0	0	0.193391713358	0.158060534956	148.149087219	0	3.74783652294	0.260686603551	0	0.0423122152778	34.9515688756	22.3050989808	3.40687361737	0.108153523508	0.394873119426	0.291816328198	0	0.0996260341541	137.947282178	67.5183686502	0	0.118974395431	11.8438714459	0	20.9134286516	0.116467499244	1.13136711969	8.23249650013	0.185571446076
TCGA-AO-A124	3506	Alive	T2	N0	M0	II	0~40	FEMALE	0	28.6138530354	3.99271746248	1.16359811423	0.0531251471821	0.319087304224	3.36136752236	0.024109640298	78.8363911863	0.213794484047	1.05431839716	6.13300783463	0.226438837571	0.129604017602	0.403741927382	0.868596156427	47.4429395962	0	36.2302140114	0.182311232445	0	0.179519078435	12.0116988819	18.3588450475	0.227678564604	6.44680982791	2.59416035025	1.51445711392	0.769768618585	0	83.065171168	163.491880174	1.04876935296	0.0560861777016	16.6938546612	0.0403781513805	5.53836755356	0	1.28015636048	12.4037531743	0.0685397619212
TCGA-A8-A06T	1614	Alive	T3	N1	M0	III	70~100	FEMALE	2+	9.982416681	5.05105917745	3.17595678374	0.344660814966	0.607099662188	3.19948594905	0.241734552783	2.10451065689	0.682055720618	4.07742056888	9.87055302961	0.340557286151	0.872501702219	0.124054854563	0.858087931259	44.5674695158	0.0554652094042	13.752027555	0.666181797124	0.152223701238	0.025713463047	39.4905732875	14.4586480196	1.55675095559	0.144091043827	0.159978315134	0.548138904527	0.04735006704	0.484348140304	233.97527843	7.41962839089	0.350515101536	0.0321340744472	23.9835317449	0.445335296176	58.7061031238	8.08641016707	3.02477188872	9.67355437904	0.271360546922
TCGA-E2-A14U	1318	Alive	T1	N0	M0	I	70~100	FEMALE	2+	2.9050362464	0.164439156214	0.770183395891	0.599433139138	0.524445746186	3.64034084497	0.330333196069	9.6128482597	0.243140193487	0.21533699028	4.15229879553	0.0449638317772	0.915444814775	0.116376976364	1.81861405757	47.4760173045	1.77950850712	27.2352352479	0.44407097538	0.0452207679588	0	19.9186716009	11.9110574669	1.83477264903	1.67314266722	2.21562097723	1.52298100425	0.140661827102	0.251797457952	88.7372248987	52.4743005374	0	0.143190007107	46.3060447167	0.0481071999561	25.6090340599	0.226028747187	2.00137119036	13.6727225254	0.274291865446
TCGA-AO-A0JG	798	Alive	T2	N2	M0	III	40~50	FEMALE	1+	13.8398748389	13.0503713012	2.02113949557	0.188431167308	0.830653990396	3.97592867473	0.148067987741	6.53545067369	1.71450460554	0.908186952638	19.028605333	1.72779127637	3.43191297225	0.174514355605	4.20051019873	27.2855812065	0.070594742303	31.3691442883	0.212621180434	0.339056462318	0	118.358623689	16.254509849	5.11288428657	0.824877590879	0.294892760766	1.30618430619	0.029003007908	0.640547009777	147.042750263	12.4443961631	1.95180529295	0.0536805315793	22.2132560975	1.17226968355	38.7099814303	0.216766419782	6.14145014261	9.78767100131	1.19705904724
TCGA-BH-A0BL	2278	Alive	T1	N0	M0	I	0~40	FEMALE	NA	33.9444648383	11.963741841	6.35881143459	0.220522433308	1.96684886817	5.99861061129	0.425336145187	10.837355762	0.914353439642	0.193246931353	7.45268148547	0.443864045451	3.10797625693	0.125326318716	4.2201227706	35.3532679362	0.0422476188413	185.692733127	0.272897199033	0.649309689346	0.850025353451	117.164004088	17.6290449614	2.48504697668	0.967756719329	0.650032414461	3.26751630161	0.199446908443	0.225967150412	158.1160977	68.2537785864	4.48536298561	0.248435364402	24.2649932808	0.302205307541	5.26867180518	1.21705133153	6.4901220476	8.40307446685	0.768526607602
TCGA-E2-A15G	554	Alive	T2	N0	M0	II	70~100	FEMALE	1+	3.40610218188	4.75582170383	0	0.4387369375	0.436185034075	3.80205899638	0.846220835441	6.6188148017	0.0317291424323	0.147529720085	0.517233669395	0.0616104228764	0.544060821386	0.127569816779	0.719420168664	58.9606789248	0.116110541149	1.40823823717	0.787050135238	0.123924964871	0	12.1220253336	19.4200923666	0.991163727607	0.0535071731035	0.220057273508	0.488893783042	0.0115642741837	0.197153353204	111.0582508	6.58611285621	0	0.0915609662047	17.2486742682	0.131835069012	34.0112520178	0.324114612541	1.86133480377	12.843057872	0.464780097116
TCGA-OL-A5RY	752	Alive	T1	N1	MX	II	50~60	FEMALE	NA	30.8550684805	1.03364849553	100.894342728	0.0517342550133	4.72380933665	2.39988884176	0.354784945451	11.2609334591	0.250257047294	11.7469214989	53.1593413145	0.416519541783	20.6554991722	0.395285212202	32.4479403037	45.4037785805	0.15990121612	582.122422459	0.14159208577	0.488716262359	0.330213690783	103.644418225	11.767455424	8.02699883426	1.07129869619	11.1881513365	1.0610603472	0.208481875162	0.333215633426	137.751133289	472.23438841	28.9371471133	0.0294762522532	36.4282754389	0.891275858405	1.83779599732	0.827782443716	7.69869921538	13.8143700618	0.827565571926
TCGA-LL-A9Q3	532	Alive	T3	N3	MX	III	60~70	FEMALE	3+	16.0956256943	1.34450368743	1.36896731106	0.0105884839303	1.12350004267	0.967760186549	0.0612681195841	3.44957577908	0.378664169466	1.58204195104	9.85348621232	0.191810988016	0.109784500458	0.0661935958644	1.32005305599	123.930197202	0.0535534148576	112.82139638	0.102954357703	0.128604700537	0.391027805685	23.7178708628	15.3417684615	3.09649261111	0.042713650776	18.9544792896	0.841052754473	0.040003239591	0.153448790413	209.527085158	115.134652834	1.18451697863	0.135740787659	91.7652938977	0.136813511209	20.9764462417	0.142016150543	2.97648783847	15.2121151388	0.107184761659
TCGA-A8-A09E	1492	Alive	T4	N1	M0	III	70~100	FEMALE	2+	4.36735417629	0.59332413338	0.320396730391	0.132758399224	0.590677867445	1.09770063662	0.136565264393	2.445161408	0.0550456917925	0.170629162541	0.801186761929	0.106885597557	0.170421078196	0.165987045618	0.551694122777	41.7590379361	0.0671452653305	6.02631178609	0.195060511065	0.0537481862003	0	15.0153663036	17.235272137	0.819464728904	0.0714058271782	0.747955707736	0.419812408289	0.0167186857182	0.342033912184	313.687851711	1.60974014039	0	0.170191783807	47.956055998	0.114357842979	8.51400870901	2.83021418866	1.21811710936	9.2795572912	0.124433557151
TCGA-HN-A2OB	1900	Dead	T2	N1	M0	II	40~50	FEMALE	NA	7.05290735022	1.52480958878	9.7446796055	0.505422157703	1.06547182572	3.66977972458	0.170360565358	8.04950795548	0.106816337574	1.32442570035	64.071631549	0.177781574834	1.39549244525	0.102253454806	1.8252241683	34.6237528508	0.0868637319831	72.5123070942	0.286272252249	0.178797469547	0.080539400697	21.5100924012	11.1235901965	23.049452414	0.233578018989	3.94818185326	1.61430350181	0.155724777956	0.189633679823	82.9763634029	23.3796691164	0	0.138393698785	46.6981457128	0.380420147973	18.1621028669	3.15909179008	3.76863634016	14.5429685477	0.405659029334
TCGA-B6-A40B	3152	Alive	T1	N0	M0	I	70~100	FEMALE	1+	10.9430751376	5.24774046617	1.20489439215	0.0513939552468	0.394105595929	1.93988893521	0.303989182477	4.43540591461	0.0532737634123	4.06236002445	17.7658834626	0.0827559483916	1.36008103615	8.6105130303	0.602208670604	78.9090983663	0.0606515933483	63.7141987427	0.213212031721	0	0.196824958337	22.4750894036	17.6513310888	1.25160246061	0.98961601751	3.69781476914	0.233587256705	0.0207110514283	0.463433310993	143.829838305	33.9932554722	0	0.114201212256	29.754858607	0.044270659322	3.81565630609	0.295074015919	2.04862678841	14.8553586449	0.242782896089
TCGA-A8-A08B	1156	Alive	T2	N0	M0	II	50~60	FEMALE	3+	16.7792755554	2.24138283263	5.15860068156	0.272900767072	0.474647090283	3.17515694346	0.181504030418	1.78273479276	0.117054830444	0.997819436159	18.332092596	0	0.0836309860018	4.68668318858	0.846227637204	49.4995614239	0	248.766281164	0.13419895436	0	0	45.1740072006	17.0672427295	0.71417796306	0.212582591102	5.16093874788	0.85036539931	0	0	286.581593689	84.3026532048	0	0.386040900402	12.3758694945	0	5.87807567428	0	1.92441948928	8.59369193601	0.0370451671027
TCGA-AC-A62X	417	Alive	T2	N0	MX	II	70~100	FEMALE	NA	5.76301769843	15.9320846822	0.0949291313471	0.032123160537	0.220173498244	1.81892578367	0.123916112017	12.3488794471	0.114164953866	0	0.232632973497	0.110840548249	0.0135943808305	0.0669389977661	1.88514193984	82.7481856239	0.0232099184912	2.36459836265	0.0475948435299	0	0.112980327173	3.76003311067	21.305988411	0.62224791476	151.324422147	5.95458653737	2.53533814154	1.31416778002	0	196.294010021	168.926946702	0	0.4353399579	25.9731835966	0	0.271485088494	0.0518311165509	0.524342825682	9.3579338051	0.20646049998
TCGA-E2-A1B6	867	Alive	T2	N0	M0	II	40~50	FEMALE	2+	69.3246006748	2.26450574208	8.94598821473	0.065947450048	2.89413500126	4.00543183819	0.322885178525	28.1827830444	2.99730436831	18.8997765262	18.4788799512	1.28653732807	6.98038822925	1.47993836431	48.3290339214	57.1183673241	0.0769713842917	1370.69612362	0.368292072363	2.00244721539	0.0208154596194	39.2971097305	10.7578187828	2.741159684	0.175989200062	0.654223559386	1.75696399202	4.68592032751	0.343076620818	311.652281927	146.865081907	12.4848935696	0.052026094489	27.8280697465	3.17900785422	4.81373181936	0.150402238286	17.6803169801	13.3725421373	0.393695545822
TCGA-B6-A0WS	2965	Dead	T1	NX	MX	X	50~60	FEMALE	NA	14.4683837863	1.672425274	92.7047207552	0.201016766478	0.962504625747	3.38175785249	1.52044815896	30.9934168809	1.16441636987	2.96352929594	18.5536118613	0.618805122875	5.45278270269	0.197121631902	3.30273503451	48.9361300705	0.0299024486229	118.230312121	0.807363073024	0.335106774234	0	88.354966381	11.7274634122	2.14177978771	0.111299460032	0.204714223232	1.73650155345	0.0416947639466	0.228481891523	173.982853174	11.2170807818	6.17301952536	0.0606345188601	28.5599626782	1.01856162381	17.697973801	0.862529890505	5.6141131847	10.1600732451	0.474354079151
TCGA-A7-A4SF	545	Alive	T2	N0	M0	II	50~60	FEMALE	3+	4.44319407249	1.16626802819	6.11794128655	0.154597043962	0.322491419746	2.18569716421	0.440790048766	4.24455413365	0.167219117429	0.453548677629	4.478310282	0.243524716113	0.876123299224	0.224106405417	1.5111020846	87.5496591687	0.0339959151584	31.1093161155	0.182996310004	0.0816387619732	0	32.9308736293	19.3259832482	0.476112751331	0.086767331002	3.69817336542	0.752220380387	0.00507884228415	0	115.945333706	0.287653355946	3.75967982771	0.0517012666296	96.4571852314	0	6.5294692704	0.104386992227	2.24731014747	12.7321754425	0.162543109895
TCGA-A8-A06Q	31	Alive	T3	N2	M0	III	60~70	FEMALE	1+	1.32241040792	0.404181877615	0.800609150573	0.483116470123	0.617321390152	2.68101546728	0.22651942986	0.785295629485	0.0830033955264	0.566041749901	3.40203627538	0.0322345572968	0.166047280514	0.0611824538496	0.398220761682	61.692273725	0.0202496683554	7.80997273933	0.536357867067	0	0	35.3454479057	16.6899290505	1.34505807091	0.0301483959686	3.49866101612	0.63088922489	0.00806723367825	0.180513520862	341.047211632	5.17829774131	0	0.102652872453	4.27977282558	0.0344880369862	30.233146587	0.00376837069693	1.01890344091	6.41961226835	0.147104549346
TCGA-D8-A27H	397	Alive	T2	N0	M0	II	70~100	FEMALE	NA	20.3726656702	12.3453639759	1.64562499264	0.199726524655	1.86778287208	5.6746004272	0.169760480667	2.23970443332	0.136851535988	0.293682966555	2.01025240139	0.0817640077339	1.1933556641	0.126974694363	0.56039792993	20.911967403	0.0171213151233	112.538422835	0.0570527751434	0	0.0277808211606	23.0377971542	9.43229095984	2.59994363464	4.97616775252	1.03406325954	5.24823613785	0.792933569492	0	82.4872335231	622.242756414	3.02957165498	0.555482378236	17.8010022033	0.131220048886	62.2116787	0.186392610125	2.11197880453	9.00652335243	0.316022919692
TCGA-AC-A7VC	1	Alive	T3	N0	MX	II	50~60	FEMALE	NA	11.4791182071	2.01597186155	0	0.0371221505784	0.182672565022	2.74103706161	0.0204571249817	6.93361169003	0.148422652208	0.255598092175	0.115215085502	0.0640447492324	0.455588014052	0.154712021675	1.57155961578	45.3101374379	0.0402327514512	1.85424797778	0.0962526758821	0	0	10.4411820653	10.2136647898	7.55572540718	2.0793819208	0.256762548176	0.765726948081	0.108190774388	0	194.881163244	2.15602994731	0	0.299133014509	41.5003836061	0	5.26504824247	0.157229753014	1.30828125494	14.1460128232	0.366831784994
TCGA-B6-A0RH	6456	Dead	T2	N0	M0	II	50~60	FEMALE	NA	8.4481504352	8.078245185	25.8810181455	0.110346004668	0.221590372163	1.5102139161	0.10015605121	1.69545056169	0.585367060092	1.81450514999	5.00622429225	0.195972955316	0.115371395575	0.169074706547	0.683191871916	58.183467266	0.0246219441777	91.528702178	0.307149805416	0.0394185601549	0.346244109469	4.7787183045	14.5935570197	4.83090828274	0.115210823	4.19408908834	0.565678255647	0.0613068612435	0	324.214403384	22.8707015127	1.45226274255	0.149781018683	18.1308373739	0.125803915388	9.94422104375	0.357398436476	1.1103777368	6.02132619759	0.178867127043
TCGA-A2-A04T	2246	Alive	T2	N0	M0	II	60~70	FEMALE	2+	28.9513425545	1.50201968316	7.07203338462	0.229108723601	0.834547525562	2.96127178037	0.0690464201471	11.3388767785	0.679069269221	23.534151343	4.14796074969	0.648487116495	1.7709949666	0.0522180475505	2.01197284861	48.8540243931	0	314.666535816	0.213485887777	1.78266020291	0.0293780521244	232.080549645	28.8566168229	0.619435634628	3.23765203102	1.44961736595	2.16657522829	3.74089233444	0	134.315304134	45.9854255566	1.20140771056	0.165211675517	13.1975390344	0.508802860196	1.84294703654	0.0353785509807	4.69224202655	6.69782285726	0.245611242499
TCGA-LL-A8F5	596	Alive	T2	N0	MX	II	60~70	FEMALE	1+	26.7087776551	9.70226248656	226.536855239	0.109095861671	1.72876698161	1.98978590212	0.0801601431099	10.6916364814	0.500810316189	6.1595163027	80.7744538488	0.125477951288	0.415520017089	0.205685426034	9.03537770778	64.4833670021	0.0131374892485	4158.21980289	0.208785514556	0.315487420382	0.170533740747	45.0070347728	14.126785631	2.12377630288	3.30276828778	3.09607555434	2.62456703377	0.840028716198	0.0501911805154	174.589547921	146.955734306	49.3986881915	1.3452931617	37.9446768008	0.0671249830601	1.0151926985	0.11735168078	3.60199137871	13.2478631671	0.184058674942
TCGA-AN-A0AT	10	Alive	T2	N0	M0	II	60~70	FEMALE	NA	34.7283113018	1.30615586778	25.0204602793	0.0527230262477	1.59480613777	4.71008129312	0.215344321684	11.0651825726	0.684750484319	14.3198819546	6.6480782679	0.599266268927	0.60636559058	0.678580922168	2.06631619267	61.99885195	0	128.043226127	0.277427934197	0.188340827377	0.0509029263182	122.361747056	16.6414261271	0.464463454327	0.690594948743	3.13147339617	1.67353911671	1.06389468433	0.0599266268927	110.110088806	69.4807008648	3.81637992317	0.278308218983	18.2071826437	0.12021754939	14.578463954	0.030649951981	2.19462509604	10.8947368608	0.141274307611
TCGA-A2-A3KC	1102	Alive	T2	N1	M0	II	50~60	FEMALE	2+	4.9762958153	3.36487231348	9.84532002501	0.424944816585	1.53695118535	3.60500276512	0.180316193905	4.65942092266	0.436082909327	1.31079576621	20.5571072815	0.10263865996	1.44767001923	0.0974061008252	3.09179224927	32.759076734	0.311640523758	133.176105076	0.413183992521	0	0.0348733670908	47.5777900765	17.5357233777	15.2650880132	0.315415673198	3.5163677581	1.29822104133	0.160543940215	0.903220207652	115.194660257	34.6739569649	1.90151622664	0.0653717882498	41.9121881164	0.164721010514	13.2785204856	0.761932689284	4.65955690508	13.8450202212	1.3573993331
TCGA-BH-A2L8	612	Alive	T2	N0	M0	II	40~50	FEMALE	NA	23.8616250322	4.07460010603	15.4304192434	0.122618735492	1.78753844545	3.34013649382	0.520306233244	8.01881407087	1.19477471325	10.0468119703	31.8493705375	1.38210822426	3.55977142638	0.22144703201	5.23758264984	47.9244474074	0.0206723079349	109.778881812	0.370922609743	0.595716850946	0.201255692887	262.182393162	15.6184157915	8.41663348183	0.306677160408	4.1053966388	0.565192690239	0.0277951783458	0.434376870481	132.886539207	21.9520660049	0.914477622065	0.0419181539668	40.9998470513	1.21467088402	10.1402835054	0.86557994782	9.43051556316	12.8908535312	0.618321884691
TCGA-BH-A0B3	1203	Alive	T2	N1	M0	II	50~60	FEMALE	1+	76.5101724647	3.52177020556	178.621471012	0.0938791587447	2.7918774597	4.51603415541	0.18894356687	5.57093281473	0.774272400154	43.8307658937	170.379888248	0.295761094731	0.556209482681	0.808027043121	4.21269969546	52.993233945	0.0309660634579	918.605792511	0.137582877858	0.0495751930216	0.971405809206	99.2585858692	29.5849527036	2.22622236694	2.37102840035	1.00248863089	1.88883773094	0.317665429866	0.0788696252616	294.334000946	31.4419848358	15.0682494579	0.429073594608	22.8523463447	0.158218701133	1.65048804956	0.0979649280898	6.19803478423	7.19876012649	0.23643149999
TCGA-E9-A22H	1232	Alive	T2	N1	M0	II	40~50	FEMALE	NA	5.43245701406	3.74567038877	1.78842422538	0.265129368816	1.00863141109	3.07309466154	1.51188385514	5.40569637699	0.663169158629	0.305573164133	5.80186755093	0.243621993202	0.828096499342	0.102089216199	0.612535297193	48.1873049453	0.0218632467767	12.1976725848	9.32906762484	0.070004033965	0	16.4870611739	20.760080749	1.79342636407	0.062776439644	1.41812893407	0.364212681439	0.0130650969895	0.501165243158	272.826688551	23.3092290945	1.61193499261	0.059110764506	16.6043596498	0.186180941396	35.6956316058	0.109853557119	2.53133859836	7.74509417564	0.495927506128
TCGA-A8-A09T	579	Alive	T1	N0	MX	X	60~70	FEMALE	NA	11.2657069712	6.35884313068	0	0.140954758791	2.19645491011	4.02775795111	0.579986622743	4.53141472773	0.0584441530965	0.54349086587	1.22493767555	0	0.0835120110971	0.254561530558	0.268871202394	80.9451520386	0	7.00362093064	0.499484514882	0	0	36.5497607298	10.4990722655	1.24565622519	0.16679156009	1.96051752703	0.398891624228	0	0	141.480606476	28.8205181474	0	0.144559391947	22.1606349281	0	21.3823162452	5.28021863145	2.62934871632	8.87046423693	0.295939727996
TCGA-E2-A570	931	Alive	T1	N1	M0	I	40~50	FEMALE	2+	12.0656083033	3.01514973052	3.0804475287	0.14620613856	0.329751856711	2.33907859248	0.919102674624	8.02801573953	0.0841965773954	0.939565071833	1.13724187996	0	0.368951162354	0.293383799391	1.29483811462	89.5262207446	0.0136938395359	13.1539110057	0.259748623854	0	0.0444388885326	3.86265640642	14.8168983292	2.37809935939	0.253391908726	10.615878995	0.424897495984	0.0327328037823	0.156950074499	121.07415008	28.5424419599	0	0.138838023281	33.3181977785	0.0699676117322	14.068229048	2.35468549719	1.69445997759	11.055946682	0.539016263263
TCGA-A7-A2KD	679	Alive	T2	N2	MX	III	50~60	FEMALE	3+	10.2026013799	3.70631527882	14.9482538702	0.205131409679	0.68059450596	4.62805998247	0.551512767929	41.8093000435	0.454264372986	5.09318751572	4.52415306725	0.337815194684	1.50077310183	0.0841962053853	1.1370224245	39.8351194311	0.0314392090763	100.922736257	1.34984133906	0.188747537347	0.204051391727	52.8418204756	15.7407985203	2.67643199233	0.14543841367	1.37896316372	0.734629003443	0.0187875259357	0.0900840519157	76.9306472033	24.1413167315	3.1292354876	0.127501352128	20.9725516696	0.803181009988	30.5734962783	1.98338494907	3.55126704355	8.14041682186	0.221982485384
TCGA-AN-A04A	90	Alive	T2	N2	M0	III	0~40	FEMALE	0	8.52804938666	4.06392539838	5.21221499831	0.0634088230457	0.679476274588	2.93018361248	0.0257475314516	3.47248316227	0.0934030786164	0.643396364165	11.2141684515	0.0806073285787	0.543748390691	0.125178439675	0.518367128398	45.632592964	0.0337582149431	31.0453368354	0.121144530417	0.0405339709424	0.0547756364087	18.5780700153	13.6126200591	3.57964846933	0.546581635122	0.65807896498	0.482948817871	0.0630416362862	0.161214657157	151.819796967	7.75994309485	0.373339206049	0.222472337501	14.1426939114	0.172484982734	83.7571543696	0.494727144515	1.42778869851	4.38195386447	0.298414536704
TCGA-BH-A1EN	2127	Dead	T2	NX	M0	II	70~100	FEMALE	NA	2.16406991177	0.56794974629	0	0.100017287844	0.674683250932	2.17438630618	0.0257213242968	1.26796055611	0.114043121114	0	0.0241438665886	0.0805252823155	0.079010172474	0.159787422948	0.361124919922	32.2431006058	0.0337238541047	2.27004605385	0.14263215605	0.0404927133929	0	23.9742572945	15.1070449064	2.15909731017	0.0484160361312	4.85426212118	1.79474096202	0.00503819754267	0.322101129262	203.297774161	663.108946286	0	0.0769312709214	25.4547113367	0	3.70965890111	0.0894309345941	1.87869369712	4.79599212813	0.403105792144
TCGA-E9-A22A	1189	Alive	T2	N0	M0	II	70~100	FEMALE	NA	32.6557784451	7.85285337582	21.7161729878	0.100914760189	2.15015048883	2.46434093772	0.129760630842	5.20183733508	0.244080347797	0.702551321786	8.72918406174	0.643212142181	0.589589505131	0.0584134865964	1.43798277293	39.4799962562	0.00708884667797	39.4632412045	0.203511945983	0.306420461117	0.0230045391229	101.268719855	12.9512757295	6.85310751199	0.147003763953	2.10245004729	0.389429135848	0.00635425769588	0.18957831559	173.871930991	3.69886742307	0.313588191202	0.107807761752	21.0142413046	0.869277903879	4.7818891266	2.4378852141	3.70702619551	5.50337321114	0.606931503808
TCGA-BH-A1EO	2798	Dead	T1	N1	M0	II	60~70	FEMALE	NA	9.97375910532	3.47325970123	0.645177925382	0.162182340876	1.42732662954	5.30567539555	0.0481248869931	3.84055120275	0.232773776736	0	1.12933614707	0.150663708711	1.6815539782	0.116985938529	0.62467491535	22.8021312128	0.0630977102515	3.78811610474	0.274953227487	0.0757623220949	0	100.520366637	12.1699169043	1.62850218642	0.468032564849	0.164734806791	1.34600055556	0.0612724076665	0.120530966969	93.7907171132	0.355930372258	0	0.143939272979	20.1179556945	0.402991074973	7.81037810833	1.16247734334	4.58010311565	7.05496774623	0.806835153941
TCGA-GM-A3XN	2019	Alive	T1	N2	M0	III	40~50	FEMALE	1+	19.1262450971	4.08052681847	14.6968175712	0.273689206506	1.04698600177	3.11803603368	0.188012910762	9.57231119841	0.373084648309	2.81891466203	41.2425574387	0.271665508295	1.4327279211	0.312504114117	3.04961947516	50.9085661513	0.369762452694	269.216206569	2.3184774578	0.318754196399	0.153838897876	42.8800288013	14.4747843462	6.30148441108	0.922566235545	0.514864926882	0.780066438725	0.0849860104157	0.217332406636	82.2483557949	26.741123859	1.67765366526	0.134576560603	38.0511389734	0.339100208935	15.6958539821	0.905130647363	3.52927294425	15.7259286471	0.923497407215
TCGA-BH-A18S	2009	Dead	T1	N0	M0	I	70~100	FEMALE	NA	2.21191766612	3.27098792193	17.3895586604	0.15004531752	1.07912783418	2.50923146737	0.771739437115	4.05836617592	0.179461663602	0.111258092583	2.8697764562	0.139388689855	0.398900966089	0.00801712725962	0.58185842842	32.5184534448	0.00972929185582	19.3639652954	0.678338452854	0	0	39.1906631122	20.2276600113	0.774728155753	0.142783682301	3.2750521024	0.828943909407	0.00290702801451	0.297362538357	247.518896182	5.15894068223	0	0.0591855474414	26.4861447117	0.0497110626433	19.5535294718	10.6298959867	2.56014250151	6.09235385134	0.322382061362
TCGA-E2-A10E	865	Alive	T1	N1	M0	II	60~70	FEMALE	2+	6.34767775981	6.55747976758	1.54206677273	0.19069887467	0.661145957113	3.21140382781	0.280875750547	2.47313532234	0.312684266415	0.100267274734	17.3004606249	0.376856830888	1.41743688867	0.144502837116	0.63067151699	13.1381302975	0.0263045021758	7.17822535025	0.728199109639	0.126336766164	0	34.2746967464	14.7701012793	2.73313649883	0.304912230605	0.427314250159	1.30567424698	0.0209588188921	0.46897738955	198.959549224	46.2210266143	3.10300829176	0.088898005946	25.0705669927	0.492802988584	20.9965863455	79.0321577995	2.65388243523	7.68410317753	0.349031988367
TCGA-E2-A1L6	1648	Alive	T1	N1	M0	II	40~50	FEMALE	1+	4.39516411516	2.82447748084	0.773225866349	0.583823596637	1.02478759838	4.91678387944	1.86761010394	9.72771393776	0.132843904721	1.33830443923	2.99053430714	0.0859837205275	2.37279117274	0.222546100189	2.01532612652	29.0540689951	0.144039355744	30.8886279838	18.4375948696	0.0864750560733	0	20.657930062	12.7116031685	3.54463333869	0.577293622581	0.350985938919	0.941027068322	0.0511072807401	0.103180464633	171.953813446	58.2219431641	1.19472116943	0.0456367153584	23.0605330158	0.183989481007	27.8331384677	55.2904736221	2.36195231807	8.97978278647	0.536536596089
TCGA-B6-A0IO	5042	Alive	T2	N0	M0	II	60~70	FEMALE	NA	10.9731016806	2.11806754226	1.10113784493	0.185448989842	1.04353705036	1.735575912	0.211963072076	6.56016584073	0.30970719904	0.728292618963	0.920206803749	0.0829486169842	0.65110329039	0.0787198639614	0.428142476895	56.0943814812	0.0347387426275	9.38504352164	0.151376799034	0.125133913622	0.112733255515	53.3143301291	15.1538390137	1.10161133987	0.091433966112	0.571381817221	0.267262840955	0.0103796349728	1.32717787175	270.218422906	48.7448382761	0	0.0792464471067	24.3490864752	0.133121184704	43.3397405473	3.90307540828	1.42466909904	10.9713109463	0.222103453864
TCGA-BH-A0E1	477	Alive	T2	N1	M0	II	50~60	FEMALE	2+	2.88046752391	2.7121274375	0.950284803559	0.0962515844315	0.357920900545	3.75050787887	1.01261875619	2.66230074608	0.122447608192	1.89779909749	3.45354173073	0	0.648028960118	0.44672702285	0.965687771529	31.4010088563	0.0774473635263	24.4356011067	0.23822327189	0	0	13.8750200683	13.5087806682	1.57163605336	2.71087400405	0.227232851143	1.79245035872	0.0297522005685	0.0845383234335	401.559428903	59.8207928269	0	0.0448695564665	47.2782548997	0	28.549534893	36.362990439	0.829374144375	6.85942433576	0.58804405955
TCGA-EW-A2FS	1604	Alive	T2	N1	MX	II	40~50	FEMALE	1+	35.8726434575	3.23566564642	30.3436290119	0.217736818316	2.02306753237	1.85260062705	0.486273348042	4.73122784661	0.475159699002	10.0524559654	322.779868995	0.276794023524	6.30305963161	0.183082060004	4.02841763467	58.4030665036	0.173881314004	871.400308724	0.470468239638	0.0927919012194	0	22.7192869255	10.4307125753	3.07300006121	1.24200964766	1.04916914611	0.563848208295	0.0577269204173	0.258341088622	164.871402648	34.9020544561	17.5205760855	0.186087497922	62.1798018637	0.394859154125	30.2004702118	0.420660727879	3.55621985507	10.2207408987	0.977451400264
TCGA-LD-A9QF	323	Alive	T1	N0	M0	I	70~100	FEMALE	3+	26.6699294981	1.09773679751	28.8943206989	0.192491422298	5.36151697928	2.76521105635	0.152316261564	8.3869591479	0.798128296696	24.7401673829	27.5941536687	1.49016797091	5.02972708744	1.38848592113	8.60445912067	37.4429611498	0.574153474956	416.270617033	0.275147086401	1.13899924451	1.01262379491	484.77644328	9.51786311815	4.75968375959	0.792433372758	4.13200835452	1.43961566553	0.537032592319	0.238426875346	121.084413852	254.243058138	8.83434317072	0.227785386338	37.8754204108	1.53057009341	2.91061165646	0.160271004882	14.0090718255	12.6174390033	0.730010795477
TCGA-BH-A0HF	727	Alive	T1	N0	M0	I	70~100	FEMALE	0	7.13812378996	6.2424259177	5.5684096496	0.226682649629	1.35367114535	2.60728668407	0.528304793625	6.10671827283	0.558063000728	1.45673158514	13.6801241279	0	3.81925709343	0.236183319503	2.03651338235	37.7279960229	0.143311710823	124.625042486	0.367348255403	0	8.06123762319	114.455855873	8.47737429771	2.72867350918	1.4669005752	0.324269084346	1.05093447713	0.0499570121238	0	214.212143392	75.9571103452	3.69813355538	0.108974812678	32.9541667339	0.366120039351	15.5340928488	0.513390842294	4.2462860856	5.69099627091	1.05437308065
TCGA-B6-A0WW	558	Dead	T2	N1	MX	X	50~60	FEMALE	NA	10.4543927673	9.0807320138	6.44581054885	0.0555327767263	0.383334992849	1.94236845423	0.190417288859	1.14235908802	0.268631851913	0	1.07243536111	0	0.0548361983423	0.0257156681769	0.58008613022	42.5109905653	0	13.8530638438	0.407968605843	0	0.202548120003	25.5905885663	21.2302340138	2.09789902346	0.0896070730171	0.999444316304	0.392884207958	0	0	200.931556706	4.04892332503	0	0.0632810169853	29.2345181271	0.239179162982	7.97442698841	0.29618710474	1.1576763386	7.10645447019	0.37476359391
TCGA-BH-A5J0	715	Alive	T1	N0	M0	I	60~70	FEMALE	NA	31.4002994538	6.13256007183	2.21758928102	0.0333516524817	4.29052666682	1.28607928206	0.238930823321	5.10110420209	0.355592955669	0.0918547941042	7.97047677188	0.287698609375	4.57302452989	0.0992842259803	4.27475872206	79.8454349208	0.216877857109	53.3091823237	0.0802994105824	0.405079642	0.0391003515444	81.2914927822	10.2078222214	1.97188257055	0.449746803131	2.07195426742	0.395304287903	0.057601086669	0.1380953325	178.335357014	16.7876965728	0	0.342045536067	60.9997716349	0.738747067476	12.5251141064	0.215253213949	5.56458671317	12.9932898604	0.206317849146
TCGA-A2-A04N	4354	Alive	T1	N0	M0	I	60~70	FEMALE	NA	5.66121948015	7.93874657321	7.59237570045	0.274215825942	0.890068622586	3.53825236524	0.683499120415	4.33509113838	0.104952245891	1.01665051114	9.56261124394	0.0509480540244	0.537386582379	0.114283478047	2.00029898262	80.2031944067	0.0213369601625	60.5942189197	0.508641505503	0.204956743047	0.103863214382	24.1149501243	11.3968724849	5.07574081284	0.493526034808	1.48178759404	0.561658069209	0.00956294792922	0.0407584432195	142.408078041	4.00198674028	2.35969934429	0.075715322748	29.3136520796	0.109019544174	19.1311545713	1.25077388027	2.32524802216	9.24885081248	0.604987078877
TCGA-A2-A0YC	990	Alive	T2	N1	M0	II	50~60	FEMALE	NA	6.35082761767	6.78015071434	10.9628695453	0.446798976157	0.696099447229	2.91061483314	0.402578976013	4.76012772307	0.294111624804	4.55839672457	6.42411800395	0.590787506525	1.28493881094	0.0271839480127	0.499897120906	35.749775084	0	28.237767296	0.443946451991	0.0792217913512	0.0267641186997	46.8021594738	13.7347129808	3.50472980781	0.226283537642	0.19235359362	0.541170115668	0.0689987162497	0.220560669103	113.918693837	7.97867118432	0	0.0585323850454	30.3488943683	0.126417752156	34.7493319011	0.253241362257	3.25211018864	9.9664709679	0.289784697825
TCGA-A2-A0EQ	2426	Alive	T2	N0	M0	II	60~70	FEMALE	3+	44.3457703613	1.72529184671	374.547428663	0.187380748149	0.857742053691	3.46416316891	0.0672397383514	8.56807246613	1.9107251325	3.10842754143	72.4887334968	2.84183405527	4.10509145452	0.254258500805	14.784014202	36.927134653	0.0330598713548	892.305821036	0.084741756248	3.38734590461	0.0715233510263	385.150974694	9.51574553714	4.41396630891	0.267197882255	46.5549624159	1.27523554001	0.0164633379984	0.757822414738	108.381712299	5.06627736624	24.8618932554	0.256975031402	59.9550788764	2.70266960474	0.826878554537	0.0615229090529	10.9229198997	11.2027976175	0.691086454857
TCGA-BH-A1ET	2520	Dead	T1	N0	M0	I	50~60	FEMALE	NA	2.84223590659	6.66702684869	4.84319470784	0.279962127574	1.03628680062	4.55729471413	0.936604905185	6.8803077129	0.11556722663	0.859757272398	16.5426380121	0.239364240611	1.16696322461	0.356230311027	0.668378610321	61.4316854356	0.0563880067114	53.891149029	11.7814801832	0.0300915045339	0.0813283906323	20.5028227321	10.9143179358	4.07392125772	1.09937647045	1.20609043333	0.708296515299	0.108577593679	1.02926623463	223.408130006	20.074466783	0.554317188783	0.044465733479	21.225579582	0.320122388659	19.7425797068	0.846479719038	3.52890444893	7.68948345964	1.23168560693
TCGA-V7-A7HQ	2033	Alive	T1	N2	M0	III	70~100	FEMALE	NA	5.26459295516	1.0913808059	2.54317557844	0.0114363806354	0.756218465301	0.597894777619	1.49995085186	3.48781616887	0.0533460725101	2.7560121361	3.18861683495	0	0.813090799959	0.0357470985889	2.17369857189	237.096619271	0.173525475601	139.902692425	0.333595979512	0	0.0469266931283	4.7403408741	7.57142841492	0.833219684319	0.115335106474	5.2955155201	0.22801992231	0.0345652712982	0.055245516001	126.516401115	43.6810351683	1.91905476635	0.175932644442	71.8056672244	0	4.27176372744	0.145315339332	1.58514470774	7.06307355907	0.0707470028959
TCGA-AC-A2FF	2759	Alive	T2	N1	MX	II	40~50	FEMALE	NA	7.5291330676	1.06883379845	278.946767271	0.625749262736	2.40936109645	5.22868553234	0.386749071807	7.31350067861	1.15034508118	2.23279622862	118.523107369	0.87677772529	7.05635135753	0.100858091275	3.9284780717	26.7320845266	0.419649201057	349.12056363	0.174797842153	0.377909093023	0.113486214121	79.1143021902	10.8338249112	20.1398589486	0.923235874965	4.63201891013	2.23910129083	0.305632131755	0.133604224806	103.11095112	39.7001815657	15.8567119441	0.0975036863784	37.1444077386	0.670051583374	16.3391963698	3.23117225187	8.71059554245	8.46245569789	1.83535688634
TCGA-D8-A27K	1461	Alive	T2	N1	M0	II	40~50	FEMALE	1+	11.5104726224	1.87056075642	17.4240286573	0.594785437627	1.10438610078	6.46263209946	0.099756683317	12.7248228049	0.160836671566	1.35322671545	40.4251759645	0.312306434703	2.23256351051	0.408010423376	2.45383627266	41.059304584	0.0373695470435	74.3756711977	0.335260338564	0.314091042901	0.181906009402	40.5433846193	18.318992981	5.11397937025	0.330841770374	1.78867336504	2.11944330333	0.100491268614	0.285537311728	102.049957712	7.90497591193	7.43899838449	0.161023755408	16.540020771	0.143202603146	25.9463986472	14.5362294348	5.3459753713	10.427191938	0.833116207192
TCGA-D8-A3Z6	563	Alive	T3	N3	M0	III	50~60	FEMALE	NA	5.84478043763	13.3895070384	1.98412148782	0.162318608227	0.757900707676	3.36076260472	0.0569226533222	9.97476293912	0.137663710229	0.320044714087	10.1252987825	0	0.262280546179	0.107622879345	1.13846674977	59.0233157607	0.037316337871	64.0525852784	2.4534809326	0	0.0605489999624	30.7954135999	17.8637500562	7.60405214167	0.15179194164	1.26003108391	0.645367418012	0.0445991922937	0.0356413431597	150.29752667	102.144740645	1.65075694634	0.208086973333	35.3629085115	0.142998702039	18.8560091979	0.21874859568	1.85609316088	12.8273051951	0.495838556247
TCGA-D8-A27F	488	Alive	T2	N0	M0	II	40~50	FEMALE	1+	8.91161561982	4.52651952635	7.45947604909	0.139392663105	0.835045826327	11.0210726224	0.0584469157715	7.64551958641	0.150773375111	3.65127557711	11.148047223	0	0.386002167352	0.0189436768177	3.78399944433	30.0039016471	0.0229893519977	44.2494767848	0.180713086568	0	0.348154060433	79.977540241	24.6691169286	2.69224775226	39.3565402163	0.490833059315	7.8143849151	0.973111020319	0	93.2191529109	203.945844677	0.677984222949	0.839097482202	7.33142536798	0.0391541040609	15.2961250638	0.329422423837	3.564697744	12.4290434139	0.298226953473
TCGA-LD-A74U	402	Alive	T3	N3	M0	III	70~100	FEMALE	NA	7.48582473575	0.451582707073	7.28888127607	0.629836243293	1.77723829233	3.29719760293	0.118932120186	9.50704386291	0.246539610828	1.27369481482	5.00776876172	0.265956161618	2.0745692618	0.146849519827	2.8535050325	43.8292641472	0.534633587947	28.2876039328	5.55589640314	0.0534951822226	0.0722907867872	47.2222352596	10.9806435421	10.9995568683	0.309153216678	7.90574379646	0.971646361422	0.17638386602	0.0425529858588	125.530103954	56.7354105417	0.985437567258	0.406537572982	46.5547816342	0.113819536644	16.4544511934	0.34822503207	7.28573663807	15.9312649198	0.733179108117
TCGA-A2-A0T5	531	Alive	T2	N0	M0	II	0~40	FEMALE	1+	34.0480502099	3.90512171218	0.605833833057	0.109337971471	0.348282132649	3.86147335523	0.120507056448	36.1811655633	0.0971461420674	0.941034411892	3.64800726801	0.0471586563232	2.04750726381	0.0895089790605	1.11729739597	72.9446094249	0.0296249500757	27.3071076614	0.177186534279	0.0474281343593	0.160230183646	19.8275950586	20.8176340789	3.20458841654	0.403260660334	2.71565109761	1.04981255114	0.0944178998977	0.226361550351	156.441813043	11.6978787765	0	0.11013167508	15.3189577992	0.201821848338	17.162637013	7.35443239202	1.59204397254	9.22023099231	0.371130327736
TCGA-EW-A1PD	424	Alive	T1	N1	M0	II	60~70	MALE	2+	4.49040635162	5.61657196164	0.78610159964	0.3572129993	0.504897667556	4.9667873747	0.175909849792	1.76160272885	0.0827218106132	0.146525060069	0.330243022949	0.0458931473654	0.585385483885	0.0316752703384	1.27371135149	33.8923075484	0.211419710409	4.86030284479	0.201991431161	0.0461553939217	0.0311860769741	29.6621668477	12.6330874374	5.28737998687	0.435362132835	0.200717182099	1.06074655219	0.0660417563224	0.624146804169	86.5440850298	12.3326283256	0.850230940663	0.214352553195	25.3251870267	0.0491014828955	33.614615671	13.2303953815	1.68994436358	18.6945359731	0.835608633177
TCGA-AO-A0J4	1587	Alive	T1	N0	M0	I	40~50	FEMALE	NA	30.1262038449	2.33161492759	79.9872764175	0.124079994305	1.10667469381	5.87682510442	0.176889626537	11.2304643297	0.905920899865	7.41039415854	13.810720963	0.651511926618	2.74879011046	0.0955550825706	9.30008217096	30.0757350599	0.0545704219321	282.321834868	0.192334109474	1.17942273344	0.0885452502585	139.308909835	23.5172280753	1.5121404164	1.59300786734	1.2157598412	4.36319296767	1.47765591604	0.182423339453	194.745765594	302.864720099	7.54382230821	0.650097304823	19.0615559394	0.766764188409	33.9796674703	0.201836707124	5.4058376279	8.3345815118	0.329177715325
TCGA-AN-A0AK	224	Alive	T2	N0	M0	II	70~100	FEMALE	2+	5.78785892678	1.96234054628	1.18380222639	0.0895724675606	0.554026859657	2.83591328248	0	1.29980879749	0.294020914915	0.143904973394	8.7931577269	0.480773433839	0.0589659403175	0.134805100076	0.986510103665	53.1636238522	0	55.8155062713	0.0838677658297	0	0	85.4915462771	26.3400250274	1.33943638887	0.0240888568103	32.4034723472	0.201634610576	0.0225602891101	0.62500546399	497.309318604	6.31781465407	0	0.242416520319	27.5666477502	0.128595933671	29.9717340322	0.0983581651427	2.03205338346	6.05293256316	0.0811571506255
TCGA-A7-A3RF	408	Alive	T2	N0	M0	II	70~100	FEMALE	NA	4.10016906493	8.73020884586	0.21413539909	0.10696695365	0.34808234313	3.11660859176	0.399317826796	1.70849251147	0.0643816013357	0.199568365138	4.22306379483	0	0.0204435886239	0.0790936388304	0.733413741882	32.1747052675	0.0436296098681	20.7959307763	0.299717723124	0	0	4.24082775918	8.3571812929	1.30237241477	0.0946519917404	0.950749642614	0.861077333687	0.00260722979695	0	197.354027043	0.49222398784	0.38600723257	0.0530818148528	19.1253494828	0	20.7933572538	61.6983396941	1.19846167351	7.99142686415	0.283313682537
TCGA-BH-A0GZ	328	Alive	T1	N1	M0	II	60~70	FEMALE	2+	7.43639071414	6.75868447159	2.36297805426	0.0606118692068	0.562109090031	2.13673095517	0.629494412951	2.40223131728	0.144989621292	1.61796581474	9.15032710988	0.0563070489506	0.566288035161	0.106872987028	0.695608620113	47.8320760642	0.0235812983113	104.462982244	0.374762133668	0.0566288035161	0.918304921882	11.685308662	9.20944481354	4.14707245935	0.413780401474	0.529465827035	0.436314671164	0.0105688310864	0.135136917482	240.182923045	32.590066453	1.04316217003	0.0956336850693	60.3816661119	0	11.3207303853	0.796489481536	1.04427734034	8.74096894077	0.50081168343
TCGA-A8-A0AB	518	Alive	T2	N0	M0	II	50~60	FEMALE	2+	2.77824017404	2.96736588686	1.17924516185	0.336038661432	0.276829707896	5.84714179667	0.196756756755	5.04666975108	0.0373210458184	0.260295253234	5.64933820477	0	0.213315134357	0.0312609495305	0.263674085848	56.0048943813	0	22.3065144286	0.501776851385	0	0	10.7516400433	27.7437540778	1.09601588537	0.0629372086961	1.61642867135	0.982226176095	0.0113352892005	0.260886833355	91.7058239184	4.79362533472	0.33564387917	0.169239012657	19.3532920274	0.0387673781412	25.0802925633	0.228741693808	0.732388476722	9.90716861596	0.253098308145
TCGA-OK-A5Q2	64	Alive	T2	N1	MX	II	50~60	FEMALE	NA	16.8137686577	1.96958929334	6.2445896742	0.333890107845	2.00876492269	3.10856679137	0.105862331137	17.0868068896	0.583159210614	0.396803703787	25.239960293	0.718079429865	9.98590394068	0.257338872603	14.3301460661	59.2404417611	0.451095703711	95.9543501886	1.86784543091	0.611077703833	0.22521291296	52.0143521715	18.623079188	6.63231746461	0.339493470616	18.6461585545	0.920762297449	0.0691197351069	0.220947516882	117.270187436	67.007895254	4.09334347065	0.211086168118	42.2647767687	1.35926375127	6.31848728416	0.619915185193	6.13470161106	16.9257607026	0.411554575697
TCGA-A2-A0YJ	566	Alive	T3	N2	M0	III	0~40	FEMALE	0	2.92941686932	3.91971933483	18.7895845345	0.179420830391	0.940843658468	7.31783467065	0.0173030387929	1.83469459611	0.334770131671	0.605331706342	0.487255930574	0	0.345481998254	0.196287707718	0.311687623794	38.1289231218	0	49.4858669935	0.157009642038	0	0.110432135616	26.9696894165	21.8944405827	0.753458579496	0.383602688836	1.47678874144	2.9974428854	4.18911920631	0.0433362471586	155.138450005	264.007907858	0	0.230011444509	4.53280737114	0	6.57899986103	0.050662102291	0.730918621899	6.3484754807	0.105947062772
TCGA-B6-A0WZ	6292	Alive	T2	N1	M0	II	50~60	FEMALE	NA	2.56071698672	3.58831638551	0.0841832840096	0.130225658821	0.413029185726	2.78243192404	0.816318124253	7.9022439436	0.0632760236429	0	0.206299240286	0	0.0843886090925	0.152644101741	0.399223035322	82.1386062909	0.0308738813753	1.98459358829	0.390416346427	0	0.0667940728339	2.76559268234	8.52161370722	0.543574330408	0.0426827943123	0.888448309436	0.311469871974	0.00614989863632	0.0786348402908	167.606823808	287.157020972	0	0.156510840145	17.4323246473	0	21.1043361432	0.344729289883	0.689555975794	12.2985215296	0.244882145845
TCGA-BH-A204	2534	Dead	T2	N1	M0	II	70~100	FEMALE	NA	1.79675707372	3.76876614468	0	0.316157111826	1.14306939532	5.31807473321	1.19165664748	0.69966327744	0.037525307057	0.0930559541895	0	0.0291460765608	0.0285976834826	0.0201165077439	0.128242736867	23.5096048712	0.0122063283158	0.421924155928	0.456808529006	0	0.0396116561753	26.2883070585	15.8999546812	1.62402132858	0.194712828799	0.0956044424773	0.603038696095	0.0437657402747	0.0233168612486	109.061978846	2.04844103184	0	0.111380905361	14.3036902582	0	40.903253031	0.0272585026885	0.949481961413	3.45212103731	1.22559271217
TCGA-AQ-A04H	754	Alive	T2	N2	MX	III	60~70	FEMALE	2+	7.14080069092	3.5392834214	1.14136278816	0.625319673871	0.419605203872	3.90560291187	0.0902959011588	1.15180186835	0.145583150076	0.515742575067	1.23504751446	0.0807679245754	0.574549807712	0.055745704805	0.751762990279	50.6057428461	0.0676509445581	17.0766469102	1.79477708334	0	0.109769534558	45.4256389946	9.45245655335	2.25358082529	0.261694820336	3.3823178255	0.412937394244	0.0227402048574	0.161535849151	81.3985239564	7.32223573936	0	0.0857367595011	52.1733308824	0.0864143144394	89.8272768616	0.113305783264	2.07973705358	10.0028683627	0.532198543095
TCGA-A2-A0T0	533	Alive	T2	N1	M0	II	50~60	FEMALE	0	23.8981046259	12.1139036579	3.01598375387	0.0526978481111	5.22958468736	3.77890868022	0	2.24875701857	0.338677157861	0.101595715338	3.28204352633	0.169711024485	0.0312220978844	1.22990577745	1.08419235258	47.8244922108	0	44.415799551	0.195848281992	0.170680801768	0.0288312165149	28.0742826718	21.3432093431	0.565245573577	0.351468342984	3.37721072871	0.985168709804	0.0530912554379	0.0678844097941	108.825113089	1974.54562688	0	1.09892494504	9.974274388	0.272362981545	3.76984856226	0.0545600370979	1.7926958066	7.25670609466	0.325996041212
TCGA-D8-A27L	499	Alive	T1	N2	M0	III	40~50	FEMALE	1+	17.1477442002	3.5290755901	21.0824315539	0.46133473064	1.37990080351	6.45421344035	0.360575259115	11.402796935	0.459455431997	17.2358191631	65.3558459684	0.218486401509	4.71626116596	0.175931533765	2.46497478626	49.6211866556	0.106752031196	230.388708335	0.750543100519	0.402847307926	0.0494898412686	64.0312135181	12.0992692454	8.00926108842	0.78089503003	2.60126558517	1.25376386057	0.15036959592	0.145657601006	98.1232048077	41.6580738878	7.75818380097	0.100501987667	25.0091273642	0.350640790264	25.2087601326	1.45589875785	5.2598677006	11.1638282258	0.435797367953
TCGA-D8-A1JM	590	Alive	T2	N1	M0	II	50~60	FEMALE	1+	5.07473133227	15.3852416014	1.20760245488	0.0725773014045	0.438663633081	1.60759541426	0.0608628794032	50.2284453341	0.264947200258	16.9730423361	4.36474977259	0.41919308189	0.00934785966583	1.64389443878	0.303108843828	65.5253677675	0	26.2186218491	0.171819305294	0.0383262246299	0.207168781783	17.6726480238	27.2719275716	0.153268406042	0.496444264754	5.30011447667	4.00933654054	0.0143059139216	0	524.6778799	338.325390978	1.41201880215	0.898054177848	2.13122464063	0.122317738181	9.515735711	0.00445505766206	1.27012686999	7.51415822915	0.246668981115
TCGA-BH-A0BA	1132	Alive	T3	N3	M0	III	50~60	FEMALE	1+	6.80442819296	6.43041635896	49.8475091607	0.262877093283	1.03691646745	4.6213031986	0.144865248062	7.91680048942	0.337371298664	74.9739889822	70.7402535254	0.655094552945	2.45982649395	0.64343525321	2.63510814847	72.8851763306	0.200488370938	431.39296099	2.12595678974	0.101359684675	0.102729410144	34.7016142674	18.0379594683	7.92528503304	1.04697301926	18.9060265022	1.24523888277	0.126114076205	0.120940532851	125.59636305	84.6421393674	7.00182032298	0.139079181325	18.9833840302	0.539147258912	13.4823611958	1.28424841261	4.00106055231	12.4215373207	1.07943572118
TCGA-A2-A0T6	575	Alive	T3	N0	M0	II	50~60	FEMALE	1+	13.1436573424	3.1363968133	11.3336427331	0.293094055016	1.99746493926	5.85355529093	0.115631552661	3.81924191069	0.393577737075	4.75158571752	10.0098008667	0.402228443916	4.46952883297	0.437245979034	3.16522844712	22.061067894	0.033690520466	83.2038266844	0.185670317997	0.0809053784334	0.163997388716	57.8377139872	13.0418024747	3.04671051373	2.56888779881	3.29259256505	1.38703240695	0.0150996529248	0.225247928593	96.5545585013	0.902719407017	2.23554335145	0.111013109732	27.1734856884	0.516417309149	8.93483688284	4.59878961105	5.90079201364	11.5600442904	0.749222977952
TCGA-PL-A8LY	8	Alive	T3	N0	M0	II	0~40	FEMALE	NA	6.26775482624	0.35898760434	1.2389186755	0.257532460034	0.600483857819	2.85797952829	0.207929227798	21.4628857588	0.595986043166	3.29071970645	4.12040712818	0.289315667972	0.869358299856	0.823698725284	5.58156688672	41.8493949686	0.499805294343	52.5176822051	0.341637775659	0.07274222509	0	7.2309235655	11.3557774231	0.666645004991	0.328575622916	2.28816400728	1.59087504906	0.330352621943	0.0578631335943	131.514168602	285.52543855	1.33998835692	0.138201452976	42.1096077522	0.309541383362	10.4259009712	0.126833836507	1.83133106385	9.54788691939	0.225665455531
TCGA-BH-A1FJ	1927	Dead	T3	N1	M0	III	60~70	FEMALE	NA	2.76348677161	2.30079318554	0.271832604942	0.190541803005	0.117203473387	3.05131506303	0.557602181009	3.08351507481	0.0408643747737	0.031667573875	0.570987396752	0.0396744320423	0.0291959583531	0.034228921762	0.241708847519	32.854957318	0.0332311721092	6.49904982027	0.447199453579	0	0	5.96933767545	29.2604591163	0.817778723972	0.0609611314888	0.378850157452	0.976172908155	0.0223406684518	0.634790912677	140.836448579	8.74009098897	0	0.168460797092	14.4372719723	0	11.5535799305	45.7922268279	0.870171538209	8.29923746014	0.208769706167
TCGA-A8-A076	1642	Alive	T2	N0	M0	II	60~70	FEMALE	3+	6.96514450465	1.69329002939	5.46824435523	0.128948048379	0.918091539372	3.64920811845	0.186532947025	1.98480627886	0.190471926107	0.310747252641	9.36164478778	0.155726748198	0.305593395768	0.241834479555	0.58637110187	48.976347105	0.00815226284442	39.7473985878	2.54937842125	0	0.0529110186929	65.7696560215	21.6341209732	0.900331173588	0.0520172854108	11.7827327293	0.648965512123	0.0121791271254	0.560616293515	197.382184221	7.17388187674	2.16378218549	0.380206198255	39.7457352847	0	14.6808512839	0.191154454115	2.9362625595	9.20408770483	0.219364785662
TCGA-A8-A0A7	30	Alive	T2	N1	M0	II	50~60	FEMALE	3+	44.3980720861	0.646948376221	41.5897589312	0.19703038229	5.36966454767	4.51301302373	0.108578708208	7.43291272988	1.40048265042	17.5972777279	358.087611844	1.45682308984	2.32279528191	0.888185998823	11.2257557681	40.476449459	0.0305057541715	2982.27873413	0.104259779937	1.46514779321	0.0659976483426	989.372055781	9.18339341181	6.5590445523	0.162207163795	0.998205889345	1.57240058701	0.0729188379129	0.349637541561	91.7923155364	28.7375464808	18.8926952282	0.113406091754	50.1291440422	2.07822382015	2.2016803762	0.942378908284	14.5847243546	8.35867573151	0.300756845146
TCGA-AO-A0JI	1528	Alive	T1	N1	M0	II	50~60	FEMALE	1+	2.28066940645	0.86375534343	2.12958774843	0.109518732089	0.37185848621	3.16088197886	0.96323613126	2.24451579269	0.204344168299	0.211140195061	104.724169914	0.21162005914	0.778643841297	0.018257416867	1.45041132842	22.3620634842	0.121860926382	21.1216973313	0.755352599018	0.106414658311	0.0359508980779	15.4871333077	11.1834485074	1.10822216165	0.699804120414	0.420347816789	1.56232883059	0.337629159411	0.507888141937	188.092300678	0.687410124993	0	0.0336958357135	133.553201263	0.113207083309	27.2563001866	0.148436255365	1.18310738012	8.57578338585	0.906615160101
TCGA-E2-A14Q	1163	Alive	T2	N1	M0	II	50~60	FEMALE	1+	14.8080458084	0.839345266587	4.83061720319	0.290942457048	0.466239336626	3.62377621901	1.72778174891	5.19745451208	0.214283437881	10.6276810733	9.86953091159	0.184927689131	1.4289046809	0.15954545729	1.35352843237	77.9515528471	0.0968092602233	115.570999627	0.655114375403	0.185984418783	0	15.757013258	15.6922144297	4.02482943886	0.404601708162	0.360587931427	0.723874600681	0.156199143041	0.147942151305	195.041838046	26.2944833687	0.428253595883	0.0687065479522	15.9148600868	0	21.4138844456	0.572901190374	1.67508110839	11.0909651184	0.417659149206
TCGA-E2-A56Z	252	Alive	T2	N1	M0	II	60~70	FEMALE	2+	10.4345637551	6.71209557342	4.28528550062	0.126731594946	0.962424781266	0.93437054993	0.206830103003	3.63065482326	0.303154583374	466.660217377	0.24709422558	0.0588653857205	0.274349616515	0.111728810544	1.14561096825	65.1251833733	0.123263627446	4.08133340995	0.3728320618	0	0	22.494319278	12.3213239748	1.10483645163	0.161234626441	0.605012802667	0.614455055848	0.0147320410761	0.0941846171527	180.655425307	11.7509532407	0	0.212455047136	55.2549753963	0.0629805950565	11.8151531056	0.825796709675	1.07590246839	10.9736968522	0.391989423948
TCGA-BH-A0HA	1611	Alive	T1	N0	M0	I	0~40	FEMALE	NA	13.4816227245	5.82025969211	5.56763560933	0.0736131905956	0.444309422441	1.88842754174	0.514686962536	3.87596468141	1.47365381958	13.3048330451	23.2231667627	1.00013034765	1.1993820228	0.0958730616488	2.22849556952	44.8248292888	0.116348034363	85.8947926092	0.149116381339	0.111760597579	0.0755139172833	25.7559393032	9.19550564841	4.00845704362	0.181884062297	1.4580487984	0.500086190091	0.100814972043	0.177800950694	293.606819432	63.0059744742	0.514686962536	0.0353886090043	23.9402823331	1.07004827469	15.1134098507	0.415715274954	3.32141299464	8.296240137	0.517478623531
TCGA-BH-A0DS	78	Alive	T2	N2	M0	III	70~100	FEMALE	1+	16.6267969521	2.24261004959	42.8256480935	0.0748286357841	1.55573183885	3.29055809361	0.115461535651	3.90192683415	0.248209923994	1.05791741131	8.74268715887	0.240982220241	1.2117963075	0.363835901148	2.1104481365	52.7833916493	0.113538321494	499.223357589	0.452714387522	0.12117963075	0.16375625777	42.1243478321	12.3039238348	2.96819424046	0.406500279655	0.491845260447	0.524586153995	0.026385539934	0.144589332145	126.923516667	1.38766942931	5.5806408898	0.10232296927	26.9234830217	0.257829001595	11.9587404496	4.40891017889	2.885603837	6.03974809543	0.493760104127
TCGA-A8-A08Z	1217	Alive	T4	N3	M0	X	70~100	FEMALE	1+	19.7140227931	5.44983848763	2.28924861828	0.217580344256	4.22503413729	7.07432597695	8.1472223927	4.88320553094	0.209984269376	0.144645248797	1.60286402404	1.26852239499	0.222259772542	0.625377987445	0.444679828573	32.8625381574	0	10.0101086951	0.515522018928	0.182253013484	0.0615719640149	167.896972541	17.1078673219	2.5243625856	0.332925650936	0.201444493575	1.40663920877	0.0368490584497	0.0724869939994	127.020464032	1.2575763724	2.93763080945	0.211602563906	25.6996184093	0.193886184558	15.9353338544	2.17677648536	5.11682015369	9.17790441076	0.499996278228
TCGA-A8-A07W	304	Alive	T2	NX	M1	IV	70~100	FEMALE	NA	6.36333650782	2.01787398604	12.0015823059	0.16576436898	2.72196120976	4.04848959513	0	2.29626694393	0.112061374087	0.972621576994	10.7779560527	0.0870385786231	0.320253446084	0.00750921070474	0.449252971201	50.1810833161	0.0182258058747	20.5245257782	0.350384031054	0	0.0591459067091	138.068843327	14.646300204	5.06129023915	0.0697762300444	0.393358861021	0.59101163607	0.0245057071701	0	156.410624918	0.0514053350257	0	0.33261546089	21.4198750785	0.186246684956	21.707572275	0.6206882631	4.00281756448	7.34388167767	0.312090704458
TCGA-AC-A6IW	413	Alive	T2	N0	MX	II	70~100	FEMALE	NA	62.2336830716	0.987196843503	2.90775884347	0.110444414182	1.63250009567	3.48576898326	0.0516415558147	14.4674115005	1.21769428629	0.25809067804	21.9104476299	0.525438159518	12.7797376168	2.90124285726	7.59242594996	48.6349179472	0.0169271250767	64.4229526571	0.0694223781736	0.569089945078	0.0549314618802	113.003390313	40.1618303126	0.738286170121	1.36629109988	1.27276276804	1.3399594932	0.662555837231	0.161673279852	134.67567238	315.458205714	1.12320383897	0.180200374648	49.5550104943	1.03785400318	4.09366462455	0.042525817882	13.1386946315	18.1679423261	0.178805214917
TCGA-E9-A1R5	92	Alive	T1	N0	M0	I	60~70	FEMALE	NA	2.44494798295	3.70819349224	1.52859237507	0.127167365532	0.602516607678	5.79067670503	0.172356161313	4.53310222033	0.0320640070509	0.298173453324	0.871154126831	0.0415071000365	0.44798743231	0.0716200941806	0.365262480321	33.5977353881	0.0347662087159	3.03594788838	0.441122117131	0	0.056411193872	17.9980809464	17.6953081497	1.19290674363	0.049912504428	0.145227575526	0.992528050014	0.00519392080087	0.0996170400876	117.307836015	1.22571302121	0.768973642782	0.0616848579553	14.2428734239	0.0888176243942	20.5189422656	0.936508252435	1.15134660871	6.26873035768	0.255137702884
TCGA-A8-A07U	760	Alive	T2	N2	M0	III	60~70	FEMALE	NA	34.0416180564	5.04650251083	33.7109891861	0.286954050301	1.75453484446	5.36749072422	0.181735492403	26.922644568	1.07881050229	700.107456021	208.739973671	1.70686800536	0.761251235839	2.38292160748	10.0836509855	35.9736687245	0.021661620532	889.640293701	0.0777347632815	0.676244847837	2.10887166685	408.316886833	23.4346727486	1.72488065669	0.279888775219	1.78333361835	7.67847422033	0.896414148565	0.124135854935	310.169048128	58.4993687742	39.7670300196	0.197659021127	17.9055484789	1.3834796396	3.0755380172	0.513968889026	12.0533867697	7.90305339554	0.327569323954
TCGA-B6-A0IB	3941	Dead	T3	N3	M1	IV	60~70	FEMALE	NA	7.90624128954	2.7214595973	0.382941930324	0.0814528565982	0.211795534695	1.97817480311	0.656978233639	6.30194166674	0.103621228988	0.0356891458873	0.482624259035	0	0.504522657471	0.131157611136	0.673443887948	61.3955781755	0.0468141384186	5.04190297354	0.273595016825	0	0.0303840025798	3.24771227575	22.4298956878	2.85106237775	0.0597415575491	0.91258971509	2.20028079624	0.0111901267944	0	127.548302158	0.422521163391	0	0.180361491791	23.7347188175	0	7.99004128066	7.47480772864	0.480724292496	8.00307360553	0.226953506239
TCGA-E9-A5FL	24	Alive	T3	N0	M0	II	60~70	FEMALE	NA	11.680988094	1.60044362571	7.65336956636	0.145748072087	0.917194241517	1.11406699044	0.194617321303	1.81820965958	7.5481401883	0	0.0405959280855	0	1.14582360644	0.163537910297	0.687398359216	105.743691414	0.127583752573	0.464217073757	0.0654066142347	0.136170341635	3.31225155329	6.74097226944	11.5978986816	1.40108617405	3.57288854262	2.11206431735	0.589480883583	0	0	112.219295283	543.887420338	0	0.373688211363	22.5735054121	0	5.48249676626	0.213684777226	1.63038405379	4.86940155678	0.17023544496
TCGA-AC-A23G	2248	Alive	T1	N1	MX	II	70~100	FEMALE	NA	8.57488301723	1.9908368392	0.992429940685	0.0811895076604	1.86140677966	3.50568909994	1.65137127782	17.4782206481	0.0229524903281	0.213442546113	6.68144256358	0.356546071347	2.86429485052	0.476792981684	1.85541090205	34.2221630793	0.130655788192	24.5167870012	0.181806962883	0	0.302857666782	69.6889913058	11.6929765185	6.36334164374	1.26838101373	0.142943299675	1.2176349077	0.178463159779	0.213927642808	84.8411467698	127.662636956	0	0.132468262937	50.1129647176	0.286103838406	12.2377992445	1.59433288098	4.57607389066	10.4185362576	0.747147740461
TCGA-AR-A1AY	1026	Alive	T1	N0	M0	I	60~70	FEMALE	NA	45.4871560546	4.25629193077	0.904466829707	0.099939071011	0.612170192552	11.1845767475	0.0481897675667	33.4252709589	0.181290352114	0.481679127968	2.11093621243	0.100577886096	0.185035274768	0.0607411547401	0.459563571852	38.206941708	0.0315913883751	6.85845394709	0.215940322694	0.15172892531	0.0341731813761	43.180526826	29.2976386471	1.52535545797	1.68651687081	0.619504792717	4.52887331088	6.46272807236	0	183.667744804	36.324142326	0.465834419811	0.384355540592	7.04165712957	0.107609166887	4.87455426638	0.493837086695	1.67609330036	10.6006389276	0.257598607595
TCGA-AR-A2LL	2012	Alive	T3	N0	M0	II	70~100	FEMALE	2+	3.01376156982	1.60557537412	22.0627512635	0.145991355957	2.71396191474	2.85239074276	0.187722097451	1.74603098743	0.176553067513	9.81184950854	9.54467194806	0.14692453934	1.89810805574	0.0591539321788	0.679620176846	44.1445723448	0	124.256181842	0.94633921039	0.0492547027122	0.0332802045353	165.394164425	18.851015924	2.0107549429	0.179949331412	0.621166161767	0.356024422736	0.0306419231235	0.235079262945	93.0588614356	1.73548449154	1.81464694203	0.114373103403	37.0065347265	0.15719585972	23.8162840218	0.343523333429	5.10223959219	12.013696867	0.234903033837
TCGA-E2-A1L7	1836	Alive	T2	N2	M0	III	40~50	FEMALE	NA	16.131021192	2.90367402978	6.47925171347	0.439603057978	1.25399221242	3.29660020272	0.339156551627	5.13402237614	0.700611343983	1.32422944973	32.5519511576	1.19451515591	2.44174991219	1.15651968472	1.74072507763	23.2141588	0.0277922754233	141.622728114	0.470180205721	0.734152806932	0.0450953812612	318.172609887	15.9103223976	2.25753854851	0.155167823546	0.551454225354	2.27956998762	0.0415204541296	0.318537374909	150.728780568	56.3212559864	7.99137624771	0.845334408684	15.7968482977	1.1360198173	32.790320845	0.217224646235	6.01822242535	14.6785232971	0.404826350261
TCGA-D8-A1J9	532	Alive	T1	N0	M0	I	40~50	FEMALE	3+	7.04627118591	9.17491251532	1.50540682592	0.185242207744	2.71348684308	3.02504945392	0.0408330114141	2.11165395759	0.123439955866	0.0765271744529	6.89917899838	0.127835166416	0.164626750896	0.137861453978	0.23797007902	40.467732198	0.0133842886908	13.6357510843	0.27789236542	0	0.1520201979	110.447844529	19.3670034179	8.82607339884	0.0789962615011	21.1105654316	0.538689016568	0.00199955468265	2.45443519518	231.601624178	115.118570197	1.18415733101	0.434238635255	10.8316485698	0.0683859856813	4.86903510155	0.62767024254	2.67321528206	6.28330698958	0.309550851445
TCGA-E2-A1LE	879	Dead	T2	N3	M0	III	70~100	FEMALE	3+	17.8395732852	16.9391335322	14.5091217235	0.107906719294	1.24252331078	2.87749921244	0.0333002877473	6.73354977802	0.335560690358	0.0832129639399	0.906482619955	0.521263026953	0.971765052059	0.0719547394069	2.38177106162	62.0116155781	0.0982368393449	13.026611264	0.285383161325	0.524241672821	1.94819540576	38.5380039247	7.87358787592	17.2259748908	0.292516704896	26.3239015999	0.528842023381	0.0358750522638	0.0834020843125	138.50922471	30.8167902807	2.41427086168	1.12879539926	36.5825964835	0.725015079434	2.33753032515	0.731257066041	4.94018515905	14.5584846067	0.854432783326
TCGA-A8-A09A	304	Alive	T2	NX	M0	X	40~50	FEMALE	1+	6.42391154921	3.25493737993	3.86210331455	0.2849633486	1.05169659519	3.99135572435	0.341148155519	3.36345360757	0.305572029084	1.56288659909	7.64984218125	0.237339183953	1.42635060795	0.11261976964	1.02420986306	25.2249710009	0.0248493137274	78.4801568272	0.229304829144	0.656412371619	0	49.2664480214	17.6073018931	5.49863082499	0.332968541997	12.3567753723	1.35720883527	0.0259866578946	0	94.9419429182	3.67955379149	0	0.0881790936762	109.259062052	0.126965642479	18.19878	0.95030262429	2.97275664494	6.19822159422	0.627210945713
TCGA-E2-A1IJ	865	Alive	T1	N0	M0	I	50~60	FEMALE	2+	21.3539466496	3.52189896455	9.86793844471	0.265017558011	1.80945521546	3.55713431623	0.30669409413	23.4199044659	0.576893011977	13.8588407985	18.0887689073	0.320053874746	3.88614544499	0.289931157122	3.16853335998	45.1521798482	0.184302290752	134.36166475	50.3168809536	0.64376550806	0	39.7084528409	11.1278024501	6.27521960368	0.748351439906	2.47294474519	0.926822174541	0.10012350152	0	130.833192994	58.361501858	2.22353218244	0.0849358895585	26.4166777346	0.684856923468	15.5887014797	2.46944258322	4.70989483361	12.1092168503	0.804813341866
TCGA-C8-A1HN	394	Alive	T2	N0	M0	II	50~60	FEMALE	2+	4.43090052732	7.96978410007	0.95479823207	0.233859308217	1.7053599967	2.55111427847	0.18991993872	2.76453092433	0.133965106738	0.207630726656	1.27019069748	0.0371611811913	0.319042336082	0.327018394484	0.320729579205	58.6336565384	0.00778152039224	7.361453036	0.929494186212	0.0747470615963	0.0252523856744	22.1423339213	17.8412087967	0.769088725899	0.203571898635	0.438823606597	0.505655192015	0.00232505079619	0.0297289449531	162.349207465	1.05348207619	0	0.110452533722	53.6049994159	0.0795181506344	73.3892313412	0.112952218619	2.48709774669	5.88082687851	0.301104382274
TCGA-BH-A0GY	923	Alive	T2	N1	M0	II	60~70	FEMALE	1+	6.71795490477	2.64571917881	8.03828501779	0.137725723485	1.36755775907	4.47557289894	0.0569230020615	4.34854325179	0.0917763690882	3.17675958746	9.33278639819	0.356415615181	1.22398338091	0.204997216574	1.16611878198	78.797660893	0.0373165664912	44.263424971	0.669570048647	0.119484091946	2.13941110579	57.9995696322	18.6367480929	4.01669623545	0.66272966163	1.22106853128	0.612153727745	0.0520327097882	0.0950441640482	217.515294247	48.8711988493	0	0.189171134716	39.9253816942	0.127110736113	10.3596661333	0.326388793178	2.3949735901	5.85336213019	0.638992514476
TCGA-D8-A1JB	1688	Alive	T2	N1	M0	II	50~60	FEMALE	2+	18.7246045375	1.39875563766	39.5606785323	0.512829098434	2.19496753408	5.02107185003	0.453349997578	9.5910197864	2.02667377384	16.5294717422	48.0867647346	1.35478120402	4.0195214166	0.356215113961	7.84979087371	34.6777172368	0.175617653596	500.967982999	0.200839491289	0.713702424759	0.13151764584	220.534564187	14.0041382281	6.36773732938	0.853354578853	7.15260991021	1.30215635407	0.201819352249	0.98060353815	122.680611268	48.5036783635	12.5495522057	0.150660946119	60.3225711273	1.72558613336	27.307946632	0.301676698971	9.80414372435	8.58994891858	1.16863203563
TCGA-EW-A1P3	1611	Alive	T2	N0	MX	II	40~50	FEMALE	NA	13.9987894818	2.87454517547	2.83034649884	0.1339122482	0.906073019544	3.03525254456	0.157217184948	14.4141028131	0.253479645665	2.35718826955	3.41531281645	0.0703138546316	1.31082664746	0.655159680802	1.76109162062	71.6079999004	0.117789300799	22.7147233248	0.61140244686	0.0707156480866	0.0477808433018	12.9084119523	12.4269782945	2.35662716785	1.43739721201	7.87771441048	0.447489519816	0.0703888427453	1.0687705904	176.405521182	6.4783127274	0	0.104495378656	37.1761295884	0.902752954297	13.0503846667	18.5443625803	2.48336335942	11.7741084227	0.631941001224
TCGA-BH-A203	1174	Dead	T2	N1	M0	II	70~100	FEMALE	NA	10.1847123371	4.72793303304	3.16422760484	0.105617806516	1.74288589355	4.13756617416	0.140491049346	2.63959061012	0.396396472077	0.947884508447	12.2116160381	0.483816051187	1.21914901818	0.0986605280851	1.29513835241	51.310691907	0.0460503082629	196.877527323	0.495767591335	0.0884692207884	0.836871007458	156.75201223	10.2537373676	102.142885406	0.326155743749	11.8496359507	0.974439711536	0.0302707518695	0.70373243809	129.370586366	37.9519597736	7.74105681899	0.392188644629	13.8904944789	0.517639057805	5.79676739809	0.215957745863	3.88235042663	5.67807031991	0.352285162817
TCGA-BH-A0HY	1545	Alive	T1	N0	M0	I	60~70	FEMALE	NA	3.1403577085	9.63815871355	6.28499521708	0.195049121019	0.249180826144	2.39909142911	0.0578775522444	1.92182978888	0.0349932676884	0.144628259804	1.54834777116	0.135897150369	0.233345350878	0.101611986943	0.628611434016	52.4549082649	0.00948558336903	3.55489688585	0.155611009633	0	0.0307823661068	8.14437888019	20.2270330995	83.8597236667	0.0393411374765	3.18641154397	0.32809684961	0.0368447304236	0.0362392400985	143.695424583	35.8233400947	0	0.307749397218	14.3251380055	0.0484658530193	14.5194102212	0.487201740016	0.849862203654	6.16339959461	0.523141404888
TCGA-S3-AA17	424	Alive	T2	N1	MX	II	60~70	FEMALE	2+	21.765948434	0.379654455902	1501.65345845	0.157184625356	2.02132624872	3.63527834008	0.0568448141778	9.97522215753	2.1079570741	24.5742322987	73.5281376819	0.889815131021	2.25543849238	0.593675350161	7.1778420569	34.5063408	0.136639468067	755.828745959	0.178306758795	1.55115963412	0.120932403907	433.2688105	18.7619431229	1.88381269538	0.114926714208	0.994539007489	0.731364000269	0.0296921366152	0.284740841927	119.760386374	1.92693746494	25.2769940377	0.151129035522	60.2711683858	1.7771059638	8.59569276853	0.0970886519578	15.5204341827	17.15059436	0.395023454911
TCGA-BH-A1ES	3462	Dead	T2	N1	M0	II	0~40	FEMALE	NA	2.24490326985	2.79738755389	1.22286447003	0.699529681251	0.187870981197	3.78464020847	0.190032250901	6.64586792921	0.0612774076058	0.189946068474	1.49837354356	0.356958307658	0.350242018943	0.0410618706848	0.181224986965	37.6856056775	0	3.44493096914	0.613110457069	0	0	4.17881350643	11.5492949166	93.3372192379	0.341805588961	0.14744519314	0.712890485072	0.052111936845	0.475944410211	118.84331923	21.2929224058	1.10218705522	0.101044892879	12.7767065922	0.127304279935	15.5081284113	1.36318319285	0.831521694076	7.57519672534	0.27704132887
TCGA-AQ-A0Y5	172	Dead	T2	N2	MX	III	70~100	FEMALE	2+	5.57243403033	35.8279960405	0	0.13123225241	3.42958532794	2.54864693975	0.0820917699996	1.36929552752	0.0992667855226	0	0.0256857270129	0	0.0735488866176	0.081300362413	0.246459490252	42.0449984902	0	0.065270656955	0.469017145219	0	1.71732390664	50.4122581182	10.6534066688	2.96095107098	0.701080438483	38.6726412254	0.903351027402	0.0107198874914	0.0685341898027	133.183590177	37.4661236938	0	0.200063618001	27.6186379841	0	6.27923143109	0.736099534447	2.07926117077	5.63653995094	0.861686651522
TCGA-B6-A0RV	5156	Alive	T3	N2	M0	III	40~50	FEMALE	NA	8.24205496748	1.27386138979	5.18969358579	0.291496248254	1.07580716365	3.70133692953	0.460842637577	10.7467756275	0.564688991695	12.0225379687	24.812772511	0.692520799922	3.04355250512	0.199156308474	3.652603296	29.9136563232	0.10875995906	214.351676166	0.371709852962	0.522358546227	0	84.157765781	12.7512267698	6.78420915985	0.343127912	3.89115711422	0.906666664951	0.104711048785	0.0923361066563	146.710749237	106.682286986	2.67288729795	0.37981438323	21.5309302523	0.679189599113	25.9830208839	1.01198655585	5.44455876298	11.0912391749	1.22813496008
TCGA-AO-A1KT	541	Alive	T1	N1	M0	II	70~100	FEMALE	2+	11.5658514387	7.21008829824	2.73340770681	0.120717945806	2.14534938335	2.21500903888	0.390158719191	3.41352974594	0.152189244832	1.6983077362	3.07161279943	0.11820607823	0.3576111412	0.169969524252	0.54677888494	53.0683896727	0.0165015028899	55.7482380376	0.211489984431	0	0.107100487869	50.1079407538	21.5264755098	4.94561550633	0.463282277377	9.01274225629	0.677789962449	0.019722023717	0.0945648625839	171.641767813	4.79382502495	1.09496156676	0.133843311739	30.155306272	0.0421565750121	6.30283080952	2.26168414842	2.89336515004	5.1869890569	0.464213101506
TCGA-A2-A1G0	616	Alive	T2	N1	M0	II	40~50	FEMALE	2+	4.99991841246	1.40450773988	32.3641239948	0.486663322334	1.10426778571	3.95643108229	0.166872819781	4.7442791488	0.145733968312	7.15837727971	90.5893881992	0.478890227602	5.08324456225	0.165264078545	1.87872320059	24.0348944662	0.100279214822	38.2117085505	0.443984840473	0.175136997523	0.177503713706	24.2377094786	13.5334269109	6.40557002366	1.29424878365	0.279261727258	1.40504414761	0.103507023954	0.243798661325	79.9439467497	24.8380112678	5.2425877548	0.129398565721	28.3831685148	0.419210898326	30.5366698629	1.92892085033	4.76725421442	11.088928418	0.817008648651
TCGA-A2-A0T3	1516	Alive	T1	N1	M0	I	0~40	FEMALE	2+	2.5160189295	4.35185328753	0.645951896638	0.326958008872	0.677912184799	3.55380094309	1.77141980836	32.441052751	0.354149193815	1.41649315469	2.76686720813	0.133098042873	0.674734422223	0.099519059508	0.743301377893	44.8112971851	0.139353096643	25.2167974561	0.223846093453	0	0	11.3762106486	17.2996090936	2.47207727333	0.406055546247	0.362204544919	1.01836095925	0.0305341641193	0.390420925762	127.321420394	448.95786188	1.23290818662	0.0941908144179	36.603949915	0.237337948792	9.66211591537	0.35268844838	1.22349379912	35.1834218586	1.49577854347
TCGA-AR-A24S	2976	Alive	T1	N0	M0	I	60~70	FEMALE	NA	15.1348598814	2.42490247067	3.54804906956	0.0762303336517	1.79548715415	9.51108219981	0.330818549816	10.4845661886	0.266687667811	0.183704732627	5.03748420566	0.537023209866	2.4370000994	0.125756695644	1.2203999978	15.7592657034	0.0963876110509	15.3435202819	0.152358957114	0.154311975406	0.156397272371	202.519158993	16.909947324	1.36919278345	0.93022093734	1.36169373618	0.959123812642	0.0623995279149	0.0920611216913	109.343136536	1.15539797022	1.7766181379	0.276886686872	27.9591075258	0.369363770919	21.3414067401	0.582962045914	7.71824997637	23.7032808819	0.378685956315
TCGA-AN-A0G0	16	Alive	T2	N0	M0	II	50~60	FEMALE	1+	7.86918999708	1.97554815892	1.61513228534	0.114726894003	1.35257712431	6.74589883888	0	7.41398667198	0.138743728556	0.245756627063	5.83897021962	0.192433722541	0.169931716518	0.112894450557	0.501511886129	31.5096917817	0.0241772767404	139.930472223	0.0908939766609	0.232240012575	0.104612618277	848.144519469	18.336015436	18.5328561967	2.70740990177	0.530222849169	5.29636299702	0.0240798685867	0.0307893956065	238.858031329	43.3241925024	2.1390527474	0.155246892202	23.8742139295	0.123531921582	10.9941093623	0.0269956839592	2.15789087229	8.02279004019	0.139792572723
TCGA-A7-A5ZW	326	Alive	T1	N1	M0	II	40~50	FEMALE	1+	10.147335337	2.46443231327	7.49729974656	0.171420169585	1.03935326131	2.83292789188	0.566793213047	9.97429760729	0.487378587293	1.60518579792	8.8672078475	0.236593227567	4.84595689523	0.0918538412908	2.09203011607	42.7446251637	0.123856062022	35.6016475768	0.196836329614	0.0594862972169	0.0401934440655	75.9040431353	13.7733048678	3.85577689411	0.466271412993	1.8237619182	0.792235617296	0.107320639309	0.425867809621	119.838933786	28.680180378	0.547900105945	0.175803894067	31.6718560164	0.632832949116	16.6928440155	1.03029239451	2.83622815992	8.37972481539	0.528837038362
TCGA-A8-A08O	943	Alive	T2	N3	M1	IV	40~50	FEMALE	1+	4.05004409641	1.54951910645	7.10196257125	0.265634450442	0.326786875656	4.74434638755	0.464012073621	6.51692581656	0.187030470055	2.31900818653	8.34813317575	0	0.875991202168	0.0626643756287	0.942375802724	38.4191757238	0.0633726582801	69.3133100298	0.279400174349	0	0.16452422945	14.6508173451	13.4427113663	2.94154126969	0.198137881567	0.595629497071	0.851010569095	0.0530185616766	0.0484224720767	100.851218494	17.5165855365	2.80340627813	0.115653190244	47.3038700378	0.129519074248	31.7041198328	0.728829769019	1.56833199115	7.12503110463	0.295954254524
TCGA-EW-A6SD	1010	Alive	T2	N1	M0	II	0~40	FEMALE	3+	8.83660828732	7.51568406945	35.9891867663	0.0437129063365	1.31213861438	2.42956409673	0.0843119622669	2.65999971271	0.353431798518	12.8096062835	32.8277745716	0.422326283719	0.556823225642	2.15883259148	3.03750057905	46.3743300248	0.0110543465102	329.816716809	0.328690660583	0.159277341288	1.4349310026	149.164494222	11.6678270281	0.986399784777	0.13754258927	3.597950572	0.73941444212	0.108997114106	0.337861026975	92.0045777502	88.7338700544	17.6043377213	0.280192347461	33.7136402918	0.112962653396	6.0097946167	0.129601290653	4.09788069065	9.96473036299	0.479370222822
TCGA-PL-A8LX	5	Alive	T4	N1	M1	IV	0~40	FEMALE	NA	1.94090637347	16.2826298808	0.147605662917	0.0998968459688	0.441834517259	2.13596273159	0.513807008123	1.18792160453	0.059171838536	0	0.0688994065407	0.0574487949423	0.267747415034	0.0495636662247	0.777768300757	31.7530878544	0.0240594596308	2.8450831781	0.135676568476	0	0.117115690075	7.43994461847	9.80738926109	0.500615445191	0.0422170685171	1.07202853797	0.416096332775	0.00718875784561	0.275754215723	339.237952377	1.08574366817	0	0.036589823558	38.5104341814	0.0614649720963	115.362113296	4.70793923932	3.03267871945	10.5364465772	0.280897931085
TCGA-E9-A1R6	339	Alive	T2	N0	M0	II	60~70	FEMALE	NA	7.1686501743	5.81448792233	0.652853254286	0.290351532005	0.696269743313	4.2422990978	0.162324674841	1.73325706315	0.143942919416	0.649004232832	1.09706039187	0.15245607245	0.149587560982	0.0350748611126	0.275202756422	80.352863334	0.0106413915333	7.00813945737	0.660100542622	0	0.0345331644159	14.6837207678	12.6665441995	2.35471627698	0.0407398272934	0.922376602338	0.331538232546	0.0254364438925	0.284584668573	110.210590658	1.89086457642	0	0.0863120828344	43.9252748451	0.0543713652505	36.0133843228	0.201992059679	1.81941468013	12.3101732023	0.208249737629
TCGA-B6-A409	573	Dead	T1	N2	M0	III	40~50	FEMALE	1+	66.5998668647	1.96928068234	12.356031642	0.0538420216473	0.714119155494	1.7792539845	0.0389432453532	15.3483367514	0.177898746269	2.98429477467	10.4790722562	0.162558546891	0.757624781609	0.119209601054	2.07012057214	97.1902709394	0.0340396243341	182.932551435	0.2268581612	0.286103042528	0.386625733147	12.1399165155	25.4676292513	1.6004335871	0.507698509706	2.20990753496	1.32132466498	2.31130168555	0	185.562114847	1150.46065725	0.752902743496	0.112163436456	17.2395423062	0	3.98159538051	0.213793372863	1.5948016268	8.28782178416	0.149504831061
TCGA-BH-A0EE	943	Alive	T3	N0	M0	II	60~70	FEMALE	3+	8.59867999913	3.25487975454	2.17572484478	0.14691522851	0.314235886692	1.49925438425	0.0257604618214	2.07016011083	0.321883283373	2.70362180259	0.991404758104	0.161295618904	0.296738978333	0.445302414544	1.26927244722	86.8046531936	0.0168875841328	60.2170310576	0.484821476036	0.0811086540776	0.493228301823	19.5449326145	12.826404176	3.85850143238	0.288244362802	0.229267576757	1.30032162156	0.0227063864508	0	277.241909394	511.627538123	0	0.0770483294163	5.5578767394	0.0862858022103	0.885746849715	0	1.43284110575	11.0777440506	0.200920696865
TCGA-BH-A8G0	662	Alive	T2	N1	M0	II	50~60	FEMALE	NA	8.6102448695	1.46463163457	32.6199724922	0.74709333534	4.66763228275	3.26869136229	0.164682072519	7.38294972717	0.680382717681	8.3846887637	29.950324539	0.515567170216	5.70680761792	0.211281448187	13.6327857509	32.2518002881	0.485817012268	64.5195487299	0.408176997219	0.194442475624	0.0875867007317	214.992679067	9.64821938151	9.61721155125	0.40470408351	1.89315325373	1.30251011548	0.213704699777	0.257783585108	96.6143693938	49.1380495587	7.16367015458	0.232596045429	54.9266211996	0.551609859927	21.8067090078	1.4842033316	10.09875462	13.4173825027	0.957335732392
TCGA-EW-A2FV	788	Alive	T3	N3	MX	III	0~40	FEMALE	1+	10.9775151067	1.10655541938	49.5278623743	0.253675096692	0.583694574082	2.8136059631	0.169133782624	5.52396285247	0.720687726271	4.40755953253	23.6100305449	0.378217184357	2.52348613931	0.169678611335	3.28990763131	61.2633262447	0.205915744868	284.8227543	0.203007698831	0.114113527623	0.102804979841	78.8304097899	13.0956585989	4.35112716808	2.20076604643	7.10738151269	0.884259702917	0.0378620544312	0.0302573747486	122.108202949	17.0659716367	1.40139419888	0.120445520712	46.8882722595	0.485589479247	12.3030978754	0.512898175744	4.29407043469	7.23943317991	0.697452702234
TCGA-GM-A3XL	2108	Alive	T2	N0	M0	II	40~50	FEMALE	NA	56.9342006257	3.06586384122	36.8435187395	0.15519726881	1.75242473237	2.78678059825	0.199559464522	53.0164356962	0.758405213379	217.777362461	49.8005524642	0.446255133733	1.47777309791	7.67698831632	5.81504766573	55.4612539754	0	565.494505467	0.143716200434	0.403924646762	0.0303246731803	86.8758565655	25.3205603877	0.0934788187778	0.256387083097	5.07450029065	1.92623957385	1.00793694194	0.0357004106987	180.125411791	131.252919334	16.9483002369	0.397915313457	19.8940175027	0.286471380682	0.248837861528	0	4.03979479403	12.4125473418	0.139231129435
TCGA-A1-A0SI	635	Alive	T2	N1	M0	II	50~60	FEMALE	NA	18.1662646816	4.62642535362	11.6181546774	0.140409949789	1.0690321773	3.90228295872	0.30090880044	6.60516150812	0.494855198313	8.15093024772	52.9206615684	0.452183861026	1.22010864801	1.07933036632	1.44756807818	55.0211059223	0.0552340389434	218.569887872	0.388334782753	0.113691942201	0	65.1999226734	17.1812680422	2.31434323348	0.521097059052	2.75224436597	0.918118982519	0.0259339955844	0.30145590735	110.717360568	55.2372428354	5.93392154469	0.208000939692	22.6566544774	0.846642122771	6.4371290886	1.71362315185	4.1343839804	9.9681182652	0.312343255241
TCGA-BH-A42T	320	Dead	T2	N0	M0	II	70~100	FEMALE	2+	10.3757571124	2.23223704	0.217383783436	0.063052035986	1.51040995586	2.00924996414	0.0810750771254	17.7462814834	0.29411214884	0	0.253676135696	0.0423033783107	1.77444247197	0.160586941979	1.47476085003	66.2024660955	0.177165843728	2.22394903119	0.313346890031	0	0.0574933944609	29.1231420751	19.5148008522	2.56273281756	1.20957634518	1.39071151658	0.50916383257	0.0211742469468	0.676854052971	68.5608457751	3.62275910902	0	0.143698809798	46.4815287966	0.452607573415	4.27687186036	0.33134602261	4.21162821232	20.5674490834	0.171384926232
TCGA-AO-A03V	1351	Alive	T1	N0	M0	I	40~50	FEMALE	0	5.01083290066	4.34179901613	6.7094780308	0.512818398957	0.283085254235	2.97890907563	0.219801473479	3.38427825249	0.231712385581	2.07026686986	9.77645615547	0.0529329597408	1.06470867593	0.10046883339	1.39743013716	60.7631655835	0.0775888237962	56.3811639753	0.590963644462	0.0532354337965	0	20.1111638787	13.6821742049	2.27970829326	0.183884018807	1.40061334931	0.813291160844	0.0331183822054	0.381117310134	139.536475299	53.6775737248	2.45163181957	0.101140902569	42.7254860051	0.396434081463	82.78860666	0.519801313057	1.63332294589	8.52529355785	0.554609129709
TCGA-AR-A254	2605	Alive	T2	N2	M0	III	50~60	FEMALE	3+	16.1083841088	4.43517512964	4.26700789017	0.193107430757	5.30017929606	4.87100344895	0.090293096645	4.8710107741	0.755189134759	6.51507689006	36.1058558826	0.424018433961	0.372702846482	0.371916822467	0.825205106093	33.8333831036	0.0073990922444	124.54027146	0.345180402476	0.177683915183	0.216102059007	514.620564825	25.5612257916	1.05104624906	0.219533552447	3.77849684204	1.80748589717	3.54167690165	0.0565357911947	172.962719456	22.7888565044	4.25506217939	0.142532935581	19.2752771542	1.20976282678	15.4274200753	0.177624903588	7.09270338281	5.69832027418	0.386678185576
TCGA-A2-A0EV	968	Alive	T1	N0	M0	I	70~100	FEMALE	0	19.4366630347	1.12567788704	5.13479641271	0.244345601612	1.65805523046	3.89430248977	0.359074635712	10.3533994811	0.446260338835	38.3586975639	33.4525124949	1.03046939728	1.12597631702	0.226299161755	1.20485652605	50.5540597359	0.0980815607164	154.668549534	0.16593102829	0.0471071724469	0.0318291705722	80.1569664494	15.3375832753	3.69703279118	0.181490909219	0.392641062536	0.764569471858	0.0146529597906	0.149886457786	118.597306217	4.17720480507	3.03717296039	0.0994421613777	24.1089835118	0.451026119173	30.7403155931	0.898024476404	5.31790193536	11.7722722698	0.301002305753
TCGA-S3-AA0Z	629	Alive	T2	N1	M0	II	60~70	FEMALE	1+	12.2841119359	0.900311678851	55.4363247849	0.152465751822	0.923398424003	4.58193827516	0.346852667712	9.64471991382	1.89650888368	0.829054133493	20.129375299	0.660973685458	0.891738714318	0.562105352675	2.21317232922	64.4022808416	0.0494311925897	200.68420088	0.618325577229	0.569786295382	0.128330246708	62.8196927515	24.4796774266	0.320428498653	0.611888553433	1.98571723532	0.825972455198	0.0236313785263	0.0377699248833	186.608371327	2107.12580667	7.87204750199	3.82893183015	18.1480280338	0.252564847244	1.49223216439	0.0883096217796	4.94908301006	16.8126075789	0.270420470258
TCGA-C8-A275	1	Alive	T1	N1	M0	II	50~60	FEMALE	NA	17.7223479894	2.5561947691	41.0967702456	0.143270355258	2.23841324224	3.76220913312	0.110533989147	5.69791974951	0.851461206168	1.84139767257	47.5889936149	1.69178411167	1.99005685053	0.544024694734	3.66336328797	39.29097438	0.0402566118185	187.13622347	0.107316588969	0.309354808992	0.104511759794	414.237751425	12.8295236017	1.85890870257	0.249160081734	19.8431667188	1.50505947146	0.012028326425	0.123038844485	104.823581968	64.4467558245	8.5479618274	0.677529945809	29.6145328995	0.905027366731	2.24218689284	0.0719190854514	6.64312050692	9.4258327533	0.74842255185
TCGA-AC-A3W5	504	Alive	T2	N0	MX	II	60~70	FEMALE	NA	11.5286098045	11.2959437273	71.3760726515	0.163806227475	1.27368763505	3.03836620397	0.11341574552	6.64886269771	0.404902152624	0.769257816554	12.6535427234	0.20289634994	2.71244848589	0.638924584322	3.6997369041	57.528759072	0.09559423507	172.906337073	0.15246618062	0.0510139394136	0.172344389911	147.889815232	12.9076318767	2.70309519482	0.399862535164	38.01695253	1.40337537391	0.0856881847597	0.121737809964	142.173683459	504.070789598	7.98770893449	0.161533885357	26.9769975559	0.488431334811	4.62595867804	1.02586982115	7.54496787188	14.9682565771	0.335413783418
TCGA-A8-A08C	881	Alive	T2	N0	M0	II	60~70	FEMALE	2+	7.77761027352	2.85516496906	0.0800077941193	0.301680764982	0.482946772302	4.81560387964	0.313315458731	3.34715929101	0.216495121029	0.149130174073	0.19606680041	0	0.26352392955	0.0161192173446	0.774652387389	45.0670676943	0.0880276116738	1.88615776981	0.195554274464	0	0	17.5227954535	21.0035056196	1.13889695126	0.0374452875874	0.381333483009	2.43284461068	0.00584486373676	0.635243701718	120.934960366	25.1865475576	0	0.148747904326	13.782104653	0.149923419679	57.8590053159	25.6698670049	0.954155260045	6.84803755673	0.226210686059
TCGA-E2-A1L9	598	Alive	T1	N1	M0	II	40~50	FEMALE	NA	36.5669032961	4.11718380731	1.09447725002	0.20575623045	1.56756032991	3.9409454415	0.249452089501	13.0690018376	0.219375835044	0.0566679452958	1.51135437407	0.425975520604	0.383130596	0.0673765202525	0.402492254725	67.8145550081	0.0594659461641	3.29961990563	0.384880596435	0	0.723664977089	37.8966884166	14.1717678838	87.9874863799	0.256118893391	1.50595446009	1.08514892689	0.0644086697821	0.141991840201	190.010801466	26.2275129263	0.328823208888	0.173336239184	20.025987443	0.227877482147	14.2628801155	14.2216310862	2.43875539347	7.61929933602	0.371932588436
TCGA-LL-A5YP	450	Alive	T2	N1	M0	II	40~50	FEMALE	1+	19.7752812268	2.60317413422	25.6559384258	0.150030031259	2.31941522121	3.0020701736	0.250789764594	8.67739359021	0.124414077129	1.15696628187	2.20922415877	0.120791224031	1.24444422026	0.239687683763	3.03557637622	61.1728465484	0.151761490276	219.448894249	0.272305193058	0	0.16416413459	101.933550126	28.0103416747	1.53333834685	1.80758140679	4.50366914565	1.92988172444	0.0869112824169	0.0483164896124	136.400185071	69.8059779789	3.91617863174	0.307733492344	42.8343684761	0.193853392974	4.13885867047	0.430692321885	5.2661136693	9.39136161891	0.22780787006
TCGA-E2-A1B4	1004	Dead	T1	N2	M0	III	70~100	FEMALE	1+	6.52934970121	5.97900715283	0.159112872832	0.366128040337	0.183572649434	2.64091285738	1.18684919663	4.1595177631	0.0382708943579	0.563497697935	2.74059048051	0	0.264315864988	0.0192339384512	0.578497687263	45.26011644	0	24.7426716457	0.893477738605	0.0747375894104	0	1.28269870714	9.96217126804	2.21980069476	0.0695035468041	0.73940532907	1.07153654838	0.00929902463335	0	197.833395723	97.4786327653	0	0.0709962022445	30.3047224063	0	21.6997097124	11.4067284004	0.707085165542	10.9607039069	0.22320427053
TCGA-C8-A3M7	1034	Dead	T4	N0	M0	III	60~70	FEMALE	NA	7.35159353804	1.59268992987	47.7533351395	0.508711480239	1.24216448011	3.82527819132	0	6.57635899542	0.323581707163	5.38664215045	53.1953300005	0.232710539611	0.74207904478	0.32926259879	3.99331285972	39.8125344888	3.25512346472	247.054374014	0.194855156315	0.0936161256491	0.0948812084282	23.6826508339	12.3665087303	13.3098241959	0.568999131508	19.2936650754	1.30006659097	0.267902528075	0	104.583453482	223.724476787	16.813948883	0.167978271294	18.2711846477	0.54775392667	3.51450278503	0.865117468013	3.26755734837	11.8789367763	1.09233262102
TCGA-A7-A3IZ	322	Alive	T2	N0	M0	II	60~70	FEMALE	2+	1.54275287799	8.07907941858	0.0402859001657	0.611509828275	0.884057203478	3.17141569211	0.300499182725	0.782596453591	0.0484491732791	0	2.65145735435	0	0.0923066479059	0.0243492720119	0.437818640984	20.7786391901	0.0196995894921	1.14684017095	0.308023117736	0.0473071570518	0	26.8637070401	13.6059770966	1.06415766279	0.0848458216245	7.49527973914	1.41789058355	0.0147151661643	1.24181287261	100.871912932	11.0846383931	0	0.079891459436	115.878728156	0	34.2965507453	63.826954555	1.2971899891	13.1007927247	0.865222180501
TCGA-E2-A14X	972	Alive	T2	N2	M0	III	50~60	FEMALE	1+	13.4058144559	1.1599279912	13.262192831	0.512361199111	1.66069580761	5.39505370665	0.184332086896	4.70153999443	0.767758199529	1.91925509977	291.877699893	0.480904260794	1.87955928697	0.199150940941	10.0861653631	29.6288621302	0.040280380678	482.430940987	0.433649807354	0.386921828113	0.0871445558813	102.968036103	22.5918866095	1.24376502114	0.368392073961	0.715112303978	2.31014488871	2.84637880573	0.128241136212	184.337680621	901.662568026	34.4496189066	0.285874088925	8.46188673333	0.823237932155	9.28697835453	0.183651869593	5.43751818232	7.55458252169	0.394139181965
TCGA-S3-AA14	529	Alive	T1	N0	MX	I	40~50	FEMALE	3+	2.90155913128	2.81924313686	18.6071033362	0.660020178785	0.574842625905	2.57500259153	0.112657026646	1.67654346203	0.0726543048214	1.01345341521	43.4835395495	0.211615983006	0.813234569768	0.194742028806	0.966922260812	33.7570063776	0.0738536843329	64.5462338007	0.265030894646	0.14188347813	0	13.2030458815	8.55965604947	24.0198832768	0.438252724722	38.7895149776	1.20400780386	0.0176534722166	0.677171145619	167.699411217	19.2054523458	1.30682150909	0.0299512770479	17.4693819945	0.301879740702	21.719704322	0.948324476042	1.75945913625	13.3294636253	0.45001407437
TCGA-BH-A1F2	959	Dead	T4	N1	M0	III	50~60	FEMALE	NA	5.84478562825	3.11790639096	0.227524104864	0.109988716889	1.17912578975	2.91647317886	0.181836415153	1.19968651917	0.0586345953178	0.0908769748292	0.1820635816	0.11385439176	0.344445899719	0.556621470829	0.173408996681	31.4183706578	0.0635760394998	2.05299347682	0.533704758855	0	0.489998823741	43.5527901869	12.3637243463	2.68068688355	5.12907300279	0.899077960751	0.905483630283	0.0284939537147	0	95.8092583383	22.3246302663	0	0.0725152217727	9.86952692777	0.162418423099	9.52795535676	1.45523886362	1.55255567245	3.94870049172	0.611480975495
TCGA-EW-A6SA	510	Alive	T2	N0	MX	II	50~60	MALE	NA	10.6542125304	16.7572162484	0.747737620166	0.647027863773	0.506938192089	2.09615670821	0.780849776123	0.726279923436	0.0224813578558	0.209061334618	1.20415054914	0.0436534320864	0.0642481174679	0.00753235690903	0.591000311324	97.181289671	0.027422976968	9.44577120955	0.548283911878	0	0	7.69171493615	9.4555557221	1.11559925465	0.0291630444001	0.0477304041036	0.145302293048	0.00273124921692	0.663532167713	104.093832664	0.283600820534	0	0.139016961047	12.5085860285	0	30.5011108929	0.0255164531624	0.354347468274	9.03856138316	0.241904347564
TCGA-AQ-A54N	78	Alive	T2	N0	M0	II	50~60	FEMALE	2+	3.63921833843	5.76618188978	0.303085200922	0.0293032269063	1.7438801477	1.52654221281	0.39563344966	5.54079551519	0.205031484676	0	0	0.176943206788	0.0434034904456	1.0075354363	1.88648680468	52.9322949606	0	56.8914539159	0.40838859072	0	0.180359098811	5.20798826329	11.5584064202	0.00741299795161	0.0177312608055	3.9209647281	1.65616378618	3.06659623794	0	102.974269249	84.2819682695	0	0.882795058233	66.5974711762	0.189313096624	0.472582049072	0	1.03204260135	9.60054705096	0.127715588866
TCGA-EW-A6SC	952	Alive	T2	N0	M0	II	60~70	FEMALE	NA	6.08354935928	8.48435838184	32.0533859877	0.117032545043	2.22297282252	3.62942410716	0.487573300269	4.58873941056	0.145575815356	2.70751210328	30.9860230982	0.395742891233	4.81210748698	0.175590123169	1.49251604694	50.3473957408	0.130221507169	169.41026299	0.0971038192578	0.056857754169	0.115252204397	42.598190425	12.4915254099	4.08330979119	4.6304160778	1.4299801706	0.794864435315	0.00707437396343	0	109.746863917	9.14875608189	2.61844920515	0.132027957509	65.4851996374	0.544382752682	15.4499551413	0.389941090531	3.98125844326	13.6272246187	0.5528568503
TCGA-BH-A0HP	414	Alive	T3	N2	M0	III	60~70	FEMALE	1+	7.07266792321	2.08877652202	4.32329167067	0.340714036707	1.20559851019	3.08011181511	0.0948474899459	5.83253967135	0.45876488919	2.57326432716	12.6932209847	0.212098080196	0.936483230745	0.622154368574	1.47881307607	32.9109193126	0.275361600368	51.3883348588	0.268670505002	0	0.0288256850304	27.8657439639	13.8221843983	7.2437073258	0.229544143577	5.56885492384	1.31481234893	0.204362117512	0.339356928313	87.7343308544	36.627772625	0	0.108070240138	42.2474572523	0.181540484447	6.3500365933	0.158689656282	2.62923880378	8.20108401392	0.485937212867
TCGA-AO-A03O	2483	Dead	T2	N0	M0	II	60~70	FEMALE	1+	7.97174345788	5.16874949639	468.844984225	0.31645343238	0.587097106006	2.62110814731	0.51191868256	2.05840340569	0.777744218695	0.787210030603	1.81120331679	1.41773283743	0.332644238541	1.19123400219	1.2413460095	46.2281640194	0	194.52586046	0.999182356432	0.06199278991	0	175.018930085	19.400727249	0.759230907134	0.115302588939	30.6298813596	2.39478161491	0.00385664352444	0.147937339558	189.300247529	7.31743753384	1.14197244571	0.0392596076028	18.7181680533	0.131899553	20.7867895814	0.158533537797	3.77750812066	8.937835427	0.585564915938
TCGA-AR-A0TZ	3262	Dead	T2	N2	M1	X	40~50	FEMALE	2+	8.81663494735	5.08004907481	0	0.267912559644	0.700811218704	3.61690478641	0.0870299964504	1.40039843883	0.0263095435502	0.0543690794151	0.694386692292	0.0681158068809	0.242273922174	0.0587665784855	0.213254872312	36.6930434047	0.00713169661573	1.19364842534	0.277864297908	0	0.0462871892318	23.7117147599	21.6073384631	4.04654265452	0.445952338995	11.7823278162	0.827097692266	0.00639266726504	0.435941164038	126.505704702	0.965507276057	0	0.267533253564	48.4045647026	0.14575540439	12.5323806914	0.314540743564	2.39291620165	12.4839891221	1.27195163022
TCGA-BH-A1FL	1673	Dead	T2	N1	M0	II	60~70	FEMALE	NA	5.29756168703	2.53700112675	22.5295100239	0.458573394238	0.696882301481	4.52330168226	0.598325190494	6.48456420675	0.104855818823	0.58505267074	4.20002036542	0.162883982195	0.71918669769	0.288081082235	2.5497607982	56.5487430914	0.0937963680931	18.9876184958	0.428396298398	0.204768434759	0	35.0300286606	26.5918780327	2.39863239098	0.639294126359	0.611464242954	0.992164176285	0.0280255411952	0.456075150145	99.0011917062	1.13034924557	1.13161503419	0.0950975239834	29.3373841575	0.0871355041528	31.5398564383	0.49032893212	2.12336235799	13.9486214004	0.420968577346
TCGA-A7-A0DB	1007	Alive	T2	N0	M0	II	50~60	FEMALE	1+	0.67459647608	3.5113846174	0	2.73534736195	4.08102909165	11.6634591199	0.785764098636	0.751732259118	0.135737073367	0	0	0	0.258609866609	0.181914293424	0	9.27536668005	0	0.133876319836	0.603607048628	0	0	25.1751231919	8.72165297319	4.38742114013	0.281727203328	0.038424638495	1.74524326288	0.0219875079147	0	40.9616071268	1.97175559651	0	0.4103494918	6.37332127931	0	44.2969182188	8.46315317927	4.61897837884	7.87176157044	0.826423711625
TCGA-C8-A1HF	332	Alive	T2	N0	M0	II	40~50	FEMALE	3+	22.7771966685	6.51830626562	11.4217844455	0.0696116504231	2.89025336442	2.31239978291	0.244117411276	6.31673169533	0.501824679902	12.5053433971	19.7982131655	0.802466638032	0.215588846906	0.448362312043	2.34743537411	60.1058050428	0.0160034138742	303.809138063	0.192799896304	0.461172663816	0.0259669292689	98.1211944111	14.8567945131	1.76740773326	0.063820788391	40.8901971886	0.641050586097	0.00717252187769	0.213991103475	173.909589242	5.82269177049	4.9555834489	0.0486762461808	15.4493210757	1.10387073786	1.5931150328	0.160820756229	4.71026931055	10.4997410768	0.355890180217
TCGA-AR-A0U0	1988	Alive	T2	N1	M0	II	70~100	FEMALE	NA	24.3383572904	7.5893692334	9.12675674728	0.176480687985	2.16251776079	2.9480469638	0.0358305188951	4.45241979362	1.51644087102	4.029105288	54.2501524102	1.12173954041	0.247642568921	5.59374117485	2.686134761	32.7045747849	0	407.458534012	0.596071660631	0.225629896128	0.381131581298	86.6705315286	17.2700990193	0.76601913676	0.528318247007	1.30418191669	1.43824337109	1.56158266628	0.134608744849	415.074530701	415.522439581	19.7426159112	0.464392050988	9.90679073043	1.68022263074	0.4208952093	0.0262273210378	7.25725053425	12.8867717324	0.430947430262
TCGA-B6-A1KC	1326	Alive	T2	N1	M0	II	60~70	FEMALE	NA	2.74953497464	5.10159479826	0	0.348545419564	0.511837954274	5.58267130611	0.278595275642	1.23478974679	0.0390588077679	0.030268361802	0.250139391995	0.0758428838333	0.260455562042	0.039259845749	0.282368890579	13.7584650362	0.0317628734198	1.12680855981	0.789746698873	0	0.0257690107233	14.5893503885	19.0966097285	0.724452092945	0.139335569464	7.81717268266	4.3895352765	0.0498249730977	0	106.780484047	0	0	0.112712223019	42.0634484409	0.0405724849686	18.7562612542	0.00443319413971	2.38712812867	7.31764572131	0.478555653832
TCGA-AR-A2LM	1935	Alive	T1	N1	M0	II	40~50	FEMALE	NA	9.9399790186	1.65637840701	10.0362686224	0.219322949517	1.4103907304	4.16830208799	0.256377346532	5.11259014284	0.196343411913	0.640652689067	9.89088079609	0.160527179476	1.9786792687	0.090021124177	1.22247621294	34.7631177723	0.0504213865339	41.247840974	0.491127985516	0.242166716467	0.0545420532584	60.0451732828	14.4082753246	9.45906691652	0.426285119612	0.824941496352	1.96309718779	0.107969222741	0.577897846115	76.072618828	14.9322597822	0.371747152472	0.07668125823	21.5534954594	0.257624166455	26.1582419665	2.90409715059	3.74086184647	9.38561391889	0.710150665656
TCGA-E2-A108	837	Alive	T2	N2	M0	III	60~70	FEMALE	1+	34.5866007237	1.14880312411	4.95585929614	0.18207624203	2.56117747121	6.15587750678	0.110899718914	9.90234897309	2.05622843861	3.46404450802	37.3366165535	2.14101569081	2.93818565392	0.319507164034	6.21829297309	38.5989838422	0.181754149677	106.648483008	0.217413955398	2.6770135958	0.0786431726144	592.882764362	10.4668652482	10.0218658388	3.89279973033	1.7631118562	1.80742464199	0.166540127716	0.416630080373	157.582685316	23.5127251921	10.1842908536	0.257985654916	52.4370173208	2.04304922898	9.47940433731	4.41736428255	16.7135597912	10.3301458975	1.77305553159
TCGA-AC-A2FM	792	Dead	T2	N1	M0	II	70~100	FEMALE	NA	2.85942959807	8.53034666195	0.281080392889	0.25622834081	0.916990138439	2.18510366909	0.628987521655	1.76623522467	0.108654652868	0.299382031687	2.22107551149	0.0937695141861	0.253014326779	0.0566294320967	0.793434350805	40.890367696	0.265075985373	10.1449683919	0.704629713188	0.188610679963	0.0955797364676	12.4337100035	15.2081250237	3.1231207867	0.485487255076	10.0818247599	0.328345810776	0.0469347586114	0.262554639721	100.803289292	3.73819405547	0	0.169214949605	42.3600016522	0.200649659535	47.9929990528	0.0986588578351	1.7415811297	9.7782788477	1.21172194016
TCGA-AN-A03X	10	Alive	T2	N0	M0	II	70~100	FEMALE	1+	8.08356960812	4.52606358706	1.29599139038	0.100240406765	0.974975204356	1.97915349827	0	2.40970391066	0	0.301957177691	0.362965902178	0	0.426864341926	0.587484332478	0.601794848269	34.610720474	0.269336461767	10.7222248733	0.0487330705807	0	0	36.7179928072	9.76833191365	1.91455657411	0.0758188168695	2.47078383442	0.604416893994	0.0047338469734	0	131.743546302	2.41302289582	0	0.0642524078947	35.4846355817	0	10.1708270361	1.62750004826	1.59844545929	5.91792377438	0.21844458665
TCGA-B6-A408	2072	Alive	T2	N3	M0	III	50~60	FEMALE	2+	14.5900157373	2.2163189213	33.470719021	0.553273683655	1.97582720111	3.61140527931	0.153544662368	6.97504362227	0.334203941777	7.90396392141	104.118033928	0.192279793101	0.884353055379	0.215654983635	5.14126585246	144.258512572	0.140921299882	698.433457989	0.614075630789	0.193378534776	0.065330586073	89.5910473616	11.8302865025	1.90513070889	0.247274222443	0.623704841404	0.931856620413	0.0150378793041	0.153823834481	95.6573831076	1.58985708121	22.7092555642	0.244930592901	47.9194604238	0.668595997896	14.6272130652	23.759677496	10.7291419799	15.6490144561	0.447694716045
TCGA-D8-A1JE	575	Alive	T1	N1	M0	II	60~70	FEMALE	1+	3.37052641192	5.34639280788	0.561914915752	0.283711294795	3.32130932442	4.54127561786	1.36221025175	3.04516022119	0.197101830361	1.22194195965	0.393436167588	0.145799892913	0.125174542208	0.132077550051	0.104863769134	22.7511827045	0.00763259403708	9.63667863634	0.179993280424	0.219949552737	0	27.8282734382	12.5889978232	0.461173286605	0.114448350178	0.0212555652538	0.839570909186	0.0136833173583	0.0291599785826	112.898358965	26.9309037097	0.337641857272	0.0464308464765	18.0541704923	0.116994442945	15.4213525641	43.7750257027	2.28862189877	5.5580047174	0.37172318246
TCGA-AO-A03N	2031	Alive	T2	N1	M0	II	50~60	FEMALE	0	17.402555922	30.3894188503	0.0908865756149	0.0439359945633	0.44862013514	1.89134052214	0.203381393345	1.740345981	0.0683145255628	1.1011495998	0.572724775468	0.212240810101	0	0.421152352592	0.368156174444	77.7282671853	0	11.400363514	0.125312048904	0	0	2.44582266878	11.748670309	2.3607685252	0.0531709753906	8.40841040836	0.286819716441	0.036517793135	0.679170592322	172.389594597	225.849861777	0	0.0450595688513	13.7270418603	0	2.60891701548	0.471426947178	0.316610909142	3.87166345335	0.407691038849
TCGA-PE-A5DD	1953	Alive	T2	N0	M0	II	60~70	FEMALE	NA	16.255963875	4.02277910738	12.8464661276	0.369850898095	0.733425217088	2.48477808217	0.234236230542	3.43040835991	0.4634877172	3.19268183125	12.6725537184	0.466657614256	0.35976073318	0.195551762164	2.13226632975	72.2697514597	0.279193473643	123.121421165	25.7419831109	0.268185273825	0	23.1203375947	10.9348442606	2.58625467885	0.342930021332	1.9486334221	0.8236872772	0.0166841176393	0.26666149386	116.09133292	15.4341525037	3.08765940259	0.169839889938	57.8248388306	0.427955224189	7.14460935182	0.202630852857	3.4905451988	17.3718565272	0.484287470263
TCGA-A7-A426	364	Alive	T3	N3	MX	III	50~60	FEMALE	NA	7.95970287111	0.457262558421	15.5709861173	0.550132250582	1.13472042786	2.7213403853	0.546422533231	10.7415019632	0.389275276051	6.06507976794	26.003399963	0.238698849744	2.69338799655	0.157884467935	5.3119674793	54.6214676817	1.19126961141	147.099113372	7.94779571513	0.0400104738618	0.0270341039607	15.1468222477	11.9118982045	19.0471189422	0.24982816285	0.70467815323	0.816765744127	0.36091922298	0.0318265132992	94.1383225871	91.658222294	1.47407008965	0.0591228353206	46.0580670534	0.510772006747	16.5993560798	0.758086195223	2.82725202441	17.4275652537	1.16712653612
TCGA-EW-A1J1	575	Alive	T2	N1	M0	II	0~40	FEMALE	NA	6.27242637038	9.62243134924	4.35252744994	0.202839363043	0.504657739775	3.99056221767	1.68170353835	2.20722800854	0.395411518375	0.175098006355	6.95007836298	0.511863206078	1.25558082606	0.0757041380418	1.03328869183	31.8353345092	0.0306239225868	121.203635899	0.427812649562	0.257394069342	0.0496899747765	94.9104151948	13.7355101998	3.06042222415	0.1074714277	0.141249592826	0.248261924814	0.0366006497465	0.146246630308	214.496069554	4.75056168249	0.677352814058	0.0776218544457	19.3554418786	0.430294036894	52.6572743902	0.547101309794	4.57947603518	17.6295746003	0.269005575844
TCGA-EW-A1P0	1251	Alive	T2	N1	MX	II	50~60	FEMALE	NA	5.34323879754	2.9031153197	0.321739314756	0.1762716688	0.969454419113	6.04370394969	0.159993779026	12.7160349395	0.209589509722	0.149926143271	3.71699346341	0.0626112018773	1.05972186146	0.0216070030008	0.688723220651	26.8435795145	0.0262214670563	32.2954542255	0.470491007703	0.125937960348	0	44.0907799669	15.7189099026	1.41121863446	0.150580594077	5.85093837316	1.07536479872	0.0156694938221	0	140.998536478	0.443741135453	0.579977448969	0.132926073949	24.4051953233	0.401929660684	4.60882220348	0.0878345123646	15.0517788283	9.9929437974	0.241996146851
TCGA-B6-A0RQ	4267	Dead	T3	N0	M0	II	60~70	FEMALE	NA	1.9042946666	0.452380716338	3.51566306001	1.03387868335	0.32015056778	5.01758176381	0.013658287183	16.2557503341	0.253242828779	1.94542324516	4.61543074212	0.427597513514	0.870570658872	0.140184910313	2.76425346428	33.1417788967	0.376061965484	22.9680950116	0.40394207315	0	0	9.52233483156	11.6961815646	5.91523804269	1.55399113053	2.08831223001	2.61427407248	0.256832121874	0	129.499117149	116.471823117	0	0.29049809362	33.8648213549	0	21.7041901419	1.36967535647	1.36078925254	8.75796476992	0.493816014548
TCGA-AQ-A1H2	475	Alive	T2	N2	MX	III	70~100	FEMALE	2+	2.98134980719	2.42171709605	0.464316641329	0.0778120854583	1.7819654379	2.20267926779	0.115447150385	5.86719411828	0.130293974846	0	0.130040299548	0	0.177313950835	0.0810733272753	0.305823941645	36.4357793943	0.00756827838931	0.110149575519	0.644067646057	0	0.0245603783251	8.82770169515	13.0027366362	0.73589932428	0.0724365684518	0.964247878631	0.857519320027	0.00452267187075	0.0289142635737	205.116694687	12.914390878	0	0.0920791988354	56.596293111	0.193347659155	12.2702297464	0.253515960925	3.18834069498	8.86408095584	0.173355526546
TCGA-D8-A27P	49	Alive	T1	N0	M0	I	60~70	FEMALE	1+	4.55064063692	2.10918852384	4.33070744487	0.616804000825	0.501251172793	4.66412372672	0.173674527237	5.67964956801	0.154007506889	0.998175638855	53.0803794952	0.271859842351	1.57379378563	0.412800513562	0.634897293368	29.0584164134	0.0341563347439	39.5206536538	0.449435142854	0	0	13.3560240373	16.5092391562	3.23917669435	0.345074705949	0.784739845621	2.04289540238	0.0952524211238	0.173990299105	157.575709589	40.5257270499	0.503656128987	0.0577169267235	22.3723255916	0.0581730483329	18.3597180747	18.8592540415	1.61049969895	9.18374899305	0.227874581444
TCGA-D8-A1JD	552	Alive	T2	N1	M0	II	40~50	FEMALE	1+	9.21224618957	3.1243123167	23.033511008	0.119059403096	3.44700041181	4.77768443571	0.0939427013498	3.25432628373	0.159877451098	4.92975508988	8.34783059513	0.261426406282	0.480951716086	0.293207655673	0.901418358583	30.9489086916	0	88.4866140881	0.263100683358	0.13146013573	0.0222061040085	87.561840406	18.2050552844	3.46643573804	0.196479136245	2.44633183828	0.710927941071	0.00817828786093	0.0261426406282	124.322067393	0.752697505334	1.81622555943	0.0971282667488	27.8238385766	0.384590822615	14.4455070866	1.00090455384	5.24545616416	8.39482532925	0.149129602313
TCGA-BH-A0E2	435	Alive	T2	N2	M0	III	40~50	FEMALE	1+	17.5468873074	3.30858732705	13.3985448212	0.107236200004	0.633232010951	2.75305901523	0.330933637907	3.63211398877	0.400170668223	3.63861910087	15.7493404233	0.103604792322	0.381207876976	0.0804460740383	0.850356256982	45.5861086217	0.0108473786131	76.8056860414	0.200195170525	0.208393639414	1.23205698978	25.1085391932	12.0384752073	2.63468392605	0.356452396131	1.99751927611	0.645564682199	0.00972330791789	0.870280255505	257.965767883	11.9319344715	1.4395613249	0.120976404062	51.6970286224	0.498814562426	36.8198348059	0.327020905423	1.62628512126	9.04318552253	0.624781168568
TCGA-D8-A1X7	509	Alive	T2	N0	MX	II	40~50	FEMALE	NA	3.31330424633	7.39920436981	6.77457292431	0.0866894476283	0.780099104154	5.54522281798	0.173396376492	1.48376251133	0.0299534131405	0.309495961928	4.81311037079	0.0387749202302	0.580191698386	0.0401434468266	0.853048245065	35.0305166679	0.008119436003	7.47432748057	0.195636560015	0.038996491203	0	26.2220453744	22.8543005314	3.78825709591	0.106206044555	0.46353253159	1.90498405283	0.00970406819839	0.0620398723683	285.27220935	1.9236524184	0.359178208448	0.164641398324	15.5196316236	0.0414856289393	20.2342109159	44.8990653862	2.4158409677	7.33120216281	0.343070070776
TCGA-AC-A3YI	707	Alive	T1	N3	MX	III	70~100	FEMALE	1+	11.3695833912	1.27795053565	7.13630207289	0.554058824141	0.250781112952	3.69200292688	0.181468826429	18.2289786008	0.406361551501	1.96502071611	32.0995442783	0	1.65681108785	0.566388324056	1.65580610269	31.151676538	1.73158852012	113.792563288	0.26428000482	0.190455854023	3.17426423372	20.708295239	13.5126413598	6.30470382437	3.47909962986	2.32367448047	1.09762930724	0.173777707783	0.201998633055	103.358984522	83.02618312	2.9236644258	0.38864634466	35.3504868761	0.0675375368877	11.5943237904	0.796992281864	3.2101371038	13.2439883332	1.25811557669
TCGA-E2-A3DX	1325	Alive	T2	N3	M0	III	40~50	FEMALE	NA	13.321525298	0.411428952034	85.4550405837	0.719053097996	2.62991557566	4.5245449147	0.23114751358	6.829212296	1.4249405222	3.05791788674	116.909358116	1.23446060144	6.42162756215	0.132209979221	6.8219501778	29.4798271882	0.918103008588	534.74644063	0.201063463367	0.770595307458	0.347115003359	41.5876832596	10.413483084	7.05140869893	0.38106450644	5.02976516516	1.53476526298	0.186431893912	0.170270427784	103.571967307	13.4753616405	7.49189882251	0.054223634421	41.6551728924	0.637608410426	21.8196215318	2.5877033462	10.1898061871	13.459534161	1.03869691308
TCGA-BH-A0BC	974	Alive	T2	N3	M0	III	60~70	FEMALE	0	12.8621818975	1.79092367457	7.41324068096	0.0937784553788	0.644821624554	1.98816956675	0.297154553985	7.55620333893	0.177058408268	3.22847597842	14.4073628016	0.323581342383	0.863184235987	0.118646492207	2.47104136654	41.181702723	0.0423485397526	204.842398364	0.269207045447	0.122036391984	0	69.2427385472	16.5428655269	4.16519511323	0.199958407819	1.61569544989	0.877799148032	0.0759202580777	0.258865073906	138.682079099	35.737278995	1.12401939986	0.145982415019	45.8686827097	1.25498417289	13.6558081237	0.22224052343	5.49673180756	9.10843497533	0.559407458957
TCGA-E2-A14W	974	Alive	T2	N0	M0	II	70~100	MALE	NA	1.75956293051	3.00006349761	0	0.134376597628	0.813842695746	3.24240826174	0.259180996604	4.96229365746	0.0642884380749	0	0	0	0.015310504329	0.333866561311	0.0528138791156	83.8481953592	0	0	0.589634183185	0	0.0424142349654	4.20978113078	10.580280081	0.643270784715	0.0583769276845	0.332129194654	0.234348354142	0	0.798929953167	173.225537546	3.09652381177	0	0.0132512507311	18.7010490835	0	35.7523963219	0.160528934462	0.660996185291	7.88579133237	0.113355255295
TCGA-D8-A1JT	405	Alive	T2	N0	M0	II	70~100	FEMALE	2+	2.99860508531	13.8517335815	0	0.175371439588	1.35439397474	4.67573127871	1.89169695575	0.428804155422	0.161587469655	0.0626105643478	0.0470379197229	0.0392205381781	0.0288619430774	0.115046911989	0.0929225058373	38.4729666033	0	1.37458648091	0.947321324704	0.0394446555391	0.0266517942832	27.5799535952	10.2269752094	0.46007810555	0.170310478936	0.448847343523	0.206786793922	0.0122694893696	0	157.967007599	1.13502658137	0	0.0333067055215	11.9496605637	0.0419623995097	22.2459798372	37.858878205	1.71410762579	3.54058442861	0.242908945012
TCGA-AR-A252	2838	Alive	T1	N0	M0	I	50~60	FEMALE	NA	18.9406315812	3.4972511413	991.018856233	0.293838756816	2.03129457834	8.72588222777	0.605387952645	10.5188189749	3.12547113057	60.1572843156	28.098655358	3.10502836882	7.52749137257	0.333986244713	4.34021547817	22.5843844153	0.075996275195	4230.70388536	0.333324179879	1.09499775945	0.0274023463326	404.862707739	12.5597107761	8.81195795382	1.27423770817	0.443851051035	2.24099742344	0.0681210835066	0.774240840017	256.18241606	17.2190643195	28.762368048	0.154101011584	18.0857193107	1.9414853891	43.5163012661	4.51147643244	14.2919640706	6.77551232677	1.6937905399
TCGA-AR-A250	2707	Alive	T2	N0	M0	II	50~60	FEMALE	2+	14.4000368493	14.1497269578	23.976766112	0.0958632993849	1.74396780025	3.09019600373	0.369795722037	2.51397986688	0.198739276121	5.5444202134	38.0355641587	0.385904247808	0.129082953971	0.0605339996562	0.884611275744	29.3095264261	0.0146923687446	103.335468192	0.252326534706	0.0705653481706	0.0238396446522	119.086025568	18.2206648726	69.628480212	0.203901580167	8.38520623607	0.963140399704	0.0197547855259	1.03843324865	145.033010023	2.00981004228	4.54960797416	0.163858015957	28.6129550697	0.750695193304	17.4351362048	1.15655926012	3.5360804625	7.03778129178	0.653469291168
TCGA-W8-A86G	347	Alive	T2	N0	MX	II	60~70	FEMALE	1+	1.85840476521	2.35922139181	1.9196144008	0.742377340604	0.33576545436	2.92665235904	0.252683309083	13.889946903	0.118824618768	2.73616106268	5.69247713682	0.065922586792	0.69533398863	0.216122676699	1.47260916957	45.7135283345	0.538361256086	64.4408981746	4.04083945242	0	0	9.57656371937	11.6993924765	3.30865164959	0.466825499788	2.24407092715	1.4920975844	0.0989893375789	0.105476138867	71.5297381365	43.9566499528	0.610651330284	0.195938786315	41.2936682459	0	24.0395650276	0.577999432517	0.95328006997	20.1212904156	0.328470473467
TCGA-A2-A0T4	624	Alive	T2	N0	M0	II	60~70	FEMALE	2+	9.86138473744	2.46179776674	6.98951235902	0.0965382793816	1.60659430129	2.139717143	0.144822019538	3.62538394256	0.333564354752	2.11964641619	15.1864690734	0.259080950537	2.58972624007	0.122936451039	2.12645672479	34.382145866	0.217005341081	147.404723668	0.173826804264	0.260561413112	0.176055008859	127.980114714	16.4299271894	4.11914659564	1.194260415	0.665702305709	1.04000843932	0.141835998517	0.569978091182	157.900062713	16.5637928511	0	0.0962568549644	54.2578713015	0.554385985344	5.36857001421	1.71125936376	3.80217517148	8.34812145951	1.3421894461
TCGA-Z7-A8R5	3287	Alive	T3	N1	MX	III	60~70	FEMALE	NA	17.3601147701	0.761931317751	5.64496560232	0.0250930097589	3.12170239649	1.40257832195	0.508184681077	22.9042419084	0.819340919601	7.31695947999	4.17958917063	0.0757602162536	4.99901279207	0.261447020797	13.4748286171	57.0514885565	1.15808121169	255.824212142	2.76516702691	0.15238626355	3.29483813081	38.3535665304	9.32504311349	12.2895658393	0.76930624605	2.00462567654	0.778704297058	0.554587406006	0	112.544803065	396.255421561	2.80711538119	0.144757759404	49.7820689635	0.243169569495	4.9094908249	0.0797105164701	4.90752188854	10.0677754735	0.532716895663
TCGA-AR-A24Z	3001	Alive	T2	N0	M0	II	50~60	FEMALE	NA	1.21529716428	4.77988311984	0.833292298929	0.207910478664	0.690590103012	3.19341926741	0.220555850563	1.2495028444	0.169718145033	0.12525899161	1.54331027414	0.0313859177841	0.0615907627038	0.0974809681765	0.244327298442	26.4396624512	0.0262887401785	1.98478565797	0.19204850699	0.0631305317714	0.0426557647104	23.7616307084	11.8729670286	6.53508450466	0.0419352554944	0.40951830767	0.75468660891	0.0235645426093	0.175761139591	297.655990519	49.4372440285	0.290732712105	0.139930460953	20.570750198	0.0671601401824	36.0287753356	0.66411809826	2.12082143042	11.9335626498	0.179770432118
TCGA-EW-A2FW	672	Alive	T2	N0	MX	II	50~60	FEMALE	1+	4.95833065897	4.35724499187	1.59688139739	0.104318579146	0.385002124107	1.99894669933	0.692149039487	3.46741855626	0.0519044073095	0.241337839429	2.20595941645	0.050392986358	0.296668953835	0.0260857811736	0.665187419926	37.2479002955	0.105522493742	13.1309724453	0.135241927402	0	0.0342438826217	18.1103937005	17.3607764481	1.53695609523	0.0942632897219	8.01145171731	1.66259114565	0.0378350469919	0.120943167259	204.936295299	1.69645113807	0	0.0641917896189	121.010019781	0	29.4102555462	66.7646985942	1.37615642159	11.0939865576	0.459943499777
TCGA-A7-A3J0	313	Alive	T2	N0	M0	II	60~70	FEMALE	1+	12.1362010729	3.89462240438	2.37560286987	0.221067701784	0.720518184856	4.73708991371	0.609125486314	8.61166065662	0.258913776573	1.05164868542	8.85721473753	0.346723288181	0.204119744847	1.23841400343	1.16178972563	27.4225401636	0.00726035677809	20.9751078717	0.413149506429	0.244093194879	0	50.8596676746	9.56054873901	0.708863836593	0.104234140915	0.374050453947	1.22055830105	0.0260319795463	0.138689315272	161.803852247	115.903312334	0.642350512841	0.110416101423	21.4787973064	0.222577381349	39.2917948719	94.5202459547	2.78276679868	12.6155061077	0.245417155852
TCGA-AC-A2FB	1234	Alive	T2	N0	MX	II	60~70	FEMALE	3+	15.8946468093	3.36806974305	14.8677009625	0.519856629533	1.39281112531	4.76448630637	0.323011563913	9.12830279762	1.76850997255	3.5313367404	25.6963402946	1.30619330568	6.98687893613	0.0945151892284	6.63857352034	28.9471448268	0.41468523055	117.111967536	0.171882081052	1.56791351274	0.0858973801719	159.414629995	13.5604136153	4.98859105441	3.06259183316	2.03631399613	1.48663960665	0.21617354664	0.539331429443	102.56201216	25.134111498	2.7321394781	0.0805093659754	49.5453399178	1.71307399322	28.8870089645	0.211809835708	15.4318552675	8.85561025666	1.5422210408
TCGA-E2-A1II	1025	Alive	T1	N0	M0	I	50~60	FEMALE	1+	29.2013193451	1.53355922326	75.3200651093	0.0762531926826	1.43056660742	3.91348311526	0.0490248521013	26.4472691332	3.77426807607	16.6608903268	60.5599738607	1.07436849179	1.65652754612	0.900423116926	4.54540515756	31.0438489398	0.0321388382008	71.5660970856	0.222428400339	0.926149491696	0.521480569649	655.685663615	29.7694051029	0.552985394351	0.886922751347	2.68504719067	1.46108448885	0.16804910643	0.429747396715	166.771527819	9.06466225094	8.53032426562	0.0325846725064	32.1330003769	2.70947989592	3.79725405073	0	14.3850431065	17.3450766374	0.468139019648
TCGA-EW-A1P7	915	Alive	T2	N0	M0	II	50~60	FEMALE	2+	30.1500015901	1.03667846611	340.72231236	0.346616802325	2.91289505356	5.47623608333	0.260471166948	16.687425629	0.923900946817	23.5619500689	55.5170700555	2.77253797819	15.6688079221	0.431496875652	51.2714617426	23.5804718926	0.113836694815	1283.59965556	0.204256844753	0.273370691407	0.184709926626	176.389184217	11.1353618389	4.97416225925	3.07613366739	0.313054446775	2.86771418242	0.119046959464	0.391417126332	101.736450188	153.569196627	35.2504312603	0.242373290933	33.0167333978	3.83882247507	7.82776303575	1.31555673148	13.8522289873	15.1013796235	0.787310484445
TCGA-A8-A07O	304	Alive	T2	N0	M0	II	50~60	FEMALE	1+	36.5272011638	4.04075174747	0.571854537595	0.230369535552	0.825648948809	5.06918829651	0	82.0690739319	0.124173729756	0.236867941498	2.46910617638	0.0741894617903	0.418562984428	0.204821102354	2.14692888658	43.1742506536	0.0155352115111	106.465410501	0.11548124824	0	0.352901223651	85.1910355845	23.8888375073	0.214462467027	0.426240916173	2.92566734058	2.78452653987	0.062664117033	0.0296757847161	185.127903588	144.857662683	1.71807174672	0.496147619017	7.97583827132	0.119063938679	10.9482974262	0.00433654774995	2.25931157555	3.17710099119	0.2850194431
TCGA-AO-A12H	1234	Alive	T2	N0	M0	II	60~70	FEMALE	0	2.96965412466	5.58377207711	0.830558456132	0.197406610236	0.670930432784	2.64989077775	0.580806815115	3.42377534409	0.0936428837245	0	0.266535688542	0.0404071407991	0.0396468670697	0.0139444250601	0.574403047667	27.8899722026	0	1.66246522145	0.208209530632	0.162552154986	0	8.95810735066	8.77671971369	0.52478305213	0.086381862585	0.865946197352	1.06306330271	0	0.0646514252785	262.946800354	1.45574182422	0	0.077207371563	177.14211656	0	0.288488260847	0.453483262	2.00707723436	7.89180752447	0.524977441936
TCGA-EW-A1PG	1051	Alive	T2	N1	MX	II	50~60	FEMALE	2+	15.9039487768	4.03424199469	10.7057823628	0.330981233295	0.421983766043	6.28556863885	0.464280225288	12.7995568847	0.168424699137	1.56623512735	18.2602915387	0.145351365985	2.5314434416	0.351123299791	1.32828786762	25.9186898116	0.334801004815	79.7909784322	0.148232683091	0	0.493857923038	20.2015327074	13.1117870762	4.21999890656	4.29196183819	1.48860988945	1.34885715774	0.0636590411993	0.232562185576	135.613921455	68.1610110343	1.34641265334	0.169722704793	14.1549172093	0.31102541536	17.7779493523	0.815628256288	1.308783833	6.45494836357	0.768233598867
TCGA-EW-A424	715	Alive	T3	N1	MX	III	50~60	FEMALE	NA	5.83988968739	2.33680426711	5.28117322762	0.237321301322	0.61045278526	2.00519986954	0.332899802646	6.05852540335	0.111818941269	0.346613362165	16.9001471502	0	0.596513142302	0.412113093104	1.21991239378	44.8114407136	0.290982020635	134.493862096	0.484814737491	0.0873465672656	0.0295089754276	8.66533405413	16.189077041	7.97575415451	0.249490574558	3.43127848629	0.581638670365	0.176602773311	0.243180783864	93.4623720196	24.3903564718	2.41352356918	0.0737546406344	27.5053775173	0.0464609400349	9.2897461336	0.324902541805	1.7881501744	14.6605016488	0.426679719048
TCGA-C8-A12Q	385	Dead	T1	N2	M0	III	70~100	FEMALE	3+	5.91048533058	4.14808025876	23.8379384672	0.154305056217	0.672475930737	3.4291477051	0.0253292193681	2.59149896337	0.173561666292	1.13929794872	35.9490231793	0.158595453089	0.778057135713	0.177875684641	1.46944787112	40.0519068744	0.0913268284297	115.125194614	0.131945225992	0.0797508564106	2.3440285499	57.1468686363	17.6987944403	2.92017983512	0.211902066758	1.73696341333	1.14235756573	0.0148841804534	0.412348178032	124.136251973	123.546922355	4.77455785089	0.370374906129	12.0701287173	0.254524009821	2.47121981593	0.736986907879	3.98358450832	11.7392012505	0.437579940419
TCGA-AC-A2BK	2222	Alive	T2	N2	MX	III	70~100	FEMALE	NA	1.12573230177	1.63483079364	36.1025705104	0.0397100072813	0.0977035108973	4.09613383629	0.153182614295	19.8613516111	0.506298235484	0	5.43519055197	0	0.0117635707981	0.521316479413	0.235356249405	26.3645544575	0	18.4884121044	0.0669257130951	0	0	16.9477110957	34.0982927421	6.03141320329	0.483770988496	3.96412116878	3.74034653719	0.171027599259	0.191826410174	101.57497968	20.3644976921	0.444229581455	0.64142679011	17.0101712966	0.153927575337	5.40323125235	0.0448508112794	2.66307085987	19.3631102165	0.03796432195
TCGA-E2-A14O	1359	Alive	T3	N1	M0	III	70~100	FEMALE	2+	9.21716618894	1.24744943021	0.644709161013	0.0428535949915	0.299539982881	0.84357649184	0.210393404745	3.16458713053	0.254411337267	0.337978909664	0.987451158558	0.047048200493	0.265437094907	0.0324724834775	0.278670110612	101.388975314	0.00985185399972	20.217283869	0.328289974773	0.0473170473529	0.191825867647	8.78745165126	13.0800792626	1.03284295222	0.0251447585098	0.469838977133	0.179152600046	0.00294364852	0.0752771207888	171.495839468	0.27786856667	0	0.00998852024941	29.8795871872	0.25168642209	6.36988543312	0.115503254083	1.05213226857	6.30602876024	0.0525814522774
TCGA-A2-A0D1	1051	Alive	T2	N0	M0	II	70~100	FEMALE	3+	4.98093271432	12.1059575185	7.58026518302	0.28678061338	0.148400485392	2.50303796458	0.193157437592	2.95946693851	0.0849342938989	4.43183036876	0.692279606745	0	0.148334143712	0.0379428692025	2.13975892185	45.6946501176	0.0230230378266	18.4712785981	1.48716607195	0.055288180838	0	13.6684669294	11.0029994248	1.52927555662	0.0550888118048	50.2825911378	0.310339890928	0.247647024017	0	204.238321518	5.09745895478	1.01846648912	0.151725707366	12.116895707	0	0.58586890865	0.012853446226	0.942719210531	15.3109813065	0.560634880438
TCGA-BH-A0AY	777	Alive	T2	N0	M0	II	60~70	FEMALE	0	6.43694420586	6.54686388544	4.18819017774	0.123238758567	1.7245624585	3.08764570858	0.254677192119	4.52912690789	0	0.509123384516	0.573739555124	0.0531542169914	1.09523615889	0.577817605883	1.42126198663	62.6596063615	0	23.0841170934	0.228243786288	0	0.252841680824	103.065665153	15.5030102435	1.5944493712	0.525549836475	7.51666011578	0.618533495309	0.0631879493848	0	184.878791138	4.39503324385	0	0.236981889023	24.9604968006	0.739312148793	6.37664884818	0.472262242761	3.14314490212	6.46420573623	0.586630162494
TCGA-A7-A6VX	317	Alive	T2	N0	M0	II	60~70	FEMALE	1+	5.55036638975	4.70334707732	1.1699803556	0.48866702446	1.07708618389	2.98625112447	0.157087380594	1.40264923766	0.0562823029879	0.0872311884177	0.983022676973	0.0546434006992	0.938267172981	0.876865865338	0.582582718224	56.7607025633	0.0114422825973	3.41391151035	0.246370245787	0.329733892219	0.0371321950697	17.1954480168	12.731600827	1.97793241702	0.10951495756	0.912134032628	2.50998357701	0.0102565643687	0	172.466119891	4.03407656168	0	0.127611126361	34.3067847242	0.175390368202	2.91457358157	0.370508026793	1.90641044638	9.35738991096	0.305349549614
TCGA-D8-A143	431	Alive	T2	N0	M0	II	50~60	FEMALE	1+	7.80538469483	6.80445144482	13.435840733	0.0620691759156	1.16719098536	2.35400839625	0.273638648501	6.9419062626	0.51011989091	2.17956906506	191.486685629	0.160626664053	1.24770165991	0.508126179095	6.91353636612	54.8378882728	0.10090526903	2783.05327619	0.143693671207	0.107696353803	0.0727678066236	79.7145333059	28.8003832502	5.41045357536	3.79870323672	5.36251569101	1.56974014441	0.267996614511	0	293.548764363	129.145275273	5.9516406049	0.0568361336415	5.94355865823	0.28642647288	0.629205324146	0.106408718885	3.15169728123	14.0189709627	0.264289901183
TCGA-BH-A0H7	702	Alive	T1	N2	M0	III	60~70	FEMALE	1+	4.38321156368	4.5724344645	3.32040433865	0.158924304728	0.570891240238	1.80313727986	0.147133332718	1.40956415121	0.217453091832	0.827249656405	2.80823307552	0.115156912397	0.489624186881	0.0794808493409	1.16928557203	38.5237920644	0.00803792051633	15.5882245861	0.156586241763	0.154419935862	0.0521688972508	29.6814112831	11.9145750589	3.3192383262	0.0846247038912	1.16118739304	1.13764819607	0.048033218585	0	108.759982127	13.6024272362	0	0.195586167256	81.8572753108	0.24641479127	11.3843122825	0.107699058556	1.28761889097	5.58384357624	1.10467760706
TCGA-A8-A084	458	Alive	T2	N1	M0	II	70~100	FEMALE	1+	0.621295685262	4.74699489049	0.898322904391	0.295299088825	0.122874351255	3.60193792655	0.11726293085	1.39607022063	0.121539737503	0.293024375956	1.50954976643	0	0.463121452731	0.0271478465959	0.150879378197	42.3093330665	0	4.55519711714	1.48067120623	0	0.819676294904	6.75002580328	16.1766495714	4.60964102209	0.0735758681704	2.0796296154	0.474815200316	0.0262503173626	0.041955762921	121.739395824	382.374686299	2.42901785332	0.178147509628	6.88786342246	0	11.0867070852	0.122620628929	0.882429393629	8.98087480922	0.166069113189
TCGA-A1-A0SK	967	Dead	T2	N0	M0	II	50~60	FEMALE	0	2.16309184342	4.46067649878	1.74457368038	0.728514521616	0.27813966822	9.27852380386	0.38762315932	1.7202623831	0.100440132045	0.0691870297329	4.13230437635	0	0.0106311777394	0.590786011977	1.89229852619	16.3940615526	0.0181507912625	7.00046946297	0.232627936202	0	0	14.8060243628	15.4036007066	0.439405985905	0.179513358033	0.233780236933	1.08829433943	0.0216931959561	0	55.208508354	10.2131548362	0	0.24843485013	7.55292570235	0	19.1574782968	0.0152000066982	0.43567858743	10.0030623932	0.129166207645
TCGA-E9-A1NI	300	Alive	T2	N0	M0	II	50~60	FEMALE	NA	8.1462943331	8.68848888563	0.340131133337	0.12605895097	1.40245648612	1.73345243667	0.338279239689	3.70486860919	0.119307153208	0	0.396916228852	0	0.519559194617	0.14847390894	0.29123728292	82.313413774	0	5.64823821421	0.532913600952	0	0.0449787309529	9.93244611138	12.0745582748	1.29777718073	0.283001497163	0.506604509532	0.504085712475	0.0207065256253	0.158856699775	183.89161647	10.6721849983	0	0.112419699077	23.9466418681	0.141635152788	14.9962731512	0.448801392477	1.69013695036	6.99003878806	0.39761459978
TCGA-A8-A08F	1004	Alive	T2	N3	M0	III	50~60	FEMALE	1+	16.5792734058	2.98024641074	0.146932368822	0.634529387636	2.36803272635	3.67304009018	0.200932014351	4.61447999492	1.22221504453	0	0.205755378487	0.45749396656	0.785550615753	0.0592051015549	0.783898315779	35.8491870593	0.0359245708423	12.6355476479	0.0859458015862	0.172540581674	0.0388604913681	369.216304237	19.3722872773	0.445623735102	0.160457174075	0.783679869826	1.00960844183	0.0286238670866	0.045749396656	198.65294384	0.303972501272	0	0.327806292083	26.4247988852	0.428292224014	27.2926358448	14.066078196	7.19665677025	15.6894830322	0.370159161196
TCGA-AN-A0FD	196	Alive	T2	N0	M0	II	70~100	FEMALE	2+	28.3670090812	9.79125153754	6.26253892685	0.0508419904581	1.27367341976	2.97163865276	0.534885253516	3.03809526911	0.459941321141	6.99490833347	7.83246965097	0.1674555538	0.0958444795731	0.0674200138173	0.793481701081	63.1844389917	0	219.19134585	0.077897388857	0	0.0758614606659	24.8163308391	9.75684780511	7.37564450816	0.104412092	0.614385144996	0.365643173074	0.0488932912148	0.223274071733	85.8261319022	7.51639425377	3.10233447039	0.0237009871079	47.8372590594	0.358324346124	7.13260583347	1.31814011927	2.7905849161	9.23661726073	0.428884709824
TCGA-AN-A0XL	163	Alive	T2	N0	M0	II	60~70	FEMALE	1+	4.95343735751	3.17184810867	0.741241748655	0.30774040966	1.60510160302	3.5153467418	0.325237918968	8.03462835822	0.104875548413	5.44526451453	2.9918564137	0.10182164395	1.79830504826	0.21083069806	1.39573976552	41.3537396837	0.59699828838	6.16748243352	4.23011638469	0.102403481915	0.0691915418345	15.858316991	17.2326650011	3.6728504255	2.48623371114	0.359970823257	1.23637156469	0.28349346442	0	140.850072192	8.53935075701	0	0.0864685613275	47.7968803978	0.0544699371888	25.1769371953	1.66647977876	3.19111644544	9.10185975385	1.32525739097
TCGA-E2-A1AZ	2329	Alive	T2	N1	M0	II	60~70	FEMALE	NA	23.188676657	17.3065413022	287.016548259	0.181709648759	0.750460811815	8.90625656573	0.700950741267	32.809344844	0.403619875053	0.333634690369	33.5874078239	0.313493391589	1.43544291173	0.162278932117	2.51116244955	27.8766793703	0	56.3690974591	0.1570494494	0.210189854932	0.284040344503	112.70596884	12.0863161072	7.5913010568	0.691125305884	2.53651145086	2.68242896793	0.575350829356	0.501589426543	158.462825657	107.510700128	7.74383676066	0.133111789915	21.965922774	1.56524360056	1.63099796752	0.537516400856	8.60597130534	7.78242446045	0.885639222066
TCGA-AC-A3OD	451	Alive	T2	N1	MX	II	60~70	FEMALE	1+	6.85402353285	1.10798390715	673.364381531	2.68978094609	2.73993853469	10.1828144141	0.594797699704	4.91760120845	1.81141837052	1.81661318111	15.8810873234	1.24141489597	4.36470519523	0.32130738484	0.840342391121	11.7742194084	0.0866504151066	1038.05931301	0.31095316699	0.62425434769	0	148.920994188	19.1001425272	10.4711076015	0.317912791732	0.196062489265	2.46824221998	0.077671177281	0.827609930649	87.8765593532	12.5863362607	38.3314073143	0.307483544801	12.0073845294	1.54956752973	7.67167265938	0.701448204257	15.2488520026	10.1077651651	1.28143228315
TCGA-C8-A131	411	Alive	T2	N2	M0	III	70~100	FEMALE	1+	41.3778350806	8.16420009581	5.34850412721	0.0616736861735	0.960069480481	3.09589532199	0.0915031550759	5.29714915755	0.162282552426	2.42373391173	12.5401410788	0.515641075025	0.758908676273	0.514068313576	0.853231727562	67.6792008412	0.0239944025922	45.7474579154	0.0984070527782	0	3.27037222358	41.2377746208	10.945989282	10.9165507477	1.16739895436	0.910430812293	0.945890243953	0.107539790502	0	439.918156199	430.449940458	1.06143659888	0.304090702333	31.8578507397	0.0612987701481	1.62723754259	0.0401872375531	1.73091325639	10.2250837636	0.498913114939
TCGA-A7-A13H	899	Alive	T2	N1	MX	II	60~70	FEMALE	2+	13.4133011519	0.592882691411	18.9621483664	0.456412281261	2.70361713498	2.83422748448	0.147951669817	12.9135134491	0.477081902379	3.95591228906	44.8853608285	0.277913761599	2.05649727979	0.343668520879	2.25751486345	61.4242949313	0.242478792591	210.932133724	3.92814165017	0.0931672800789	0.0314754324591	504.314117356	20.4097782077	5.34420026589	0.581742933117	1.29988517194	1.03605342095	0.199963545495	0.0370551682132	92.3037248649	31.7605069296	6.00683779456	0.0590021978787	51.26488841	0.198228255487	26.1635984952	0.406117751921	9.42699777279	17.7823227728	0.340795779095
TCGA-B6-A0WY	3461	Dead	T3	N1	M0	III	40~50	FEMALE	NA	8.08208992049	2.29356974269	1.82177622757	0.15364971051	0.304279036806	3.56689893535	0.274669856761	14.3119501529	0.442847376959	1.30047768916	2.14401581547	0.181032405593	0.87702946598	0.0624739282046	2.23644648755	46.6679558166	0.0473850437007	20.6549354191	0.160328791047	0.182066876482	0	46.2392067256	12.3311210456	3.86800017282	0.320491607396	2.62600081735	1.20032742911	0.257679968714	0.289651848948	147.570785628	29.1352824571	0.419232939268	0.259428827315	35.3089976757	0.290532249705	12.3069337671	0.0423270719154	2.23100045842	14.6583593305	0.261334251862
TCGA-B6-A2IU	5176	Alive	T2	N0	M0	II	60~70	FEMALE	NA	3.77108370482	3.12428767868	5.94197453894	0.0771701261495	0.60653344459	3.02663949567	2.34841345479	7.92498810235	0.0266642450022	0.578571792348	6.58211657462	0	0.406411405357	0.107205949759	0.998870820348	50.2087733391	0.433670706936	15.7792307004	1.57850053503	0	0	7.14949429116	21.9863878262	3.32310373187	0.166027813633	6.08380999625	0.477029575974	0.019436556835	0	120.938425097	15.1671236303	0	0.109921661393	74.175316228	0	21.4129381802	0.133161824011	1.40278035665	9.49325858959	0.588292472019
TCGA-A8-A06U	883	Dead	T2	N1	M0	II	70~100	FEMALE	2+	11.6786267163	2.64746526488	7.91933581236	0.0865159548735	1.09093852488	3.96489528714	0.0500607065563	2.78752391207	1.08961687116	1.12585507398	20.832474495	0.261206906369	0.512584423926	0.243383376287	0.945970857834	28.2493262894	0.0546965086507	137.160990377	0.386959032747	0.105079806905	0.0709998695304	132.757077474	17.0260439694	1.59333104019	0.0942308004604	1.51178703349	0.717808197558	0.00653713693863	0.041793105019	108.386475121	16.3217502084	3.87136130702	0.0776373724117	11.5850927778	0.391254600178	32.1578901256	0.140467028493	2.88415826145	9.3614580668	0.148396208323
TCGA-AQ-A1H3	989	Alive	T2	N3	MX	III	40~50	FEMALE	1+	11.0131078879	2.56723293493	6.97825597771	0.287778051237	1.08765334842	6.93329322235	0.222022594521	16.2268217315	0.407682063953	1.26372195334	12.1801855914	0.347541049945	6.59270436765	0.146588120413	1.71215949734	42.5381431608	0.169807881631	64.0505283159	0.360648473909	0.233017999202	0.0262407656759	44.0761559336	18.7487527991	2.55935226053	0.773925789719	1.17377569488	2.71874897825	0.0459050152474	0.556065679913	122.360096216	6.4770663089	0.35770306895	0.122973913933	20.8304392009	0.413152480854	21.7781300263	42.0015394996	4.31986000098	8.81630062189	0.981826071513
TCGA-BH-A0DH	1156	Alive	T2	N1	M0	II	60~70	FEMALE	0	6.67582299703	2.6007829684	55.4467003967	0.0930100442107	1.06880678926	1.92809899086	0.717578399164	4.62347157679	0.276088969101	41.7310817038	122.895941732	0.357399262084	0.38824696345	0.0704787340356	1.08869313681	57.1832843382	0.0213826022357	878.414447577	0.345300659433	0.10269758388	0.0346951296893	16.1381917526	12.3570838529	1.74972139163	0.112559982332	4.37671624821	0.396992702647	0.0638893607503	0.0816912599049	189.007757899	4.73425523006	7.09424099174	0.0867168983309	42.994307807	0.218505497618	30.7197597263	8.38617350933	2.32473264671	9.35354673796	0.668098119767
TCGA-E9-A3X8	926	Alive	T2	N1	M0	II	40~50	FEMALE	NA	54.8372808332	0.831574169769	5.36113617822	0.0177207331347	1.24806551666	0.59791592905	0.598135045246	7.8077538226	0.73016355842	20.4981868178	52.1990081243	0.428016116793	1.81108979872	0.258488164651	10.7744826323	96.6226814525	0.963481847676	625.270401475	1.79195036637	0.0538077403968	0	11.2953550277	11.4993338015	12.3952489334	0.128672903587	0.900881302771	0.384660826651	0.046864189112	0	115.865577971	209.308498886	4.46037848026	0.136304288098	46.4206197466	0.228969108072	3.39181148382	0.587935788461	2.86172046322	8.28049724134	0.328868581338
TCGA-A8-A08R	30	Alive	T2	N1	M0	II	50~60	FEMALE	1+	20.3336527553	1.86080247626	71.7412851878	0.152109040454	1.39305263991	7.9121652314	0.0782353939467	6.52485474645	0.37841435609	136.719514636	77.4763640173	0.32657350049	0.610817613459	0.126787359014	3.28834393954	29.5741330794	0.0256440821324	423.705790207	0.140230402162	0.0821099086945	0.166439004111	347.370530394	25.4342542145	0.974823065018	0.343618046444	0.764732479506	5.783999866	0.766222930406	0.032657350049	112.486701803	83.4910359339	11.7222698597	1.07465923925	9.99613859682	0.567781283526	15.3361178564	0.100217175175	6.61186654046	7.97489305876	0.294646285665
TCGA-GM-A3XG	1330	Alive	T3	N1	M0	III	40~50	FEMALE	1+	7.53121643152	0.467446749731	1.25025095103	0.25735354336	0.203870953618	2.15855475802	0.586624685147	10.2690043072	0.194012088018	1.31554823572	1.69430062386	0	1.84818483847	0.178759789677	5.31544734742	48.8061658921	1.71576915645	13.2391990631	0.303310297714	0	0	3.0633480346	9.53224950821	6.13162596398	0.522224461915	2.46115673455	0.917888228132	0.377126945355	0.339052658933	121.328607935	134.554096966	0	0.299925954826	39.0385865239	0.0503826983892	11.9757835395	0.187173983455	0.93410353805	10.8246331119	0.785047622924
TCGA-A8-A07P	334	Alive	T2	N1	M0	II	60~70	FEMALE	2+	6.21890910957	2.73362208881	1.24793228653	0.215714733903	1.06150002468	2.0700645158	0.578257354681	1.85753545001	0.125067098211	0.176218020258	2.27708505496	0.0441546289397	1.11558900825	0.0304753517388	0.463283952875	49.0206176307	0.0462297126317	6.66104116576	0.312839383814	0.17762776442	0.0900140698076	59.385472827	11.9861608612	1.43178294994	0.174037451854	3.49857542834	0.439735879466	0.0193382519921	0.812445172491	131.923700755	19.6366599467	0	0.0749936279217	86.688244423	0.18896570683	16.5249769252	0.299389207716	1.74223322692	9.65406768495	0.460577349205
TCGA-A2-A4S1	820	Alive	T2	N0	M0	II	60~70	FEMALE	NA	7.47073259199	3.04211960366	0.41271141867	0.0399022331389	2.86757101105	2.47815838114	0	3.54099987791	0.45497886462	0.192317905979	0.674259370536	0	1.04414550905	0.235589434824	1.06015245671	48.134695791	0.0672712246969	4.95655694045	0.120704559471	0	0.109153406096	17.0361611713	5.77019505133	5.18846334442	0.0965787016929	0.602999671656	1.14203578058	0.170850496637	0	616.24195287	6.4036054432	0	0.0341022101072	57.029241189	0.0859292771395	0.755476668634	0	8.22044503186	8.18945467813	0.172040439242
TCGA-AR-A24L	2866	Dead	T2	N1	M0	II	0~40	FEMALE	2+	4.47959588572	9.58170033361	3.85080421931	0.190352869332	0.482124007993	4.79315517751	0.248363551473	2.23775100525	0.235037343294	0.701578672661	7.09531307333	0.236644816707	0.165851618678	0.0816656622362	0.240285506195	33.3491874874	0.0212370975136	12.7756004448	0.381056612447	0	0.022972690425	25.0544537525	15.6267557304	3.97417154418	0.214554203039	0.574169786322	0.723767480646	0.0296121491223	0.676128047735	139.983254719	13.2575550622	1.25261617265	0.165076377396	16.8132128115	0.108509303709	33.3696243686	84.4016188438	1.15763695308	6.74846269478	0.728883745916
TCGA-E9-A1N8	1039	Alive	T2	N0	M0	II	40~50	FEMALE	NA	6.98626264597	5.09104901689	2.3455314446	0.210951934424	0.810986717947	3.67228310584	0.24412613609	24.0386495122	0.082000427326	0.152509638306	1.14577087722	0.0636901046333	0.0781146927907	0.384638278962	2.29578331009	70.1349654919	0.0400099646001	7.42444648297	0.451249927064	0	0.0432797622219	20.4744189425	16.0536827478	0.86986037692	0.208488693246	0.807805245099	2.06568126939	0.350669157683	0.0509520837067	78.4556339475	38.6312543379	0	0.0540866509793	23.0152503484	0.0681426043493	23.5855833889	0.0521197003708	0.729265315362	21.7204978953	0.139395302428
TCGA-A7-A4SC	446	Alive	T3	N0	MX	II	60~70	FEMALE	3+	4.30221701872	1.87665142006	2.92672223832	0.495188183936	1.44385181917	4.79999039928	0.173654922448	3.40574372308	0.299980757452	1.05385530196	16.4402060749	0.0776654726207	2.62904390106	1.58132993665	1.8400742744	40.2174202158	0.439103302669	37.0427320842	22.7693659091	0	0	54.8004757017	14.5939061255	6.4424812899	0.835349718042	0.809560826224	0.984416768934	0.0437334193499	1.05625042764	142.91326194	65.6393129945	2.15828260756	0.0494660670009	26.0017972233	0.332379894985	11.5594095212	0.690038765709	3.92037466927	17.089935789	0.582280415976
TCGA-GM-A3NW	3361	Alive	T2	N0	M0	II	60~70	FEMALE	1+	5.23251473414	1.51978939042	1.63935108618	0.179352547055	0.710671786049	1.64704606856	0.112628070373	2.94516917658	0.103765186374	0.924739576183	4.83294752207	0.151115422343	2.45884624955	0.0260748179729	1.90095451799	33.1529770464	0.601225428097	30.4341663284	0.848962356448	0.101319292695	0	10.624453609	18.6069742485	2.43530482739	0.245654576614	17.3637013154	0.979161785443	0.0535771233145	0.120892337875	134.047933322	8.15144309517	0	0.128329622834	83.1477394634	0.323359444771	9.48560533374	0.865638925465	2.6130567431	10.9584302176	0.250986076956
TCGA-E9-A227	975	Alive	T2	N1	M0	II	40~50	FEMALE	NA	11.0597743977	3.22552148069	2.26610541983	0.275527520037	1.44975779184	3.7737757315	0.601858307139	9.60469259274	0.763908251188	0.639984420772	5.24078554039	0.160359732705	5.57582524254	0.0553398293256	2.23208412561	35.1088103012	0.201475166849	37.5699945194	0.430364637939	0.0806380370173	0.0817277402202	76.3261419823	12.1619844409	3.97383708962	0.158016271058	0.315605487601	0.871103085413	0.0627073252667	0.224503625787	288.387009944	23.7956623497	1.114078143	0.0340450095972	30.2151091855	0.857851457631	32.0831523732	34.7190804348	3.94816045628	8.04445676387	0.739279794324
TCGA-B6-A0WX	639	Dead	T3	N1	M0	III	40~50	FEMALE	NA	51.6572324314	1.3527640735	39.0210539949	0.112737435971	1.49340515487	3.00070447022	0	22.0392525436	0.350582911714	1.86296147838	32.2199901768	0.534873705706	1.56250214238	0.234924921722	4.75626156766	41.8946579498	0	87.2839792654	0.52198714799	0.293416432845	0.132169564344	29.409563755	20.6451898753	6.41695662166	0.581468321557	1.36105365411	1.41910058299	0.596290060823	0.116699717609	168.18851377	206.482788941	5.8554595151	0.309697682435	16.8411516751	1.09250799463	5.26060108335	1.36427434733	3.51049669768	9.95672180945	0.258131932586
TCGA-B6-A0X5	2097	Dead	T2	N1	M0	II	60~70	FEMALE	NA	2.57112004907	0.903535249357	0.402645512463	0.200206438902	0.24287571985	3.6147186687	0.665038433277	21.1109252132	0.36317623765	0	0.161097401433	0	0.0329491897705	0.394017394339	0.556928432383	36.3781531379	0	4.75891138617	0.425380169552	0	0	15.1040001163	15.9808423223	0.455825883477	0.0179472717103	1.49806571962	3.27816272255	0.00420210516537	0.161188934048	345.655476329	0.0396661806382	0.622132727904	0.827008764958	71.0874229212	0.0718572755634	11.5361432977	21.9451069514	1.01813902141	10.5517311362	0.0469130380877
TCGA-BH-A0B7	2559	Alive	T2	N1	M0	II	40~50	FEMALE	3+	11.1312385299	2.53163742853	9.50896485774	0.112971775474	1.50481049708	5.06697296278	0.0450819529576	6.33443548013	0.690509093655	16.8980653603	15.5727043225	1.50546400483	4.83531958066	0.211060149696	5.87565230345	53.9566228621	0.265986204303	511.82191726	11.6915647706	0.331202081062	1.5345270165	85.6356401204	13.4727870489	7.37931796891	1.05916778628	8.98820309032	0.957101104211	0.0441524281544	0.263456200845	194.210182557	357.348151387	2.61475327154	0.169796000544	16.2108854677	0.855689267181	2.23718927359	1.60046173346	6.17842611511	6.75558356691	1.13044234573
TCGA-A1-A0SJ	416	Alive	T3	N1	M0	III	0~40	FEMALE	2+	4.43041889476	2.39110035079	39.4223277233	0.126653347271	0.603765907853	2.8469869051	0.183213491124	3.92510059779	0.11077245824	14.3833669201	39.9847058162	0.334590168212	1.25455491245	0.0412380039253	1.96562531787	43.2874150699	0.470422345789	194.872597562	0.354050712566	0.04807173029	0.617137078048	37.8278734782	11.0792457068	3.16797394211	0.28739030255	1.87100470243	1.34916498507	0.0358871786737	1.26188292011	201.397307687	26.1127897339	2.21382968441	0.111626152965	80.2024923617	0.102280277213	15.9557648872	1.64283661469	1.82691662839	4.50623675788	0.785720634652
TCGA-E2-A2P5	821	Dead	T2	N3	M0	III	70~100	FEMALE	NA	10.2642901414	5.51775980154	0.576260562938	0.0994904944078	0.585045567489	1.99791630248	0.260975664587	4.79763183053	0.185633105367	1.11247969706	1.21044169353	0.288364153451	0.318305797258	0.033171301312	1.15493540433	70.0269951146	0.0503193446434	9.48397660237	0.227009454541	0.0966706495377	0.0326590032222	19.8711890716	14.7986744525	34.4951528659	0.20869778677	29.8584987682	0.487594792188	0.00902099022526	0.384485537934	145.684834823	9.56569053102	0.445193780766	0.622412052964	94.1542706002	0.154261674794	5.49385405406	0.286544519138	1.55273909058	11.1450283023	0.698269276989
TCGA-E9-A1RF	200	Alive	T2	N2	M0	III	60~70	FEMALE	NA	21.7990261485	4.46062925865	1.53209772185	0.181793464846	1.310806026	2.53269912403	0.259731134994	3.21784252817	1.98911869221	0.0649033357741	4.41281870939	0.894449096136	0.5485123377	0.119259879485	0.880688340811	41.3056200007	0.00851349526364	36.2735893186	0.231318338982	0.122667304613	0.0828833139277	139.704430254	12.1245277707	2.98078727586	0.0977799733108	1.64775712554	0.674473756735	0.0305251024632	0.162627108388	101.771430742	2.11306095195	3.76610145742	0.0517895737208	60.0123258406	0.608986618646	92.8208938104	0.199624640519	4.1023358667	8.39274013844	0.374866349591
TCGA-E9-A1NG	786	Dead	T2	N0	M0	II	60~70	FEMALE	NA	26.3517519221	19.1331908923	5.1541252096	0.0464270473695	6.15130095506	3.19152198424	0.441764730768	5.01510232224	0.231000881776	0.775721215051	0.963831830756	0	1.51287467738	0.23863957515	0.44912364949	38.9910238365	0.00782714171595	2.22138347946	0.0842653033592	0.0751852869972	0.177803043574	96.9502341656	8.25652187217	2.89707648957	0.554364850985	1.32146432675	0.822152449916	0.0210481384679	0.209322674026	173.935575769	40.4657054304	0.692496064448	0.0317428835332	33.9640029999	0.639874782955	9.8371452193	4.11196849428	3.8399266347	5.85508336434	0.732805400122
TCGA-A2-A0EU	1043	Alive	T1	N0	M0	I	70~100	FEMALE	0	5.91215004507	8.25471624132	2.34318790305	0.303572643079	0.476578176861	5.67498241728	0.699129022254	2.25643773916	0.126809832529	0.30573023116	1.90313162634	0.49246886667	0.939561198199	0.0660916823243	0.463004917382	63.2428814787	0	16.3009800523	0.634397222572	0.110062883218	2.41692142201	34.5584350579	13.2872380395	0.981160432397	1.23191469686	0.450713090832	0.431292635651	0.0342356995433	0.525300124448	124.63777882	14.6073390311	0	0.116170111961	74.9208305938	0.117088173636	36.7041261727	0.0831594351777	1.72666610851	8.03086916967	0.843417450771
TCGA-Z7-A8R6	3256	Alive	T1	N0	M0	I	40~50	FEMALE	1+	11.6934626899	2.82690931571	0.302461131477	0.15456956099	0.781170878955	2.54958283236	0.145035484228	3.17763616618	0.285803485298	0.322154907773	3.93295163174	0.0504511059403	0.556895831425	0.0696423109451	0.657416718945	104.610571153	0.0528220978316	14.8374300137	0.422441465293	0	0.0342833770096	17.5977118371	20.7523366306	3.90600364315	0.158410153099	0.639890109056	0.304958406011	0.012626227722	0.161443539009	104.747538061	9.41573391938	0	0.107109706218	30.6065690345	0	16.4678624212	0.135653322382	1.7438762239	11.324407345	0.164454987481
TCGA-EW-A1OX	911	Alive	T2	N0	MX	II	40~50	FEMALE	NA	0.835630106976	8.89380907504	0	0.126160292321	0.0507397674008	2.7077145862	0.243333667267	5.41794992037	0	0	0.0702800947002	0	0.0287487216648	0.0404455054794	0.178504682837	25.1087591588	0.0122707958325	0.357181087351	0.345988541841	0	0.0398208644682	2.26852512026	13.5554702686	0.633399144368	0.0195741201314	0.40152361414	0.842627446027	0.00366640735772	0.0937600354296	136.392546634	1.03828227154	0	0.136851197672	12.7727545989	0	43.595189114	0.013701234005	0.211060311886	8.34163917749	7.83719285432
TCGA-EW-A1IY	258	Alive	T1	N0	MX	I	0~40	FEMALE	NA	18.3204383322	5.9437100692	30.6904086749	0.202521366885	1.00035234832	4.70797823697	0.698374601371	8.42457372418	1.45995992758	0.680310644005	6.97765618235	1.18583792097	6.9266156471	0.453989909941	0.877976153028	25.8928187155	0.0155195920651	63.7811396066	0.401788938762	0	0.100727545411	103.769557253	12.7145172298	5.65425360509	0.705561184712	0.329549490566	0.977896904193	0.0486897546649	0.177875688146	261.539629937	38.3009731187	4.11922646233	0.133746496515	13.5037186687	1.26873844432	20.6878637964	90.8416436445	5.29697210607	4.7589340809	0.938755671266
TCGA-OL-A66O	528	Alive	T2	N1	MX	II	0~40	FEMALE	NA	9.87736739491	3.22524015228	3.65725464829	0.0807118654162	1.73762333902	0.465996750949	0.177913476735	6.790194177	0.131472029078	2.74158885125	14.6126976101	0.0464158739021	0.091085087741	0.0800901353605	1.42960891618	72.1542399583	0	82.0809472966	0.303946826601	0	0	5.42760495552	11.264855618	3.34468301539	0.0589161823225	0.751112456038	0.286746798271	0.0464653753673	0.482725088582	170.408612131	18.8604206009	2.14978784389	0.0689799235795	145.882655759	0	7.7331890148	0.0596885631846	0.588860640928	15.3348782016	0.183723104531
TCGA-A8-A075	518	Alive	T2	N1	M0	II	40~50	FEMALE	2+	9.60839900795	5.17413618547	2.10731242082	0.167068085642	3.61681406267	6.88653891984	0.141469122407	2.98253718115	0.646252752785	28.2417136583	27.7684901556	0.0492105343726	0.325921197685	0.280210572192	2.24854287826	54.0634778384	0.0206092898265	1035.80207435	0.0792411166476	0.197966949705	0.0668807262516	105.955525164	14.9519222703	1.50913867277	0.131502054273	17.4512437156	1.20949434719	0.0061578770349	0.118105282494	257.012693519	6.80096190471	17.3221080992	1.56713885095	24.6776737718	0.368555491472	10.551752724	0.27614121181	4.22735625267	5.85161425231	0.295614756554
TCGA-D8-A1XC	377	Dead	T4	N1	M0	III	70~100	FEMALE	1+	1.73658802193	6.86415079409	0	0.374547902165	0.442585156552	4.76378172171	0.133076486827	3.15453017572	0.0153255605061	0	0.249830133702	0	0.0437979955649	0.0410785121801	0.392813272723	37.0188914025	0.0124628442664	0.816235371891	0.230009601594	0	0	4.04986624334	12.5493215317	0.558534781178	0.0477131323861	0.459868372015	2.17281991841	0	0	214.085704158	6.04598504772	0	0.101085844207	8.65011287037	0	49.1238067531	87.9052875028	1.56773368873	6.94107374567	0.28546821601
TCGA-A8-A0AD	1157	Alive	T1	N0	M0	I	70~100	FEMALE	1+	5.6267154253	3.9212981073	1.02645302088	0.297722082981	1.72753335578	5.35757445221	0.133988445603	5.72561178314	0.0308611698306	0.0478313142385	0.718691978848	0.299625136068	0.367484487442	0.144760065739	0.243387802837	33.0523128885	0.0250965015814	3.6525730873	0.180122314186	0	0	14.3972255858	11.8215611268	0.793332614499	0.372310816258	1.21433494782	1.00848485166	0.00749861698513	0.143820065313	131.830084962	1.34489457048	0	0.0508892872839	19.1222441979	0.128228629661	35.3465126985	10.5012689336	4.78375232515	9.02232200663	0.265100265911
TCGA-BH-A1F5	2712	Dead	T1	N1	M0	II	60~70	FEMALE	NA	2.49114217196	1.39342534603	0.784286479655	0.830308653814	1.24067289357	7.26780118632	2.0182922211	1.86091958395	0.188641839437	0.767480340805	4.47544328207	0	0.842356471615	0.0474031975203	0.11622899392	52.3009499839	0.0287633917137	57.1075144499	1.18457395694	0	0	27.3826021594	10.9652550402	2.09855907518	0.669888420452	0.854415885725	0.749830441145	0.02578275585	0.0732594870768	118.392169007	16.2793397122	0.8482677451	0.0972080045652	18.4073897411	0.0489881068599	21.7936805904	0.915317802667	1.05346873903	3.5432367897	0.270785827348
TCGA-E9-A1N5	1120	Alive	T2	N1	M0	II	40~50	FEMALE	NA	35.6464852151	2.78757469602	0.295770588972	0.491851669621	2.08612632777	3.86367971019	0.419178317474	4.6786074192	0.391273981782	0.385910197039	4.97015517822	0.138138309167	1.91449107507	0.286027557806	0.958467345147	65.9207733398	0.0289260468929	1.89446824001	0.481946403439	0.0694638354671	0.0938700479285	103.823625511	13.1218267682	1.52205333367	0.622920141549	2.4166337458	0.960060726215	0.0777856671601	0.331531942002	106.934168318	1.10139806236	0	0.0733182823084	27.4875704545	0.665079275749	9.62847227123	0.654035116404	5.11272075494	16.9859743541	0.794436906486
TCGA-A2-A3XX	1439	Dead	T2	N0	M0	II	40~50	FEMALE	1+	10.4545552584	3.14708897477	23.119986916	0.121926151568	0.849972237052	1.77132599855	0.114020364146	2.98006195157	0.654908115717	7.90657538724	32.4828866535	0.178480740467	0.481587057205	0.153983383933	6.48640198722	70.9771032428	0.0560605776126	573.756087023	0.191598721087	0.179500630413	0.0303210524346	64.0005223913	26.0756902105	2.79281360518	1.58881394019	3.90299569131	0.912507932805	7.16917732915	0.142784592374	137.867279596	114.503181082	5.37320966039	0.227353030077	12.3038369451	0.238697646826	5.93535330873	0.156489257667	3.082254449	7.93315664495	0.145447990644
TCGA-EW-A1P4	907	Alive	T2	N0	M0	II	40~50	FEMALE	NA	91.8828701953	1.68822845865	13.0974889248	0.0588067926623	1.90025841295	4.91616990205	0.0756163568081	11.9282888203	1.30449555182	5.32853548914	10.277744301	0.2840769041	2.54342861594	0.106203914474	1.85888271606	33.6974364974	0.0495712226071	121.386512037	0.162643196492	0.190466800463	0.418254798314	66.1154102004	10.0083752049	0.400678493	7.36346313424	1.32871201917	1.68183957062	0.00888687080013	0	248.894962183	1198.99010679	1.75429947795	0.190983748956	18.1834633284	0.810497023247	9.9743398588	0.304424270086	3.50471420598	12.4852351595	0.209453006859
TCGA-EW-A1J3	504	Alive	T1	N0	M0	I	60~70	FEMALE	3+	5.15019776089	6.94697046345	0.103371828787	0.649630300177	0.969266079764	2.13324651716	0.308427017289	2.27107419255	0.113958555949	0.0642264877273	0.337763488269	0.160931142544	0.463840561367	0.187437448375	0.320005387289	37.6374030694	0.0758224062432	3.58646546241	6.80671494271	0	0	24.028734721	13.5859893321	1.79004770978	0.34941208402	1.54259281965	0.490670154255	0.0251723081121	0.289676056579	186.643688111	14.6609350932	0.372682645891	0.0256247416355	18.5092795893	0.129136235962	26.8897605263	0.0940680208826	1.48151027376	6.38364158872	0.498356420779
TCGA-AO-A03T	2124	Alive	T2	N1	M0	II	40~50	FEMALE	0	12.9398272921	1.43237944255	2.7923251512	0.200432825859	0.274251795444	1.40139894636	0.441814852335	5.58289342236	0.368887006242	1.41947512325	0.622078322751	0.197597389315	2.19326217214	0.10228570741	1.29578287993	52.2420322289	0.0517209109452	40.1593170285	0.180302344871	0.0993632586272	0.0671373369103	13.2287195514	7.93423739903	3.16231080182	0.115505780811	4.02216462625	0.434089430798	0.182354362838	0	137.993068892	33.2308414864	0	0.136339815064	21.4721549361	0.105705594284	23.6610184703	0.150150390818	1.35167719337	7.5531040461	0.42557024713
TCGA-A8-A09M	1006	Alive	T2	N3	M0	III	70~100	FEMALE	1+	8.91247867074	0.933019053537	201.893064541	0.201192064395	0.938059237494	2.20512047862	0.325964006907	3.39566016108	0.425443947845	1.55150560679	13.8999175863	0.631731650832	0.50064437019	0.19285442855	1.80099591344	38.4839076941	0	471.248671167	0.396464333006	0.0488724266138	0	162.054760629	13.1882178203	1.29888274969	0.0259713028124	0.449861123004	0.688406523602	0.0486465675502	0.0777515877947	195.622261386	6.42885611833	11.7036600575	0.165069715945	49.3485023727	0.883863034505	74.7600884038	0.0681714353298	5.26378724334	12.4205090699	0.178770021944
TCGA-E9-A1NH	576	Alive	T2	N1	M0	II	70~100	FEMALE	NA	10.5399709322	18.7908300876	45.4398547016	0.111652103046	0.716639142462	3.74745859224	0.262166150899	2.89130041937	0.120767937419	86.8499472671	7.24201292868	0.234502514846	1.10730943596	0.0505789737904	0.565511833879	55.9532950054	0.0122761578266	68.6980700635	0.276911783313	0.70752758765	0.119514795211	19.7120367922	13.7221851675	6.14027056251	0.262407824546	1.86319993573	0.679079829663	0.0403481042252	0.140701508908	142.024899515	13.3650695039	2.17223382173	0.0871251804254	20.8933704816	0.188172230758	16.8172448266	40.9640301391	2.76074066348	10.4597885346	0.761675584668
TCGA-A8-A08P	943	Alive	T2	N2	M0	III	70~100	FEMALE	3+	24.681280807	2.77475957552	4.89101918743	0.26481227386	1.12276172769	3.06835198478	0.328346279025	3.86839657339	1.02936812013	13.2190607018	58.9706933858	1.19927234678	0.406244304494	0.177371372297	2.32913625737	45.4171919862	0.107625698836	82.6274171986	0.190047195691	0.63177993561	0.19403560676	232.30220035	13.8751020032	1.08142634669	0.110639699554	0.928301059402	0.641733981319	0.0357306947393	0.0456865655916	236.621498332	13.0528664244	7.93503507644	0.24248599349	55.739580686	1.52751435109	7.5057321942	0.0867908187261	7.60735739094	7.99275436304	0.242001598927
TCGA-BH-A1FE	2273	Dead	T2	N1	M0	II	0~40	FEMALE	NA	8.10106573342	2.0337210278	0.552574723749	0.284931497167	0.939848769755	4.21928033503	0.164869844981	1.57948317221	0.0775302355633	0.274658456793	1.16068932603	0	1.08674312569	0.215233272299	0.313001701693	21.5866327304	0.522398424141	1.01592417825	0.147757705942	0	1.31529852197	249.046555697	9.19596913504	12.3654411413	2.78730897852	6.43371367319	3.27573686753	0.374073247933	0	106.058820575	1.11775853515	0	0.465722508424	57.0718454554	0	11.8634017732	0.115653467588	2.47872126538	9.32620166558	29.7122477295
TCGA-S3-AA10	586	Alive	T2	N0	M0	II	60~70	FEMALE	1+	64.4269642256	1.26220252463	284.473236218	0.229996631418	1.32925098801	5.34410663962	0.147869885081	14.468783698	0.968536930174	36.4426337701	294.605555244	0.636533645936	0.610362576173	0.8187570034	10.3706020161	34.8077272136	0.0121172377573	1736.6180973	0.0559078042176	0.581973619142	0.157290167336	492.067932661	20.7406903834	0.712747981548	1.13268921319	1.46788955915	1.30667804041	0.11223629164	0.138880068204	138.658646209	25.2562880186	30.0175866715	0.257991924047	25.9335979745	1.60971426571	8.33369507401	0.0338244381766	13.637451454	18.3060046789	0.264078517483
TCGA-A1-A0SD	437	Alive	T2	N0	M0	II	50~60	FEMALE	NA	8.82240113131	3.29663591688	27.6081924	0.208239092413	0.449476606981	3.40991955518	0.175263035509	5.34144967992	0.176609240244	3.79564360801	13.6821113998	0.320070799222	0.807553443054	0.21302191007	1.85711408779	28.8873847292	0.20106767637	115.033880711	0.225791242147	0.275914093043	0.0621428137485	36.5330697271	20.5301338964	7.57816895239	0.876686614988	9.99229163493	0.954570783609	0.171649364673	0.877908477866	185.145514581	28.301255405	0.423552335812	0.077659776892	33.188923625	0.244604692414	36.9139859929	0.871299624052	2.91273086158	6.10958454218	0.832536129845
TCGA-EW-A1P1	1210	Alive	T2	N3	MX	III	60~70	FEMALE	2+	11.2813054701	1.03131794511	1.80334265179	0.354154161833	1.37408330132	5.2586008482	0.147125022947	8.90653477631	0.559133512851	0.157562463836	5.91865813898	0.658002334769	2.01756813448	0.12489142354	4.08670065456	33.7428603286	0.633811648101	25.4176901888	0.105954630301	0.794114817733	0.491850393866	129.870860817	10.5068292233	5.51337352627	6.18934304705	0.839365165081	1.63125244823	0.131740815834	0.421121494252	135.151693139	27.2810417669	0.609517952207	0.195575120974	34.4455786324	0.492801748593	9.23964063135	2.56924671186	6.62874044175	9.30502542778	2.31341051049
TCGA-A8-A093	546	Alive	T2	N0	M0	II	60~70	FEMALE	1+	2.63684473855	3.69680613991	4.31682175489	0.310347480813	0.552942185315	3.99309029328	0.261452069151	4.69466230583	0.0443722604558	0.618947755541	9.32586613949	0	0.338156822539	0.252737000179	0.33536255793	51.2277746962	0	23.4027897569	0.457840128412	0	0	19.2733453878	19.9509492844	3.45084368728	0.0748281875649	0.216676575014	0.540309223471	0	0	66.1753685988	6.81881034041	0	0.192067925347	30.8226489651	0	23.2677439028	0.830985155023	1.10697879736	9.74155046018	0.373137309432
TCGA-AQ-A7U7	584	Dead	T2	N2	M0	III	50~60	FEMALE	NA	29.2627753565	3.59785283008	13.5146409819	0.641937055631	3.15327564018	4.60336612067	0.491746044315	10.578552185	1.52904293056	12.7708215892	59.2151275821	1.81441118583	5.13851363011	1.21435101588	13.8639623943	28.1740317761	1.12829535569	1990.08179611	2.64424100438	0.774148772621	0.149449570004	143.660771382	12.6634085145	7.4171597472	0.4848530935	0.801562199856	1.10391893214	0.285524120723	0.571814434322	134.49922013	5.58530154743	16.2978688973	0.105056377467	38.7259900035	2.29420988847	14.3953047363	0.874163343378	19.2088915442	21.2025095705	0.962693274592
TCGA-AR-A24K	1548	Alive	T2	N0	M0	II	40~50	FEMALE	2+	4.02816783666	3.85016494709	1.77281616644	0.358673345784	0.60329448041	5.41018617361	0.318349021218	6.71466259696	0.02961177942	0.305966005043	2.13774851189	0.0383326727908	0.0470142885797	1.20379624984	0.097306015546	16.8244260071	0.00802682975751	19.8307693905	0.522605612822	0.0385517166354	0.0520969143721	9.48494615632	24.7860723202	2.05560212481	0.15365079699	0.405156268222	0.95847051004	0.00239834710672	0.091998414698	139.208066598	0.724461789121	0	0.113934506341	7.47245530806	0.0820249290114	40.4683154134	0.703559225876	0.787166236125	8.33731388479	0.214204537463
TCGA-A2-A0YT	723	Dead	T4	N2	M0	III	50~60	FEMALE	NA	3.94931628858	1.09095034647	7.83951253869	0.221068352288	1.05482053477	2.99416899031	0.0852778190177	2.63336292852	0.284805992284	0.578408478974	4.71138677314	0.15255869571	1.11330638431	0.0789715601324	1.05852264254	56.2688252687	0.215633230819	35.0739706138	0.208808608218	0	0.207338459035	34.4685789641	20.7143512812	3.22766409777	0.822988872057	17.2227994519	0.930286053696	0.0357940772018	0.0915352174261	184.668846998	3.49144397565	0	0.461540662052	78.5274042454	0	5.01468529963	0.209559204735	2.71660719606	7.35579331769	0.776134039189
TCGA-D8-A1Y1	302	Dead	T3	N1	MX	III	70~100	FEMALE	1+	17.2502568196	6.98107183972	0.0890586147862	0.0717538827671	3.596223205	4.95277755521	0.653231200832	6.43416921423	0.0714032493092	0	1.82911526382	0.173310088433	0.314591023241	0.173446017915	0.263964596229	54.7796803294	0	0.105636625331	0.271630133113	0	0.0471082248097	64.8024105355	22.9992434072	1.05426659651	0.0741000127582	0.295614109838	0.642402378175	0.00650605948758	0.0277296141493	89.5193040782	0.32754443559	0	0.183972108349	30.7437893178	0.222511189527	9.24492896516	3.02290552919	3.82539936674	8.4000301111	0.35510340649
TCGA-E9-A1R4	186	Alive	T1	N0	M0	I	60~70	FEMALE	NA	17.2784608882	1.43908619648	3.74608622994	0.499721337392	4.05518333724	8.2954177874	0.282963806291	5.6454001998	0.670072576035	1.45837043361	8.83153177872	0.44293482178	1.23589618565	0.114641953872	1.35861738604	92.6410978527	0.023187545697	32.9459138866	0.273406550559	0.167049704214	0.150495229022	167.016559431	15.5520459773	3.29380714887	0.118362541102	7.70040674219	0.953889742524	0.0207847125755	0.354347857424	81.2154424776	13.7993519644	4.10297519122	0.32912889049	42.0933496628	0.651612321402	15.3515327039	0.582537992111	9.55407975384	10.0654044426	0.234622440323
TCGA-EW-A2FR	1673	Alive	T1	N3	MX	III	50~60	FEMALE	2+	14.9466383614	7.92835557928	22.1551959256	0.0613679522751	0.882579917968	2.72831875803	0.14654641546	2.90224774548	0.227187763543	1.71832254318	15.702877628	0.352915537232	0.476128557547	0.103521890921	1.02725568683	76.1169882976	0.073900219575	87.5499420363	0.193215606111	0.106479659233	0.0239819052327	35.3664582453	10.3073335408	9.3916360552	0.433813503804	48.7618333173	1.10233310886	0.017664595678	0.141166214893	143.765537706	3.54336673623	3.92293481386	0.194805970853	16.1407819576	0.151034977636	5.06321591306	1.20884413311	2.77744743388	8.06287729201	0.507817398513
TCGA-BH-A0AU	1914	Alive	T2	N0	M0	II	40~50	FEMALE	NA	4.59184942049	0.819398587019	6.30099570383	0.283348840959	0.851114564739	3.52477184596	0.40077662287	3.96489880096	0.264341460772	1.54775288659	18.3652768486	0.342192023556	0.769435258542	0.0590448981822	1.4091292047	37.338231334	0.0238849082474	61.9639143608	0.232650224006	0.344147406548	0	64.2317447935	14.8027422429	3.27817949346	0.133352493522	1.05177927969	1.26960601099	0.00356830170316	0.273753618845	109.542768839	2.93044981247	5.81126103162	0.0847568502254	30.3702732701	0.610190437142	30.5282535156	1.14010972445	3.70356148158	13.5514710359	0.459455074888
TCGA-BH-A28Q	1119	Alive	T2	N1	M0	II	40~50	FEMALE	NA	9.92564551815	2.25959053411	3.56309494283	0.223919269343	0.653354372205	3.97029469415	0.310073325787	3.17656169418	0.276745870926	0.553451255293	5.36376294078	0.138677274764	1.28414190039	0.317054318381	1.07954924662	34.9592525982	0.0508180852198	42.4484534372	0.513600739473	0.174337145417	0	24.2342468411	21.5476338398	3.31161728262	0.206134070212	1.64264653479	1.0256600196	0.0780891586298	0.388296369338	127.74636565	6.83893030177	1.28458949255	0.0294417374649	17.5991530981	0.185465048316	22.4026264597	18.0358753894	2.73220492711	9.99639359135	0.419756058552
TCGA-B6-A401	2596	Alive	T1	N1	M0	II	40~50	FEMALE	1+	9.21153625456	2.116296081	2.76769780858	0.275022743506	1.05158633517	2.8097725285	0.516117876283	12.9986565898	0.10401644105	0.179126322646	6.94399820714	0.134650070943	2.91757459177	0.16263616412	4.24596557041	60.5606834561	0.21616636414	115.380149679	0.544458800634	0.0451398333067	0.640497634757	30.4873001143	14.1896233889	3.06877800342	0.503743062902	0.467850208532	0.573681216092	0.0196574105228	0.0359066855849	105.804468953	459.415197757	2.07880811281	0.276338545273	24.7830989909	0.432189893362	10.6577655876	0.383036446691	4.55293263705	27.7746933876	0.604034149884
TCGA-A8-A06P	396	Alive	T1	N2	M0	III	60~70	FEMALE	NA	9.55868279436	2.44053093743	123.223060214	0.341091612139	2.67991379219	4.83324641374	0.366245738455	2.76053134352	0.0437403130703	0.203377578119	16.1705962773	0.169866499907	0.552095718163	0.0586205960462	0.85521249376	76.7806520558	0.0533548554138	17.4072717999	0.154998648283	0.0854185828101	0.173145775966	74.0718087642	12.2523395744	1.29164852964	0.121991807866	0.76768823648	0.636649207305	0.0797098399846	0.0679465999626	144.613761427	7.27347831814	3.14700041932	0.15326917	39.6470771735	0.136306249165	19.3456428731	0.829079403064	3.04763537096	7.27659631136	0.272901015328
TCGA-E2-A156	726	Alive	T1	N0	M0	I	60~70	FEMALE	NA	3.4689720223	14.8642944765	0.095369685922	0.258177921804	1.20806662056	5.66842808856	1.3516186522	2.62018713739	0	0	2.20357589465	0	0.518983886665	0	0.169602148185	53.9782306295	0	1.10294422485	0.788959469448	0	0	8.91041570663	13.0284016835	0.597144541417	0.0967090969598	1.24189934973	0.652343369473	0	0.178167913245	130.302094854	14.4029027855	0	0.0709232947779	22.3271336095	0.119139638036	54.0731505568	10.8048691327	1.49652340081	10.648511927	0.539288511053
TCGA-EW-A1J6	875	Alive	T1	N0	M0	I	70~100	FEMALE	NA	11.0024057262	4.27844997681	0.323862123143	0.156560024243	0.808928949456	1.92288721882	0.45295144945	1.54475508391	0.96154711744	1.20732274478	0.481862149574	0.567218746925	1.28701340766	0.187589990813	1.37586906305	43.1905056486	0.0395917110683	85.1728467605	1.81657613125	0.142614999227	0.160602476607	67.3365396482	4.79990808876	1.44165285261	0.419986601759	0.313542329356	0.303340524618	0.0295741496205	0.0378145831283	180.201115002	3.6850184364	2.18926533901	0.150528497375	46.2869345881	0.202290779045	16.6347216139	1.61908205145	3.64378273834	11.5483827441	0.600911195314
TCGA-B6-A0WV	2417	Dead	T2	N1	M0	II	60~70	FEMALE	NA	3.63064307039	2.20881651723	0.28178214443	0.370512696896	0.241310873042	3.89711710361	0.399353315037	5.00472486636	0.0338880647727	0.0525226582134	0.59188651462	0	0.145269986376	0	0.267259526217	38.7425300514	0.0551159839908	7.21947811079	0.381450009971	0	0	4.49068727725	15.4680725664	1.7147191375	0.0439599397839	0.594770975718	1.46835377291	0.00411704448491	0.0526420278912	86.9795287634	6.76220411971	0	0.0698507004588	9.86334741614	0.140805424147	22.5949606308	0.123081991483	0.484615369774	9.44556380564	0.177725168909
TCGA-AN-A0AL	227	Alive	T4	N0	M0	III	40~50	FEMALE	0	31.3157873386	6.1505321234	106.85268923	0.0514185954619	0.824961180649	4.07991418683	0.0330581441785	3.72664169145	0.253171698175	32.0518572682	60.1685819434	0.206989061845	1.53590211187	0.0803604593046	10.7713923337	30.1007824304	0.0758508400337	910.042195335	0.0833258803402	0.104085928242	0.140656659787	280.536358976	11.5306517903	3.5684303297	1.33095263149	0.350796952193	3.61848009106	0.0550401060292	0	186.618213796	2552.58077554	1.91737236236	0.274653761194	21.7637614876	0.775107976271	7.23531652349	0.417415338268	3.12949253553	7.8314172497	0.346998993478
TCGA-B6-A0RM	2373	Dead	TX	NX	MX	X	50~60	FEMALE	NA	2.72451904713	0.646319825086	5.18439097169	0.354052710947	0.709620457743	3.18012155025	0.445026042056	1.01054866944	0.0742252652442	0.26842840632	1.29641317192	0.0960851681712	1.77948392287	0.0248691023502	0.471556440717	57.4998388092	0.0201201541917	8.52870254625	0.58278189222	0	0.0326466980659	23.6312864849	12.0099521338	0.458903312113	0.0224666781528	0.637357653108	0.524510608611	0.015029318875	0.0384340672685	100.022121967	7.77451535216	0	0.101996318445	21.1377238782	0.102802368378	31.7839977716	11.5360918746	1.15701333842	7.94489427156	0.116334364215
TCGA-A2-A25B	1291	Alive	T2	N1	M0	II	0~40	FEMALE	2+	9.49929886498	6.36577493541	32.0404791854	0.0822087168859	0.98146151781	4.19534910835	0.0288293396702	2.11299009668	0.546154652113	1.54887425126	21.1619140303	0.270766468607	0.254602245045	0.17130845857	0.290206112507	31.107574547	0.0188994243406	57.7635133028	0.319733994037	0.0907712351901	0.061331915669	77.5247583087	18.728683019	2.15908490273	0.280376134507	0.592108906293	0.474662352108	0.0169409521773	0.144408783257	141.896955954	0.399789416735	4.18025425218	0.0574847991252	14.5260078744	0.193130287639	543.679987633	0.997096846202	2.85046353634	6.22686920865	0.275291780227
TCGA-E2-A1LA	748	Alive	T1	N1	M0	II	50~60	FEMALE	2+	52.9253235949	4.28667729568	35.5184792085	0.0955226109259	3.72810403393	1.79214748571	0.12896852692	3.29706353412	2.01993636394	34.7596709047	14.9075564573	0.92287867965	1.52805556993	0.109478745331	4.05090497365	52.5109192259	0.0483125067276	875.328454346	0.321980240781	0	0.156782478396	357.149863634	21.1097536374	2.78379400822	0.516349657925	0.311129942114	0.382444164242	0.0505237528141	1.19974228354	113.856674541	3.40659915307	12.8231563909	0.159193789131	101.604232034	1.35766954696	69.5549524866	0.121374944252	4.48980195769	9.24786298359	0.346491558784
TCGA-BH-A1FB	3669	Dead	T2	N1	M0	II	60~70	FEMALE	NA	15.5231628306	2.17213044528	219.783751221	0.613120565388	2.53506889582	6.57321280314	0.910639079599	11.4015459517	1.54978143938	2.18075001054	40.365115742	0.831518686083	12.0535580116	0.15031000712	6.84830261461	35.1708623364	0.232159093794	116.178810344	0.590838470972	0.358401523471	0.484326383069	226.900717582	10.8440716031	6.88763381613	6.14227701071	2.60630913907	2.14671580154	0.153598630551	0.601861144212	109.198350966	52.3604313699	9.90319999064	0.201753973808	26.4862323507	0.889649171736	16.8133090637	1.66180122603	9.49126684322	9.13686643821	1.0251934628
TCGA-EW-A1PF	439	Alive	T1	N0	M0	I	50~60	FEMALE	NA	7.38141633225	3.63835860377	11.0891837327	0.245383475156	0.731463604643	3.28520209846	0.131064168309	5.49925741537	0.258271941517	2.2925827536	15.3646006008	0.410320208741	1.47619962671	0.0629336442165	2.19889547761	51.2493709407	0.124107692194	22.4742582057	0.445372129931	0.22925827536	0	52.119867442	15.0721413489	3.73220029799	1.12083757322	12.7945962331	0.830387035648	0.0256723628647	0.291783259549	128.865319595	18.0675523384	1.26695362699	0.0677542550823	13.1984203385	0.341448495217	26.5888008245	0.740844576305	3.78654283448	11.4300803815	0.628420619852
TCGA-AO-A0J7	618	Alive	T2	N1	M0	II	70~100	FEMALE	1+	4.78037857299	2.53812091406	0.77503745888	0.256349907935	0.441510878913	2.73157875906	0.669394278651	2.42253259385	0.0367928690101	0.038016516959	1.570852843	0	0.443958739512	0.032873105841	0.209566049737	53.4661708165	0.0199467983093	5.69729347336	0.194291183653	0	0	12.2128060731	16.1089463697	0.762239761956	0.149547987666	0.201363940936	0.715305254869	0	0.0762058362679	105.53034531	11.3925167978	0	0.0606705089708	15.8211570355	0	23.1306064697	0.06681614339	0.796274177985	9.94085050338	0.119767870732
TCGA-PE-A5DE	2645	Alive	T2	N0	M0	II	40~50	FEMALE	NA	29.3030324695	8.47838403085	186.355940506	0.23323593854	1.14771925884	3.92694956491	0.531649796713	10.7952136006	3.1319800359	18.6504009883	66.2577354959	1.66442635221	5.30760626322	4.21955929532	9.11101075994	66.9666783991	0.375339452876	366.344507881	6.45981879348	0.643822061515	0.0870029812857	188.381824229	14.5600200152	5.213717337	1.17180747199	0.307978662683	0.683564765365	0.208275178094	0.307278711177	152.825743404	55.0111383937	7.11592804832	0.122318425439	33.3713663804	1.71229271679	15.6580442076	1.64643967906	12.5711468654	15.673497802	0.548513570069
TCGA-EW-A1PH	607	Alive	T1	N1	M0	II	50~60	FEMALE	NA	2.76215748985	3.86659802801	40.6977598319	0.138259370235	0.781487398374	3.90298375066	0.504510727436	5.9313565036	0.23240498344	0.864483298946	4.84394144914	0.180510007024	0.542410557692	1.9155297216	1.50448148162	45.2376300266	0.00944966128384	159.261400483	0.363332127588	0.0907707463893	0.0613315853982	72.0042547747	40.8683986713	0.710868259036	12.8309075557	3.02960758942	2.28918205443	1.2028011275	0	139.071380525	104.877525558	7.10639396074	0.766459860947	12.4970196667	0.144846935728	4.93514279031	0.0211024651187	1.99167486064	8.57919582181	0.153406043805
TCGA-BH-A0DV	2064	Alive	T2	N2	M0	III	50~60	FEMALE	NA	9.29641345608	4.53166382993	7.49903460616	0.0936497293941	1.33419555431	3.82966671023	0.0815741173696	6.53377441658	0.789126648204	0	11.1794062111	0.145932917762	2.83689524312	0.11960776397	2.87094951674	30.77593928	1.19941058406	98.8730263769	0.14099282814	0.110075115112	0.198333540742	45.8646312966	12.9690045988	10.3140286785	1.77678658953	2.49182950238	1.16578531777	0.16663225448	0.0291865835524	133.055026132	31.9328647698	0.675899829634	0.0852008832289	32.288348727	0.624539660209	8.44542065607	1.59939763738	2.64961403892	8.75416517865	2.06248253345
TCGA-D8-A27G	409	Alive	T2	N0	M0	II	70~100	FEMALE	2+	11.3816662573	3.67423492343	4.27845493639	0.267858196007	1.89788307398	3.42328088868	0.431619739834	4.32112535068	0.326860268054	0.261469087224	2.48000311202	0.982737506812	1.88831699334	0.127177794999	1.58686908952	38.5009764129	0.120040909022	20.8714727637	0.131870845684	0.452995193616	0.0556505151862	133.692412661	15.1448403463	24.8950811215	0.755005015671	7.74847856548	1.07836713182	0.0409910655762	0.818947922343	104.178210683	10.7375614838	3.79302195611	0.147786018314	23.5907241431	0.262859880241	12.3350567749	0.105312731827	4.99453175168	10.9383293735	0.301274028635
TCGA-AC-A5XU	455	Alive	T3	N0	MX	II	70~100	FEMALE	NA	3.17626010573	9.74880110651	66.5548766338	0.231595931369	0.835183969207	3.17892136583	0.297796220281	4.64030785125	0.0423647447932	1.13811622029	16.2457850252	0	0.417024573775	0.0946284413927	1.86545413984	52.7441072676	0.0229675217657	621.118968367	0.35323334024	0.0551548629832	0	32.7317847585	11.6991828808	5.0408735164	0.0732746329251	0.527677504623	0.693660335196	0.0240187369905	0.438731864639	124.75340571	2.6559472611	6.0960638034	0.72187004025	14.4839340043	0.117350772305	32.8895931784	0.185925559375	1.88089201346	13.2874929765	0.64355852826
TCGA-AO-A0J3	651	Alive	T2	N1	M0	II	60~70	FEMALE	2+	3.37864366761	1.87349232618	0.504449210269	0.0975434605602	0.481761511825	2.64765372193	0.320942144614	0.72878354648	0.107058974355	1.05088538962	1.62056646786	0	0.0594917146114	0.0239133362654	0.521839583214	50.6032085454	0.0290203485909	9.08085652466	1.05258061091	0	0.0470880366615	13.6338551864	14.3211435651	0.598032637	0.0300902295387	4.52828164861	0.119014932514	0.00650327132705	0.0554354613424	201.046637103	1.92349889356	0	0.0735573069682	21.4047568061	0.148277221828	44.0273038215	0.0243024938466	1.47698084695	5.89532763852	2.55887566763
TCGA-A8-A0A1	365	Alive	T2	N0	M0	II	70~100	FEMALE	NA	13.6584832746	1.25886908864	0.30347897827	0.481197295962	3.77925520163	4.27987151776	0.430102965755	6.24070400481	0.182486993517	0	0.424973969571	0.850430864107	0.521518578686	0.073370505923	0.599662788794	33.6506016046	0.0445198786683	0.917925377132	0.89011245063	0.0712742057537	0.0963164942618	818.606879814	13.6202541991	1.21137307565	0.355085955786	0.387440029206	1.41346040081	0.208400406088	0.340172345643	158.965853264	38.339782491	0	0.10532075036	20.3130632406	0.909883477707	23.0494946093	1.08532790894	9.02139000133	10.9831520073	0.310215818137
TCGA-B6-A0IG	4456	Dead	T2	N1	M0	II	50~60	FEMALE	NA	6.84719882986	5.95668739613	6.63705305979	0.0609606531921	0.301951821414	1.96289469363	0.185650780915	2.21025966853	0.149661419582	1.48453268439	21.0279818642	0.0774951365788	0.456222239594	0.0936019688874	0.688514482681	92.9098092763	0.0973645023524	151.890467694	0.0540740690736	0	0	20.9844880492	13.7739284335	4.012849805	0.23814789362	2.55045497333	0.273422586431	0.0654562547143	0.526966928736	286.457409367	13.0212633516	2.87139874482	0.106941418874	27.1312088805	0.12436909457	11.6794446836	0.144952709801	1.32683792794	13.5122776457	0.304936544834
TCGA-E9-A6HE	847	Alive	T3	N3	MX	III	40~50	FEMALE	1+	29.9211220644	3.15497155972	1.82416671568	0.0120249650373	2.19679981666	0.961576617637	0.216471194564	4.35476273517	0.336549478684	0.811398831325	4.76057508532	0.096814633283	0.296853230972	0.0918789853118	1.6302094789	146.885150252	0.14191032505	54.548130524	0.124716380295	0.0486839298795	0.0657890944317	22.2361917823	12.4184729914	2.18619932677	0.090548968081	1.49610585921	0.369944833678	0.0605736774185	0.193629266566	224.397322362	9.86339686736	0	0.133601858234	43.6049581869	0	4.81073195619	0.277293057932	2.17285866024	12.8480865884	0.119471742197
TCGA-GM-A2D9	1812	Dead	T1	N0	M0	I	60~70	FEMALE	NA	13.8902253699	3.67674845839	0.156045907375	0.339457663714	0.890890945071	1.78167949726	0.232794438951	6.45246139212	0.187666036375	0.290861079052	1.96665693826	0	1.74303822252	0.660211875761	1.03294138254	60.9797326945	0.0953820165542	10.2032744436	0.205372404171	0	0.0619062431767	27.8499483193	13.1572766879	1.90832146903	0.139979309396	6.30192479464	0.625871697035	0.0797980937642	0.510163722179	229.819131111	68.4392214835	0	0.174069303794	28.2482356236	0	13.1412624497	0.149101320331	1.78261239515	12.0874293391	0.38604795487
TCGA-E2-A15R	1732	Alive	T1	N1	M0	II	60~70	FEMALE	2+	1.31404038501	6.44398065518	0.565275260299	0.256867141924	0.23532005844	2.80962019184	0.210824076209	1.63147371548	0.0254932112637	0.184387406336	5.26399345038	0	0.372372615721	0.0341659017622	0.251316488924	27.7918491459	0.0276416575827	8.32257702233	0.811270848186	0	0	3.98408502975	25.1666733619	5.91189652677	0.233695027426	9.90365416621	1.38229878058	0.0082590875216	0	161.021477606	4.63876639361	0.305694910504	0.119106702162	19.1351974509	0.0706164534902	49.497638364	0.138887624566	0.69364920285	8.3937241837	5.99799377648
TCGA-JL-A3YX	352	Alive	T2	N0	M0	II	40~50	FEMALE	3+	12.4072955496	5.2839703218	2.60299183933	0.122431819714	0.38072676064	2.8472971094	0.144309193427	9.76175380008	0.0846066269373	3.90113770515	7.83198645004	0	0.856347301131	2.65047885262	0.562995070967	84.7494006203	0.111804310478	44.8422219103	0.335085074938	0	0.0837287106829	11.8755221319	26.0734366242	3.8612069931	0.746317480887	11.145992321	0.240606295721	0.0436849760797	0.164285879294	94.3772780809	13.1472807027	0	0.174392730735	16.1270231474	0.0439427275924	14.7075811566	0.182454991817	1.51901714661	14.7410495869	0.468580970709
TCGA-A1-A0SM	242	Alive	T2	N0	M0	II	70~100	MALE	3+	4.51434885274	3.61037907442	3.69286413267	0.124325619145	0.792186798537	2.34388221556	0.0491887204604	2.47056243852	0.0396532333192	0	0.415548321573	0.0384985582013	0.368298402082	0.0597859962655	0.410453858977	32.5503479009	0.0161231320486	4.01851617034	0.35128907026	0.0387185499624	0	26.7572836347	14.9962639207	1.58385689385	0.241761300771	2.21414942475	1.76941342252	0.0481745200386	0.431183851854	240.085144488	17.6669625206	0.713236446676	0.147121148832	21.2673674326	0	11.7207519592	1.8542726352	2.86013479182	7.00483909589	0.45536170018
TCGA-A8-A07F	577	Alive	T2	N1	M0	II	60~70	FEMALE	1+	9.30394472257	5.09109102635	40.6509863631	0.255517638991	1.43935110391	9.07394325213	1.06348325574	4.82035288153	0.198647674351	1.0046655324	4.33391410465	0.2030138837	0.408347926072	0.140119386397	0.398531870157	36.4100276804	0.00850218763386	73.4098203461	0.531761404186	0.326678340857	0.0275910760859	91.1247842169	25.0860035314	8.5902756407	0.143762650003	6.92855401174	1.6120460339	0.0152422795014	0.324822213921	102.79581188	8.63285883977	0.376109931908	0.0948214424232	20.6179985678	0.0868825374621	18.7621196412	0.313279212629	3.2347292189	10.6247029783	1.59957429435
TCGA-XX-A89A	488	Alive	T3	N0	MX	II	60~70	FEMALE	NA	10.9358688114	2.08814793387	15.5897996051	0.213199470419	2.29648098721	2.80536416758	0.286891998297	13.4132824961	1.17180095788	18.3049672189	31.4898261581	0.299389187616	0.851892634757	0.537256832366	2.07730036331	33.8897171766	0.288382494104	351.785146775	2.08263117227	0.301099982974	0.244135121331	79.4688883636	10.1018987066	8.91043796319	0.200009478157	0.741994159742	1.39992472605	0.044956271898	0.191609080075	113.790938613	79.1802018986	3.32794718024	0.381369097856	56.8316296645	0.512510609318	12.4162230006	1.77799989946	7.53209792474	11.8999621206	0.819769499882
TCGA-AR-A255	2161	Alive	T1	N0	M0	I	60~70	FEMALE	3+	6.11702734247	1.99911636295	4.85637499104	0.250651113694	0.883803894822	4.47666340835	0.0272364685032	4.3775496764	0.59282654268	1.42926610907	7.00510834037	0.213171791836	1.21313318526	1.07405144373	1.11833201563	33.6977976436	0.276755573172	44.1773160986	0.31122171451	0.257267899633	0	99.5381754532	15.2354552117	7.28752203197	0.506983935823	1.01623217757	1.07397687128	0.0293423810163	0.238752406856	127.126647126	5.5396052214	1.18478637989	0.0995658839552	23.5304878007	0.775452888964	21.9793703948	0.742639265241	4.5677362907	8.55723755927	0.613474519233
TCGA-AC-A2QI	588	Alive	T3	N1	MX	III	70~100	FEMALE	1+	12.3637308829	3.15994813932	23.1437729255	0.26164055231	1.67902685427	4.86069803266	0.286215642787	6.23219584644	0.121437507547	3.23728713428	27.6015248839	0.707407980751	1.23780786002	0.14647506425	3.36798753502	59.4497318194	0.167881394282	107.292456154	0.202506950675	0.237150104023	0	42.7434830347	20.9288797617	16.4898635768	0.13547576639	7.87226375542	0.921762035306	0.0147533836488	0.03772842564	97.7511474765	7.60392363739	0.873710909559	0.13016079292	38.8856838432	0.403659751529	11.5339670846	0.413496528104	5.69406526489	13.0882487648	0.614914940978
TCGA-AR-A1AU	2868	Alive	T2	N2	M0	III	0~40	FEMALE	2+	7.77722889563	2.99997942052	2.95904502361	0.463384797747	0.508098618989	2.91486373307	0.170980324528	4.57431929425	0.338322044026	4.66098497539	17.9461817164	0.0486622721152	0.214860039109	0.134346037526	0.831750528	25.9693494905	0.101898392532	64.6976494027	0.240298722199	0.0489403422416	0.198406792871	22.2853344136	11.6505358626	9.05996290437	0.952520800318	0.57463603336	1.09105975177	0.173544228176	1.36254361923	147.698259274	28.3665121264	0.45076631012	0.216955075679	32.9159864731	0.104128387748	19.8007502077	1.2629241422	2.01426729293	9.36246883839	0.634495771884
TCGA-C8-A12Y	1476	Alive	T2	N1	M0	II	40~50	FEMALE	NA	27.4040015462	2.94286372789	6.47503287835	0.0402888320617	0.836866257987	1.82936950283	0.454291313247	6.05793325139	0.472236983266	2.12105626752	8.88770262577	0	0.229520001466	0.0774967534363	1.24143837716	140.649521098	0.062698146742	60.6252740843	0.361604247507	0	0.356066164437	8.24523281458	20.1121895591	6.67660080247	0.0825122009447	1.08854934471	0.39267210418	0.0538592794056	0.239535419712	194.953867015	96.6863018794	0	0.0635679039043	18.3267843586	0	10.3764991943	0.231898289094	1.3701586966	8.62670563314	0.115030238597
TCGA-BH-A1FD	1009	Dead	T1	N0	M0	I	60~70	FEMALE	NA	7.56715751473	2.75612013569	0.595792393174	0.211211276526	1.44877583052	3.63443753074	0.271584735787	5.14854874895	0.079613321497	0.308479054667	0.231753429485	0.115942553785	0.123241144279	1.66714783221	0.313936761018	75.0703863391	0	3.47459589756	0.389987518516	0.038868360888	0.0525248120108	37.1331662055	24.0434273452	1.39245139577	0.116184605046	1.81423245893	0.336521968653	0.0120902295688	0	287.960468489	22.9395066147	0	0.22974061321	9.18664374403	0.124047960281	14.1326154301	0.600904084801	2.23962012264	9.23934165505	0.422929313803
TCGA-A8-A079	274	Alive	T4	N3	M0	III	60~70	FEMALE	1+	3.35666141978	0.570979406099	14.2490606331	0.263579814362	1.59967889882	3.96133447791	0.244024201275	1.49800541924	0.153003551055	13.6523824554	3.66493587468	0.127327021688	0.301917360601	0.117174148063	1.09174759109	34.8192366901	0.0355495630649	50.7367865468	0.13668530538	0	0	25.5770440542	12.6854042051	0.601002131728	0.0538725324887	1.05496769982	0.598989564669	0.0106219010864	0.305584852051	166.176017523	4.71252404207	3.14520081643	0.405480503324	69.6505964407	0.0908188685595	37.5322873797	0.119081000688	2.21083889093	8.64222055133	0.310296799689
TCGA-A8-A09D	1522	Alive	T2	N1	M0	II	40~50	FEMALE	1+	6.20384810857	1.75976378299	1.16251962513	0.507863588031	1.79752347188	4.43136460333	0	2.6347043361	0.181233247257	0.0401272836088	1.17572257374	0.100546204952	0.789235158588	0.0693965963587	0.680620464287	37.2045966155	0.0526357289455	18.2323784979	0.215872303403	0.151681132041	0.0683248342528	141.859979378	12.61126858	3.17612082406	0.0839634279345	7.13122240859	1.28380290919	0.0691992366819	0.160873927922	164.574028265	1.03920238675	0	0.747122584441	110.701540313	0.430301083805	13.1230920936	0.981485903665	3.57003519646	7.16937640693	0.362865520714
TCGA-AO-A128	3248	Alive	T2	N0	M0	II	60~70	FEMALE	0	70.4047021729	2.31434999629	35.635282406	0.878465890467	1.87589574636	4.82917571829	0.144200428636	58.7950309577	1.89869172043	1.23115339505	51.232545304	1.31671650864	0.341441827944	3.51183414807	5.59618985582	29.4200344639	0.00787769543706	99.8053199035	0.161542007072	1.58908872356	0.0766934712145	901.33941177	23.9556182054	2.45556636447	0.439821798291	0.323587473909	5.13207096529	2.41263174199	0.511638414784	237.960414578	21.1967371683	3.13635932282	1.24596823922	32.1175153191	5.23256165307	0.238204505531	0.0131940279273	20.8100730064	18.1010180161	0.677974749768
TCGA-BH-A5IZ	567	Alive	T2	N1	MX	II	50~60	FEMALE	NA	25.8103677673	0.977427703164	4.35431960295	0.170287791756	0.680843165665	3.17275564662	0.0912348007102	45.0159159884	0.0735484640693	1.23111122918	3.32281185251	0.0571254263538	0.560505925478	0.443562134041	0.676716589114	71.8053654708	0.083734116916	119.778417772	0.183972095851	0.0574518573615	0.50464469304	52.6756017594	25.5612724937	0.177101059946	2.77445912045	0.508012903155	1.22148759448	0.00714829366389	0	145.580161061	909.421451867	0	0.157663420383	24.3822763928	0	10.7335754091	0.0601040686446	2.46592005367	19.1017034685	0.109066563453
TCGA-5L-AAT1	1471	Alive	T2	N0	M1	IV	60~70	FEMALE	2+	23.6544032503	1.81715195476	8.692373302	0.169969730026	3.17714194215	2.3422985155	0.327831815943	6.58629834678	2.14360385803	3.3678544881	29.199805474	0.456149824709	3.69242952182	1.67254935727	4.70886972892	54.5150761978	0.0716380450465	314.960593251	0.0856932882039	0.344067296352	0.154985268627	205.34810068	15.6308033434	72.036274817	0.0838020554789	22.4438182545	0.78345000531	0.042809652941	0.456149824709	117.801122561	109.849449733	0	0.363159088429	70.0763310866	1.7081355138	6.39156769705	0.133315126451	9.53261179187	15.0536850464	0.49386561257
TCGA-A2-A0CX	1728	Alive	T2	N0	M0	II	50~60	FEMALE	3+	11.0750307004	14.0465111556	3.17173339738	0.0443840046601	0.642811704486	1.96433507673	0.0466943748086	1.67354615128	0.225854576616	2.60592023403	4.90903451139	0.146185230225	0.0956231378194	0.0168160787709	0.91534444156	79.7141180691	0	30.9634240019	0.61202526396	0.0490068581324	0.364240161795	99.9778800234	23.2936246437	56.5853645323	0.162767131774	8.81950922758	0.471013036215	0.0396340569681	0.0389827280599	177.114715086	117.591791636	0.902757912966	0.289666592098	12.3597574506	0.20853982184	1.65569102462	0.734858732873	2.54090231154	7.31629774112	0.313140792141
TCGA-BH-A6R8	293	Alive	T2	N0	M0	II	40~50	FEMALE	NA	6.87889116894	2.5971012525	2.25151678102	0.07915770809	1.43393254714	1.70817846268	0.458030059561	13.5304120781	0.443086284391	1.0301002564	7.73891334024	0.286789275929	0.0937977469242	0.0494852083957	0.962582467158	126.470364313	0.0100089059218	49.8193942186	0.549030765915	0	0.0649612774306	56.0164704244	15.4756478403	0.436544114055	0.0287388000931	11.7729502003	0.355107562479	0.0149528713602	0.0382385701239	170.515524196	28.5121150387	0	0.0913297573527	56.2606382229	0.306838374247	9.05825842216	0.122932367585	3.40199471768	11.4766521996	0.131323360288
TCGA-B6-A0I2	4361	Alive	T1	N0	M0	I	40~50	FEMALE	NA	63.3502616168	2.53479257495	45.9470545172	0.0748455782016	1.53550239188	2.3964056115	0.118884374429	6.33759102741	1.38280579399	80.337877912	125.5903327	1.16973732697	0.626033635617	2.11011439375	3.95911095281	56.7498021393	0.0111337282757	2583.54971523	0.176941053424	0.320842238254	0.28904706149	47.9353582153	17.4424685715	0.396502250322	0.309029105929	0.996057131599	3.14596425209	0.592145735372	0.212679513994	283.787103729	1650.66423066	9.85041959552	0.0338645305757	19.6038221181	0.91019074682	0.410087791881	0.0559422700376	5.78794889947	15.6899891747	0.0990384825055
TCGA-OL-A66P	428	Alive	T2	N0	MX	II	70~100	FEMALE	NA	46.43943401	1.77680152191	134.960748822	0.0325559582821	4.58581127369	0.779794283581	0.100468514452	6.32637888933	1.17438653433	11.9252253718	22.4921961225	0.629069902987	3.85771090334	0.244227138807	26.9870988382	92.8777764302	0.148192552994	2143.39093803	0.0844131617305	0.316332294074	1.97707683796	135.11594168	5.44428798595	1.71305872177	0.267912860562	8.89009038299	0.600945210298	0.0344389495414	0.50325592239	198.662649212	6157.5726394	273.148773666	0.38396787806	56.9566794407	0.757178363474	1.23755731304	0.156275087159	10.4029024702	9.68951551148	0.30758597188
TCGA-C8-A1HE	375	Alive	T2	N0	M0	II	50~60	FEMALE	2+	3.93580881709	4.31672930827	2.51884856887	0.234397790694	0.823883257117	2.88383719627	0.0821997201979	7.82027221317	0.0946641150152	0.264093561685	8.44334560843	0.220578145271	0.883747235688	0.425009393634	0.746572183995	28.6548276151	0.0307925866094	17.28212262	1.84301706985	0.110919295908	0	21.6410001937	16.5237148246	2.89245628819	0.11788727597	0.14202753773	0.852655202297	0.00460027889178	0.0882312581085	223.954516906	53.3473425704	0.340541697963	0.0702444274446	18.9038589144	0.117999250966	24.7125027399	15.5450329519	2.17982051442	10.3708095067	0.325269355641
TCGA-A2-A0SW	1365	Dead	T2	N2	M1	IV	70~100	FEMALE	NA	23.3197526235	1.91419638681	189.485690378	0.151083314331	1.86164394344	3.03946990034	0.150402240904	5.37882234248	0.545606958774	264.02414242	409.663996766	1.47144237817	0.620815382186	0.223428426991	7.02217578011	62.6841772636	0.0369742570218	1047.86877107	0.221142666654	0.177582074439	0	219.346747502	21.4699270348	0.700295889838	0.0865048379314	5.57311314584	0.648854996249	0.0331427618488	0.188344624405	119.846260921	12.1665571134	39.8001929993	0.0999657837615	22.5846553094	0.881613135514	4.06413931558	0.151376283979	6.45773543452	12.1529973725	0.370011598415
TCGA-EW-A1P8	239	Dead	T2	N3	M0	III	50~60	FEMALE	NA	38.6675324256	4.7577298985	1.00232224872	0.0444160088456	5.66777626078	5.59333407334	0.0311520299625	24.8547238813	0.163234813915	0.505990908438	9.0648692298	0.292581281409	2.77507058827	0.647885870205	1.22959159033	42.9998169423	0.0204220922181	35.2212133048	0.0366432996539	0.0980843914818	0.0662732374877	59.7847719508	19.7711254152	0.813089486635	0.557064986733	2.73697903338	3.1696194819	0.543073017181	0	172.930994437	158.802908658	0.451704434456	0.093174256082	55.0769830673	0.260862743303	0.40151505285	0.06840824381	6.07372764754	11.2801394707	0.229348011568
TCGA-OL-A5S0	620	Alive	T2	N1	MX	II	60~70	FEMALE	NA	82.9437834933	4.22820294939	1.95166178664	0.044398300431	2.47835315341	1.4856982168	0.192676335775	15.2767514308	0.172583371555	1.01644170281	1.52725993505	0.737254590359	1.74269517108	0.393202448192	5.08138548432	83.2197017636	0.252622631795	39.6777015903	0.165483189541	0.337030669879	0	106.325151807	17.2928374307	1.68475221791	2.01936956691	3.41497425495	1.29213362202	0.524176743946	0	198.2853176	198.989467154	0	0.213439205894	50.3106913941	0.143417306331	2.37685335105	0.18804766702	4.01729440807	9.1226683462	0.290259248698
TCGA-AC-A2FG	1853	Alive	T2	N1	MX	II	70~100	FEMALE	NA	3.89576601934	1.51780135521	14.0267949223	0.586363912312	0.643668236777	2.98356688005	0.452383482983	6.77545282336	0.355335672977	5.07251320968	61.9755688906	0.363145832057	2.97521457723	0.601540390042	2.05261197996	43.2621181849	0.334586713081	172.317885109	0.448311780471	0.0365220951097	0.074031273871	32.1379944071	16.3172975101	11.693416812	0.963132494875	0.860299921046	1.53752522343	0.199943215318	0.261464999081	140.477415167	53.2113444438	2.69110174493	0.11564595858	29.8815152716	0.15541317068	30.4698197216	1.81276224316	2.90871603539	8.96471033809	0.855677079499
TCGA-E9-A5FK	812	Alive	T2	N3	M0	III	60~70	FEMALE	NA	48.3414529151	1.2343209493	17.6156166394	0.0511451355292	1.746013225	1.63087182883	0.611611352557	12.5151127881	1.6381895411	3.15527214345	30.5940790728	0.370598814434	4.83319392278	0.255785848394	24.7103886424	69.0981986536	2.14701863226	147.439502936	7.00193283069	0.621194203242	0.1259177439	57.8795233814	10.2635165393	3.503736407	0.173307170007	3.48931305921	0.601974260044	0.142987289939	0.444718577321	162.335333259	49.5756749617	2.28861022247	0.131132672578	59.5880502245	1.25560530442	5.83418569371	0.173298947434	10.3595612392	11.7199617985	0.891646660295
TCGA-A8-A08S	1004	Alive	T1	N1	M0	II	70~100	FEMALE	3+	7.65805680683	3.43747252994	0.66397246608	0.162176686734	0.467605829005	2.70343338362	0.143367060806	2.04628296069	0.273176366709	0	1.10106435579	0.0408033318719	0.700623064336	0.190095522603	0.276207169594	35.2450046971	0.0170883674228	2.20726595269	0.433642729207	0.0410364937683	0.110909442617	21.4545954523	13.3910610888	0.830791191381	0.0735993293054	0.190353584678	1.25493627399	0.0153175678836	0.718138640945	147.07953609	16.965422927	0.755935411521	0.0779643880398	24.2236269109	0.0873116888687	14.6976809126	0.147873117697	1.56832354391	8.45904337436	0.13110614162
TCGA-A8-A085	1124	Alive	T2	N1	M0	II	40~50	MALE	1+	2.88375150019	10.8569377038	0	0.332850338597	0.242099371761	4.9572976351	0.262419423891	0.659016503921	0	0	1.3899799346	0	0	0.0253139185161	0.218478589039	36.8622503611	0	0.0894205952777	0.387421069476	0	0.0199383759741	10.8198920286	12.0572762808	1.21694810367	0.0431235021068	0.327230492742	0.298458740014	0.0312082010003	0.328620687646	105.772680132	28.8007833727	0	0.14950174313	55.7092558559	0	63.4593122322	0.404753667566	0.523659460372	23.8965483778	0.460452776861
TCGA-E2-A15T	1563	Alive	T2	N0	M0	II	60~70	FEMALE	2+	2.95126676508	6.98204702872	2.04656971385	0.344438233814	1.20132612321	3.92643478609	0.183753814296	0.972884488662	0.102553054425	0.883031150156	3.02511128061	0.13275570587	0.499321809395	0	0.659012939908	26.3732271629	0.0277989342452	47.9100591851	0.375284199332	0.0445047699678	0	33.2637834264	20.4580697143	0.563592897474	0.183289714994	0.561263303177	0.36293321753	0.00553738694943	0.283212172523	156.938618842	0.705654490262	0	0.103343404328	27.2190447908	0	46.5178456721	115.49808137	1.61047728221	8.66801525219	0.519291005578
TCGA-A2-A4RX	742	Alive	T2	N0	M0	II	60~70	FEMALE	1+	11.14577891	1.56941245511	44.6169924715	0.54088322193	1.06792819083	6.79638363919	0.180312585814	6.41136732616	0.0622963119137	0.772417763139	23.8406676799	0.241929143142	2.59136739804	0.139148788213	7.15117733883	24.2540307717	0.118206109201	88.2311744895	0.484792850424	0.324415460518	0.109599817743	46.843918927	8.10807454417	2.60146294364	13.021411028	0.646613958892	2.08941079279	0.0555012230268	0.193543314514	100.363163857	163.316784791	14.9401856818	0.273933440727	19.6656951669	0.172561415169	5.55581588503	1.32928453808	6.25124018493	15.1215061104	0.510721521388
TCGA-BH-A1EY	538	Dead	T2	N0	M0	II	70~100	FEMALE	NA	12.1350643137	1.92274993292	1.29865883129	0.224958808961	2.99273118389	3.60992324084	0.0201810639618	3.84424059175	0.520603540269	10.0859557759	8.06988146421	0.505443920134	6.40064593496	0.109017316107	1.26166578526	57.5185567695	0	6.25787710642	4.60525848061	0.508332171106	0.0858669207949	994.311342724	12.696228732	34.5954165187	0.291236997822	1.06845548493	0.746981800721	0.0237179514602	0.101088784027	156.085850876	186.274741895	1.17050170978	0.375577146927	18.6954900456	0.337986815895	8.8701311003	0.228968949539	7.17656263633	10.5861882083	0.326576016131
TCGA-A7-A26H	724	Alive	T1	N1	M0	II	70~100	FEMALE	2+	5.44391403637	1.47418378798	8.42365115833	0.226970898432	0.780180466581	4.85433998831	0.185410048107	6.38841177722	0.224201031105	1.00384896039	2.9199889102	0.0967433110862	1.61369191231	0.189186919457	0.922286232355	30.5287070689	0.0337632812833	66.0434337015	0.612737140786	0.0324320433356	0.0657406283829	98.7311192257	15.4499055548	3.55046339682	0.290835841261	0.850929776479	1.8900086681	0.00807054046744	0.335376811766	117.426179169	3.04730608522	4.77945901787	0.143772930348	19.7211382612	0.379523911374	36.8399827216	11.2456575372	3.2989252388	8.15685283035	0.277811192747
TCGA-PL-A8LZ	302	Alive	T4	N2	M0	III	0~40	FEMALE	NA	30.7657191037	6.25825099551	122.524673575	0.133621606637	0.619597454244	6.19303804854	0.43614965433	5.81213388111	1.24658108957	2.03113931993	17.0831923381	1.05511720354	0.517632412051	5.71880826168	3.74972421566	46.4591182996	0.402891798476	479.12369776	0.106603880135	1.1235668238	0.084351863649	85.1592314868	26.9165642716	3.39590041499	0.418781628619	2.25302797208	1.49900517024	1.00576028536	0.0993051485686	211.731692523	47.909735603	11.4984908869	0.368950371039	29.8048709265	0.996069879259	2.45656929074	0.370044426084	8.63475555727	20.1020715921	1.00579470491
TCGA-C8-A12O	385	Alive	T2	N0	M0	II	50~60	FEMALE	NA	7.68292707578	4.4393351327	26.6273027698	0.203625733975	1.75799402136	3.44740581356	0.0981865920062	3.26160004072	0.260072877102	1.89273978526	24.2525422399	0.351303975295	0.484726042567	0.0681943010866	0.683691582689	41.2045897461	0.0275860349428	30.2790569183	0.334697657463	0.176655713291	0	51.5070576749	14.5349849999	1.73670101379	0.284563554101	0.72341410858	0.847764340109	0.0412123397964	0.316173577765	244.208295588	6.45786300894	3.66095721623	0.15848936883	20.4394427917	0.234914512355	24.915562864	0.908653390766	3.76047621203	7.69787768809	0.666636356876
TCGA-AC-A8OP	614	Alive	T1	N0	MX	I	70~100	FEMALE	1+	3.68054828447	4.39151456923	4.54362184313	0.290959369236	0.859762436872	3.10954288769	0.110037745865	2.95580257498	0.283860356268	0.824908815941	7.89129977007	0.137797268117	4.64765698737	0.297209793979	2.3202939993	26.4611075859	0.375110231353	42.4153114815	0.384605244834	0.069292340539	0.0936382980257	26.0946155443	17.5877708141	4.80312534277	2.61440829363	0.361600120436	1.17417991382	0.0603505987631	0.0551189072469	97.8043409922	71.2920523801	3.8293135561	0.263294176958	31.3600561567	0.147430511785	38.5696073321	0.394674075139	4.31860173701	22.5228241099	0.686598267809
TCGA-BH-A0DG	2041	Alive	T2	N0	M0	II	0~40	FEMALE	NA	12.184070553	2.838341596	56.848028004	0.347412598838	1.306831374	3.7042243372	0.257722141152	3.39431023095	0.747940949802	3.52060522496	17.9018101931	0.537897347632	2.46735574986	0.11137639198	3.34075629599	39.7655271645	0.0337905769839	101.596001888	0.30026450293	0.0540971046762	0	93.0276996485	16.4044175364	16.8832930114	0.424029307862	2.76814963046	1.09143640344	0.137983194473	0.774572180591	120.409437658	17.3773333729	2.98957683737	0.0799384236771	28.4213976257	0.517951002219	15.6094314289	1.43372598909	4.8954244618	11.5314771706	0.475917113502
TCGA-BH-A18J	612	Dead	T4	N2	M1	IV	50~60	FEMALE	NA	9.5678936657	9.21138466648	0.388678798864	0.101462447212	1.99250328779	2.71144906589	0.144960967634	3.30064671289	0.151917397391	0	2.66698546178	0	0.0779253591869	0.172276161732	0.422407896554	47.3690131018	0	21.8528344941	0.41410472212	0	0.0616783731016	26.4705465449	10.9533851518	3.52880750576	0.0606365482381	0.443282173714	0.779459915159	0	0.544591998863	121.927640842	66.069852569	0	0.857507948351	12.2461205195	0	11.0802373376	0.68440256516	2.29813166044	10.9013815271	0.323340242214
TCGA-AR-A1AH	3807	Alive	T2	N1	M0	II	50~60	FEMALE	NA	4.41107449556	3.75609133074	10.1343751754	0.074169879639	1.35666503793	4.98632113985	0.301171227763	10.683922207	0.0242787632037	0.112887990815	1.72447463992	0.0471435643459	0.439437154488	0.325383032348	0.741967174244	61.1460651286	0	7.3633757645	0.222677500637	0.0474129561422	0.480536717657	9.39792523532	29.3069195173	2.94680382021	8.88149320788	0.54982926982	3.20617607198	1.46595871328	0.0377148514767	200.073729079	132.338629514	0	0.320280524	8.20779283899	0	0.573665532714	0.148805192807	1.3254339679	9.4402394811	0.471996950615
TCGA-A2-A25A	3276	Alive	T2	N0	M0	II	40~50	FEMALE	2+	12.8036590332	1.18745277334	7.81246739838	0.447137416284	2.15989559566	6.39930264896	0.20464283885	8.864467679	0.762012457451	7.15925106072	16.4467632971	0.671179786943	5.33576237592	0.263207759585	4.88412368037	30.806513937	1.20101653725	177.168219431	1.35914418582	0.122730018184	0.124388531943	83.0740986179	13.2552268071	16.618290102	4.35547148893	0.249068995279	1.69544106556	0.114527656499	0.097626150828	117.555240118	74.6135704089	1.97821410888	0.187833185248	25.3558952916	0.489614434244	24.1598887672	0.96653455868	4.62486743843	9.36104051288	2.46913183163
TCGA-BH-A0BR	2330	Alive	T1	N0	M0	I	50~60	FEMALE	NA	11.2566567212	5.01489189122	0.461847427719	0.174146140177	1.97207715562	3.15565261284	0.0516749435914	3.92840062396	0.4304607225	0.0430429235357	2.00490564789	0.21570374181	0.476201710142	0.279146018813	0.72094827551	54.8976279484	0.0451681838888	3.41017344194	0.156301338987	0.162702250965	0.476380464537	89.5723238778	11.5219084223	51.3655253622	0.536782589222	1.32861712495	1.53073126649	0.0641053423935	0.258844490172	401.364836244	109.878617472	0	0.217525124431	19.1320379939	0.230783334702	4.41351986573	0.498031356048	3.10760968042	10.4760743608	0.414342946299
TCGA-AR-A0U4	3261	Alive	T2	N0	M0	II	50~60	FEMALE	NA	101.4346379	2.76887868563	1.8033076543	0.134724562997	6.29567767066	5.08494794894	0.061141680079	26.0970834918	0.38199013805	2.78832403381	2.06610965255	0.334976505774	3.65062698259	0.652312792196	4.0410682202	39.6345573884	0.0300616291406	65.1905297767	0.323636953428	0.192508946992	2.04865940211	549.710444021	30.4911013889	0.360868354573	8.19049026226	1.9987403872	3.26084874751	1.35031715618	0.0382830292313	146.181941316	176.669756575	5.76260334745	0.0609572962428	17.3168094841	0.255995940149	4.29810532049	0.156641288651	10.6011484306	10.6245156335	0.311977060543
TCGA-A1-A0SQ	554	Alive	T2	N1	MX	II	40~50	FEMALE	NA	3.63865002046	3.16308301436	4.00874482498	0.231704245468	0.614143500228	1.60732508451	0.650041080671	3.07747926137	0.131006816185	1.58375655131	14.6441963386	0	0.611514255645	0.0526724463896	0.955701022473	34.1993293651	0.0639213507643	41.8643340136	0.540699769892	0	0.103717944628	61.766505501	17.3232489019	1.86290694705	0.156347895527	36.5255983282	2.04298484854	0.0254655268716	0	160.814444836	24.9098250661	0.942559566972	0.0972121145671	81.0759337277	0.0544335312233	22.8308872889	0.285491306901	2.69668767985	9.34961198102	1.59208897356
TCGA-E2-A15I	1692	Alive	T2	N0	M0	II	40~50	FEMALE	2+	11.0422758473	1.37399714425	1.72431451065	1.01694399192	1.48434886335	5.94183514961	0.225084067475	4.34858206312	0.362900720347	0.642805681522	6.33839801594	0.201333313602	3.37061430381	2.44047557781	2.3765074594	34.4107647329	0.0737782993329	19.5964425239	0.572746919572	0.202483789679	0	42.1439474948	13.5792471172	6.97559306388	1.77206941575	0.275170815856	1.613712629	0.0440886317734	0.281866639042	100.069494595	9.66129659229	0.932491136681	0.0534298299063	24.2599647124	0.753929004125	24.7247860882	0.753177829428	5.20588668181	12.8596489193	0.935205094216
TCGA-E2-A1B0	1631	Alive	T2	N2	M0	III	50~60	FEMALE	3+	10.6205460847	5.96306315424	8.19454282377	0.156846137036	0.713682831471	6.52460093444	0.0698121871289	6.11527837902	0.30015325127	0.193834795203	56.0942707538	0.218559744932	0.33954182906	2.2753069394	1.59866179242	32.9668320978	0.0559365015782	32.4162262959	0.106884017446	0.146539105173	0.115515060384	170.070649311	13.7513852101	2.42952836832	0.548351241286	13.6762750845	2.59437440407	0.0364654723148	0.0777101315314	231.260769472	30.0187979572	2.92435494973	0.195915771895	9.06022293169	0.233838997617	4.86728081215	0.542241734797	4.45682083007	5.13669361975	0.431985676273
TCGA-A2-A3KD	1206	Alive	T3	N1	M0	III	40~50	FEMALE	1+	3.68928706496	0.904267545734	18.3496961042	0.359570264414	0.776195384684	3.27392795468	0.157024948878	3.51009782048	0.147682328169	6.11465595521	27.8576169526	0.0409662627043	0.914446917731	0.106030326999	1.24096263484	31.6040182281	0.128674519381	120.729526964	0.0967498439714	0.0824007112681	0.0278380781311	19.7418370747	16.6124657067	4.30441230369	2.06627329214	1.91113681135	1.3286717306	0.0615149284262	0.294957091471	285.294000342	22.6221751363	1.51790783915	0.208735215516	23.6085047669	0.0876603311363	20.2558503205	108.06712345	8.78464821602	10.3131674209	0.410150385165
TCGA-AN-A0XS	10	Alive	T2	N2	M0	III	60~70	FEMALE	NA	16.3006653474	3.38800989456	79.6497629011	0.350912251966	2.10867239356	4.22361842981	0.595013255861	9.59648708813	0.407716837429	5.50137652936	425.398138545	0.279419577255	1.67924350819	0.0562491698004	5.16997863968	72.4117094945	0.0682619312272	309.685596227	0.259962180649	0.374688347405	0.0316459752876	63.4052230741	8.92528364597	2.82900405124	0.121334597222	0.52956056555	1.43477235685	0.134031336501	0	94.8567957328	3.46555287764	37.5304611135	0.108756795651	39.5811144848	0.896860406023	22.6892530158	0.827524912071	5.14960437757	12.9001386403	0.381677506948
TCGA-BH-A0BZ	2255	Alive	T3	N1	M0	III	50~60	FEMALE	NA	31.9647267653	2.93224348682	17.0831964559	0.110333359777	1.56093526052	2.43225414516	0.206358516157	6.53545850575	1.32044165007	5.15662323821	13.9708143029	0.64604285456	0.495224487816	0.0696712882369	1.94744648947	69.8690384917	0.033820208924	262.601038406	0.086690715464	0.406084080009	0.109752454057	202.872838305	20.9412667296	3.81966494205	0.134873247299	18.713168425	0.623610471608	0.0378944440108	0.226114999096	146.584381065	51.8677023334	0.374024810535	0.128585127868	46.1299058921	1.12321128513	10.4642778216	0.557000083174	6.96755442716	12.1291612854	0.342208703487
TCGA-D8-A1JJ	611	Alive	T2	N0	M0	II	50~60	FEMALE	1+	10.9140905444	8.30192427278	2.37272941503	0.144196117691	2.83423870051	3.83733807424	0.113776589398	1.66968788126	0.0611469405106	0.410673575137	9.63562585953	0.158310355451	0.621326774842	0.068290741567	0.294700815531	53.2589851847	0.00828751414614	10.8254128775	0.611805069921	0.0398037465133	0	41.1779234763	19.6923400414	159.44901427	0.150708814375	1.02126406979	0.944281330401	0.00495247468171	0.284958639811	239.312985154	6.59166070615	0.366613454728	0.109232235606	16.962615052	0.0846888223687	6.52376009735	0.920734289157	2.03395442629	6.32082084193	0.283823513304
TCGA-EW-A1PE	320	Alive	T1	N1	M0	II	50~60	FEMALE	NA	7.71771606074	4.92715524477	23.4837985683	0.195011173065	0.726141700553	3.8658082598	0.644795823205	3.2185731641	0.216582844785	16.6161032502	76.8669119598	0.54671786004	0.515799213975	0.166901500561	1.33800299948	31.4369999206	0.114482264565	317.056306233	0.659134451478	0.253773213276	0.0571561291161	106.074517718	12.7835081209	1.95217908649	0.713621770741	0.248307813777	0.653998597896	0.0473625797972	0.26915340802	215.110704627	667.396583962	18.6990788729	0.142855849854	27.0562706358	0.179981002323	20.6244352712	0.28023777288	7.95334345108	12.0189136998	0.483721265769
TCGA-A7-A4SB	418	Alive	T3	N1	M0	III	50~60	FEMALE	NA	5.00270545416	1.35788182771	2.14472837031	1.35725929587	0.463810452479	1.67282520615	0.436305903415	3.68840355944	0.136782237623	0.242282240143	6.78029119145	0.151770550998	0.260601141226	0.117845369011	1.20715961333	46.1151543985	0.619722226087	26.9428863868	0.350289579126	0.0763189056449	0	3.14966912185	10.2592508377	4.70521222614	0.334592279445	10.5098513675	1.20837786152	0.0427309905406	0.242832881597	96.9997090979	10.1289017391	2.1088118665	0.0483322381949	47.598270748	0	22.4801520021	0.212912257528	0.848505853841	16.8993472229	0.484123763153
TCGA-BH-A0B5	2136	Alive	T2	N2	M0	III	40~50	FEMALE	NA	8.75708638386	2.7354328066	5.26582569346	0.405702233153	2.27286244354	5.55103399687	0.322207786697	4.45824890058	0.766869572517	1.26524223853	12.2707138704	0.144104294213	1.48462570428	0.953160429693	1.09740962516	45.1278005698	0.080467517847	50.5783198988	0.422834842752	0.289855494645	0.032641384532	65.965129436	18.0521620144	4.85392383914	0.555157531497	0.486693926088	1.04245505015	0.0450806181682	0.26899468253	83.0577273923	22.2133384528	1.7798144408	0.0713858023602	20.3603862611	0.513928181994	13.8893114273	0.80301491791	4.6324644952	14.8037570534	0.402630333876
TCGA-AR-A24M	3660	Alive	T2	N2	M0	III	0~40	FEMALE	1+	6.43563789074	5.52876654881	6.40102964384	0.151904847967	0.410087406452	5.36323704958	0.260434566931	7.01267551093	0.0524869957495	2.90144383268	13.9751022453	0	0.366665252072	0.298957179957	0.609412712988	23.0024258872	0	54.6146882864	1.4587724548	0	0.092341986087	20.1948625644	18.2374106359	2.46509800374	0.206529537871	0.465553529359	1.07560356144	0.027632018055	0.244601329055	158.763184661	43.2785662528	1.57345884188	0.115399635206	11.2533414396	0.0726947550046	33.3068705398	1.61641411149	1.60162154442	5.84054540851	0.368604434078
TCGA-AN-A0FT	214	Alive	T2	N1	M0	II	60~70	FEMALE	3+	12.2770519781	5.07199437244	0.117519321432	0.0340864086864	0.852648504594	1.79889126501	0.131489404107	8.39794975386	0.247332178318	0	0.493701271979	0	0.403906127737	0.0868145183325	1.14558738527	137.817023075	0.0766217586494	5.85459892226	2.09660347193	0.0460004201034	0.341895014282	22.3886965305	9.06589427371	0.954281507264	0.550014512529	20.6111221739	0.298398972984	0.0457878337325	0	187.748978787	40.6285589638	0	0.0873952492918	32.0189600416	0.0978732342626	5.27852181681	0.283396809339	1.25889970717	8.12970660916	0.494143949252
TCGA-GM-A2DB	2406	Alive	T2	N0	M0	II	60~70	FEMALE	1+	35.3113366458	4.53899890219	1.50971850717	0.264125904773	0.367685128294	2.22152759811	0.053624950864	5.16729447188	0.756515857654	3.81904497004	11.8793426074	0.0839413293355	1.77078182693	0.521423786931	6.54871509323	112.958624917	0.10546346672	187.580890622	0.270332551931	0.844209940745	0.171123636638	27.1688199184	7.50194922639	1.32228074509	0.0953321151534	3.75690031613	0.47386623499	0.0157557845322	0.268612253873	210.260042836	208.616174619	3.11024715011	0.302958332173	7.09476219073	0.359238272657	0.863957541698	0.235515227574	1.68313389988	8.42838863032	0.371345158484
TCGA-E9-A1RE	1419	Alive	T2	N2	M0	III	70~100	FEMALE	NA	1.79731109649	1.92557984011	1.27268441096	0.301141627606	2.15907306243	3.20565035935	0.287293097164	1.32445972208	0.110765144996	0.655480316925	1.96979093536	0.273737518716	0.239809872046	0.0809710979731	0.668400842403	36.7488542421	0.0327545191087	242.766073741	1.04529020348	0.0393288190155	0	7.96720718548	12.6140721878	1.68418341844	0.177647730607	4.29285990952	0.337384679352	0.00978676619653	0.0625685757064	123.132595912	2.21719516597	2.17343473507	0.0830222355574	30.6836415214	0.125517507496	25.3282077869	0.150862789648	1.38533782925	7.85502139719	1.08714866163
TCGA-E9-A1R0	860	Alive	T1	N1	M0	II	50~60	FEMALE	NA	11.9315435332	2.61751387159	448.396525468	0.252802461436	1.26593274261	4.55692698563	0.450089318819	5.76785629435	0.413231236342	0.281178247924	23.0724236248	0.469695482328	2.58272507727	0.0810454949899	3.79550080143	48.489158001	0.147530764229	634.730072754	0.436988213303	0.354284592385	0.0265979423712	29.3518848805	12.7618160849	4.97192215396	0.135973083263	0.75322464592	0.732714055999	0.0538766710384	0.0939390964656	88.3627180883	18.8403579377	2.90057561017	0.0664788137432	29.6916278925	0.670041782287	69.753539981	3.86197529763	3.38551836356	10.0022322172	0.472077410293
TCGA-B6-A40C	2164	Alive	T3	N0	M0	II	50~60	FEMALE	1+	19.9072470294	5.11562341134	0.451554537034	0.514537267349	1.94692465885	4.15785768698	0.0601467833553	3.6922652321	0.145461057624	0.751493823782	1.49049262249	0.188300441073	0.868360277938	0.357401621487	1.45310001911	72.9535691006	0.0709739199664	436.168381675	0.24661098327	0.303002309749	0.127957056482	24.64899742	21.5724314052	4.2757333194	0.0553501087746	3.11300519619	0.481356267851	0.0377002518351	0.0602561411432	64.1619896884	3.04718136587	2.09310806076	0.247856985885	32.5516005811	0.201464301695	5.47466004266	0.484290473486	5.44587421023	17.3900308715	0.557682184731
TCGA-B6-A0IK	571	Dead	T4	N1	M0	III	60~70	FEMALE	NA	6.04480418412	3.54815742214	8.24277544199	0.186380511024	0.766927732194	2.61888988691	0.0247920255449	6.43819273499	0.679522760144	63.1909940896	16.7555236357	0	1.04713914166	0.0937478848301	1.98338588208	53.3325436895	0	166.881670755	0.191637291693	0	0.105485761199	44.5279676489	17.0093083628	2.67290021277	0.264445135638	20.8654287039	1.22560266323	0.0339931896647	0.0620927548875	249.656808201	219.804185003	0	0.362519823468	8.7861322564	1.07954576886	6.330160784	2.47711116476	2.24891841007	7.78116737609	0.325290791579
TCGA-B6-A0IA	8391	Alive	T2	N0	M0	II	50~60	FEMALE	NA	6.41831865868	0.600518150605	0	0.0466907972962	0.302662570984	2.18797596565	3.49138698766	2.89687865709	0.0111689032303	0	0.0260100352911	0	0.255351482356	0.142200942942	0.146806641499	96.1028278454	0.00908262386428	1.55322697759	0.260750802101	0	0.0294746925017	2.08591930982	10.2685414754	0.123567789655	0.0811351186267	0.433154074979	0.451603394349	0	0.034699751627	203.001730921	31.0225094915	0	0.110503430995	31.3443613139	0	11.6749804645	36.2707480208	0.142232946498	3.4196648776	0.0302974415581
TCGA-B6-A0X0	3945	Dead	T1	N0	M0	I	50~60	FEMALE	NA	13.6436188901	1.37052863767	1.97271213023	0.127151993339	0.417130660249	5.17028950987	0.272496029282	25.2641538041	0.175737014934	0.680931120792	0.665038861243	0.51185901864	1.46483231351	0.103040900484	0.808474757648	65.2533503578	0.0714552348053	4.87484779658	0.265581826892	0.0857973212197	0	11.5588057754	22.2107774545	1.36528229553	0.0911871320612	0.702688766668	0.483863400933	0.0266877554452	0.409487214912	153.94852122	18.6422031845	0	0.108669707214	16.9178830016	0.182547491957	24.6185407046	27.9347073589	0.871338097299	10.0111653566	0.0754798499949
TCGA-E9-A1N4	1000	Alive	T2	N2	M0	III	40~50	FEMALE	NA	9.22754863101	1.36773355716	5.16366561929	0.231226656413	0.89216363416	4.97356753388	0.679109084718	5.8903663627	0.27781566767	1.49437555319	9.59044518104	0.285592092191	1.82920463539	1.23744129183	2.41654847239	23.3160884616	0.119605492506	17.7459975169	0.122633017934	0.191482698002	0.0862534675686	128.66826797	9.35064137987	3.3368553161	0.574496549172	0.0578267966978	2.64141538549	0.0734595609412	0.203087710003	165.592641543	23.0518180901	1.76365642897	0.0336846322381	25.3589535229	0.271606663833	15.9762632539	0.259677078549	5.75890745163	10.6816699207	0.709288999083
TCGA-B6-A0RE	7777	Alive	TX	N0	M0	X	60~70	FEMALE	NA	32.5018226228	4.12284639644	20.2978362873	0.0856968739344	0.56666143384	4.69789552816	0.181818127135	26.6704569872	0.0532988165464	13.0106218248	68.5772809642	0	0.0253865791704	0.232150310992	1.36611529161	40.2006323802	0	217.474515108	0.183315257184	0.104084974599	0.492293798777	12.8660593601	25.4322793549	4.29681902398	0.511634245986	1.52765015007	2.106856576	0.184544547035	0	157.876531341	70.5367806046	1.91735479524	0.131832597501	12.0428535491	0	2.99738376217	0.0544449800706	1.58559502386	10.0715621183	0.101207112488
TCGA-EW-A1OV	789	Alive	T2	N1	MX	II	50~60	FEMALE	NA	38.7754840928	1.71608589984	266.730193749	0.155420623721	3.4628521566	3.91009580485	0.244257033871	12.4994200251	1.73635774281	14.4268244372	32.2238465657	1.45986474118	2.74542739712	0.167932153234	17.5996587405	63.2875546361	0.160125670033	295.018471052	0.164178866317	1.39829221468	0.51963562032	548.899053995	17.5690022375	61.5102121573	0.599097489968	10.2714683341	1.53088615455	0.0739409765139	0.500525054119	113.693688918	54.1955539583	22.5382626708	0.33945272401	19.7907102635	3.34697604578	0.867657449816	1.96671123519	15.5797043758	11.983960923	0.835201660178
TCGA-AO-A1KP	2953	Alive	T1	N1	M0	II	70~100	FEMALE	1+	4.51271014213	3.40352347492	0	0.336362023452	0.464420915342	4.19127131046	1.65641768741	0.672754248789	0.0445104192032	0.482902722625	0.596018777755	0	0.339209717356	0.0521961031073	0.146263805411	53.6350551399	0.0271471191482	6.71673786924	2.08293219196	0	0	6.57954959577	13.4480424113	2.20151224559	0.306018635575	0.475652681749	1.03565263533	0.016222647454	0.103714334746	136.293029393	0.51045086452	0	0.0275237076527	28.767948967	0.0924707341198	9.1061426466	14.54962969	0.26947564882	5.73151986807	0.285755242533
TCGA-LL-A6FQ	80	Alive	T2	N2	MX	III	70~100	FEMALE	1+	7.45010829367	1.07004515199	0.18107035144	0.0218830611743	0.982609925163	0.511170367403	0.320775493283	6.99728094936	0.0952705561616	0.126564480343	1.10932581152	0.105710105741	0.570466243107	0.291842801732	2.12883889869	135.849008047	0.0442712162056	6.44328263564	0.113479588963	0.053157081744	0.25141862987	11.9603433924	7.94123564405	0.775022912836	0.0882756624142	0.231165607087	0.114002819233	0.00992089154484	0	115.614145384	33.8385852579	0	0.0785493668715	50.2998726774	0.226200347847	12.715949923	0.0679690351095	1.61387108288	11.4931685377	0.0812229519968
TCGA-AR-A0TU	709	Alive	T2	N0	M0	II	0~40	FEMALE	1+	77.8156396393	4.64861894399	1.09281813357	0.116977482944	2.88742804745	2.86121792155	0.101893886774	100.979289133	1.20864954667	0.145496680563	2.26814948835	0.865849919345	1.26315959625	0.715554814666	0.709506168727	88.1199395219	0	116.141071888	0.200573763439	0	0.154835994518	137.05787309	18.6840259137	1.94737315076	0.143087383661	4.04928349764	1.33361592604	1.02929332751	0.0364568387093	219.950986582	1.74943890451	0	0.116098979726	18.8932565044	2.92541198153	0.65189976746	0.0266373447892	3.62074089026	10.6576909264	0.271629733577
TCGA-A8-A09V	457	Alive	T2	N0	M0	II	50~60	FEMALE	0	6.80152848487	3.22952840996	8.88893959942	0.887846910828	0.629690281061	5.73457860509	0.585035898691	3.01550091181	0.0196509863557	0.578679216119	19.6552211935	0.0381575260628	0.0561593693691	0.0987606556921	0.419732786691	29.0588960735	0.0319606167141	23.5486446559	0.475159531625	0	0	16.0964192484	20.8771993149	5.57592177093	0.0611794989901	0.450589100478	2.13883050999	0.00716216628552	0.0915780625508	69.1212785329	35.2237500992	2.82767351034	0.0891109414447	14.059086986	0.0408250734776	67.9814868481	1.68617993617	2.28096693366	9.52080134135	0.248763445479
TCGA-AN-A0FV	10	Alive	T2	N0	M0	II	50~60	FEMALE	3+	4.53954487092	13.8925202692	0.278458541718	0.138457256553	0.92263099514	2.14903515287	0.0445086053847	0.988034940466	0.0119601275625	0	0.640610512255	0	0.0227867517463	0.00801445802843	0.180787678218	60.1773818309	0	4.17584488442	0.329084058843	0	0.53656641781	10.8440523936	13.8855739976	83.9346691859	0.0465443946992	32.7599311662	0.471227578335	0.00871818043618	1.22621207835	136.464293877	62.4627494944	0	0.295829210699	16.6590103272	0	3.48193762125	0.396384287477	0.906363234455	5.44098041163	0.313623056596
TCGA-A2-A3XS	1032	Dead	T1	N2	M0	III	60~70	FEMALE	NA	10.5082633902	2.44047069609	4.5936874777	0.152897935761	1.08379690232	3.13018586731	0.0983014405504	8.49530398635	0.294339311804	1.05275206498	7.51363675679	0.0879287236092	2.54509230929	0.318612316137	6.5696284032	53.0773024381	0.138091511201	103.136205711	0.151026096788	0.221077933646	0.0597507928773	32.7405892209	17.5576716972	1.87871512287	0.296644712636	1.34276574733	2.26764180521	7.13532370982	0	100.714555441	529.04765581	5.70148355192	0.214677607461	15.8685534304	0.56445429867	10.4865140515	0.154189193177	4.53533885563	13.0557732024	0.29685686288
TCGA-AO-A0JC	1547	Alive	T2	N0	M0	II	60~70	FEMALE	0	63.840155438	1.82480055226	201.704839634	1.07659369209	5.46040738256	8.52634675838	1.00181881499	30.1227626614	4.46388664724	11.8343074365	42.5051072421	4.84712646695	20.8841111288	1.19059290935	145.798054894	34.8300629186	0.191055857941	580.981737735	0.440756949495	4.58806995998	1.47252245337	166.26064034	8.71271172085	2.06414002008	1.08573728058	0.382418338971	1.77966024055	0.0642215622731	0.912400276132	110.348357736	9.90168621816	74.4806751727	0.0847464671438	35.715452937	8.54161960635	4.3878152594	0.253326679125	35.4247628286	22.2570166282	1.40209572795
TCGA-C8-A1HM	375	Alive	T2	N0	M0	II	70~100	FEMALE	1+	25.683956898	2.29891174801	32.147241683	0.0717677597173	2.40079823488	3.95057573791	0.447213435552	12.6610249052	1.56224815355	9.41915230086	36.3814859609	3.73355459075	0.703224020477	2.54237288799	2.76426637969	54.3353341318	0.0139607718189	532.602991619	0.243340638163	0.1341031853	0.135915390507	198.30774604	18.5755338627	1.02229338473	0.111349674642	0.860187650586	0.841505349925	0.0166854300942	0.213345976614	193.550589666	9.6077282086	1.85274137586	0.240625438039	39.5127178255	1.9972814832	12.9387883426	11.4807202228	8.12493680334	8.65542705655	0.403604638918
TCGA-A2-A0EY	1925	Alive	T2	N1	M0	II	60~70	FEMALE	3+	9.93297744233	1.91610611971	7.7349931652	0.130575827536	1.10011349921	4.11967538288	0.167900133955	2.52137747046	0.27070365416	2.66992709406	12.0351398482	0.621213150578	1.19560637675	0	1.85187683587	61.2959205999	0.0900564344041	41.3231897967	0.143633772306	0.432528189238	2.27304603954	131.799043908	20.4838511513	23.1868010356	0.277735251519	5.48957799369	0.886898922969	0.242172733043	0.611656025185	110.412568056	225.158177257	4.42645807699	1.17682914375	40.0097500394	0.664641425543	9.32855806268	0.687122718428	4.72660276029	9.91152781693	0.738777551255
TCGA-B6-A0RI	7126	Alive	T4	N1	M0	III	40~50	FEMALE	NA	9.22845951464	3.34047296715	0.692474903073	0.359419243604	3.40508181382	4.26580879821	0.502935612333	4.38962004196	0.164367141934	0.203800347414	1.3524774333	0.0425549020878	0.438419283948	0.058742453078	0.136830377482	44.1873666565	0	7.68419946271	0.237549535778	0	0.722940421568	30.4426768949	16.8097524294	1.64733358656	0.213218716097	0.790997724456	1.10370399206	0.0159751072182	0.238307451692	169.496014431	10.2291702898	0	0.135518626673	16.0669688699	0.136589594543	28.2366218629	8.11400861754	1.7317271579	11.0669636759	0.227890254863
TCGA-AC-A23C	585	Alive	T2	N1	MX	II	60~70	FEMALE	NA	11.1506673495	0.864925318592	61.5238297099	0.599641622933	1.14203375393	3.67388611505	0.358721719545	3.7461108133	0.269238101137	6.52206518666	76.795781275	0.619610242851	0.778938591013	0.621432625918	1.20585685724	24.4208929512	0.0973094016138	572.962443139	0.324260804127	0.58420394326	0.0263154929396	52.1069734048	9.93731425593	4.23122557651	0.165574344645	0.643604261367	0.708434012441	0.0411898739471	0.0619610242851	182.490706776	12.396363315	11.837816745	0.164432151299	8.42450178742	0.952956786878	19.0087194172	0.986931492765	4.36547021132	8.78304151715	0.337224042742
TCGA-C8-A12X	385	Alive	T2	N1	M0	II	60~70	FEMALE	1+	8.69141596969	2.91596544342	0.938953288693	0.206320331929	14.4574672144	2.56426605705	1.49626799849	13.0760671851	0.0256640155385	0.238657885994	2.51017681112	0	0.586749144103	0.0171974064908	0.438533865515	54.5360330194	0.083480569283	10.4792508123	0.246081827553	0	0.135454475835	22.1752952403	13.1610163516	0.542817448388	0.0932165362263	4.14105286135	1.37740571119	0.00623581749754	0.0797334300936	296.357876625	6.00408782315	0.923229190557	0.190436901792	74.0494855011	0	12.7745833709	0.53596965297	2.12703658655	10.4010158211	0.445553656192
TCGA-BH-A18L	811	Dead	T3	N1	M0	III	50~60	FEMALE	NA	1.92302401328	1.15282729953	1.45637762041	0.0469357172422	0.340258967169	1.8347581545	0.038797718563	0.692857569584	0.250212645831	0.0646335387096	0.776923763433	0.0809755413947	0.109246444697	0.0628751262594	0.500179690307	49.8027420473	0.101737265571	19.4341299347	0.325976561882	0	0	25.0858922117	25.410377265	1.43840009546	0.240728958134	0.324639983724	0.378420837068	0.0177322906147	0	156.546805714	4.49550119743	1.5001784511	0.0343828595548	28.9985968533	0.0866364455044	72.6900813206	0.146729509747	2.07420061195	5.48142126364	0.246986649345
TCGA-E9-A295	375	Alive	T2	N0	M0	II	70~100	FEMALE	1+	6.61795403887	4.83536139381	0.108212708173	0.083698749582	1.03932583187	1.94737569783	0.242152938616	3.22829708228	0.309083042474	0.0504256497269	1.09862629362	0.252701267381	3.57972917305	0.119909228836	1.48607783779	47.7370625336	0.158746304792	9.62671494786	0.284838025081	0.571826867903	0	44.7149448953	17.8806076552	1.11691433771	0.346079397499	3.27878455354	1.03626827311	0.015810672968	1.51620760429	131.244455971	17.872254736	0.585202934988	0.107298969986	61.7945130354	0.202775485072	5.45860177896	0.155095297948	2.47915843259	8.85831178307	0.553074450001
TCGA-D8-A1XM	538	Alive	T1	N0	M0	I	50~60	FEMALE	1+	11.8765191379	2.90484818702	9.26054316595	0.22158875059	1.79585313326	7.24902676951	0.831683328478	5.97790721324	0.22348574201	1.70302301118	19.0181639111	0.542444973948	4.06275535052	0.0374393393784	1.89716652427	28.6946380835	0.0605800137473	425.99323135	0.186340353356	0.218217863805	0.122870418809	104.144186853	14.6574088711	3.59367750796	0.210183271743	0.851436788265	1.24992278194	0.047514554419	0.202512790274	125.372338733	4.3143185042	1.6749178143	0.099808130309	32.0934000632	0.696439990868	18.1748606482	1.28097002416	8.42533795577	10.4966132505	0.532144810532
TCGA-A8-A08I	365	Alive	T2	N0	M0	II	50~60	FEMALE	1+	21.8303661187	1.77359722527	215.237573415	0.310345255531	4.03523376124	6.35806070952	0.184179489217	7.93841579879	2.14546874056	6.48938262892	43.2901495725	0.691928853809	1.15273257596	0.129340949143	2.08820579726	21.7924688163	0.0120741104769	493.510017731	0.318778241889	0.318946252613	0.019591293158	1587.61480357	11.4018794428	0.396172229555	0.0866716727109	2.68785726354	2.94875416721	0.340921930814	0.576607378174	223.51847754	3.09897441907	15.2224347838	0.0734496250123	28.7157935821	1.3263722304	8.08392531934	4.11189426242	15.6687859564	12.704466217	1.60299749807
TCGA-D8-A1Y0	472	Alive	T1	N2	MX	III	60~70	FEMALE	1+	7.58503426615	1.32997775758	17.3848014135	0.396783046943	1.90844311088	4.82531430917	0.180696211771	5.26745569755	0.608375274382	4.80752671631	31.1292185168	1.09812808109	6.38317238124	0.292834154958	2.25257042275	22.5013164863	0.362340893701	157.319128269	0.325073596842	0.267734084533	0.045225352117	114.875983691	13.409600528	9.7922737654	1.86960352491	0.582151146737	1.95562441937	0.0541321580441	0.106485147257	98.8177143664	23.4070790976	8.01440845147	0.148359885503	26.7080468193	0.712058735459	18.083793429	0.322885883248	7.56145371415	8.06255916381	0.912709709062
TCGA-E9-A1R2	1063	Alive	T2	N3	MX	III	50~60	FEMALE	NA	7.00499714664	1.6648898175	1.30351979029	0.630141888743	0.949630482443	3.0159599352	0.0405132058234	13.3243310907	0.751168774543	0.151855621828	6.80711580436	0.507335827471	0.762241145663	0.087540299642	1.98543924789	41.6245479633	0.119515162212	19.3753968396	1.11647921044	0.0637793611677	0	50.6565045148	18.7974576714	2.57182189522	0.110152246465	1.73811636564	0.927090116377	0.0238067291952	0.456602244724	130.114409473	30.6750904006	1.17488296888	0.201955154482	40.585407288	0.339251921105	25.9283947464	0.593099339986	3.75000825436	12.379203926	0.46068965733
TCGA-OL-A5D6	1104	Dead	T2	N0	MX	II	70~100	FEMALE	NA	7.5655102542	7.04116006161	1.39456724921	0.274477660276	0.610168213831	2.0443473137	0.0371510979665	4.85840285301	0.0748729150678	2.92432213993	6.10271656119	0.174462400394	1.11266891178	0.0802755097237	1.52542765473	62.0172355507	0.109596844031	55.0304257242	0.318384569673	0.0584864427987	0.355660800803	42.8204313348	7.99436981812	9.36534874332	0.112666045627	14.5992044211	1.46647488204	0.804110620419	0.0465233067717	166.885684877	662.192140949	2.69345460257	0.0864244782007	15.7463499843	0.0622196199986	3.78523184091	0.530282261177	2.01951507587	12.8509558797	0.352048306302
TCGA-AR-A0TT	3316	Alive	T2	N2	M0	III	50~60	FEMALE	1+	25.7938009119	2.75483245028	391.774073475	0.333596718048	2.26320728318	4.48926309267	0.227092929714	8.63195917388	0.549209382323	7.23530432869	191.671397516	1.59965033871	1.40969057078	0.245349420142	10.1165351051	72.2515454078	0.0744367663728	1989.63775603	0.34344429352	1.13211232437	0.805200799695	724.476224284	10.126142212	1.66301469616	0.193941988023	6.51250542014	1.31889929611	0.00741368670889	0.568764564876	115.34026691	5.98347956673	32.9284748086	0.339612134636	42.2541324037	2.85246666275	126.761506024	0.401717914747	15.5677729201	10.8476466276	0.355901096952
TCGA-D8-A1JG	1612	Alive	T2	N0	M0	II	60~70	FEMALE	2+	11.3919804668	6.11456316467	101.754865713	0.178558171469	1.48805004879	5.1512471281	0.0444383108081	4.57966648461	0.420928652157	37.7554337723	343.902523092	0.660830505468	0.426576816294	0.138031057076	3.56687947324	35.6087727867	0.0218490564443	1012.35921004	0.462976997202	0.279834391489	0.779943827629	226.261929487	11.214381852	1.57952225855	0.104559491031	42.7647100971	2.42095170562	0.369937484304	0.0278244423355	134.069712941	865.702434609	29.3181755556	0.827013581601	12.9468670433	0.409332221592	3.34956111509	0.321214751107	6.21486200095	10.7316158607	0.484268240992
TCGA-E2-A14V	1042	Alive	T2	N1	M0	II	50~60	FEMALE	3+	5.64771805018	5.09788604633	0.56149626433	0.173719098294	0.563218695353	2.66905890198	0.237336624251	2.11920291634	0.225091406622	0.279092927758	0.524190720362	0.131122139	0.536062635632	0.739083220087	0.347641773656	58.2086377525	0.00915228890103	9.72385132392	0.530193575364	0	0.356409211798	15.6553689164	22.2471393126	0.849635670814	0.32994965527	2.71125139654	0.346828753877	0.0355501189752	2.65740868373	152.950099206	67.2448303004	0	0.102071757581	25.446262576	0.140288732304	15.6514932714	0.137959128645	0.935129667344	8.95887061901	0.201496860249
TCGA-BH-A0DD	2486	Alive	T2	N1	M0	II	50~60	MALE	NA	8.31512787176	1.18133446337	1.41229423586	0.0620659236265	0.554841157684	4.59489758862	0.23942127163	2.42285920471	0.205875438253	0.55839627796	2.66688920828	0.349790850256	0.220634626901	0.181068204839	0.380541694235	28.0054932099	0.0209274036356	46.1819103522	0.584706807068	0.201022660066	0.0339565304165	34.3114570082	16.6000325665	1.95531741179	0.0901339977995	0.52087306566	1.32529879906	0.0218852433861	0.599641457583	122.387952892	3.3349187104	0.462881125151	0.180350546953	34.1041229276	0.801952101326	29.8691786525	0.332979248448	2.60296407916	17.2362907205	0.214080224041
TCGA-D8-A1XT	506	Alive	T1	N1	M0	II	60~70	FEMALE	3+	8.8742037508	7.36651581242	0.365474546708	0.047113632462	1.00705133743	5.74069184089	0.0681533750894	1.98200844443	0.347962781669	0	1.15152499853	0.10668326612	0.122121982681	0.773139905059	0.475424401325	47.4740274095	0.0297858494343	7.0715764971	0.614613607559	0	0.362475962107	60.9057427314	12.1654335788	2.01424236609	0.384861552934	2.64658744926	1.989505581	0.0289241987063	0	242.213687399	7.26687267746	0	0.211393299332	13.8943385902	0.228282733582	2.59634643836	0.178762085242	3.46582671755	6.09888685098	0.389153758145
TCGA-E9-A1NA	1112	Alive	T2	N0	M0	II	50~60	FEMALE	NA	6.16740804023	1.59486550014	2.83659724726	0.0429549931331	0.857695170367	3.11676784365	0.101969384788	3.09663154581	0.27743206611	0.127403925211	4.28327872752	0.0798084247415	0.176190306328	0.0550834617824	0.553747685514	30.7589959222	0.0250677265101	66.5526254321	0.312710778005	0.0401322364415	0.0813491279219	130.214774311	18.2238639994	0.956257288215	0.0293241811159	1.08204953089	0.898945094963	0.00749001924343	2.29848263256	94.5606356002	9.30919746314	1.84819509928	0.313457455921	16.91747355	0.128081605664	18.2220079408	0.587788650637	4.23876828389	14.9691523582	0.185821970558
TCGA-A8-A091	1004	Alive	T2	N0	M0	II	60~70	FEMALE	1+	2.72499659388	5.11154150518	8.5581685605	0.835115665917	0.611379634838	4.85458329894	0.227282698506	2.16178454404	0.0557634533341	0.370401558346	3.15377681195	0.0928108450174	1.04724264984	0.0106762802112	1.2146321871	31.1717704137	0.0842162258179	84.5256356146	0.278970322809	0.0622274618022	0.0210227911494	29.9346192737	10.519362022	3.49168494009	0.078537221671	16.4079989879	3.09501478541	0.0232274564139	0.0989982346853	89.5814945836	1.55307633273	4.2986075587	0.229881304908	62.2960566558	0.198598282347	32.4566031197	13.2044772607	2.24016011505	8.63563369768	0.5287152711
TCGA-E9-A243	612	Alive	T2	N0	M0	II	50~60	FEMALE	NA	21.1507807991	1.19736664382	143.472008134	0.2076545404	4.16398583569	5.23988868426	0.0267011328264	19.2886086859	2.69062256535	20.5283072183	123.747271927	1.50466951916	3.47901185197	1.16352367756	5.97923944538	21.8837301982	0.0233390032716	2303.50838572	0.182464526874	0.560469492852	1.89347801639	1134.26125659	17.5772478255	2.09425609713	3.25389291826	0.1929551733	2.17028762882	0.0645047985463	0.178331202271	184.697500014	2845.68275856	34.0706454865	0.13014520793	16.0837821574	2.50422539359	4.72876686813	0.280141676102	14.4202346723	7.22329573764	0.692894220227
TCGA-E2-A15A	710	Alive	T2	N3	M0	III	40~50	FEMALE	1+	14.8770821891	1.57167903722	7.58777105842	0.306583066812	1.57150993226	4.11936782154	0.19710898624	6.45335619501	1.20308783053	0.703641408606	6.63430759455	1.27824857595	5.31952904906	0.114083037204	11.9646779172	37.7270183838	0.0369191982386	71.3300486124	0.269707747608	1.06390580981	0.0898569096125	279.345639217	20.2418257042	8.81206599395	0.359245730365	0.819300006262	1.31220951969	0.0661868171764	0.423144356175	204.618905027	0.650809272641	4.49126904361	0.0655048561027	36.0722198097	1.65056309146	17.3023828518	0.0309172229686	8.68410950886	7.77482720284	0.320199195307
TCGA-BH-A18I	1093	Alive	T1	N1	MX	II	50~60	FEMALE	NA	16.6780227162	4.99992228228	12.1910679161	0.286204621464	1.37997568411	4.12495334817	0.878486159987	7.98542749118	0.497644980247	1.75024248177	24.6714297475	0.297325475524	3.1452269815	1.92387072398	2.15103545946	41.3667389831	0.0155649267377	102.025113173	0.674264176881	0.336402538021	0.0252554457974	63.7429412322	11.0187849356	3.0269021512	1.03288014879	0.371148885164	1.04409172962	0.0534826486367	0.0891976426571	136.700997287	12.5994164594	3.09844442914	0.118356341282	21.6032287277	0.596458400747	27.989136081	1.0427622124	4.82495495253	9.69826271292	0.680163000761
TCGA-E2-A15D	526	Alive	T2	N0	M0	II	40~50	FEMALE	2+	14.4131905141	2.25634996226	64.3884298076	0.311663325729	0.776655447214	4.59271861159	0.107894336448	13.5564076841	0.173956925772	2.85019998336	1.96767339889	0.0965093821148	1.04162878759	0.26644158827	1.79655926706	52.3920983942	0.0909404290719	39.5228898184	0.704497886642	0.0970608642983	0.0983724975996	30.7166822531	21.4370410425	6.5460055647	0.145066294619	3.72495437484	2.30261646448	0.0694400957698	0.231622517076	143.464656284	3.47692861203	0	0.0512233149946	20.8565724937	0.309768715846	18.6705111736	28.2172791642	2.69518809576	11.0270055449	1.0538788778
TCGA-A7-A26G	722	Alive	T2	N0	M0	II	50~60	FEMALE	NA	14.5118212403	1.8641857033	250.975012765	0.280752651967	1.32726705593	6.10607055453	0.0825152207077	3.17355572472	0.357540805455	1.82997616174	32.2211394033	0.968733379474	2.859439907	0.111435996593	2.18585993317	17.4363504428	0	418.886463973	0.162922893464	0.422183232807	0.0438859909363	1788.46663204	12.0512248858	4.05307653783	2.69007214854	1.43816818796	3.16342001736	0.0383865910767	0.0516657802386	270.65606391	1480.57828904	16.1523544535	0.260510206752	15.7164010148	0.656422375068	8.40979229896	1.40051842679	4.45250454927	8.20809284694	0.353369604225
TCGA-A7-A13F	765	Alive	T3	N1	M0	III	40~50	FEMALE	2+	2.72469558327	2.91992330763	0.443204994258	0.0685607161196	0.964687519408	2.61995036724	0.446301798665	15.1961705359	0.0399759881434	1.03263748662	2.42048819522	0.0517492195001	0.228489933625	0.00892927709021	0.59551409517	27.4701665192	0.0216724869292	7.13646379391	0.238876543566	0	0.0351654927877	32.9824413227	14.8543666112	2.61463516644	0.093343059808	4.22858314785	0.377570823991	0.00323777555351	0	395.642115805	2.26168400929	0	0.0549328264898	137.90783807	0.0553669460912	16.081185839	0.205690687139	2.1030983964	9.59331050004	0.269898297337
TCGA-A2-A1FW	528	Alive	T3	N2	M0	III	60~70	FEMALE	NA	2.45213894431	0.409081557781	36.3132666202	0.547865916546	1.33801293157	2.98937507977	0.0750323138533	1.3725104046	0.302434564252	1.99995428248	10.9871849567	0.234902300757	0.230482536213	0.0067553602832	0.490283263631	21.5030975183	0.122970865358	218.854372146	0.613606741918	0.0393740999364	0.0798123647359	23.233843891	12.72549659	3.91350998058	0.107234453233	4.96844228541	1.85566716547	0.00979803411143	0.156601533838	99.8922772655	4.76320906948	1.81328091812	0.141300298324	32.726830968	0.167549361431	100.91023074	0.78722046369	2.22666909078	7.24348568149	0.521411218896
TCGA-BH-A18P	921	Dead	T1	N0	M0	I	60~70	FEMALE	2+	9.09306937241	9.75158413407	8.74863038485	0.128426727505	0.471252571971	4.35131314	0.256246644951	1.96391165981	0.674801576887	0	3.49572225988	0.320890684927	0.56411166168	0.26761863658	0.642604166483	28.4518379153	0	20.3740117414	0.155013981374	0.107574781995	0	43.883680909	20.1099626907	1.8910729946	0.32156060285	26.8485849305	1.28599023562	0	0.598995945198	195.235543615	14.2139498022	0	0.386049428751	23.1519079102	0.114441257441	1.37962328674	0.581461168039	2.51851161878	8.2940426927	0.505568743268
TCGA-A8-A0A4	396	Alive	T2	N0	M0	II	70~100	FEMALE	NA	4.19392678318	0.293310979079	2.36712884482	0.748567606493	0.762526492661	3.14679481083	0.312672588452	5.47428514079	0.0889621392851	0.459604098272	9.04660591525	0.34548648978	0.466105814784	0.0993555918322	1.72477486052	34.7990234837	0.735503262796	25.5769680688	0.71703285304	0.115820232764	0.039128457015	15.7759106732	10.9162000075	59.3340904413	0.219264912094	9.372468722	1.95954270805	0.15131153765	0.737037844865	601.516749437	51.0794432586	3.73367855622	0.342291399605	37.8462663306	0.0616065067896	20.8191776758	1.00972471274	1.73960291576	9.73476495009	0.581859153225
TCGA-A2-A0EW	1884	Dead	T1	N3	M0	III	50~60	FEMALE	0	5.15295035787	2.0473725044	1.79836249762	0.537788040062	1.40775196391	4.1364544383	0.26516605687	4.09123726502	0.729306497306	2.49454870734	26.2666656198	0.195329541892	2.19204664992	0.227501466439	2.67751725886	22.7845409158	0.419243894793	8.78052797839	1.54643333563	0.245557138379	0.398200764938	108.785710034	9.92075105434	7.13582848209	3.43519010626	2.85474792888	1.6501127621	0.100824207191	0.820384075947	121.717577025	83.0609380825	0.452342097013	0.020734619646	35.3954167999	0.20898479862	20.7466607364	2.62601788635	5.92742231095	9.7428864309	0.757234673317
TCGA-BH-A0E0	134	Alive	T3	N3	M0	III	0~40	FEMALE	1+	5.29380608198	3.09990765322	0.988529851626	0.0358403113107	0.231478833094	2.5536823576	0.230425231975	3.65204544231	0.167180501151	0	1.29776118724	0.144277616839	9.18389869863	1.66796240957	0.940024165096	54.5472824032	0	20.9958284314	0.201346256375	0	2.64713218231	34.7352452041	31.5215061197	0.386846721274	0.159036704991	1.21995105628	2.9812935619	5.75469200473	0.0577110467355	160.382265541	163.264163892	0	0.199099630475	5.24530213416	0.38590973501	1.05075202125	0.00843336451798	2.19104554344	5.23003698306	0.31577310398
TCGA-BH-A0E9	2489	Alive	T2	N1	M0	II	50~60	FEMALE	NA	5.1851236769	0.571911901325	32.6857740078	0.407895882341	1.36093888905	6.25583201921	0.254298395326	8.37304510499	0.461253014785	0.953186502209	27.2717700306	0.348305721155	4.25969748457	0.240399242836	3.48611923987	28.3094037824	0.343836088802	36.7735019886	251.697158893	0.25021145683	0.0676247180621	33.2622373167	18.0606833016	8.62190204491	1.48588280209	2.36480656238	1.35014624523	0.202357292673	0.358257313188	124.185729214	64.2993065907	1.38274752459	0.105638130145	24.9605864758	0.106472960353	21.9722665721	0.657314056301	2.63203499487	10.2766607206	3.77452208259
TCGA-A2-A0ST	3017	Alive	T1	N1	M0	II	60~70	FEMALE	NA	59.4711549653	0.894018375409	51.8807999204	0.283389734383	2.91977333157	5.10491445402	0.200417231844	33.0930419342	2.6731716225	10.5171328329	551.99555255	2.22456916069	18.3012103044	2.91330203608	24.5185255817	31.468517589	0.0836092437641	481.702067439	0.116341900256	0.803126507243	0.11628279545	511.526479053	13.4274143814	2.55218730581	1.26131559071	1.74213090979	2.69754269775	1.00283748905	0.365057503292	141.712051036	191.146803779	47.553543192	0.0484394757082	31.3465683842	2.68522540415	4.86013709135	0.19337984648	16.3893982178	10.8854294057	0.849981751282
TCGA-A8-A082	549	Alive	T2	N1	M0	II	50~60	FEMALE	1+	2.37369813597	2.03474339528	0.045536429505	1.03461210156	1.28091716178	3.68922528653	0.373630123035	9.46515119676	0.0684545447204	0	0.0637665162745	0	0.313011387204	0.0458712561926	0.269934699902	37.4377905076	0	0.405096807934	0.0970305071521	0.0534727786473	0.0722605116856	20.6782630126	8.80644431315	1.32759124326	0.0355199706331	0.445698765905	0.774443110071	0.00332660371962	0.0425351648331	142.76286036	0.78504498853	0	0.12416779119	39.9155776387	0.113771869462	20.9459789125	0.0497255995392	2.55522792284	9.82058015051	0.242640072444
TCGA-AO-A1KO	622	Alive	T3	N0	M0	II	40~50	FEMALE	1+	4.52507676558	1.04628509732	10.1087273043	0.772261530146	0.494733469541	4.20717261832	0.123610928627	6.5166329447	0.458382238035	2.37843123303	32.4419935602	0.038698648678	1.08215984261	0.814644494523	0.517371164633	12.7649488462	0.0567242536244	59.382155	0.440354980016	0.0389197838133	0	1841.2301059	9.09163783035	4.61738163593	0.723882864624	0.296190112888	4.67013851915	0.242124499372	0.154794594712	90.2934394871	101.867309999	2.1508301581	0.0575111401342	19.5531576239	0.124212076	16.8345567227	3.23922212674	1.30227926596	5.04612552128	0.616311433053
TCGA-E2-A15S	428	Alive	T2	N1	M0	II	0~40	FEMALE	2+	1.54047531182	2.23303682694	1.07857104951	0.477158300746	0.182710540187	2.65030089059	0.097518055623	2.08616866798	0.147400645524	0.182763430776	4.37091043093	0.0381622504604	0.131054752801	0.0197545767089	0.426242982066	30.624940785	0.0319645738538	11.0488801333	0.356413771912	0	0	16.6162419148	17.9465561572	3.16562271851	0.0611870738071	11.9031449454	1.04261843394	0.00955073740638	0.0305298003683	159.587907035	3.9442862892	1.0605088549	0.153937956019	37.6790265653	0	25.2483641207	5.06362746727	0.927270418029	6.5033478192	0.474486168444
TCGA-E2-A1LI	3121	Alive	T2	N1	M0	II	50~60	FEMALE	NA	36.8178569407	2.04149044804	36.1856632244	0.239324294422	1.10601117528	4.87818960544	0.0971790596607	3.12741374208	0.26439884246	11.5954891358	6.18009981584	0.190147946992	0.774266539279	0.0590577153011	2.2332145036	45.8634066171	0.0398168217378	272.335322481	0.314350104012	0.229481408027	0.465165016272	108.829129382	23.7607602572	0.229426782603	3.43234907907	0.31047391436	1.61722562242	2.46266263947	0.0304236715188	126.488997481	253.870224896	5.28411136905	0.532872992102	9.40545654276	0.122064578738	17.7137880606	0.0355666966941	3.2402975744	5.50438019771	0.391374231841
TCGA-WT-AB44	883	Alive	T1	N0	MX	I	70~100	FEMALE	1+	20.5235688694	2.8164461099	0.322584059167	0.00779710940471	0.661855110254	1.4252714745	0.120310388673	2.5849470933	0.193975198709	2.55543630544	1.69397847084	0	0.854622959539	2.58340020619	0.733025747911	60.253546099	0.078870938916	44.1222725733	0.717697882781	0	0	8.15484821002	13.687798888	2.31963355186	0.157266616433	8.55235205032	0.411215975568	0.0235659524205	0.150661418543	93.3233781142	7.39656561504	0	0.2199038799	23.6379209078	0	3.39821853801	0.605447746386	0.911147247144	8.12855389989	0.223630257448
TCGA-A7-A5ZV	368	Alive	T2	N0	M0	II	60~70	FEMALE	2+	5.54845673976	3.47234713311	0.0671645926098	0.331177846552	1.78146039834	1.53613302616	0	13.9980353272	0.0201935973392	0	0	0	1.00030778624	0.189443659744	6.79499016926	43.1133303191	0	1.79250958199	0.168372354758	0	0	10.5473540007	23.5599529084	0.578245414309	0.38245194004	2.85249930291	1.02950989094	2.02152769211	0.0627378353696	145.139247197	358.582519178	0	0.199792382842	29.0930361803	0.251714111513	4.02759348182	0	2.504147931	16.7510854101	0.306758882823
TCGA-OL-A66J	1996	Alive	T1	N0	MX	I	70~100	FEMALE	NA	6.78755339354	4.07305819339	0.944478955259	0.248580225306	0.961106303867	2.03523613104	1.60470002774	5.99934392873	0.18931033924	0.244507968387	2.53496864397	0.122531834158	1.35254651781	0.0739996174913	2.36392184667	54.7106880404	0.692767728635	16.2908990937	0.217037173769	0.123232016067	0.0832648757211	19.939624822	11.5246056835	5.65705648621	0.957743605609	0.763660816072	0.487791454778	0.0421652383451	0.147038200989	83.4802450352	10.9637208926	0	0.364195946158	210.110882703	0.0655489447166	21.2367469246	0.787849986481	2.95094381786	11.4498608757	0.992833678859
TCGA-A7-A6VV	313	Alive	T2	N0	M0	II	50~60	FEMALE	NA	18.5544689771	5.93336542226	51.9834796534	0.181185409136	1.77590437021	3.71096706752	0	13.3408482166	0.28171879087	0.911232385966	18.7120871898	0.332975186491	0.980130444417	0.123116875677	1.88368819786	49.4845180484	0.0398427009926	171.208139427	0.240000936057	0.191358801053	0.129296487198	115.773973038	23.9830363568	3.7465511513	0.181135323639	0.932720600493	2.24831029492	0.321425643432	0	113.459634408	690.320453362	0.881257636428	0.393855192155	19.9859433151	0.458039683371	9.74093356496	0.339215410369	3.67455364194	9.90839089462	0.197143360656
TCGA-E2-A1BC	501	Alive	T1	N0	M0	I	60~70	FEMALE	NA	3.88790254991	2.96793923088	8.6598150052	0.414127637238	0.515002744485	4.31610452524	0.520927341365	2.75208622843	0.0559923852898	0.260345546569	4.36821684524	0.108723850414	1.0134426642	0.131321356578	1.34315772126	33.3714616327	0.159366786091	17.9756766017	0.291787094736	0	0	6.3350749665	10.6186547329	3.79883876675	1.4889946946	4.18450609701	1.33465743659	0.0136049752384	0.0869790803309	145.790067552	5.45808322882	1.0071261933	0.0230825062398	16.4803784414	0.116324605914	24.9869283402	1.79215614205	1.25075598716	7.86548754186	0.992337066773
TCGA-E9-A249	217	Alive	T2	N0	M0	II	40~50	FEMALE	NA	9.47146360224	2.95542318639	0.434094858676	0.170876436707	0.566103592442	5.81223293616	2.6019524278	28.0690249503	0.475444786953	0.462359538493	0.542750629459	0.144815736133	0.417392254109	0.106198206498	0.600428321351	76.2203250613	0	3.08940237084	0.470264702148	0.0728216273126	0.0246019011191	30.465158966	22.20111651	0.700741319712	0.0169304409675	0.134589567978	0.699900730015	0.00226515904367	1.27437847797	113.759318426	38.124443393	1.00608827208	0.153724786245	11.1405048829	0.038734908145	16.6568219598	1.69296377014	1.82165280296	10.7248742425	0.215796329118
TCGA-A2-A4RW	222	Alive	T2	N3	M0	III	40~50	FEMALE	1+	6.88581306665	2.24525759192	12.2321707534	0.26202305431	0.927828259786	3.1797938843	0.191225291291	4.05524154192	0.352354931137	2.79881474283	11.6417063806	0.513141893676	3.33560110398	0.0442710653368	2.57623545594	47.2816273219	0.214902970344	52.9106308146	0.183618935218	0.0860123555114	0.0581164564267	30.4285773565	17.2891046037	14.1456644663	0.177117870051	19.6310866902	0.938269283966	0.0321055717337	0	81.1041740454	6.8694431583	2.37665719176	0.090785055576	92.1020632603	0.366010023453	39.8850543068	0.739860514031	4.39979207064	16.8811788249	0.892097985461
TCGA-D8-A1XQ	499	Alive	T2	N0	M0	II	60~70	FEMALE	1+	43.6250873455	2.51425802074	44.1377379928	0.0538045681256	3.13787009277	4.65326566555	0.0259441038001	4.03952849402	0.449666167766	7.52037795233	65.1442303128	0.243668202168	0.219159878931	2.07420566343	3.1889294971	52.035787228	0	380.895945231	0.422883353402	0.285904023878	0.0827907405051	331.707015458	16.8977862839	0.758826438047	0.363552279366	6.61622999965	3.60975728763	0.0940139431521	0.0324890936225	223.41646281	11.3690022918	15.4237697092	0.206926917161	38.0588749734	0.955910110229	3.58940872379	0.156672746396	7.7435978367	8.34326447946	0.866146599656
TCGA-A2-A0SU	1662	Alive	T2	N0	M0	II	60~70	FEMALE	1+	12.4033817764	3.45860961527	0.820294039051	0.139956349392	0.470614616155	4.03555374755	0.0539886062853	6.21334370351	0.217613182613	0.0449701013805	3.81770879403	0.112680765391	3.41355974431	0.0777718223875	2.14526841802	80.9158350683	0.0707857752843	14.5089899818	0.16934760959	0.339973966437	0.0765707131615	72.9190193885	11.1634046308	2.65305400294	0.541996833948	0.381933892715	0.541590521967	0.123376024673	0.360578449251	83.2094301108	25.421990667	0.521889860758	0.0837290126428	47.4623372866	0.241116288253	166.808037464	101.602648189	2.15339344196	8.21616301092	0.700501987995
TCGA-AR-A2LQ	1233	Alive	T3	N0	M0	II	50~60	FEMALE	1+	6.12281458093	0.175853175997	17.5367369119	0.315875215961	1.53437366819	3.52911364217	0.0358381964089	4.61337528196	0.11556310883	6.58228207377	52.8152445783	0.0560989949469	2.51823892578	0.377513236584	3.00949531354	28.0384992799	0.305424153334	543.251981543	0.132488751714	0	0.0762426495032	30.0344605509	9.42309594484	14.961726142	2.02752776727	7.56096886793	2.00321664141	0.112317646477	0.0448791959575	83.0857869312	68.7163742668	3.63757693551	0.166740559167	26.4237693026	0.3601248551	7.41694409112	2.77413349439	3.29315150789	9.70869598656	1.66146238878
TCGA-B6-A0IE	1993	Dead	T3	N1	M0	III	0~40	FEMALE	NA	4.87731941401	5.17012631326	73.8758385101	0.0448999604097	0.480132668818	2.97615657335	0.213172951782	9.52217198876	0.311474999682	9.7548982014	116.507824698	0.125133128301	0.337641444447	0.158338389798	2.10351997216	82.8899417258	0.078608318552	499.579117941	0.111941804315	0.0419493915828	0	7.34114352699	18.4547028839	8.41234585549	0.0975289517725	0.690179987835	0.307662721382	0.0887304941051	0.200213005282	275.379452351	39.3416315859	13.9095351038	0.239096351301	129.287160337	0.267762073933	9.85448935661	0.273068108609	1.10318955873	8.48464071007	0.320489134
TCGA-B6-A0I9	362	Dead	T3	NX	M1	IV	60~70	FEMALE	NA	10.6776466663	3.66577120883	25.9487537058	0.328574971755	1.29265261574	2.94039940292	0.0660150202724	2.15151019075	0.191583605285	1.74860465942	23.5224450327	0.206672023694	0.273757618562	0.271024018522	1.19615408175	34.7138849243	0.077898509347	370.26178782	0.0887448030987	0.0831412026745	0	109.733190514	23.6882116267	7.92424126419	0.0745572561467	5.29080380656	0.555836582673	0.0413784869336	0	73.1843573471	3.34448042638	4.97753252854	0.228161925313	29.3051321552	0.176896175903	10.8253120079	0.0628184111871	1.99536346981	8.61425350315	0.275249185994
TCGA-C8-A138	380	Alive	T2	N2	M0	III	50~60	FEMALE	2+	30.0578786321	2.11543275671	18.938632023	0.0940267011689	1.82641329994	2.17253282483	0.30544083039	4.46739439381	1.40043056662	7.48944725469	45.9808778854	0.717178540674	0.967566309927	1.86653918233	2.13406588834	67.466896748	0.137661873364	115.067312526	0.301540148849	0.360638351882	0.365511843123	89.4559615564	12.245734991	2.5489059108	0.29545559922	7.07049823243	0.69227613125	0.0972215014256	0.239059513558	233.577833807	199.853753334	5.53611505082	0.101506572705	39.3269799529	0.639429701918	2.14904044167	0.607851091265	3.58545459797	8.26828959221	0.39797921929
TCGA-A7-A0DC	906	Alive	T1	N0	M0	I	60~70	FEMALE	1+	1.56227645345	7.56361068105	0.536172309737	4.43221901913	1.2116826991	5.68936576654	1.79972901426	1.37636264588	0.120903521929	0.374773502214	0.75082391585	0	0.729437206748	0	0.264863965507	15.5764037418	0.196639041614	1.90793782945	0.638452205968	0	0.319063927561	13.366921579	10.4697272568	2.43919473876	0.710995621206	0.616059652221	1.71288983155	0.0489616999871	0	87.7959079023	8.87383164974	0	0.664556149885	80.6506649362	0.502355971053	110.725803369	1.39055781027	3.6093984988	12.7460064169	1.09323398913
TCGA-BH-A0H6	747	Alive	T1	NX	M0	I	70~100	FEMALE	1+	4.69123758822	2.94112370337	3.8381403231	0.293201724674	0.428331827887	3.53998406541	0.91896590918	1.11116691551	0.0142465313139	0.706576265074	0.497657793171	0	0.190000081035	0.0954657269906	0.252800588589	86.6331569198	0.0115853707948	13.6999517305	0.63550652295	0	0.338368870183	16.8915888369	8.65309186994	1.15431494126	0.251338121999	5.74288917537	0.437557868743	0.0138464332073	0	112.890743903	7.6135519049	2.05000087433	0.129206930861	22.1491467579	0.177583662366	17.1467724326	1.15129574177	0.966612354838	7.58815102905	0.31689721149
TCGA-A2-A1FZ	683	Alive	T2	N0	M0	II	60~70	FEMALE	NA	5.92581772122	1.38249461861	3.26943903064	0.234680013395	1.13714943778	4.32232724212	0.166276947895	3.72550681022	0.134043304009	1.10801025899	8.11612795758	0.347040145039	0.950591728294	0.0399209578607	1.17459741398	38.4555345502	0.266456363592	33.0955109746	0.3601286775	0.0581705385971	0.039304417971	71.0280743108	18.5914677472	5.8835186503	0.459822154596	0.678796821277	1.52016132524	0.0434262819246	0.0925440386772	104.036087556	10.6580919711	0.535781276552	0.0859576716302	38.9873642165	0.123767103398	19.8698744024	1.60253941436	5.1147965176	8.98796229763	0.78109666194
TCGA-A7-A425	447	Alive	T3	N3	MX	III	70~100	FEMALE	3+	6.83001914015	0.324776341717	5.99769448572	0.13446397587	2.19955964029	2.3884445924	0.32418691097	6.95330577649	0.287475766991	0.405049859284	13.3894164728	0.101492606786	2.06634703824	0.078806024093	2.33589138081	105.131194697	0.765088824032	67.8937209589	0.615579433904	0.10207256454	0.655195515625	17.8728250409	17.5503901116	8.13409730867	0.335624820772	1.19849128378	0.568892971666	0.21590179844	0.0811940854292	99.1716815143	93.5094299305	1.41021306272	0.269341055404	55.3259961462	0.0542939173083	14.0571730612	0.765289984882	4.82030983044	19.1602697094	0.526972063918
TCGA-BH-A18H	652	Alive	T1	N0	M0	I	60~70	FEMALE	NA	16.0623213641	2.62528457203	196.516930993	0.228776311266	0.963944071694	2.52568897981	0.110313985843	5.86898709422	1.61850872397	4.57595420822	106.530761121	0.276286391816	2.16870377521	0.405220041331	4.30156659259	65.700782707	0.231416561379	959.84523816	0.630259899599	0.138932585599	1.59584726702	115.942550601	19.5956464685	3.25835110596	1.09360960101	1.01703601179	0.459815464102	0.0345726306148	0.773601897086	166.184179497	9.95372718973	10.8769590041	0.146641751989	241.401609956	0.6651028034	1217.08734803	0.0726731392622	7.54125141059	11.1317349609	0.945638514231
TCGA-AR-A251	3030	Alive	T2	N2	M0	III	50~60	FEMALE	2+	18.7700025326	3.39176680729	14.9956071723	0.313535188128	0.677052875867	11.149548221	0.145822858764	3.55515399886	0.670751265747	0.0214348126394	1.19165873198	0.08056323046	1.2186475186	1.16769294031	1.97235313957	26.0728623453	0.0281164556037	155.049691537	0.155672042755	0.081023591777	0.310225464011	38.6255323762	14.5330229391	0.814543289545	2.66593092195	0.94938598082	1.5882111372	0.436849558698	0	94.5542768125	58.683194268	1.99005313136	0.655649290113	8.53533931108	0.459708322139	12.4798163143	0.671832948533	3.1716091884	8.30273495833	0.518969736103
TCGA-A8-A07E	608	Alive	T4	N3	MX	X	70~100	FEMALE	1+	13.9900147465	4.02334653096	0	0.304698846111	1.24626099235	4.45033966307	0.218112768787	5.96437539954	0.253977365329	0	0.136490784329	0.644906030691	5.17384091324	0.150552457453	2.76054798658	42.4142200099	0.119155399169	2.57239828488	0.366514594699	0.534133936007	0.128893324326	50.0523467245	19.1367541402	12.6794826871	0.255966632837	1.47387341008	1.37180173443	0.102060785853	0.273136671822	160.04806895	33.8314699401	0	0.346317238364	27.2730861286	0.52763990639	19.6232639307	0.128610794954	3.88690929303	8.11098114844	1.06522940671
TCGA-D8-A1XY	503	Alive	T2	N0	MX	II	70~100	FEMALE	3+	3.50184444928	5.15896088412	0.150850491991	0.134908458698	2.15307372739	4.38431198891	0.604805069182	5.78760168318	0.0566930799271	0.3514713844	2.03320507668	0	0.291635524324	0.539456888086	0.380045332046	34.968291699	0.0461031768354	3.45560274754	0.935949324278	0	0	40.2698338677	16.0359921238	1.48689713996	0.397131312778	2.28534278175	0.515920322483	0.0551009173553	0.1056810549	135.302324666	3.48487415936	0	0.0654398168664	28.4888908122	0	9.64253898805	0.756719875009	2.40262467514	6.92036932961	0.629509939408
TCGA-3C-AAAU	4047	Alive	TX	NX	MX	X	50~60	FEMALE	NA	3.77926630478	3.58468620851	14.7748380467	0.551911814507	0.514219113002	3.27722080944	0.156545393634	5.41651290073	0.0378594785189	8.05843149651	11.931905904	0.049009381757	0.444807099653	0.0845652077375	1.20261482927	37.7459000833	0.0718376660614	73.112662461	0.873350471126	0	0	13.9066621214	21.1854648365	4.01613276032	0.0589340373528	0.896681900391	0.585962233749	0.0122654122847	0.470490064867	229.255161277	9.05982826251	2.26990820769	0.0728342078704	22.8983857834	0	75.0761763883	33.5916259863	1.30939176574	17.4525208766	0.365155229601
TCGA-A2-A4S2	643	Alive	T3	N2	M0	III	60~70	FEMALE	1+	9.65602001248	3.99223977273	0.615948829971	0.232252265246	0.54213479134	2.32067921974	1.76886865899	7.89720430335	0.981507927086	945.858146521	0.388142201374	0.719190253177	0.511602376615	0.347467604672	2.06905503606	50.5846962799	0.0602391360186	10.9042941244	0.401465641785	0.144659982353	0.0488716156599	55.4529932354	13.8941761842	5.91759532668	0.196989063083	1.05372020693	0.802420244046	0.0809951909727	0.172605660762	104.617485115	18.6043416902	0	0.137418258267	47.2094888492	0.230840397372	14.7594088147	0.437198883897	7.35726796322	20.8937882382	0.465518464181
TCGA-AR-A1AX	2629	Alive	T1	N0	M0	I	60~70	FEMALE	3+	16.3277794718	0.809529527205	342.963374211	0.304591729798	1.29866153094	6.91234582079	0.289719190273	10.299822605	1.01207440133	3.70028853447	48.074904539	1.96520696962	4.23963599901	3.35616643259	14.2239122204	36.2595117245	0.348203056165	275.004200702	0.275876756662	0.456100782401	0.171209002403	128.735853551	14.9799222295	7.52809366175	1.15128874662	2.46462963914	1.80203724242	0.0472909331201	0.846550694607	219.377185415	5.80329574922	17.2704828424	0.299543470549	33.833820054	1.2939029288	14.8828010049	0.294540894203	13.7796890997	13.9766303539	1.10285867773
TCGA-BH-A209	3959	Dead	T1	N0	M0	I	70~100	FEMALE	NA	19.1280962434	3.40589428084	47.2637587444	0.277242473029	1.74746789471	6.86557283076	0.21389432901	8.22467320073	1.45043899184	11.3186819001	168.982907383	0.945367181426	3.89390263904	0.523350328541	10.6256847174	29.2319242971	0.0329931834089	899.4493469	0.308683479388	0.356538479852	0.240904378279	365.98643516	24.742677352	0.617192824627	0.163153139174	2.77078004579	0.792967040446	0.0345032695674	0.378146872571	141.600247658	4.76913421503	24.8117421652	1.60564172672	12.7390096683	2.44435364438	7.84257970894	0.0736785670015	13.8442103347	10.219401086	0.465909230481
TCGA-E9-A248	59	Alive	T2	N0	M0	II	50~60	FEMALE	NA	13.7763065573	0.712707718759	60.1882395687	0.244136235948	3.07960053517	6.09462957358	0.267067199952	8.09532798126	3.36539838067	89.5674350859	600.385264279	1.80422102695	1.44644339932	4.11545318514	7.70026640169	27.3991019679	0	1077.15138551	0.20313070957	0.708109604444	0.657872098723	627.419882777	11.5600204987	1.16515297327	0.346898446854	1.5525182102	3.4638124894	0.013766350513	0.668881941698	151.406442457	14.0344709773	76.6342302178	0.33633070778	17.9657570981	1.78910671336	1.2280465117	0.0668776714593	9.32279878293	6.16119653431	0.401643065095
TCGA-C8-A8HQ	380	Alive	T2	N1	M0	II	50~60	FEMALE	NA	29.9517715863	3.5045149187	8.61739754187	0.214769358952	1.49871975847	2.36288314026	0.499944600282	7.48792302364	0.506663471177	9.06630989152	16.3578855781	0.581347917503	0.910461579082	0.162040867503	2.30819202748	55.0996524905	0.0561848168108	136.559264665	0.460856002727	0.0449746081233	0.0607764974639	99.4973969395	10.5898022548	1.32643512175	0.331611980564	12.6248353782	0.483462577678	0.0195854585677	0.321977308156	224.882587114	19.1745770539	3.3139184933	0.294315137598	32.7685231892	0.239226638954	26.2584927027	0.0627344251471	5.02667485569	14.7696400588	0.464382611989
TCGA-BH-A18V	1556	Dead	T2	N1	M0	II	40~50	FEMALE	NA	62.45244941	3.79656846792	48.8689395807	0.0593381752419	2.65988565081	5.53061358831	0.157367990726	36.9864429639	0.357518474376	21.4495393668	9.85673934667	0.223940503332	0.878907954542	0.170019142922	0.689736750263	38.2775424663	0.0656501368484	62.9592729368	0.225975705223	0	0.121740628839	172.320236888	29.9668652924	0.660488553318	3.54863882358	0.88147879216	3.7067023783	0.0756605241262	0.107491441599	179.197697802	969.757967456	2.90415473795	0.370838990319	13.7630946217	0.239595918459	12.957536691	0.219909425524	6.11306958345	14.5294106267	0.264877265801
TCGA-D8-A27V	381	Alive	T2	N0	M0	II	60~70	FEMALE	1+	5.10338737702	0.876557207789	2.23119071626	0.473642814595	0.930271059571	2.89508196022	0.153765185182	3.95742739936	0.189581310979	2.05680676277	5.19605828497	0.169902306889	2.4589066965	0.698709356175	1.05905771294	38.8094818341	0.189746141662	40.5176549001	0.23710672654	0.0284788628691	0.0384849498231	45.4418680939	19.2002306945	1.83882207885	0.429426011567	1.645098115	1.31730090788	0.102758783548	0.0906145636743	122.239473824	19.2495132665	0.786915947698	0.168331035052	26.9528926468	0.18177997576	32.6468664059	0.182071773573	2.72784709705	6.33552733323	0.760855451304
TCGA-A8-A09W	30	Alive	T2	N3	M0	III	70~100	FEMALE	0	3.31945401605	1.83202232854	7.1888195362	0.036580926214	0.826917633062	2.80933975387	0.12347307411	1.97531907149	0.312831143141	4.187365121	2.54981363604	0.276110648679	0.176095098028	0.0285855730397	0.560717009624	36.7292201242	0.0115634679756	24.4029220927	0.284548064658	0.111075369526	0.0750509253551	110.921098179	24.9312698712	15.0008595335	0.0664048992229	0.90166794065	0.377911698647	0.0414607671532	0.353421630309	114.749501737	0.130457648772	0	0.375164094899	21.7113352595	0.177247930094	2.53535348236	0.187216041296	2.27689240601	5.82026408454	0.478304442129
TCGA-E9-A1RC	1224	Alive	T4	N3	M0	III	50~60	FEMALE	NA	1.67710257711	3.4399342136	0.1126404975	0.196027852389	0.77873276949	6.13063714964	0.346584180489	2.07875338111	0	0.0262444696557	0.414054571518	0	0.016130747203	0.555996808617	0.0834649840252	59.3803396322	0	0.77659771572	0.254136749164	0	0.0223432647069	15.9500764332	20.9789073442	0.829259020844	0.065897577063	0.440998394231	1.66966168412	0.00411440139287	0.473474091197	58.846278322	6.05877360548	0	0.181495228632	11.3436107053	0	16.4786944294	0.345945865372	0.765342121894	4.8291141621	0.28019677664
TCGA-GM-A2DN	3091	Alive	T2	N0	M0	II	50~60	FEMALE	1+	37.7632054785	2.88008179581	22.2232712612	0.137051605935	1.39233136952	3.48827812527	0.170542233133	21.7505027093	1.36106924289	1.36371911773	278.928766002	0.854261549604	4.70171269601	1.52929567606	4.55387118366	53.1779376921	0.156521449898	300.211916004	0.349624580533	0.214785761043	0.217688271328	148.762578445	16.5115023117	1.23025050586	0.727638230143	0.708317093521	1.20704268277	0.123599164838	0.170852309921	209.603547988	35.8847183823	18.2991816152	0.0680111728273	18.4514762789	0.856858089268	11.695839118	22.008228803	5.69151105116	11.3767003948	0.412721680004
TCGA-EW-A1PB	608	Alive	T3	N1	MX	III	70~100	FEMALE	NA	91.2316322836	0.611456251223	8.93844789129	0.074683704294	2.72567964104	2.28518920902	0.137187981572	59.4822818514	1.5372480352	0.2742515296	2.83303698912	0.944882223077	0.0526763608684	3.92033487065	9.55784710266	44.0991118012	0	17.7686942729	0.239750536627	0.129583847736	0.671267679715	203.751745773	13.598259405	0.140349085265	0.0918162266493	2.92093638975	2.09176438279	2.0261392	0.240515474965	283.254296919	6812.25838784	0	0.18236568841	33.7721239723	0.689275785831	0.805762322144	0	9.90712185515	18.3591466938	0.180001376006
TCGA-OL-A5DA	1783	Alive	T2	N0	MX	II	60~70	FEMALE	NA	6.22309573898	6.64183103393	1.47546531271	0.477148383925	0.605148457506	1.71992877165	0.208729541234	3.87578893216	0.367126348777	0.758672288403	10.7582509278	0.297029899845	0.466305894335	0.08200354882	1.09581184589	44.4146397364	0.18659344095	39.0608462577	0.46553707267	0.0597454427117	0	13.3123278106	15.7725925015	5.06222097911	0.134934668489	44.3117188536	0.411289453572	0.052035668199	0.0950495679505	104.628502004	15.9638619997	0	0.113509134223	47.0783493882	0.190676944825	20.5285677278	0.423635072034	2.6952968505	14.1402546386	0.492411837669
TCGA-GI-A2C8	225	Alive	T4	N0	MX	III	60~70	FEMALE	NA	6.7073662147	4.56378228104	15.30752969	0.233330169892	2.06262866966	5.56534190344	0.14144091359	1.47343039491	0.176215606517	0	3.08983885819	0.16102054419	0.572716973899	0.131973700924	5.27280351244	34.7041088599	0.0421469598118	17.3902187725	0.600671941608	0.0809703307927	0.109419365936	46.9595787514	9.51116713473	6.52667894898	0.32002412958	0.0469490424973	0.674242315002	0.0554098424372	0.064408217676	160.753796949	19.4953732697	0.372889681282	0.48714056071	23.2869739997	0.129207974669	5.2760480924	2.00476192647	6.04618864403	7.542028265	0.590486768745
TCGA-BH-A28O	1120	Alive	T3	N3	M0	III	50~60	FEMALE	NA	6.51508409682	2.32860744948	16.4271418043	0.783746750553	0.849392446508	3.10740105237	0.319928887026	14.0512831988	0.799517969172	16.2290275739	38.439428525	0.200319109945	1.75666597878	0.950533815816	2.61878713347	26.642002005	0.419466547891	437.000907847	1.13972348738	0.15109784293	0.0340310457049	10.4529327847	9.89276419359	17.6364740016	0.953502235227	3.08464050849	1.84962170235	0.263199228708	0.120191465967	72.4871707561	95.4460059826	5.56676263425	0.191378450032	47.1096014477	0.267903976826	14.3657969621	3.13218986921	3.39208657768	14.5308696283	0.874524491093
TCGA-AR-A1AW	2632	Alive	T2	N0	M0	II	60~70	FEMALE	2+	27.0220298014	0.613879776229	248.089184092	0.380233750922	4.85378495152	7.68607845948	0.189816487956	15.4851384379	1.69712628229	190.161608843	256.086459609	4.15978519345	2.69009105193	0.652515324462	29.2007778195	25.4847159767	0.0791868686438	3811.17615749	0.255172637667	1.52129287075	0.220264411788	1233.58180621	15.7853650214	1.72915340581	0.129926322231	9.22651997349	2.50738848789	0.0405605991134	0.69149675943	105.669756273	1.43578395939	57.5489079394	0.0688160225006	28.3169000084	2.94779393648	9.75371817066	0.176835770429	25.0596292411	24.44052569	10.0602761445
TCGA-A7-A6VY	266	Alive	T2	N1	M0	II	40~50	FEMALE	NA	16.767016818	8.51834965	704.472114617	0.291496983215	3.39493511347	2.76460938952	0.340296763539	16.2000660446	0.310110456694	19.5212179479	255.958063326	0.324240270991	0.829435341302	0.215796886239	4.27213280129	61.2587425223	0	383.476983356	0.144200962239	0.232923623242	1.98299841409	190.803268039	27.3541395323	0.605457263938	1.50080793492	0.553730212222	1.38020329893	0.0753503367047	0.0370560309704	197.440126373	451.387222894	13.3011648009	0.236014286518	16.5390843046	0.4460239594	2.7832209093	0.00541502943439	5.9411886918	14.7062053753	0.118634204191
TCGA-A7-A56D	448	Alive	T2	N0	M0	II	70~100	FEMALE	NA	40.0306137712	2.69718159574	2.80823392866	0.0346607049559	1.69849490992	0.329855635153	0.334261925516	2.8437165919	0.233535057056	1.00233099842	0.502019273483	0	0.102677809594	0.048151195022	10.2124517711	127.878407973	0	101.311365007	0.0299568276441	0	1.04296603889	2.36661485737	6.8136411656	0.607936059026	0.0512674519024	5.59895993307	0.299091809007	0.00872986472138	0	164.063499931	83.7661133132	0	0.325848255818	36.8974541869	0	2.7958275484	0.342543539479	1.62763981463	6.9867931392	0.0844668403217
TCGA-OL-A66N	792	Alive	T3	N3	MX	III	50~60	FEMALE	NA	10.3566170407	0.854954793023	34.2195759916	0.052033381334	1.94970269451	0.68329269677	0.0669068070329	4.06990809277	0.566334063042	12.8737192834	39.0323712003	0.261829905363	5.80601885197	0.307213755626	9.74812878429	63.4631254216	0.383788748849	668.369458993	0.37101752738	0.0526652152502	0.142338419595	33.4173330099	11.0905216683	12.0311371282	0.0664687191903	9.08090525535	0.302588932465	0.275214598001	0.0418927848581	148.058191632	10.6700079555	0	0.0555875311748	58.6334348265	0.280134123671	1.14480275803	0.428527988585	2.34210609054	9.29941889539	0.414549584255
TCGA-D8-A27R	307	Alive	T2	N3	M0	III	40~50	FEMALE	2+	9.19389540904	0.776102796359	6.06892189854	0.140578488167	2.17116701774	2.81241794163	0.106099431444	7.95617579117	1.4065181558	0.176752189647	16.6208786035	0.479791810249	1.8015790257	0.184680045212	1.92995545922	61.2025467795	0.123652929819	42.3482178014	0.340729060921	0.371179598259	0.15047821551	93.1852273169	21.9335964049	6.67654995059	0.143005235237	12.45054283	0.935600591118	0.180113811455	0.236205198892	206.662557855	3.44399862143	3.07688351188	0.0940261949751	120.604461366	0.513333486954	13.4115385081	0.159640511373	5.5730791391	7.65513394106	0.312794554956
TCGA-E2-A1IH	1026	Alive	T1	N0	M0	I	70~100	FEMALE	2+	17.5593634357	7.94930166347	5.59372680763	0.137788289181	2.76723285561	3.48428545839	0.292337485952	6.42195884946	2.6566025657	1.99230618132	37.8684118515	1.16481992078	4.9899980917	0.15791956349	4.097350073	26.3250032468	0.261334629971	648.5273578	0.223291406415	0.627576447116	0.339230511955	183.54950823	11.8021423955	1.7079958848	2.62353714338	3.70862287828	1.11108107905	0.065070433846	0.998417074958	152.153738741	6.80576471453	9.63384896889	0.0883199664217	23.7706046564	2.982100848	7.22687719556	92.4370848139	6.82973390677	8.42544313248	1.49359707417
TCGA-A7-A5ZX	336	Alive	T2	N3	M0	III	40~50	FEMALE	NA	4.70423103514	1.28181071589	2.86646573113	0.558975046525	0.65587568165	2.27634504727	0.561715830698	10.7525679953	0.0730361806439	3.93928341397	16.9065444952	0	1.60023035235	0.283860128359	3.24481491556	41.7986061825	0.273210060158	67.6408304076	0.535892673787	0	0	15.734494096	11.2932423339	27.2737230849	0.447188238943	3.71739791208	0.918420440815	0.117125316211	0.136146080373	95.3570571991	19.164007555	0.525476099685	0.240869623499	38.8547580443	0	20.0390421475	0.722856859813	1.451559513	13.5145035813	0.464927127225
TCGA-A2-A0YI	1505	Alive	T1	N0	M0	I	60~70	FEMALE	1+	7.67173023838	1.65806646985	33.6359811806	0.259505588217	3.15003914204	4.46629678984	0.291445241985	4.56353127519	0.592475242094	0.56996034901	64.3011399875	1.11077499835	3.99945347342	0.225888697144	1.94690782679	23.8011605876	0.182753496797	671.693953427	382.403154533	0.279280571015	0.0269575840748	48.2803912307	14.3992434277	5.03582557828	0.447887801305	0.199527432181	1.25812527452	0.13154879367	1.23772071245	159.865073085	100.794045009	10.2892841953	0.10948876427	52.0246230238	1.27331567332	23.2247977998	0.575071252173	11.089332386	7.5046602576	0.790660698468
TCGA-A7-A4SE	644	Alive	T2	N0	M0	II	50~60	FEMALE	1+	11.6485271769	8.70629797275	0.541767422837	0.176781730511	0.890053479664	4.54218114457	0.252570792634	9.95120395941	0.0814434567615	0.315570310071	2.27597694159	0.0790718788302	0.775841152564	1.50081526878	1.37828367253	44.1219927005	0.149018270157	30.4840919528	0.186743711394	0	0	31.5412524916	19.703353767	2.65678501324	5.41452531447	2.21329213455	3.53522300958	0.153365151403	0	66.399491306	182.831165735	0.732455298638	0.419681865926	19.4959836666	0	19.7216937231	0.3605110437	3.29850975049	19.9842528357	0.408717614718
TCGA-A2-A0T2	255	Dead	T3	N3	M1	IV	60~70	FEMALE	0	9.88038355798	9.76662363463	12.2111114337	0.14219007668	0.901123836085	2.03536275183	0	2.60959943873	0.401975138636	0.456878318948	0.780096556667	0	0.0638211398973	0.071830067257	0.871802907646	108.915163814	0.0217925843552	10.8234851344	0.223442112236	0.0523333347158	0.353603612945	23.9861117447	20.8159767313	3.20465373855	0.191196943116	0.671370901976	1.95096961555	0.74555932767	0	228.206664833	2910.56758248	0.482017556593	0.220948940296	12.3559592688	0.111347520672	3.63377511018	0.0182497513954	1.24479488118	4.93817130029	0.344088733348
TCGA-A2-A3XY	1093	Dead	T2	N1	M0	II	40~50	FEMALE	NA	25.3158286496	5.99229236562	24.1684969285	0.211373084122	1.05972700551	3.86711937359	0.0893565353756	9.46643799457	0.549261614943	1.758408964	23.2337647781	0.384651960874	1.7841417781	0.132742637478	8.73455837309	45.6517440616	0.241637400763	86.0554689956	0.34535388009	0.457186330639	0.0237622832973	75.7650973456	19.1252873104	3.36655160615	1.11665143168	2.65600227447	1.0009855098	2.00844934281	0.0279746880636	177.84855154	110.015623924	4.53484417031	0.244989427433	26.0512522862	1.30945348383	1.9471492851	1.35311642962	7.61878752559	13.4228938811	0.70508500726
TCGA-A8-A09Q	761	Alive	T4	N2	M0	III	70~100	FEMALE	NA	8.34364349209	2.54318765188	111.886007125	0.111419161317	2.564001597	4.35599300765	0.0632063166915	4.03528586988	0.692966868705	11.7194543895	23.9218357349	0.593636599381	0.57275934476	0.0204862826453	2.81962163255	18.7050101104	0.00828713396717	226.840794268	0.144447348204	0.19900960284	0.053786379146	276.481198232	12.3104571882	3.19002776845	0.166565258783	2.20398292812	0.583825735543	0.0148567424801	0.189963711802	146.847026869	1.33229583109	9.53151255708	0.142835601556	91.2454021592	1.10090418592	15.5476160146	0.629216678525	7.83334377459	8.69818584509	0.689254055081
TCGA-AN-A0AM	5	Alive	T2	N0	M0	II	50~60	FEMALE	NA	14.2945869104	1.40209477247	11.6917183471	0.194548171915	2.04879554548	2.05086400252	0.0388177113153	6.69626051726	0.698870250488	36.8924349879	9.40076355223	0.0810172686921	0.149049191183	0.0629075262786	0.952887721771	96.9499931815	0.0169649485899	128.825173151	0.0956690650735	0.12222033677	0.192689720133	127.118850267	22.8626975462	0.770483675027	40.5742600251	9.12708437457	0.615924913721	0.0456208153602	0.0648138149537	114.210196538	533.015329426	5.62856814072	0.215003608109	14.7100800725	0.303383814677	271.017798959	0.279403293955	2.69806806354	7.15583560403	0.107522852166
TCGA-B6-A1KN	4233	Alive	T4	N1	M0	III	50~60	FEMALE	NA	5.78659026336	1.84435432661	1.85807077526	0.144975944059	0.366395499042	4.28982468744	0.14589112401	2.50584341484	0.166613284394	5.8937588095	5.15821638514	0.114184672343	0.326772395649	0.282401830161	0.837354263849	42.878418778	0.0797005843045	83.9239217171	24.2661639427	0	0.051728448732	22.7699599367	20.9723666175	3.26251239959	0.460234949347	0.565981428288	0.785474912757	0.0238138432662	0.213144721707	200.276180948	26.7728571341	1.05771064907	0.14545116284	7.0953383105	0.407223958103	9.62700166015	5.86453892928	2.3591190378	5.37449646509	0.792268513699
TCGA-AO-A1KS	350	Alive	T2	N0	M0	II	60~70	FEMALE	2+	2.2154768875	4.78936222254	0.398904949588	0.382167678976	0.521906895409	5.63681493114	0.21639984726	2.33984161318	0.25077132995	0.0675942833563	0.406256612744	0.211712208524	0.488162617117	0.423756514629	0.150478523597	27.3940420217	0.0265994160858	17.808021197	0.549999779533	0	0.0287732422395	58.8661715179	19.0937857535	3.25693102659	0.792042333349	6.95689210769	1.96073788909	0.0450368238822	0.101621860091	198.086251	6.70204124271	0.784449446319	0.0359578757058	17.1296840034	0.362420412889	13.8917060177	2.76211658249	2.15555877942	6.28046001419	0.782789016217
TCGA-E2-A15L	626	Alive	T2	N0	M0	II	60~70	FEMALE	2+	6.37258932229	7.3626621241	1.29283849617	0.135709591915	1.92433760178	2.9343624053	0.165317071898	4.02861295296	0	0	4.21567921021	0	0.0952157212011	0.0148839389895	0.27005762378	22.9501193272	0	2.10308124942	0.537074614589	0.0433760507694	0	48.4710154629	15.5855376643	3.53792044659	0.0893205828141	2.43333446954	0.96701128389	0.0107938981651	0.103511030245	160.327193126	18.4675719509	2.39709754252	0.100722433934	17.7719153614	0.046144734861	28.9157617295	39.6960732971	1.46761821136	9.87376735179	0.283186678856
TCGA-A2-A04W	3102	Alive	T2	N1	M0	II	50~60	FEMALE	NA	6.44263834198	3.0143343892	6.48392915835	0.07077751796	0.755655379726	1.91011063607	0.0195018945325	1.26973003396	0.0471640551021	1.80310713757	10.2512854803	0.0610542266331	0.0898582067241	1.40113464414	0.351296627089	42.7306339225	0.0127847042087	162.253060949	0.0983123868932	0	0	22.331725562	11.6073111851	8.49207467418	0.220254078543	0.667563298038	0.37230192151	0.0190997936143	0.488433813065	163.337335742	605.789051372	0	1.12769881569	18.5504189228	0	2.09517822189	0.792265274994	1.726376324	5.47351637555	0.18195920328
TCGA-D8-A27E	530	Alive	T1	N0	M0	I	60~70	FEMALE	1+	3.74011026117	3.25518137706	2.86293922716	0.396743707062	0.609153046192	3.82814803612	0.225415329955	2.04365404139	0.114768887819	0.0889393818868	2.0045451829	0.222853792114	1.44862729815	0.064088672242	0.647418837091	19.3289935235	0.0311102656451	8.23497822288	0.322964690493	0.0373545403925	0.0757186629577	22.8870676055	9.04154511039	0.457484194999	0.188580522763	0.146200209861	1.56169050215	0.00232386938097	0	173.845299876	2.80785806977	0	0.0473127471798	23.6981572574	0.278172109306	24.7922822882	361.558702853	4.0192641163	5.59794160613	0.551744203574
TCGA-GM-A2DA	6593	Dead	T2	N1	M0	II	40~50	FEMALE	2+	21.2559288117	3.42623577911	6.00485401049	0.250244871218	1.2622031211	2.52006647496	0.193065507722	6.30660669782	1.7431541496	12.4470777536	26.4588549134	0.362656004846	1.48263546697	2.64904804585	2.82313751465	57.5240869369	0.911278384574	390.240886992	4.61981796068	0.121576108291	0.0821460191156	16.0895365536	6.90594807454	4.223764105	1.87359650659	2.95191524066	0.395933993641	0.113450865362	0.0967082679589	89.7899774312	15.635585068	6.71867966872	0.256644378178	39.0235126409	0.258672570832	10.9269103473	0.522886284414	5.79658842524	13.4760465524	0.799356076474
TCGA-B6-A0IQ	4285	Alive	T3	N1	M0	III	40~50	FEMALE	NA	7.21487319668	9.96958792169	5.37262987812	0.139969587425	0.914532781287	4.59239748351	0.26396926306	14.0036658154	0.725445886544	20.358391346	17.7726085571	0.56345711756	1.88892290839	0.99816612512	2.17407761668	112.821344275	0	342.238486947	0.338727255301	0.226670749007	0.0255259852485	34.7501849337	21.9243570182	2.14026970815	4.68269330602	3.14064237554	1.6764387292	5.5724233044	0.0300510462698	260.214277654	74.8755095818	6.61123017937	0.374822458903	23.4474494739	0.200949245573	1.83718691934	0.0439138504109	2.20508960167	12.1897301757	0.293871324285
TCGA-AN-A0XP	9	Alive	T2	N2	M0	III	60~70	FEMALE	2+	2.36792796009	9.89231112578	0.430870804277	0.299179746884	0.281864694854	3.3840688288	0.423655264492	1.78272762209	0.176652158567	0	2.0295035839	0	0.0673124740796	0.118374265079	0.464391347616	34.1645274668	0	15.2974396586	0.711906223651	0.137990571863	0	5.69484899753	18.1701572408	2.25714166386	0.0274985956455	0.0700097123762	0.39580471416	0.0343382155365	0.0731768184123	198.415146215	242.807068047	0	0.106808142677	21.993728538	0	29.8679940759	0.556056328553	1.21454743816	7.19494617651	0.276869560338
TCGA-XX-A899	467	Alive	T1	N2	MX	III	40~50	FEMALE	NA	16.2015468228	2.98983641661	9.61573098951	0.676950729472	3.39779702157	3.56754982916	0.087045297973	9.98101000691	0.392958261047	4.48079981484	26.9632819939	0.872035621511	8.35574201796	2.4169065706	9.70307328089	27.731625851	0.330968903346	101.280708613	0.204778111791	0.438509341103	0.333326357257	176.447806301	10.2668853713	5.11929123963	0.356824596693	4.03639267178	1.84315570505	0.0170501099122	0.305212467529	85.200348247	44.4211434045	5.04862728243	0.185136633759	42.4060495092	0.641436536187	11.8937421914	1.73943737722	11.7575651925	16.5873458129	1.06088630446
TCGA-AR-A1AI	3296	Alive	T2	N0	M0	II	40~50	FEMALE	2+	41.896329275	2.50971935281	193.69507136	0.155130588436	2.92382213815	5.74604240799	0.046032397839	37.1066920685	0.940089096272	173.808522346	186.174412681	1.44112790962	1.49649667994	0.505619256133	3.44688234383	47.2209226976	0	2144.10552892	0.134077489365	0.096624195083	0.326433091497	344.377066721	30.389704914	0.322003982662	0.109112537625	2.52465475556	4.3824068509	2.31728039843	0.269010543129	200.466149173	91.1850310813	26.2538109008	0.275361472718	13.1610813528	1.43908375656	0.456871009026	0.202169521429	7.90199396258	10.4980554491	0.275146950544
TCGA-A7-A0CH	1079	Alive	T2	N0	M0	II	70~100	FEMALE	NA	15.1553902731	2.47051981177	0.778828711952	0.271078560857	0.318045201978	4.00925940235	0.251741186204	3.11236991817	0.0468322751444	0.145169433384	1.12697974094	0.0606247349644	0.773292786612	0.0209214771642	0.287267974908	45.177534756	0.012694769011	3.32569974662	0.35794293044	0	0	16.0654172945	19.9083242165	1.01086442152	0.129602773703	0.517036464025	0.666720740615	0.00379308686589	0.0969995759431	141.598333799	71.0375417913	0	0.0257417451236	14.824919613	0.0648629383206	31.7373651388	18.6609014815	1.51217420774	7.11435247977	0.304896140284
TCGA-A2-A25F	322	Alive	T2	N0	M0	II	60~70	FEMALE	NA	46.486597828	0.916769288997	33.6524416303	0.20578473436	5.18120672011	10.2872300737	0.21454625638	20.1228887843	1.46147277599	12.5452639547	43.3186435448	3.69421835204	6.06315196009	0.544716117791	11.6566797539	20.5557443109	0.091421465464	396.941363084	0.0648938630917	1.51990697913	0.410785670034	1625.72413609	18.9251815417	1.73059312469	1.96987585536	0.580181237977	3.0074665419	0.075644144002	0.537340851206	148.256649713	9.52067011533	15.8656956593	0.171119402555	37.9574074855	6.1802364163	4.13564312544	0.942264926725	26.592956054	8.40926928458	0.82417380988
TCGA-A7-A6VW	285	Alive	T2	N0	M0	II	40~50	FEMALE	NA	61.0896446388	1.47336036472	4.52421569712	0.0136692296777	1.10425460724	1.31606484912	0.193341454616	10.6851565404	0.665952470597	0.702740986968	2.80475360908	0	0.458924144538	3.90234395309	0.949840597229	66.5314856529	0.02304497139	101.500154882	0.0472565988492	0	1.38352131809	11.9685574343	12.5300440774	0.640878953823	5.1722533543	4.62071481015	0.817616199179	0.120498657282	0.0880422656969	136.197232096	289.369519175	0.50971838035	0.186917234773	20.8731692175	0.0588732475784	1.02087056768	0.0192985371504	2.2569906414	15.7030588819	0.0640603864708
TCGA-A2-A0ER	2263	Alive	T1	N1	M0	I	60~70	FEMALE	2+	7.48977577725	0.666694931778	0.791963239687	0.205206226594	0.693288126616	3.63057500972	0.118147692019	4.2681631554	0.13334181364	0.0590470551494	17.5668509763	0.110964849379	0.979893081065	0.0255291679617	0.663512894234	23.0109872682	0.0619625254513	18.7125485683	0.123091230703	0.0371996447441	0.0754046852922	19.6036223096	8.26670554572	0.926670512372	1.16879885887	1.4909901098	1.27056809153	0.0277707977116	0.443859397515	148.263834083	1.72578888788	0.685256613708	0.0471165584817	108.177600982	0.158296360613	18.7958853453	360.535102231	2.46160752407	6.12451260212	0.328984819572
TCGA-AO-A12D	2515	Alive	T1	N1	M0	II	40~50	FEMALE	3+	15.8733398968	5.83974483733	105.181253692	0.30299450815	1.36577084493	3.48619016182	0.0913133545646	4.65426819447	1.41334636519	10.3137295152	139.061123222	0.857619176677	0.266469549529	0.0789233856707	2.69952128536	30.0998608712	0.0359169482677	579.282276137	0.306884162032	0.172503971537	0.466226950101	253.576274563	11.8297335859	1.99290472553	0.664610101008	8.81869547322	0.803861460527	0.0465039145927	0.182958757691	201.183434887	695.071371669	13.7700538683	0.327736737239	13.1468998517	0.856402695576	8.02843452304	0.481246549623	8.21554116126	11.3033017228	0.263582599716
TCGA-PE-A5DC	1430	Dead	T2	N2	M0	III	70~100	FEMALE	NA	15.4007275267	6.51481903668	0.23972404914	0.241043631062	0.424843323551	2.04529673256	0.214576952878	3.98497123118	0.17298010393	0.134049774417	0.87280790089	0.0559810137481	0.439421699553	0.154551504622	1.95158426389	62.9215128044	0.410283217951	5.37417731982	1.01561407315	0.0563009052552	0.0380411521995	13.9523473539	12.4665525956	3.22715019887	0.609597009833	5.36193545804	0.257887874514	0.0385279923983	0.0895696219969	171.571033433	8.1003399759	0	0.0594249603116	71.0486933057	0.0598945800587	30.522892506	0.150522181104	1.35120452976	17.3603463133	0.852445906398
TCGA-B6-A0IJ	7106	Alive	T3	N0	M0	II	40~50	FEMALE	NA	81.3498168087	3.76467160931	62.6683113743	0.0514240978654	4.83586592753	4.10278262135	0.151694775293	56.2550851781	1.0817781145	2.36186621877	62.1922338745	0.511439465301	2.32090160142	1.05267708432	6.73863647139	41.8648130313	0.0152992854412	623.385562142	0.145100588073	0.293921129447	0.0744732591503	311.044659533	22.0842321452	0.777481207088	0.285539719369	3.2567027195	2.23348040343	1.25939143738	0.0876753369088	162.797385249	953.079947622	8.79829696699	0.178382470751	23.1881971807	0.50810833548	1.25839539006	0	8.85876174456	11.7350929313	0.21094352788
TCGA-B6-A0RN	8008	Alive	T1	N0	M0	I	60~70	FEMALE	NA	7.59282615838	3.08750468646	3.42108359517	0.108743369273	0.440350853223	3.89255379218	0.314610750529	7.12052004194	0.239531732115	0.698817933149	27.6284574715	0.109438461832	0.872457145196	0.037766998593	1.28716467801	58.4034723304	0.171872420723	57.5333627916	0.340697718323	0.0550319122355	0	21.3467040517	18.9024473916	1.8477151204	0.277822901018	2.16583452482	0.552234144643	0.0171179961628	0.175101538931	121.131858235	1.64818730437	1.01374575171	0.151022437076	20.8951146277	0	15.8449459054	1.79114161377	1.00012180147	6.80809674621	0.366927950346
TCGA-BH-A0E7	1363	Alive	T2	N1	M0	II	70~100	FEMALE	1+	2.42536384332	4.94923665189	0.416955337747	0.409844243419	0.541390352086	4.24497992526	1.80128867893	1.27282584872	0.0313402786785	0.0971477572641	0.900147617989	0	0.0796137718067	0.0280014123879	0.185374734895	55.4357296024	0.0339814879663	9.39683761173	0.601018421427	0.0408020580509	0.055137916285	12.9854168876	10.5924841126	0.79545073896	0.0731788666884	1.09419476446	0.584451901955	0.00761503038632	0	143.709852481	2.46797683345	0	0.0861322093958	15.8959851129	0	36.3757188642	0.189713986288	1.07083593098	8.10920572011	0.411853026761
TCGA-LL-A73Y	477	Alive	T1	N0	MX	I	60~70	FEMALE	3+	10.4898987215	10.0239699527	10.4911990131	0.284317528483	1.00913670412	4.45325880324	0.0444634011962	5.85050493736	0.43012729877	0.148144121295	32.1371162274	0.510402792898	7.69409980207	0.144113729759	8.00154532251	20.8193560585	0.038864698091	93.896437606	0.313806657665	0.279992389247	0.0945920233942	81.7848139622	10.4354188657	3.42131460319	17.0241465999	0.791446699776	2.55761260319	3.15567912338	0.222721218719	97.8702170503	561.264945039	9.45588332106	0.650163268155	26.7165834791	0.744660609699	12.7662283579	0.412254929368	5.77687412756	12.3973695947	0.659019878117
TCGA-BH-A1EX	1508	Dead	T2	N1	M0	II	60~70	FEMALE	NA	13.2167842968	1.83305346613	1.23208330759	0.127063119748	2.16560940989	4.79959046521	0.275709386254	4.19044205927	0.238725529435	2.16895088691	9.14428302871	0.25575062597	0.768499441938	0.0661942796627	0.930538816028	57.3846781272	0.0535539680793	75.8239712994	1.05014529675	0.321515072648	0.412755836507	132.644105269	15.977075023	58.9705787555	0.850010431198	0.0862211677529	1.19774640688	0.0300027396267	0.153450375582	97.1635231927	1145.0333143	2.66519073379	0.135742189899	21.0903255239	0.273629849062	7.18381149811	0.725037310952	4.4613407912	7.8985520357	0.369195770681
TCGA-D8-A1X8	783	Alive	T1	N2	M0	III	60~70	FEMALE	NA	5.6931081896	3.39832422525	6.89817037594	0.243544310253	1.63172925864	3.77182479483	0.130081833952	3.97388340347	0.326246043112	1.19187603262	13.6485218721	0.67874138738	3.3187537068	0.0390387203199	1.2941335786	25.1966810082	0.19897903373	41.6122338828	16.3018266912	0.136523981919	0.153743222881	74.0588425726	17.5018106049	7.67385454187	1.62331134318	1.07856490168	1.82062959472	0.0396354728879	0.108598621981	293.210473761	450.922372159	2.93406803246	0.0576397993625	30.7601541336	0.242063797728	22.4762462941	0.497247758787	5.13737158595	8.63059475243	0.566818049021
TCGA-AN-A03Y	10	Alive	T2	N0	M0	II	60~70	FEMALE	0	4.14246530978	1.56397325968	4.5829324354	0.243337556975	0.567437808413	2.61113421662	0.0980712907728	1.5950041528	0.248473233723	0.245067034992	5.65491139518	0.131584288675	0.451879703547	0.0832507133577	1.0837147057	31.1325667617	0.0551072809203	9.02292265199	0.268385398798	0.132336198896	0	71.0606877536	17.5547077979	1.04741219074	0.0439529983047	1.19255130571	1.3092797649	0.0109770516918	0.561426298346	206.820047068	7.30513581153	0.812590694974	0.186239121888	24.8255901515	0.375421840839	8.81049460978	0.507633044585	2.49460875846	11.2836490274	0.47590144287
TCGA-HN-A2NL	79	Alive	T2	N0	M0	II	50~60	FEMALE	NA	9.92244836203	1.04143434258	19.1522329891	0.258023477398	0.821567378628	2.9896909137	0.0292745223236	5.72891134838	0.436590846094	3.14558393384	136.846173365	0.274947644323	0.910488645173	1.31256051904	2.52035340629	26.7500391377	0	188.046731724	0.708373802757	0.230432311433	0.12455800618	74.8996453549	14.6159422774	0.944547584591	0.0949019008936	0.55782847808	0.734580346756	0.154822989196	0.0733193718194	90.2838143972	23.9518149216	0.848961147383	0.0583724793737	28.8512518757	0.196112605475	8.21020653925	0.0535711119239	3.92417639704	17.973584203	0.145106204844
TCGA-A8-A092	942	Alive	T2	N2	M0	III	40~50	FEMALE	1+	4.18126675247	1.26411114818	2.61579140157	0.164222668164	1.30914670645	3.92744276255	0.291407312785	3.59189904472	0.142992653594	0.063320685929	1.71257105589	0.23799223717	0.126486931161	0.472251262777	0.416181296796	43.9344928167	0	3.62654837593	0.191613146121	0	0	93.0180876296	23.4507835431	3.17398518001	0.0635970905174	17.5445636465	0.354890913012	0.00496345938405	0.222126088026	141.383853751	3.13915487776	0	0.0926322820993	46.0154064904	0.127314996176	10.3468574134	0.241127527354	2.49264278377	6.19878476609	0.166238789821
TCGA-A2-A04V	1920	Dead	T2	N0	M0	II	0~40	FEMALE	2+	41.4484076846	4.30462513037	0.120111453397	0.255480536725	1.37623289664	2.41554451995	0.388236839383	3.08327966207	0.120375048394	0	1.20541153656	0.14024377087	1.41045163846	0.0161326167798	0.727829210873	56.720722803	0.0587338576397	1.53155102156	0.250919016703	0	0.127067715177	38.582195613	9.54730836361	1.14376067167	0.131167451669	0.756485761776	0.460583219056	0.0204740284052	0.0747966777973	114.531001619	0.607409262649	0	0.0496238513733	29.7638081196	0.200064062193	27.0855995299	1.91276791444	1.54048258518	9.15936284734	0.570350642708
TCGA-A8-A08A	30	Alive	T1	N0	M0	I	70~100	FEMALE	1+	10.3012666609	1.47574842477	7.62410175651	0.226806783702	1.05380096603	2.35467578285	0.359339831197	3.63290533331	0.0503791220355	0.312327708946	0.821256931444	0.440209047161	1.53573819813	0	0.364207143292	69.0319919691	0.0307264692843	119.550528956	0.320293065658	0.147574842477	0	45.6681671924	18.8824937018	0.745895220644	0.0555494599062	0.96264393001	0.390734509924	0.00918080250034	0.078259386162	116.198945936	17.9970326634	0.453080656727	0.0415369480232	31.0303248338	0.104663008849	33.9460008212	3.95117631496	3.37084258905	9.92148302404	0.225491391799
TCGA-OL-A6VO	858	Alive	T1	N0	MX	I	40~50	FEMALE	NA	24.3280362807	1.99202960655	11.755882751	0.240355337711	1.00483867964	3.12521065368	0.0471446618141	29.2157580851	0.304043407866	0.19634700423	6.78551163169	0.0491983118553	0.38618103466	0.772509963406	1.67349950018	64.0708139702	0.0103020855283	15.5935220814	0.306322883451	0.148438335198	0.100296172431	41.2819576393	21.48763852	0.255582946424	0.151189801776	1.60662186505	1.12534950897	0.332442769906	0.118075948453	114.264842997	100.710595318	0	0.135784966857	13.2508396437	0.105275415034	15.466676042	0.0632666434751	2.78227423232	10.7184765688	0.132879049456
TCGA-E2-A15F	658	Alive	T1	N0	M0	I	60~70	FEMALE	1+	1.96260309276	3.12870237665	5.29268551583	0.648170331579	0.875327496022	2.86226427866	0.131596717907	7.33001461967	0.0606205802628	3.05353835559	5.85866410324	0.235421401191	2.25217072861	0.121865195911	1.93226642362	44.6849452262	0.357403578727	23.9905618357	0.98562518925	0	0.0799887386287	29.3844344834	15.0318935876	2.71723706283	0.65269231896	0.501946313246	1.20362508345	0.0736476477242	0.141252840715	216.234556994	6.63919951547	1.63555920828	0.187428377305	203.55663783	0.440789006486	24.2243724837	1.89212816633	2.35076250695	9.43326220465	0.38644116232
TCGA-C8-A12W	385	Alive	T4	N1	M0	III	40~50	FEMALE	1+	9.31271746274	1.59271062835	45.7157596872	0.0952573899014	2.27928425668	3.06574090502	0.312339645917	2.87777495345	0.10367864489	3.76474053136	410.044019355	0.0575197676805	0.253968813954	0.109174774735	2.23884634203	48.617878836	0	795.240917585	0.345785196864	0.0578484520673	0	74.10111241	16.1991056863	5.05571510985	0.115279701406	11.5469295812	0.877638782214	0.0899704862404	0	160.299561464	2.14019860417	3.19688814056	0.39077362072	81.8078031649	0.123081812909	21.6108439281	0.665708689515	4.1186542996	8.79470708603	0.187496636546
TCGA-AN-A0XT	10	Alive	T2	N2	M0	III	50~60	FEMALE	NA	11.4159633885	16.6044702724	7.6531251726	0.443956873103	0.427826418634	3.44219079939	0.456687396869	2.21589237357	0.0306796824768	0.951000588341	16.3612603775	0	0.40916220435	0.123350370429	1.11904879327	43.2353425305	0.237014691544	15.8860325552	1.04240279493	0	0	11.5665446557	13.4496911884	4.03817577841	0.234808163865	0.877169542458	0.831231636115	0.0633634146	0.0953161953314	164.967156256	9.71073721565	0	0.40472015388	101.460926429	0	62.4569794787	0.473573657309	1.0952337411	9.02189672274	1.47860524733
TCGA-A8-A0A6	640	Alive	T2	N3	M0	III	60~70	FEMALE	1+	17.3290102173	6.42608913411	4.62776386527	0.359118807544	2.06773384091	3.78070898044	0.181680289295	7.71409785394	1.72091238181	23.834723667	165.507184223	3.19940537859	2.94736704858	0.588857878831	3.65771336274	31.1320372901	0.148878404821	370.575783195	0.396881949441	0.429025026006	0	312.930059478	14.0541978065	4.12242566447	0.327733104892	1.78797445607	1.48428357082	0.0756220791781	1.19444467468	286.204719737	110.141617764	13.1718209739	0.135849299549	28.8706872081	1.90170667556	12.5956695923	0.349090439626	6.7305430355	8.22514389884	0.744933650791
TCGA-EW-A1P5	703	Alive	T2	N1	M0	II	70~100	FEMALE	NA	4.42707312247	0.941570506032	2.25330111155	0.108928105957	0.712905215803	3.03236351086	0.285731667266	3.70817897913	0.569078036394	1.13400827369	1.83012578866	0.15785910628	0.27105563615	0.118033214108	0.748009303606	54.4688977691	0.0110185217947	16.437392654	0.310679302388	0	0.0357570176388	28.3082065358	9.67994519698	1.8385456682	0.105459110668	0.395067284966	0.811280448163	0.0065844774749	0.463053378423	254.159515189	39.5304629096	0	0.201084699918	29.8582322229	0.168894849273	21.9676992496	62.8989809946	4.72105124366	12.2678721725	0.0980136797825
TCGA-A8-A06O	396	Alive	T1	N0	M0	I	60~70	FEMALE	1+	4.50707892966	1.77614322847	1.32590770748	0.51623632022	1.10819412548	2.81463258683	0.227206483351	2.47129577973	0.366322669573	0.534361039676	11.5166979653	0.292892849695	1.12900061127	0.10107674813	0.892196680608	30.5125235362	0.00876164554198	79.4118191662	0.754607744501	0.168323727498	0.0284330620774	77.0648811908	19.8672860235	2.47166625566	0.271142083344	0.433096358286	0.677420553967	0.0209432295145	0.0669469370731	218.30227766	2.96543479652	4.26346283465	0.0888318827266	38.6402383793	0.223834744013	21.5893341137	0.322839430854	3.80579228101	9.14839334691	0.165618166856
TCGA-D8-A1X5	565	Alive	T2	N3	MX	III	70~100	FEMALE	3+	5.99169969494	2.51630261556	4.0279028951	0.0516112409801	2.48776351561	2.44946544545	0.10859563706	1.1312717681	0.0729531772982	0.0452276613907	6.21807147737	0.113326128826	0.0833953951498	0.48885781062	0.709595914339	45.3476950085	0	17.3550871573	0.389297198869	0.0569868533523	0	105.278688802	13.5016172699	0.930563708634	0.223340011715	0.664984300353	0.519042071535	0.00709043678397	0.135991354591	197.205425279	1.0708938885	3.67415238719	0.0842085589344	50.1383254453	0.181872936231	22.3593987348	0.185476972053	5.09905274574	6.79374497849	0.147763239278
TCGA-A8-A07I	426	Alive	T2	N2	M0	III	60~70	FEMALE	3+	7.10336285076	2.47048537482	6.25771655303	0.346420247862	1.41656703147	3.43728518511	0.0941075428582	1.72960894806	0.303457241345	4.93840534427	28.7975493926	0.117848309352	0.317985124607	0.142342271688	0.977234442164	27.5615039452	0	1104.54169714	0.132835422801	0.0592608641313	0.120123373239	81.1309449416	12.2626742511	2.57723396258	0.118094339225	9.67268857077	0.77354278734	0.0258068107219	0.377114589926	174.706338574	1.11362697696	6.54988498293	0.525412969077	12.4258941085	0.630434724801	10.1902453426	0.110216153814	4.00381892054	10.6692304328	0.285367833626
TCGA-OL-A5RZ	679	Alive	T1	N0	MX	I	50~60	FEMALE	NA	0.959079254058	3.91302346951	5.34090948634	0.159703875538	0.556664253775	0.992839921446	0	2.41427831727	0.281426968386	0.461837533955	4.27927486743	0	0.741192920347	0.74324148234	0.543991326052	83.3934325439	0.0134622481641	35.1696279645	0.496908453733	0	0.087374668586	10.0193087227	12.9019607547	1.28745045469	0.103078561384	99.9536353953	0.575209407597	0	0.205727628762	147.207337306	0.30375891495	0.595527346415	0.259330967498	35.9705367298	0.137568627135	1.81087218418	0.105221038955	1.31674479557	14.3371472098	0.197589970209
TCGA-BH-A208	1759	Dead	T2	N1	M0	II	40~50	FEMALE	NA	13.7347084371	8.73860278306	19.4739708167	0.0758903932366	1.12700457694	3.88983867658	0	4.807876389	0.23599858204	1.01022479082	34.9906426887	0.0436431360455	0.503158217935	0.489487721923	1.38852315911	32.7251367095	0.0274165090209	115.21787916	0.0655911480428	0.0438925253944	0.029657111753	51.5824261728	7.43011535443	16.0827813234	0.618110720111	2.10282372126	1.64094757923	0.144722066489	0.0698290176729	178.399306103	320.779979004	3.23418608169	0.166781007228	26.4506897281	0.0933883519029	5.08781593864	2.51022679273	1.82997242405	4.4955329789	0.589375754403
TCGA-A2-A0CT	2289	Alive	T2	N0	M0	II	70~100	FEMALE	2+	1.43110876066	7.53008053071	1.61063650967	0.0973258653071	0.981798430921	1.47233108936	0.337893854881	1.05458423812	0.0605314196665	1.12580205012	2.46688737133	0.235075143989	0.345978191014	0.121685956888	0.726020540858	63.0964385749	0.0246122696859	19.4776547877	0.403764321728	0	2.39613274182	18.915819863	20.5568790682	2.68861949973	0.651732340746	50.01370945	1.07040192654	0.007353932695	0.0470150287978	109.063334823	12.2870149086	0	0.0124768472081	112.01902385	0.0628772421612	3.7103902955	0.116795886884	1.7217782385	7.11035498275	0.459763319054
TCGA-UL-AAZ6	518	Alive	T2	N0	MX	II	70~100	FEMALE	NA	6.75399603053	14.0040998338	2.92288710736	0.20409558293	0.733929015623	0.851340264644	0.211966782816	0.664688737587	0.0366162704561	0.756680902699	1.90439954276	0.0474000395014	0.0930163841366	0.0163576606907	0.409098802466	86.615787764	0	13.3622968499	0.692020338827	0	0.0644201309054	50.6219523906	10.6602706855	1.48538928833	2.2134532016	3.52077559923	0.141364638574	0.0266909571882	0.834240695225	88.8426989439	138.96546346	1.75629620047	0.120758604858	34.4491628568	0.0507137200745	15.6498095332	0	1.42437553033	7.82631828948	0.114778452578
TCGA-AQ-A54O	1001	Alive	T2	N0	M0	II	50~60	MALE	1+	8.16850299637	1.10350047725	0.640340586564	0.0495281074717	1.08912566327	1.60915104	1.81503435226	5.27781596085	0.250280889101	59.0215422417	0.493182247335	0	1.06372396533	0.0258019589292	1.65752776544	80.0802583243	0	60.6681125212	1.79787483262	0	0	7.16136002933	11.0633621844	2.24276203823	0.0299692519732	0.217999570162	0.374293338699	0.0093558471766	0.0598136320632	87.5259649335	29.0999341494	0.692578897573	0.380960165613	68.8947546919	0.559957406549	9.18762891971	0.157331107918	1.91315930044	13.4018567066	0.107931993827
TCGA-EW-A1PC	187	Alive	T3	N0	MX	II	60~70	FEMALE	1+	5.91941464974	0.770577152609	0.142734781247	0.149040495648	0.359912225717	2.9963921087	2.34230107448	9.95426196272	0.0429144075294	0	0.0199877325699	0.0333318153936	0.228932663776	0.667159159878	0.46818380699	46.2788970797	0.00697965438342	0.533309046297	0.475895782088	0	0.113250955777	4.88201501111	16.1431898317	2.11698682601	0.0356281617568	3.04435642374	1.68017161223	0.0104273009408	0.0266654523149	185.309045253	72.4047563594	0	0.686418277924	30.5536369361	0	3.64690377369	0.194832265336	1.0213340624	8.57829923812	0.178498728288
TCGA-BH-A0BW	2371	Alive	T1	N0	M0	I	70~100	FEMALE	NA	46.0912105335	2.85239211743	24.8653554951	0.173227556691	0.667907712618	6.34618038249	0.0814915611852	2.16474821419	1.1956308323	0.73309143205	42.1327752936	0.459223468088	0.262840098808	0.950862710394	1.82197892211	27.2564413364	0.0106845568621	101.81640321	0.197190193067	0.307898401461	0.242712703854	104.373892638	16.4452386413	1.36811159897	4.08369076145	0.758747355019	4.82884259497	5.65702656079	0.0408198638301	171.859713679	452.574487584	8.98037004261	0.357481557788	14.995259635	0.764286812137	4.81691918934	0.10737074777	8.08891608298	7.91831830717	0.311265637143
TCGA-AC-A3YJ	754	Alive	T2	N0	MX	II	60~70	FEMALE	NA	4.81306990627	13.8393900181	6.23539994187	0.0807399112848	1.75478167484	2.00376952652	0.602149759424	1.5913667511	0.133908944305	0.622631043758	4.09297707002	0.0650048035742	1.97723321701	0.358928484049	0.715052839316	49.0190429246	0.0544478069199	18.7709108987	0.57919498055	0.196128778784	0.0441731483747	8.9632927341	13.8542506792	0.571906103333	0.0260562051905	0.142151734467	0.495057385991	0.0203356655333	0.156011528578	218.018261551	6.33469629461	1.20429951885	0.0552031142536	71.2496264103	0.208647637004	19.64143069	11.0798755467	4.28070728485	10.8141580447	0.348114095606
TCGA-E2-A150	1935	Alive	T2	N0	M0	II	40~50	FEMALE	NA	11.5427124081	12.0209667809	5.35474178849	0.14478420407	1.02821143817	4.67531689442	0.0169245353215	15.5780462609	0.354734298488	0.380629345394	2.00170832919	0.317912010074	1.98855623862	0.0822831084897	1.7305825574	38.174867968	0.055475425117	35.7272544654	0.0682555825227	0	0.0360054786184	28.557773942	9.89252919932	1.66929661022	0.212383806312	0.278082487172	5.68879480376	12.9256340325	0	169.133188252	73.3829109607	0.490811524324	0.0787429827927	8.54103792796	0.170068430921	3.09673769074	0.111496208116	3.75409352234	12.1713721579	0.552690527193
TCGA-D8-A1JS	371	Alive	T1	N0	M0	I	70~100	FEMALE	1+	4.30843359939	5.71103400106	0.037712250064	0.0729227700602	0.612274286489	1.11533198347	0.562603803132	7.95394897365	0.0793695270183	0	0.343264995046	0.0440333374326	0.172819342453	0.00759790920406	0.260812844793	57.9114084637	0.0645438093004	2.21424782518	0.444335184194	0	0	3.30379834234	17.9121792426	0.630910413412	0.0147084216894	0.150856809792	0.318929409119	0	0.0352266699461	305.969882321	427.881101131	0	0.0280453584613	23.2663164722	0.047111655855	8.94828866091	4.4064340646	0.932635232416	9.58177905039	0.114828039089
TCGA-E9-A22E	1269	Alive	T2	N2	M0	III	50~60	FEMALE	NA	28.7128760017	11.94390283	9.4797412347	0.0624160954764	2.11361018419	2.63095726233	0	3.34739833554	0.623154049747	0.253329344189	3.37819211921	0.357054036607	0.116778648907	0.109527687046	1.0876415269	35.994808103	0.0166148484217	27.1738902781	1.10304301479	0.239396230259	0.0539180698781	20.7413400555	8.38364506479	2.97844393435	0.275638096458	0.121458017008	0.732097178925	0.0372327944323	0	186.795401717	47.5411725163	1.10248263935	0.0758039932966	17.4317132837	0.169784560467	7.34781678434	4.94402377447	2.54215300509	5.71745684526	0.393504188512
TCGA-A7-A13E	614	Dead	T2	N1	MX	II	60~70	FEMALE	2+	1.87859578981	3.5288840822	4.93137305332	0.165039437998	0.891091969704	5.65699244634	0.47158879541	89.5247324475	0.133059106357	0	1.06240037998	0	0.0181076952105	0.585925961199	0.911957505663	36.5057162512	0.0154577885943	7.25542424003	0.824151397749	0.148483100726	0	30.978170717	9.12570026128	0.760794749615	1.10960753295	0.457379607228	4.35008645387	1.40868921103	0	91.7058244981	777.007581712	0	0.626888845045	15.0253298249	0.0789803727267	13.9588293615	0.241636397728	2.0833666584	30.3849959555	0.195941120485
TCGA-E2-A155	640	Alive	T2	N1	M0	II	50~60	FEMALE	NA	2.88270959723	0.797696041751	9.82725293933	0.275844079363	0.407216269034	2.76376920783	0.283753945886	2.93395225439	0.0762489266926	0.620430254695	7.61321827013	0	0.29054294854	0	0.645187808127	26.6728276686	0.00775076463331	28.0321669621	0.345692612177	0	0	16.4857181962	16.0968754848	2.61449102568	0.378334106725	1.9399205665	1.63121669581	0.0185268899376	0.0296114439741	163.880067023	1.02745748554	1.37147740512	0.00785828428745	114.660506624	0.0792038623015	50.0897883507	0.0778886204831	0.941162755022	9.87036473847	0.206837444349
TCGA-D8-A1JU	447	Alive	T1	N0	M0	I	50~60	FEMALE	1+	10.0910494462	3.28832270417	3.90746748458	0.340007579992	4.04127669655	4.40474744637	0.105987073827	3.76576152486	0.501965481145	2.58226329872	18.827917548	0.0829529512481	3.63212531904	0.193231580554	2.33735892632	26.5133895094	0.217128486313	68.9536531899	0.151384708835	0.0417134840562	0.169108719147	54.3020176375	12.0055085384	3.69771517794	0.523694623329	2.25843661348	1.95818916189	0.0441157536677	0.132724721997	122.448259972	29.370912054	2.30521885574	0.149695554966	38.6002167163	0.221880234342	12.1356317539	2.20620137361	5.64546267114	9.04048770797	1.10478099061
TCGA-OL-A6VR	1220	Alive	T1	N0	MX	I	40~50	FEMALE	NA	2.00217167022	1.11483556769	1.27459458565	0.40594004156	0.38123274096	2.06017005316	1.18842643989	2.00267579796	0.0563555203218	0.559005868698	9.37055014376	0.0437715887954	1.17033332328	0.0151054894667	1.57038992417	40.5308902155	0.201646153261	15.3075499102	0.671938607382	0	0	14.3332598521	10.9129841176	0.726185349366	0.242708433905	3.00558262562	0.876504625199	0.0602501215129	0.560276336581	137.91618268	102.579452765	1.21638941495	0.0185857650856	28.5703338229	0.0468316086808	17.1218358154	50.3113636283	0.696495018291	12.8597606074	0.30574677714
TCGA-D8-A1JN	620	Alive	T3	N3	MX	III	70~100	FEMALE	NA	3.15755258141	1.29553598268	0.653466118906	0.637535078604	0.756040554876	2.93458957437	0.0443119245785	2.59655610718	0.14288731788	0.221459142338	3.5355178665	0.554906146426	0.272232701801	0.0718113836551	0.774734350587	44.0896680234	0.130721495529	4.49209737583	0.856305306775	0	0	31.3641510336	13.7298670924	106.991611278	0.074141948583	66.1893062676	2.47871231819	0.00867965532981	0	342.121626119	20.7698763666	0	0.368152449378	4.85040896167	0.296849488666	2.00257490936	0.0973066905722	1.55861848581	11.1066435603	0.300393696412
TCGA-BH-A0DE	2372	Alive	T2	N0	M0	II	60~70	FEMALE	NA	10.0991467239	2.47439585873	1.02520940151	0.202550499719	1.37844364869	3.58251580627	0.166243613991	12.6669327293	0.308237793724	0.249252330092	2.84007531486	0.052045585971	0.944727124301	0.251451615358	1.75273519524	32.7000094212	0.588508327267	10.1513676256	0.195547916792	0.261714946597	0.0707337693505	41.7393797767	12.168103703	4.09922482411	1.73847468797	0.66390724701	1.56189516129	0.0423321367585	0.874365844312	158.053606664	59.7553186794	0.964212961146	0.165742276192	37.0571556424	0.890944499053	19.993518546	1.47241819839	3.72388234185	10.1756996954	1.67228891661
TCGA-BH-A1EW	1694	Dead	T2	N1	M0	II	0~40	FEMALE	NA	7.4909799005	1.61686155972	15.3287950172	0.277614800169	0.746101324326	4.88541513016	0.032951012579	13.5219964537	0.159379733118	5.35211118149	5.75301103096	0.154738703958	2.34067001202	0.231400101082	1.70212574354	32.3740082896	0.172811497262	33.9540927542	3.62677194109	0.155622925123	1.05150625083	87.3732150378	25.160321139	2.43751213357	2.38450512209	0.924907424112	1.72234162535	0.106496313851	0.247581926333	156.771133576	23.8526077349	10.9891626951	0.284714237761	31.8915739599	0.662225213291	37.6640733037	3.17172373688	6.48824962716	10.5590602747	1.59486562591
TCGA-AC-A6NO	51	Alive	T2	N1	MX	II	40~50	FEMALE	NA	12.9651884699	3.08470817493	8.88474795865	0.415795105034	0.640800790683	2.58529174509	1.18092493598	9.86916774456	0.12788013315	1.18919824501	10.6879276682	0.0551806003839	2.8560094437	1.75192996356	1.81162155722	89.2319151315	0.138657261167	17.910046296	0.586439024757	0.110991836201	0.0374972419597	18.4766171771	22.11452221	1.72458750488	0.117964373263	6.43564177598	0.991823182633	0.0932165705739	0.220722401536	94.5524793296	18.3481051371	0.511146614083	0.128865672308	23.4497848997	0.177114632235	21.7600361674	5.79933265702	2.05270485093	16.8741021314	0.313490634064
TCGA-A8-A06X	943	Dead	T3	N0	M0	II	70~100	FEMALE	3+	4.8186266916	2.1914012895	73.8146326266	0.0979989576077	0.546063901484	3.37070910434	0.133423796986	3.30931857481	0.32267671751	0.444544291093	6.67952410126	0.069617909223	0.273232100867	0.0480500079343	1.00142684805	89.2918183288	0.0728896610544	205.326420268	0.164416312602	0.350078629235	0	42.5095478357	26.6430993253	1.54581256185	0.0930176657676	0.5125400515	0.341100896025	0.030490317868	0	116.979104222	10.6492039397	3.22440842717	0.0591206370241	41.3592774981	0.148969629462	17.0607939564	0.122079893955	3.08377143163	16.7265532566	0.259351808932
[truncated: 1,337 more columns]
