# Supplementary material for: Immune-related gene data-based molecular subtyping related to the prognosis of breast cancer patients
Source: Breast Cancer. 2020 Nov 27;28(2):513–26. doi: 10.1007/s12282-020-01191-z (PMC7925489; doi:10.1007/s12282-020-01191-z)
Supplement: Supplementary file 12 — Supplementary file12 (XLSX 203 KB) [file 12282_2020_1191_MOESM12_ESM.xlsx]

## Sheet: S6_Table
gName	Pvalue	HR	Low.95.CI.	High.95.CI.	Logrank	Sctest	Waldtest	fpkm_median	fpkm_mean
PLAU	0.000303182	1.0067	1.00306	1.01036	0.00931359	0.000422971	0.000303182	25.0278	32.9005
HSPA8	0.000786253	1.00339	1.00141	1.00537	0.00102266	0.000799689	0.000786253	254.875	263.828
CCR7	0.000905506	1.01431	1.00583	1.02286	0.0253687	0.000329469	0.000905506	1.41488	4.0747
PIK3CA	0.00098549	1.0174	1.00701	1.0279	0.0260266	2.723e-06	0.00098549	3.99605	4.56174
HSP90AA1	0.00102192	1.00114	1.00046	1.00182	0.00818656	0.000795617	0.00102192	258.906	304.88
MMP9	0.00129863	1.00028	1.00011	1.00045	0.031589	1.36595e-06	0.00129863	21.2661	64.1751
ADM	0.00189069	1.02003	1.00735	1.03288	0.0289826	0.000990392	0.00189069	2.55192	5.09811
PSME1	0.00214761	0.991259	0.985716	0.996832	0.000931681	0.00295704	0.00214761	110.117	117.451
SEMA3B	0.00280948	0.917769	0.867535	0.970911	9.59984e-05	0.00330527	0.00280948	3.43257	6.97419
SEMA7A	0.00307167	1.1282	1.04161	1.222	0.0164879	0.00492761	0.00307167	1.96179	2.51695
PGF	0.00313521	1.14223	1.04577	1.24759	0.0186711	0.00309086	0.00313521	1.54642	1.87087
BMP1	0.0050802	1.04837	1.0143	1.08359	0.0342812	0.00578944	0.0050802	4.89055	5.6969
DAXX	0.00509984	0.959532	0.932189	0.987676	0.00333278	0.00510693	0.00509984	24.9499	26.4659
PLTP	0.00548433	1.00551	1.00162	1.00942	0.0363051	0.00489754	0.00548433	21.9629	29.2897
TNFSF4	0.0071562	1.20339	1.0515	1.37723	0.0116432	0.00701455	0.0071562	1.65116	2.09093
TLR2	0.0081155	1.02597	1.00668	1.04564	0.0356969	0.00507879	0.0081155	3.961	5.07602
PLXNB2	0.00872339	1.01266	1.00318	1.02223	0.0180897	0.00985446	0.00872339	46.9646	49.5362
F2RL1	0.00916835	1.06698	1.0162	1.1203	0.0226734	0.00836237	0.00916835	3.10658	3.90705
SDC1	0.0107327	1.0027	1.00062	1.00477	0.020196	0.0105009	0.0107327	89.4033	114.357
CCL8	0.0110632	1.03123	1.00705	1.05599	0.025412	0.00983813	0.0110632	1.68349	3.88017
PSMD14	0.011273	1.07996	1.01758	1.14617	0.0155502	0.0111465	0.011273	8.83718	9.66416
TPT1	0.0115716	0.997752	0.996011	0.999497	0.0069873	0.0117692	0.0115716	307.049	328.338
NDRG1	0.0132272	1.00453	1.00095	1.00814	0.0283058	0.0111006	0.0132272	17.1094	32.8193
PSME2	0.0155492	0.983545	0.970412	0.996855	0.00786332	0.0155918	0.0155492	34.3102	40.8742
HMOX1	0.0156831	1.01057	1.00199	1.01922	0.0298364	0.0150335	0.0156831	15.9225	22.062
TNFRSF14	0.0165567	0.921124	0.861262	0.985148	0.00775204	0.0172258	0.0165567	5.93033	7.23052
TFRC	0.0181921	1.01349	1.00228	1.02482	0.030635	0.0176207	0.0181921	16.207	21.6637
LTBP4	0.0200931	0.91766	0.853526	0.986611	0.0113562	0.0209714	0.0200931	5.25077	6.48707
NFKBIA	0.0203765	0.987363	0.976809	0.998031	0.013005	0.0203525	0.0203765	49.0006	54.68
APOBEC3F	0.0215618	0.774929	0.623467	0.963187	0.014556	0.021868	0.0215618	1.94157	2.16949
PLXND1	0.0223333	1.02264	1.00319	1.04248	0.0415897	0.025263	0.0223333	16.4835	18.3257
PTPN6	0.0243061	0.946102	0.901568	0.992836	0.0161696	0.0246546	0.0243061	10.5281	11.3935
JUND	0.0244157	0.994395	0.989539	0.999275	0.0118079	0.0246376	0.0244157	68.6185	88.0258
ACVR2A	0.025079	0.762083	0.600848	0.966585	0.0171483	0.0256658	0.025079	2.24974	2.4049
PTGDS	0.0251396	1.00338	1.00042	1.00634	0.0997728	0.0166767	0.0251396	4.1052	11.9077
CBL	0.0254567	1.14933	1.01724	1.29858	0.0351484	0.0268308	0.0254567	3.49949	3.81102
NFKBIZ	0.025637	0.954966	0.91709	0.994406	0.00803402	0.0263548	0.025637	3.61626	7.80327
FGFRL1	0.0267039	0.933147	0.877749	0.992042	0.0156449	0.035729	0.0267039	6.62076	7.7571
CMTM8	0.0278885	1.03672	1.00393	1.07059	0.0368267	0.0274881	0.0278885	8.57732	10.1091
PLXNB1	0.0278915	0.948077	0.904072	0.994225	0.0185859	0.0283394	0.0278915	10.2871	11.6018
HSPA2	0.028626	0.964742	0.934223	0.996257	0.0116087	0.0282244	0.028626	5.1972	8.95535
APOM	0.0286491	0.719418	0.535655	0.966224	0.0150474	0.030078	0.0286491	1.39325	1.62
IGHA1	0.0310184	0.999582	0.999202	0.999962	0.00864371	0.0290985	0.0310184	274.16	706.368
RSAD2	0.0318875	1.01956	1.00168	1.03777	0.0481968	0.0301144	0.0318875	5.29454	8.68591
CD14	0.0338234	1.00104	1.00008	1.002	0.099892	0.0162844	0.0338234	27.8551	40.3988
PRDX1	0.0341325	1.00189	1.00014	1.00363	0.0439583	0.0336674	0.0341325	221.416	247.616
EPOR	0.0350651	0.793782	0.640366	0.983952	0.0103786	0.0432769	0.0350651	1.78887	2.30604
IRF9	0.0352927	0.790318	0.634811	0.983919	0.0209772	0.0356748	0.0352927	1.4941	1.9309
TNFSF12	0.0355372	0.954584	0.914101	0.99686	0.0262073	0.0353706	0.0355372	11.2172	12.2025
PSMD11	0.0378021	1.01424	1.0008	1.02787	0.0845578	0.0390742	0.0378021	13.7852	17.2539
CCL22	0.0379076	0.897892	0.811073	0.994005	0.0128887	0.0450331	0.0379076	1.72254	2.93352
TYK2	0.0396842	0.92884	0.865754	0.996523	0.0308691	0.0393511	0.0396842	9.72579	10.3966
IL1R1	0.0400998	1.02637	1.00118	1.05219	0.0566298	0.0405917	0.0400998	8.29193	10.736
NFATC2	0.0404786	0.859006	0.742772	0.99343	0.0227389	0.0413638	0.0404786	2.4054	2.868
DEFB1	0.0404797	1.00168	1.00007	1.00328	0.0896886	0.0328504	0.0404797	1.80045	13.5346
PTGER3	0.0413132	0.92814	0.86398	0.997065	0.0197308	0.0424959	0.0413132	2.11301	3.74093
NR4A1	0.0426045	0.970799	0.943382	0.999012	0.00870078	0.0478288	0.0426045	4.63161	10.4999
JUN	0.0432928	0.994002	0.988219	0.999819	0.0245197	0.0478818	0.0432928	46.4801	64.6541
OSMR	0.044471	1.01731	1.00042	1.03448	0.0770428	0.0443547	0.044471	8.20747	10.4799
CSRP1	0.0463736	0.983722	0.967965	0.999736	0.0294433	0.0469494	0.0463736	26.056	30.4227
IL20RA	0.0468813	0.937655	0.879978	0.999113	0.0308166	0.0466436	0.0468813	2.54121	4.44626
CACYBP	0.0482616	1.01975	1.00015	1.03973	0.0647052	0.0479833	0.0482616	19.2009	21.5021
DHX58	0.0501035	0.941048	0.885547	1.00003	0.0363358	0.051277	0.0501035	6.57015	7.40175
TAPBPL	0.051885	0.955687	0.912999	1.00037	0.0252572	0.0551691	0.051885	8.83361	10.5867
TRPC4AP	0.0521848	1.00958	0.99991	1.01934	0.108913	0.0596896	0.0521848	36.1781	39.0628
APOD	0.0530015	0.997875	0.995727	1.00003	0.00168556	0.100626	0.0530015	49.2873	257.219
SEMA4G	0.0557571	1.11575	0.997311	1.24826	0.0919098	0.0529865	0.0557571	1.19042	1.50562
OPRL1	0.0572783	0.770028	0.588171	1.00811	0.0339968	0.0694412	0.0572783	1.44045	1.69588
PSMD3	0.0581401	1.00198	0.999932	1.00403	0.103194	0.0569236	0.0581401	28.5751	49.3432
CMKLR1	0.0585972	1.07345	0.997426	1.15527	0.100426	0.0675318	0.0585972	2.50344	3.12175
ISG20L2	0.058878	1.03609	0.998671	1.07492	0.0752699	0.0608051	0.058878	14.8534	15.3543
EED	0.059698	1.23535	0.991401	1.53932	0.0684623	0.059467	0.059698	2.74286	2.91634
PSMD1	0.0597956	1.02359	0.999038	1.04874	0.0700984	0.0594871	0.0597956	24.8823	26.3885
LTB4R	0.0613063	0.844811	0.708023	1.00802	0.0341624	0.112717	0.0613063	2.17138	2.67793
OXTR	0.06287	0.922633	0.84758	1.00433	0.0137506	0.0886517	0.06287	1.13275	3.22334
KITLG	0.0629746	1.01258	0.999324	1.02601	0.0911251	0.0633471	0.0629746	8.40473	12.4209
NGFR	0.0637157	0.939778	0.880058	1.00355	0.0358957	0.0650986	0.0637157	1.87769	3.83611
ELN	0.0647606	0.987117	0.973628	1.00079	0.0313947	0.0776639	0.0647606	10.59	21.4809
BCL3	0.0649905	0.978026	0.955215	1.00138	0.0506381	0.0659542	0.0649905	18.8173	21.6948
IGF2R	0.067421	1.03381	0.997619	1.07131	0.0792419	0.0673793	0.067421	10.9266	11.7733
CMTM4	0.0721468	1.03407	0.99699	1.07254	0.0905731	0.0734617	0.0721468	7.54034	9.02749
NR4A2	0.0724819	0.96438	0.926956	1.00331	0.0365508	0.069672	0.0724819	4.21904	7.69558
IGLV1.51	0.0729709	0.997115	0.993971	1.00027	0.0149645	0.289968	0.0729709	21.4652	117.007
IRF7	0.0740568	0.979899	0.958308	1.00198	0.0536104	0.0743866	0.0740568	13.93	17.8784
PSMD2	0.0743853	1.00882	0.999135	1.0186	0.0921223	0.0747505	0.0743853	43.6299	48.281
S100A11	0.0750793	1.0003	0.99997	1.00063	0.0997837	0.0752591	0.0750793	646.734	791.161
FOS	0.0753861	0.997641	0.995046	1.00024	0.0386392	0.0727279	0.0753861	36.0739	86.2199
CANX	0.077302	1.00259	0.999717	1.00547	0.0979052	0.0801154	0.077302	139.003	148.594
CTSB	0.0777671	1.00271	0.9997	1.00572	0.0992153	0.0778191	0.0777671	119.435	134.886
EDN2	0.0794359	1.01568	0.998175	1.03349	0.133142	0.0718461	0.0794359	2.479	4.983
SPP1	0.0810741	1.00113	0.99986	1.00241	0.114528	0.0813421	0.0810741	61.2837	120.13
CCL19	0.0811168	0.99392	0.987133	1.00075	0.0256991	0.0851981	0.0811168	8.6048	29.6868
KRAS	0.0814149	1.04457	0.994574	1.09708	0.107482	0.0849661	0.0814149	8.14852	8.99618
PAK2	0.0829235	1.01725	0.997773	1.03712	0.102809	0.0839495	0.0829235	24.3741	25.9277
HLA.DPB1	0.0831507	0.996637	0.992848	1.00044	0.0585354	0.0824208	0.0831507	72.0514	90.135
HDGFRP3	0.0899412	0.913245	0.822304	1.01424	0.0720389	0.0989429	0.0899412	3.85979	4.27446
NEO1	0.0953598	0.963664	0.922646	1.00651	0.0819129	0.10577	0.0953598	10.2443	11.1184
HLA.DQA1	0.0973787	0.987665	0.973278	1.00227	0.0718061	0.0964713	0.0973787	16.1162	22.0557
LGMN	0.0976139	1.00976	0.998223	1.02142	0.121953	0.0995155	0.0976139	28.6089	32.7376
IGKV1.17	0.0999659	0.992391	0.983401	1.00146	0.0199956	0.117183	0.0999659	7.49344	28.7589
EDNRB	0.100821	0.888774	0.772013	1.02319	0.0772495	0.0998951	0.100821	1.59422	2.25859
CD74	0.103231	0.999564	0.99904	1.00009	0.0797997	0.102359	0.103231	517.626	655.185
TMSB15A	0.103866	1.01403	0.997146	1.0312	0.134775	0.100361	0.103866	1.10038	4.75303
HFE	0.104453	1.0974	0.980931	1.2277	0.113354	0.103523	0.104453	2.92414	3.28463
C3AR1	0.104746	1.0323	0.993405	1.07271	0.120274	0.104504	0.104746	7.53501	8.84619
ARAF	0.106504	1.02016	0.995733	1.04518	0.153889	0.120363	0.106504	20.1534	21.2789
SEMA3G	0.107124	0.951305	0.895257	1.01086	0.0804612	0.110047	0.107124	3.71542	5.26437
TINAGL1	0.107198	1.01516	0.996745	1.03392	0.159057	0.106544	0.107198	5.88387	8.04228
CYR61	0.113117	0.997221	0.993794	1.00066	0.0837598	0.113569	0.113117	56.1394	85.2469
PSMD7	0.113806	1.01872	0.995568	1.04242	0.125904	0.113581	0.113806	18.8156	21.1029
ECD	0.114816	1.03559	0.991542	1.08159	0.143837	0.116769	0.114816	11.3035	11.676
IL18	0.115637	0.945155	0.881022	1.01396	0.0750102	0.1174	0.115637	3.19324	4.44722
CSF3R	0.119723	1.03967	0.98995	1.09188	0.153614	0.11835	0.119723	2.10678	3.62383
CD81	0.120278	1.00586	0.998474	1.0133	0.139017	0.120981	0.120278	66.1531	71.8313
TAPBP	0.120305	0.991995	0.981986	1.00211	0.100094	0.122827	0.120305	54.4505	60.2795
CCR1	0.121351	1.02863	0.992541	1.06604	0.171425	0.131623	0.121351	4.20182	5.53324
JAK1	0.121649	0.986128	0.968839	1.00373	0.113802	0.121732	0.121649	31.8987	33.2677
GBP2	0.122127	0.983082	0.962044	1.00458	0.0945022	0.124091	0.122127	14.024	17.4829
ADRBK1	0.122687	0.97694	0.948424	1.00631	0.0930201	0.122464	0.122687	16.0903	18.4361
SEMA5A	0.122818	0.924901	0.837586	1.02132	0.0917	0.12696	0.122818	2.66437	3.5945
INHBB	0.124716	1.00511	0.99859	1.01168	0.195758	0.113675	0.124716	8.57099	12.4846
TK2	0.126844	0.898079	0.78231	1.03098	0.119203	0.127498	0.126844	4.93455	5.13634
FGF7	0.127512	1.07338	0.979945	1.17573	0.190389	0.134378	0.127512	1.09371	1.56464
BCL10	0.127868	0.929583	0.846187	1.0212	0.120582	0.128597	0.127868	8.31951	8.70629
TNFRSF25	0.129165	0.894832	0.775191	1.03294	0.100665	0.12744	0.129165	1.59308	2.29343
SEMA3C	0.129384	0.989269	0.975571	1.00316	0.109393	0.135183	0.129384	20.2922	24.8798
APOBEC3G	0.129481	0.917744	0.821356	1.02544	0.101536	0.129348	0.129481	2.165	2.81831
CXCL9	0.131363	0.996483	0.991932	1.00105	0.0803577	0.127986	0.131363	12.408	40.5762
IGHA2	0.132793	0.998875	0.997411	1.00034	0.0622562	0.149637	0.132793	47.4218	141.098
LRSAM1	0.133236	0.935521	0.857566	1.02056	0.105924	0.18027	0.133236	7.30199	7.85519
PPIA	0.13366	1.0054	0.998349	1.0125	0.145286	0.133651	0.13366	82.7289	89.5848
S1PR2	0.133931	0.908311	0.800973	1.03003	0.107853	0.141024	0.133931	3.8977	4.37993
IRF1	0.135903	0.969241	0.930247	1.00987	0.113787	0.135296	0.135903	7.54301	9.26932
PLAUR	0.137864	1.02645	0.991658	1.06246	0.156677	0.137476	0.137864	7.23252	9.20032
S100A13	0.139286	0.989876	0.976613	1.00332	0.109794	0.143046	0.139286	24.9643	31.3593
HSPA4	0.141545	1.00957	0.996831	1.02247	0.15954	0.142494	0.141545	34.971	37.9964
TANK	0.142102	0.944902	0.876043	1.01917	0.11439	0.147462	0.142102	7.41157	8.30778
TGFBR3	0.142204	0.974918	0.9424	1.00856	0.106175	0.140338	0.142204	3.42855	6.651
IFIH1	0.146911	1.01268	0.995583	1.03008	0.171081	0.144707	0.146911	8.57665	12.1532
FGFR1	0.147783	0.981973	0.958078	1.00646	0.0608343	0.140749	0.147783	7.92479	12.7651
ESRRA	0.148026	1.02684	0.990642	1.06437	0.172583	0.148448	0.148026	8.89437	10.0707
RNASEL	0.148291	0.888963	0.757844	1.04277	0.140889	0.148428	0.148291	3.13759	3.30592
HLA.DQB1	0.149031	0.993211	0.984063	1.00244	0.117994	0.148275	0.149031	21.3321	30.8271
IL6ST	0.151185	0.996615	0.992012	1.00124	0.127956	0.150413	0.151185	44.9477	60.2924
SEMA4B	0.153564	1.01158	0.99571	1.0277	0.189448	0.156616	0.153564	14.9615	17.2256
SOCS3	0.155788	0.992071	0.981225	1.00304	0.0941744	0.1577	0.155788	17.4226	26.804
S100A10	0.156397	1.00135	0.999483	1.00322	0.185639	0.155018	0.156397	101.915	126.429
NR2F2	0.158799	0.983441	0.960863	1.00655	0.138331	0.158847	0.158799	13.6395	17.0422
HSPA5	0.158871	1.00125	0.999511	1.00299	0.196826	0.157729	0.158871	185.885	209.842
TNFSF10	0.159542	1.00223	0.999124	1.00534	0.194266	0.1586	0.159542	45.504	63.9177
TGFBR2	0.160398	1.0029	0.998854	1.00696	0.247479	0.140627	0.160398	19.6668	23.7679
OLR1	0.160675	1.03126	0.987848	1.07658	0.172642	0.160223	0.160675	5.76889	7.26773
F2R	0.161101	0.984947	0.964274	1.00606	0.143742	0.161711	0.161101	18.08	19.486
GRP	0.16284	0.970103	0.92962	1.01235	0.132064	0.164259	0.16284	3.65837	5.82219
RBP1	0.163012	0.987324	0.969785	1.00518	0.10882	0.159331	0.163012	4.66049	12.1414
PSMB8	0.163744	0.993553	0.984549	1.00264	0.139328	0.164744	0.163744	37.2962	44.313
TRBC2	0.166288	0.988386	0.972171	1.00487	0.112477	0.163804	0.166288	6.10432	12.3083
IL13RA1	0.166824	1.00633	0.997369	1.01536	0.1937	0.17061	0.166824	43.3157	47.198
IGLV10.54	0.168067	0.983438	0.960361	1.00707	0.104939	0.173527	0.168067	1.73667	7.67721
CCL5	0.168257	0.995045	0.988038	1.0021	0.12232	0.170449	0.168257	16.9189	31.4257
IGHV3.30	0.169017	1.0003	0.999873	1.00072	0.251244	0.155225	0.169017	12.9073	68.1956
RFXANK	0.169796	0.980286	0.952812	1.00855	0.137507	0.170007	0.169796	15.9931	18.7313
IGHV3.7	0.169945	0.970218	0.929215	1.01303	0.0802361	0.15463	0.169945	1.14777	3.88478
CXCR3	0.170022	0.950653	0.884358	1.02192	0.122679	0.167186	0.170022	1.44245	2.92981
CXCL13	0.171248	0.994444	0.986538	1.00241	0.0108447	0.127807	0.171248	3.37718	38.6481
INHBA	0.172021	1.01707	0.992663	1.04208	0.195945	0.173371	0.172021	8.54064	11.1643
A2M	0.173893	0.998046	0.995237	1.00086	0.0675389	0.158782	0.173893	88.6831	122.156
BID	0.173972	1.04821	0.979421	1.12183	0.20133	0.174967	0.173972	5.54874	6.25113
ZYX	0.175691	0.993443	0.98403	1.00295	0.161927	0.175806	0.175691	52.6364	57.4327
AGER	0.176823	0.852033	0.675362	1.07492	0.143801	0.176083	0.176823	1.08245	1.49956
IGF2	0.177123	0.988337	0.971642	1.00532	0.111654	0.465551	0.177123	9.93762	26.1765
HSPA1L	0.177987	0.785606	0.552992	1.11607	0.148814	0.181241	0.177987	1.3339	1.4775
RARRES3	0.180002	0.998008	0.995104	1.00092	0.144543	0.180156	0.180002	68.2737	99.2249
S100A6	0.181989	1.00024	0.999889	1.00058	0.222771	0.1807	0.181989	256.597	425.87
RAF1	0.18281	1.03008	0.986132	1.07598	0.209462	0.18479	0.18281	13.6279	14.2909
FGF1	0.18287	0.908996	0.789928	1.04601	0.164237	0.183877	0.18287	2.28416	2.76327
SDC2	0.184664	1.00395	0.998118	1.00982	0.229667	0.185547	0.184664	17.9725	26.9156
UBXN1	0.186166	0.988379	0.971398	1.00566	0.171484	0.187387	0.186166	29.5217	31.7192
VDR	0.187437	1.03395	0.983876	1.08658	0.205288	0.189161	0.187437	8.6795	9.04194
CD8A	0.189075	0.965548	0.916328	1.01741	0.137979	0.189571	0.189075	2.40588	4.24877
IL2RG	0.189096	0.987524	0.969194	1.0062	0.152133	0.186344	0.189096	6.77215	11.9386
S100B	0.189134	0.988755	0.972206	1.00559	0.106101	0.195366	0.189134	1.59648	8.19262
RARG	0.189256	0.967957	0.922019	1.01618	0.172462	0.191563	0.189256	11.3263	12.2987
TRBV28	0.190265	0.979058	0.948536	1.01056	0.134471	0.187046	0.190265	3.04177	6.13563
LGR4	0.190778	1.01794	0.991182	1.04542	0.227514	0.190348	0.190778	3.70255	5.51666
VEGFC	0.191228	1.02912	0.985761	1.07438	0.276886	0.180428	0.191228	3.81979	4.34277
HCST	0.192437	0.97751	0.944639	1.01152	0.136359	0.192341	0.192437	3.89566	6.63571
IGHV3.13	0.19257	0.977895	0.945563	1.01133	0.0609134	0.337316	0.19257	1.61935	11.3875
PPARG	0.192742	0.934159	0.843161	1.03498	0.138532	0.191537	0.192742	1.58159	2.51123
PTN	0.195304	1.00066	0.999659	1.00167	0.289421	0.164331	0.195304	5.09893	19.0844
PSMC2	0.195511	1.01866	0.990538	1.04759	0.211289	0.1966	0.195511	26.8518	28.1906
CSF1	0.196064	1.01309	0.993314	1.03325	0.230906	0.197276	0.196064	9.52362	11.8926
MAPT	0.19717	0.980706	0.952094	1.01018	0.182075	0.196464	0.19717	6.82997	9.2208
STC1	0.199529	1.0022	0.998841	1.00557	0.262377	0.193634	0.199529	8.63812	22.2869
TLR1	0.200749	1.06023	0.969371	1.1596	0.232571	0.200626	0.200749	1.99948	2.51604
SOS2	0.202487	1.02543	0.986583	1.06581	0.281552	0.203608	0.202487	7.84434	8.05076
CXCL14	0.202836	0.999192	0.997949	1.00044	0.0481886	0.152511	0.202836	42.1354	171.834
PSMD10	0.203041	1.0148	0.992104	1.03801	0.22616	0.203256	0.203041	20.5655	21.9085
CD3E	0.205313	0.982497	0.956015	1.00971	0.159064	0.202123	0.205313	3.78413	7.28224
S100A16	0.205408	1.00128	0.999299	1.00327	0.226731	0.20624	0.205408	113.766	135.801
MALT1	0.207586	1.09237	0.952128	1.25327	0.219593	0.207051	0.207586	2.68646	2.98112
IGHV3.49	0.209002	0.995747	0.989148	1.00239	0.120374	0.208784	0.209002	6.21515	28.8099
UBR1	0.209658	1.05688	0.969368	1.1523	0.227497	0.210366	0.209658	4.17891	4.51021
NR1H3	0.210714	0.95272	0.883133	1.02779	0.187369	0.210304	0.210714	5.27404	5.9657
NR3C1	0.212491	0.958261	0.896138	1.02469	0.193193	0.214	0.212491	5.56438	6.43233
CECR1	0.213854	0.981525	0.953085	1.01081	0.198864	0.212828	0.213854	8.7827	11.6983
CTGF	0.218065	0.998883	0.997108	1.00066	0.166223	0.225904	0.218065	114.774	163.675
RBP7	0.218548	0.988411	0.970227	1.00694	0.188707	0.219126	0.218548	9.10454	14.0485
IGHV3.21	0.218968	0.998478	0.996055	1.00091	0.112392	0.202184	0.218968	11.5002	60.4193
NFKBIE	0.220385	0.971957	0.928733	1.01719	0.188031	0.224601	0.220385	7.25563	8.821
THRA	0.221427	1.02083	0.987649	1.05512	0.263227	0.219277	0.221427	6.54578	8.0191
MAP3K14	0.221628	0.930071	0.827996	1.04473	0.197553	0.220229	0.221628	2.93014	3.45575
NLRX1	0.221873	1.11153	0.938086	1.31703	0.231283	0.222321	0.221873	3.34137	3.49008
VAV3	0.2231	0.992639	0.980912	1.00451	0.204695	0.223285	0.2231	22.9391	26.7644
C5	0.228361	0.841586	0.635665	1.11422	0.202979	0.228586	0.228361	1.16281	1.36155
ERAP2	0.22842	0.973114	0.930901	1.01724	0.211482	0.22794	0.22842	4.35973	6.00862
IGKV1.16	0.229955	1.00127	0.999196	1.00335	0.298933	0.224304	0.229955	8.08715	29.8337
SEMA6C	0.232031	0.903293	0.764522	1.06725	0.187825	0.239543	0.232031	1.68905	2.27767
TRAC	0.232215	0.99219	0.97951	1.00504	0.191363	0.230295	0.232215	9.98926	17.0187
HRAS	0.235045	1.00976	0.9937	1.02608	0.26164	0.234459	0.235045	14.3481	17.902
NR2C1	0.236189	0.872608	0.696466	1.0933	0.208552	0.238935	0.236189	2.31771	2.47881
PPP3R1	0.237789	1.02644	0.98292	1.07188	0.248333	0.237873	0.237789	16.7843	18.0029
S1PR1	0.23948	0.97682	0.939383	1.01575	0.204895	0.24465	0.23948	5.83884	8.06418
IGKV3.20	0.240972	0.999633	0.999019	1.00025	0.163611	0.238726	0.240972	75.9443	283.834
FGR	0.241536	0.942208	0.852865	1.04091	0.192761	0.243782	0.241536	2.09695	2.90069
TNFRSF19	0.241951	0.959705	0.895814	1.02815	0.215388	0.243464	0.241951	3.2317	4.67596
TNC	0.24202	1.00136	0.999084	1.00364	0.308165	0.235601	0.24202	18.9035	34.5317
CD3D	0.24417	0.986162	0.963305	1.00956	0.192921	0.240722	0.24417	3.99786	8.10818
SYTL1	0.245015	0.960941	0.898512	1.02771	0.213396	0.248543	0.245015	4.64349	5.6981
SHC2	0.245441	0.960411	0.897128	1.02816	0.223091	0.244685	0.245441	3.3168	4.52854
HLA.DRB1	0.245791	0.999394	0.99837	1.00042	0.219301	0.245664	0.245791	252.776	319.05
HLA.DOA	0.246673	0.978005	0.941889	1.01551	0.216807	0.253942	0.246673	6.45803	8.63241
CLCF1	0.247272	0.944644	0.857772	1.04031	0.204569	0.244972	0.247272	2.70956	3.55837
TRBV20.1	0.24765	0.954907	0.883056	1.0326	0.210579	0.245534	0.24765	1.29119	2.4515
PSME3	0.250308	1.01562	0.989136	1.04281	0.260246	0.249905	0.250308	23.12	24.4975
WNT5A	0.253432	1.02298	0.983857	1.06367	0.303371	0.257327	0.253432	2.47432	4.00897
IGHV3.43	0.253677	0.985961	0.962315	1.01019	0.109141	0.221059	0.253677	1.66618	7.07715
BMPR1A	0.253724	0.887796	0.723695	1.08911	0.243357	0.254339	0.253724	2.98323	3.13292
SAA1	0.253762	0.998768	0.996656	1.00088	0.125181	0.239631	0.253762	19.4952	72.0353
IGHV4.59	0.256327	0.998133	0.994918	1.00136	0.139096	0.264031	0.256327	13.1923	58.1963
NRP1	0.256372	1.02175	0.984484	1.06042	0.280814	0.259111	0.256372	8.02516	9.35936
PIK3CB	0.257211	1.03238	0.97701	1.09088	0.282213	0.257712	0.257211	7.0387	7.49428
BECN1	0.260028	0.969237	0.917943	1.0234	0.249938	0.260247	0.260028	9.8122	10.583
IGKV1.9	0.261114	0.997605	0.993441	1.00179	0.10229	0.222851	0.261114	12.2529	40.2996
LIFR	0.262583	0.948792	0.86543	1.04018	0.230838	0.266778	0.262583	2.34492	3.14256
SOD1	0.264421	1.002	0.998491	1.00552	0.289935	0.264203	0.264421	102.948	112.97
ERAP1	0.266671	0.972368	0.925459	1.02165	0.259056	0.266309	0.266671	9.71357	10.5237
RHOA	0.26786	1.00239	0.998169	1.00662	0.273381	0.268314	0.26786	220.238	223.045
IGLV3.25	0.270008	0.999017	0.997272	1.00076	0.109251	0.258999	0.270008	18.6807	114.284
TBK1	0.270299	1.04079	0.969375	1.11747	0.299445	0.274464	0.270299	7.98861	8.30039
JAK2	0.270705	0.939542	0.840857	1.04981	0.25626	0.27031	0.270705	3.45275	3.98679
ANGPTL4	0.271306	1.00788	0.993885	1.02207	0.319921	0.26988	0.271306	4.12811	7.86452
LTB	0.27172	0.988979	0.969627	1.00872	0.177944	0.306762	0.27172	2.53716	8.85944
PLXNB3	0.27286	1.04824	0.96358	1.14034	0.304488	0.272492	0.27286	1.84529	2.56082
TLR4	0.273426	1.05465	0.958857	1.16002	0.287208	0.272804	0.273426	2.98839	3.49018
ITGAL	0.273546	0.970057	0.918681	1.02431	0.244172	0.273073	0.273546	3.84348	5.08419
BRAF	0.273604	0.922362	0.798116	1.06595	0.2461	0.277151	0.273604	3.38685	3.86134
MAP3K8	0.275319	0.959111	0.889801	1.03382	0.24591	0.275222	0.275319	2.76892	3.87762
PTK2	0.276174	1.02073	0.98372	1.05914	0.29078	0.275654	0.276174	9.87035	11.3201
CSF1R	0.276387	1.01222	0.990322	1.0346	0.299604	0.276652	0.276387	10.2965	12.5418
EBI3	0.276498	0.938118	0.836162	1.0525	0.247004	0.275553	0.276498	1.56731	2.29352
ENG	0.276956	1.00662	0.994716	1.01867	0.293596	0.276797	0.276956	30.9765	34.2851
SORT1	0.278519	0.986107	0.961467	1.01138	0.250321	0.28482	0.278519	18.1611	20.1832
SRC	0.279454	0.974043	0.928708	1.02159	0.215215	0.334695	0.279454	9.41909	10.9913
IGKC	0.279969	0.99989	0.99969	1.00009	0.21067	0.273549	0.279969	199.226	745.013
PGR	0.282083	0.989195	0.969805	1.00897	0.250462	0.279872	0.282083	2.17797	9.1202
CD79A	0.283378	0.992203	0.978114	1.00649	0.226883	0.281586	0.283378	2.60821	9.93034
NR1D2	0.283603	1.0244	0.980238	1.07056	0.296248	0.284038	0.283603	8.95215	9.71298
PGRMC2	0.286303	1.00915	0.992398	1.02618	0.319807	0.287355	0.286303	22.5716	24.415
PRLR	0.28851	1.00719	0.993954	1.0206	0.304173	0.28811	0.28851	15.471	19.2105
PDGFA	0.288991	0.93578	0.827734	1.05793	0.253768	0.315568	0.288991	3.91488	4.55809
IGHV3.11	0.288994	0.998057	0.994474	1.00165	0.191832	0.383115	0.288994	9.07952	54.6201
HLA.DRA	0.290612	0.999701	0.999146	1.00026	0.268178	0.290517	0.290612	462.149	592.139
TNFRSF18	0.291957	0.982547	0.950894	1.01525	0.247435	0.311091	0.291957	4.42467	7.81695
IGLV2.18	0.292562	0.978489	0.939656	1.01893	0.106859	0.328602	0.292562	1.55086	8.85745
ISG20	0.293348	0.95215	0.868933	1.04334	0.262718	0.292666	0.293348	2.33875	3.24142
NCK2	0.293394	0.987455	0.964472	1.01099	0.252796	0.294433	0.293394	14.7635	17.4539
TLR3	0.294454	0.901487	0.742603	1.09436	0.28444	0.293784	0.294454	1.57928	1.86231
GSK3B	0.295321	1.02783	0.976326	1.08205	0.307206	0.296303	0.295321	11.2606	11.8189
TGFB1	0.295611	0.985646	0.959299	1.01272	0.279021	0.29616	0.295611	16.2803	17.9183
MR1	0.297767	0.949369	0.860914	1.04691	0.28406	0.297836	0.297767	4.30073	4.89025
IL7R	0.297771	0.981595	0.947864	1.01653	0.243588	0.294515	0.297771	2.35133	4.95087
CXCL12	0.299627	0.991303	0.975075	1.0078	0.286586	0.299259	0.299627	17.4453	20.7704
UNC93B1	0.301099	1.01343	0.988128	1.03937	0.322936	0.301238	0.301099	12.0557	13.9948
HLA.DPA1	0.301356	0.996897	0.991039	1.00279	0.28244	0.300731	0.301356	42.7192	53.3097
IGLV7.46	0.30206	1.00201	0.998199	1.00583	0.385476	0.291574	0.30206	3.68532	14.1266
SDC4	0.304532	0.99837	0.995266	1.00148	0.278974	0.305053	0.304532	117.98	135.967
TRIM5	0.305135	1.05357	0.953561	1.16406	0.314504	0.305024	0.305135	4.60965	4.84971
SEMA4D	0.305277	0.925646	0.798534	1.07299	0.284414	0.305306	0.305277	2.49647	2.92985
S100A2	0.30696	1.00042	0.999618	1.00122	0.401201	0.2758	0.30696	1.49643	23.204
IGKV3D.20	0.307061	0.991345	0.974946	1.00802	0.182219	0.358964	0.307061	2.47619	11.0776
CD48	0.307906	0.979365	0.940889	1.01942	0.273045	0.306433	0.307906	3.47047	5.57888
PLA2G2A	0.309358	0.992305	0.977636	1.00719	0.199199	0.48398	0.309358	1.21007	10.1393
TGFA	0.310742	1.0352	0.96822	1.10681	0.340482	0.309498	0.310742	1.28643	2.31055
HDGF	0.312515	1.00206	0.998066	1.00607	0.325975	0.312071	0.312515	104.787	120.099
IGLV2.23	0.315573	0.999459	0.998404	1.00052	0.197332	0.304035	0.315573	23.6473	120.147
FABP4	0.315977	0.998514	0.995615	1.00142	0.267166	0.313688	0.315977	8.25956	46.7862
ANXA6	0.316401	0.99457	0.984032	1.00522	0.310992	0.316326	0.316401	53.1071	55.1944
INSR	0.320409	0.984138	0.953582	1.01567	0.265163	0.33161	0.320409	10.7184	12.4926
NR1D1	0.320678	1.01677	0.983942	1.05068	0.340989	0.320373	0.320678	6.98642	8.97095
IL17RC	0.321108	0.980534	0.943187	1.01936	0.304274	0.320655	0.321108	10.2646	11.8625
IGHV1.2	0.321537	0.998552	0.995695	1.00142	0.216125	0.305759	0.321537	8.01586	46.8353
HSPA1B	0.323365	0.996791	0.990452	1.00317	0.274958	0.320619	0.323365	41.0068	49.1483
CD22	0.32492	0.942454	0.837552	1.0605	0.243283	0.329131	0.32492	1.08697	1.89943
DDX17	0.327608	0.994234	0.982788	1.00581	0.312148	0.329588	0.327608	52.3729	56.7402
VEGFB	0.328466	0.993801	0.981482	1.00627	0.309853	0.333315	0.328466	44.6081	49.4127
EDN1	0.329286	1.00502	0.994958	1.01519	0.387827	0.319475	0.329286	4.12775	6.94095
MX2	0.331674	1.03792	0.962785	1.11892	0.353964	0.331101	0.331674	2.01258	2.89292
RABEP2	0.332124	0.970618	0.913849	1.03091	0.31228	0.332557	0.332124	6.67041	8.11088
NENF	0.332209	0.996778	0.990296	1.0033	0.304093	0.334501	0.332209	53.9517	66.7714
GREM1	0.333033	1.02269	0.977268	1.07023	0.3644	0.331748	0.333033	2.72475	3.86653
CMTM6	0.333131	0.991557	0.974677	1.00873	0.320979	0.333407	0.333131	30.2097	32.7965
NR2F1	0.333591	1.00647	0.993402	1.0197	0.401172	0.320859	0.333591	2.68357	5.02536
IGHV4.39	0.336964	0.999121	0.997331	1.00092	0.220249	0.387396	0.336964	21.237	107.452
BIRC5	0.337393	1.0061	0.993681	1.01867	0.367275	0.337449	0.337393	9.25091	13.8891
RELB	0.341132	0.979494	0.938588	1.02218	0.320492	0.341039	0.341132	6.56838	8.11401
NCK1	0.342213	1.02434	0.974743	1.07647	0.357108	0.341669	0.342213	7.79432	8.87284
CXCL11	0.342915	1.00714	0.992445	1.02204	0.372082	0.342313	0.342915	3.3009	8.05716
CALR	0.345033	1.00066	0.999289	1.00204	0.360111	0.34481	0.345033	320.331	356.156
TGFB3	0.345124	0.99017	0.97007	1.01069	0.330057	0.345912	0.345124	13.1587	16.6905
IGLV1.40	0.346406	0.999323	0.997916	1.00073	0.230815	0.345438	0.346406	29.3748	115.964
THBS1	0.348191	1.00175	0.998096	1.00542	0.367002	0.349128	0.348191	63.0765	76.5835
LYN	0.348447	1.01651	0.982301	1.05191	0.365792	0.347396	0.348447	4.52035	6.11141
APOBEC3C	0.350073	0.984441	0.952588	1.01736	0.337447	0.349659	0.350073	8.70234	10.9462
AP3B1	0.350624	1.03105	0.96693	1.09942	0.354536	0.350578	0.350624	10.2701	10.6248
ITGB2	0.351135	0.990913	0.97208	1.01011	0.324065	0.350857	0.351135	11.4974	14.9149
IGHG3	0.351452	0.999458	0.998319	1.0006	0.304543	0.352585	0.351452	28.1382	124.191
FGFR3	0.352065	0.984131	0.951526	1.01785	0.306487	0.353914	0.352065	3.6475	6.64156
IGLC3	0.352762	0.999713	0.999109	1.00032	0.269866	0.357454	0.352762	54.5821	257.304
IGKV2D.29	0.352824	0.99458	0.983243	1.00605	0.183642	0.319808	0.352824	2.03566	13.1875
TMSB10	0.354528	1.00006	0.999928	1.0002	0.374538	0.354815	0.354528	1704.15	2220.9
NR1H2	0.354903	0.981077	0.942161	1.0216	0.346719	0.355139	0.354903	17.0458	17.8659
PLSCR1	0.354915	1.01073	0.988129	1.03385	0.37769	0.355224	0.354915	10.0099	12.7791
AKT2	0.356862	0.970468	0.910514	1.03437	0.334395	0.357257	0.356862	8.79524	9.65873
IGHV3.74	0.360991	0.997351	0.991692	1.00304	0.287946	0.436321	0.360991	8.55927	30.6072
ELAVL1	0.362223	1.02684	0.969974	1.08703	0.3774	0.362029	0.362223	13.8635	14.6343
NFYB	0.363878	0.958513	0.874735	1.05032	0.341056	0.36558	0.363878	7.37644	7.62983
PPP3CC	0.364558	0.945307	0.837088	1.06752	0.359358	0.364261	0.364558	4.71305	4.95155
APLN	0.365778	1.03103	0.964965	1.10161	0.383152	0.365027	0.365778	1.95202	2.97815
RBP4	0.367571	0.992103	0.97514	1.00936	0.275396	0.366159	0.367571	1.59783	6.71072
HLA.DOB	0.369206	0.967853	0.901229	1.0394	0.341545	0.367749	0.369206	1.26344	2.50128
STC2	0.369679	1.00078	0.999081	1.00247	0.393293	0.369657	0.369679	26.2691	88.2691
AHNAK	0.370233	0.997351	0.991582	1.00315	0.361124	0.370553	0.370233	69.0258	75.8338
MX1	0.371482	1.00286	0.996598	1.00916	0.392868	0.371173	0.371482	12.2229	25.9493
CARD11	0.373866	0.947874	0.842379	1.06658	0.34374	0.372447	0.373866	1.27992	1.90967
CD86	0.374774	1.03328	0.961219	1.11074	0.386805	0.374528	0.374774	3.26659	4.11307
STAT3	0.374843	1.00675	0.991903	1.02182	0.383837	0.37528	0.374843	36.1124	37.9605
FGFR2	0.376781	0.986105	0.955976	1.01718	0.0827471	0.271459	0.376781	4.91946	11.5151
FGFR4	0.377102	1.01053	0.987315	1.03429	0.408649	0.375686	0.377102	1.20216	3.64518
PSMD13	0.377245	1.01016	0.987744	1.03309	0.392438	0.378104	0.377245	24.5644	26.6917
IL27RA	0.378652	0.988435	0.963166	1.01437	0.342667	0.378678	0.378652	5.59814	8.53257
IGHV2.26	0.380671	0.996481	0.988657	1.00437	0.282154	0.438383	0.380671	2.37078	19.9986
CMTM3	0.386612	0.98931	0.965529	1.01368	0.379037	0.386478	0.386612	18.8183	20.5934
PTPN11	0.389077	1.00937	0.988169	1.03103	0.400485	0.389271	0.389077	19.6814	20.8186
SDC3	0.390524	0.98869	0.963352	1.0147	0.378556	0.391134	0.390524	15.6961	17.397
IRF3	0.390844	0.983775	0.947697	1.02123	0.375084	0.390671	0.390844	10.8376	12.9665
ICAM2	0.391057	0.939461	0.814524	1.08356	0.37332	0.390478	0.391057	1.83662	2.27459
CCL3	0.39285	1.02267	0.971412	1.07664	0.413367	0.392171	0.39285	2.68918	3.79729
GMFG	0.393834	0.988152	0.961447	1.0156	0.364179	0.393426	0.393834	7.6467	10.5748
NPR1	0.394551	0.949213	0.841886	1.07022	0.36531	0.395778	0.394551	1.52276	2.14432
ADM2	0.395162	1.0308	0.961185	1.10545	0.412798	0.39561	0.395162	2.95916	3.77445
MSR1	0.396205	1.02268	0.971046	1.07706	0.408223	0.395961	0.396205	5.01293	6.16242
HLA.DQA2	0.39695	0.995939	0.986607	1.00536	0.360847	0.396912	0.39695	11.8168	20.7143
IL16	0.400464	0.936008	0.802286	1.09202	0.376227	0.399899	0.400464	1.42183	1.82669
RAC2	0.401017	0.992978	0.976781	1.00944	0.376898	0.40002	0.401017	12.763	17.0735
ITGAV	0.402962	1.00752	0.98998	1.02538	0.416525	0.403884	0.402962	20.7657	22.9807
IGLV1.36	0.405574	0.99047	0.968369	1.01307	0.205116	0.431331	0.405574	1.25789	8.24145
FURIN	0.407854	0.994459	0.981461	1.00763	0.389755	0.407483	0.407854	23.898	30.3434
ADRM1	0.408654	1.00321	0.995615	1.01086	0.426712	0.408736	0.408654	39.0402	46.6592
TOR2A	0.413307	0.959798	0.869934	1.05894	0.391537	0.416785	0.413307	4.54721	5.12262
AZGP1	0.413378	0.999764	0.999198	1.00033	0.387104	0.412325	0.413378	256.586	406.554
OGN	0.415054	0.991315	0.970736	1.01233	0.255974	0.419494	0.415054	2.74444	8.70595
MICB	0.415153	0.970099	0.901789	1.04358	0.390314	0.415339	0.415153	2.82432	3.73663
OGFR	0.416342	0.985348	0.950894	1.02105	0.400774	0.41606	0.416342	10.1337	12.1088
IL6R	0.41751	1.03835	0.948051	1.13725	0.435233	0.418262	0.41751	2.11949	2.78722
LTBP2	0.419001	0.992339	0.974003	1.01102	0.409251	0.418897	0.419001	18.1664	21.1451
CCL18	0.41973	1.00636	0.990988	1.02196	0.457194	0.419107	0.41973	1.34844	6.0656
IL2RB	0.419945	0.982403	0.940918	1.02572	0.375721	0.500538	0.419945	2.64951	5.48134
IL3RA	0.422823	0.977239	0.92374	1.03384	0.391775	0.426269	0.422823	5.12419	6.33227
ROBO1	0.424962	1.01464	0.979052	1.05152	0.450655	0.422553	0.424962	2.90106	3.84209
KIAA0368	0.426438	1.01206	0.9826	1.0424	0.437537	0.426605	0.426438	19.9541	20.7419
HLA.DMA	0.426959	0.995484	0.984428	1.00666	0.411322	0.426455	0.426959	23.0491	29.4332
AEN	0.427175	1.03258	0.954013	1.11762	0.45638	0.427353	0.427175	4.20367	4.75819
NFKB1	0.429555	0.97993	0.931856	1.03048	0.418835	0.430431	0.429555	11.0874	11.8112
HSPA6	0.430516	1.00411	0.993926	1.01439	0.491734	0.425569	0.430516	2.02413	4.61062
IGKV4.1	0.431736	0.99974	0.999093	1.00039	0.380727	0.433187	0.431736	44.0113	189.643
PTGER4	0.432509	0.951654	0.840893	1.07701	0.415064	0.433203	0.432509	1.98415	2.6412
FCGR3A	0.434842	1.00433	0.993494	1.01529	0.444559	0.434521	0.434842	22.2734	28.2993
ACTG1	0.436691	1.0002	0.999698	1.0007	0.447161	0.436958	0.436691	1231.08	1300.07
RARB	0.437169	0.950215	0.835365	1.08085	0.406686	0.438326	0.437169	1.53777	2.25947
MICA	0.437626	0.972051	0.904906	1.04418	0.430006	0.438173	0.437626	7.06821	7.34718
HLA.C	0.438741	0.999639	0.998726	1.00055	0.405505	0.443424	0.438741	338.698	418.885
PDGFB	0.438928	0.988065	0.958474	1.01857	0.415805	0.440237	0.438928	11.2769	13.4761
PDGFRL	0.439353	0.987249	0.955654	1.01989	0.429287	0.439295	0.439353	8.58058	10.6603
BLNK	0.440228	0.972191	0.904999	1.04437	0.433056	0.44012	0.440228	5.0987	5.4724
HCK	0.442066	0.979808	0.93015	1.03212	0.422968	0.442348	0.442066	5.05342	6.29277
RASGRP3	0.442259	1.08785	0.877584	1.3485	0.468073	0.444584	0.442259	1.22725	1.53795
PDIA3	0.442571	1.00141	0.997812	1.00502	0.452888	0.442454	0.442571	143.477	155.946
MAPK14	0.442584	1.02925	0.956221	1.10786	0.445509	0.442736	0.442584	9.63442	10.0321
SYK	0.442982	1.01788	0.972814	1.06504	0.453769	0.443675	0.442982	6.74428	7.48111
NRP2	0.443059	1.02038	0.969116	1.07435	0.465367	0.442414	0.443059	3.73007	4.57583
GRB2	0.444692	1.00379	0.994105	1.01356	0.460524	0.444825	0.444692	43.6415	49.7205
VAV1	0.445188	1.03413	0.948766	1.12717	0.456028	0.444741	0.445188	2.445	3.12814
IGKV1.6	0.44782	0.997499	0.991069	1.00397	0.279973	0.419356	0.44782	6.75161	23.8312
PSMD4	0.448111	1.00241	0.996201	1.00865	0.475216	0.448716	0.448111	57.5199	63.1728
IFNAR1	0.450358	1.01825	0.971545	1.06719	0.458871	0.450768	0.450358	14.7025	15.2917
CD79B	0.451367	0.984919	0.946728	1.02465	0.415423	0.449942	0.451367	1.51339	3.57219
TNFRSF1B	0.451519	0.990531	0.9663	1.01537	0.436723	0.451071	0.451519	8.85749	11.7348
IDO1	0.4529	0.989713	0.963347	1.0168	0.36864	0.457994	0.4529	1.29908	5.91931
THRB	0.454164	0.957314	0.853974	1.07316	0.445938	0.454117	0.454164	2.58881	3.09631
IGHV1.18	0.455649	0.999708	0.99894	1.00048	0.382395	0.449786	0.455649	19.3752	130.98
IGKV2.24	0.458319	0.997058	0.989324	1.00485	0.386502	0.490513	0.458319	4.15089	18.0457
LCK	0.458607	0.980239	0.929842	1.03337	0.434344	0.457622	0.458607	1.91688	3.43139
IGKV1.27	0.460698	0.997346	0.99033	1.00441	0.384083	0.484009	0.460698	6.138	23.6884
GPI	0.460706	1.00358	0.994093	1.01316	0.473941	0.460524	0.460706	35.6396	41.4826
GNAI1	0.461047	1.02633	0.957809	1.09974	0.486992	0.462753	0.461047	2.24021	3.14739
TRAF3	0.462528	0.953116	0.838518	1.08338	0.453587	0.46274	0.462528	3.74986	4.06823
NOD1	0.463195	0.925039	0.751188	1.13912	0.420766	0.462662	0.463195	1.77656	1.93737
DAK	0.463362	0.972851	0.903854	1.04712	0.449122	0.465007	0.463362	6.37614	7.00042
TYMP	0.463966	0.996389	0.986789	1.00608	0.452321	0.463708	0.463966	24.504	33.2913
BPHL	0.467152	0.942261	0.802694	1.1061	0.459727	0.467209	0.467152	3.34874	3.61528
IGHV4.61	0.468606	0.989335	0.961061	1.01844	0.402537	0.47807	0.468606	1.28503	5.43256
IGLV3.9	0.471114	0.995584	0.983673	1.00764	0.223019	0.421349	0.471114	2.0279	11.3502
CXCL10	0.473427	1.00087	0.998498	1.00324	0.493843	0.472569	0.473427	19.1838	45.3828
IL11RA	0.474166	0.938417	0.788502	1.11683	0.461669	0.474174	0.474166	1.80875	2.14416
RASGRP1	0.474948	0.978413	0.921557	1.03878	0.44215	0.475822	0.474948	1.81735	3.23033
IGHV4.34	0.478861	0.998295	0.993591	1.00302	0.450037	0.477603	0.478861	8.75131	28.0701
IGKV2.30	0.481916	1.00262	0.995333	1.00996	0.54177	0.484431	0.481916	1.39739	6.67783
CIITA	0.482198	0.95798	0.849887	1.07982	0.46776	0.482122	0.482198	1.40156	2.1142
HLA.G	0.482282	0.963654	0.869101	1.06849	0.451289	0.487136	0.482282	1.57757	2.47299
RELA	0.483197	1.01515	0.973362	1.05874	0.489278	0.483462	0.483197	18.8983	19.2903
IGF1R	0.483783	1.00072	0.998708	1.00273	0.530112	0.47677	0.483783	15.1435	25.3634
OSGIN1	0.485422	0.969313	0.888043	1.05802	0.451481	0.484819	0.485422	1.33739	2.47596
PPP3CA	0.486771	1.00601	0.989169	1.02313	0.530023	0.488558	0.486771	12.0723	14.6641
ARRB1	0.488099	0.98033	0.926794	1.03696	0.467718	0.491723	0.488099	5.98247	7.41785
ADIPOR1	0.488585	1.0033	0.993991	1.01269	0.501699	0.489627	0.488585	60.9962	64.2137
LMBR1	0.4901	1.03217	0.9434	1.1293	0.49749	0.490042	0.4901	5.05866	5.47547
CLDN4	0.490618	1.00212	0.996113	1.00815	0.499228	0.490466	0.490618	52.2797	60.5733
SAA2	0.495489	0.993814	0.976239	1.01171	0.264255	0.396707	0.495489	1.00567	4.93336
GRN	0.496845	1.00151	0.997152	1.0059	0.510863	0.497712	0.496845	105.75	114.595
FYN	0.498326	0.973466	0.900564	1.05227	0.480336	0.498947	0.498326	3.93321	4.61499
IGHV1.24	0.500374	0.998499	0.994145	1.00287	0.319757	0.449094	0.500374	5.94519	30.9262
FLT4	0.501601	0.919736	0.720575	1.17394	0.48906	0.502154	0.501601	1.45513	1.70412
IGLV2.8	0.502044	0.998813	0.995355	1.00228	0.423339	0.494001	0.502044	7.69489	28.7852
IGHM	0.503435	0.999784	0.999153	1.00042	0.407161	0.540316	0.503435	34.6508	226.952
TNFSF13	0.503694	0.977881	0.915829	1.04414	0.49145	0.503827	0.503694	5.16104	6.06203
IGHJ2	0.505159	0.991087	0.965331	1.01753	0.418674	0.534816	0.505159	2.03518	7.15304
IGLC7	0.506191	0.998669	0.994754	1.0026	0.425213	0.495605	0.506191	1.25683	15.8995
CD320	0.506339	1.00579	0.988813	1.02305	0.527788	0.506633	0.506339	10.8458	14.3465
IGLV3.1	0.510543	0.999464	0.997871	1.00106	0.465219	0.518572	0.510543	10.7491	64.2142
IGHG1	0.511554	0.999941	0.999763	1.00012	0.473835	0.510078	0.511554	87.9625	626.526
IGLV8.61	0.511725	0.998994	0.995995	1.002	0.329573	0.554911	0.511725	5.03944	43.7559
TEK	0.515056	0.960502	0.850756	1.08441	0.506468	0.514894	0.515056	2.33253	2.76968
IGLV7.43	0.51546	1.00016	0.999688	1.00062	0.555172	0.507999	0.51546	2.90101	18.3474
IGLV1.47	0.516089	0.999546	0.998175	1.00092	0.463711	0.516844	0.516089	11.5501	73.7395
SEMA6B	0.517005	0.977877	0.913893	1.04634	0.502734	0.516609	0.517005	2.63398	3.94155
CRLF3	0.520327	1.03646	0.929246	1.15605	0.528518	0.520219	0.520327	4.1523	4.50178
IGHV1.46	0.520355	0.998812	0.995197	1.00244	0.466167	0.522538	0.520355	7.05003	32.1497
BMP4	0.520407	0.986104	0.944909	1.02909	0.507017	0.520237	0.520407	2.71997	4.88855
MET	0.521909	0.982237	0.929809	1.03762	0.427218	0.680477	0.521909	2.43444	5.71105
RAC3	0.522501	0.992657	0.970484	1.01534	0.49838	0.524263	0.522501	11.4772	15.0686
PSMC6	0.522936	1.01702	0.965706	1.07105	0.556733	0.523877	0.522936	8.65782	9.3456
CRABP2	0.523103	1.00009	0.999809	1.00038	0.547763	0.5222	0.523103	335.25	516.887
PDK1	0.527643	1.04088	0.919192	1.17867	0.560525	0.529738	0.527643	1.2618	1.74285
DCK	0.528286	1.01496	0.96918	1.06291	0.534125	0.528228	0.528286	8.95183	9.99949
TCF7L2	0.53101	0.980428	0.921634	1.04297	0.524326	0.531159	0.53101	6.27478	6.82934
SEMA3F	0.532146	0.994181	0.976145	1.01255	0.525545	0.532221	0.532146	21.8056	23.1541
EGFR	0.532345	0.983831	0.934758	1.03548	0.31787	0.597104	0.532345	2.02169	6.17593
PLCG1	0.532448	0.981431	0.925343	1.04092	0.522176	0.532592	0.532448	8.22186	9.08949
ANGPTL2	0.532784	1.00549	0.988345	1.02293	0.540377	0.532721	0.532784	15.9497	18.9892
CXCR4	0.535746	0.997838	0.991025	1.0047	0.519814	0.535598	0.535746	32.3153	43.5849
HDAC1	0.538318	1.00591	0.987217	1.02495	0.54416	0.538422	0.538318	30.4913	32.9176
PLXNA2	0.539197	0.968919	0.876028	1.07166	0.516875	0.537776	0.539197	1.84386	2.33138
S100A1	0.539795	1.0011	0.997579	1.00464	0.557188	0.539474	0.539795	6.48461	28.4962
IGHV1.69	0.540007	0.998168	0.99233	1.00404	0.387309	0.500179	0.540007	2.12003	17.2862
TNFRSF12A	0.540685	0.996295	0.984519	1.00821	0.528663	0.54102	0.540685	21.5085	27.6509
MAPK3	0.541311	0.991933	0.966486	1.01805	0.53297	0.541725	0.541311	22.9093	24.7543
CBLC	0.544816	1.00833	0.981608	1.03579	0.551298	0.544934	0.544816	12.1848	13.5694
CTF1	0.545306	1.01597	0.965128	1.06949	0.55693	0.545061	0.545306	3.05353	4.27253
TIE1	0.547892	0.970458	0.880037	1.07017	0.5381	0.548507	0.547892	3.46653	4.09055
CXCL16	0.549273	0.995598	0.981327	1.01008	0.538334	0.549522	0.549273	23.1372	27.0907
HLA.H	0.551842	0.996935	0.986904	1.00707	0.533096	0.551718	0.551842	19.7338	27.6603
IFITM1	0.55185	0.999576	0.998183	1.00097	0.542734	0.551614	0.55185	131.506	187.96
NOX4	0.555342	1.05829	0.876674	1.27753	0.561847	0.555267	0.555342	1.47669	1.80096
RARA	0.557474	1.00234	0.994549	1.01019	0.589831	0.557278	0.557474	22.6852	26.4073
IL34	0.557746	1.00581	0.986516	1.02548	0.579688	0.556333	0.557746	2.05299	4.81218
RORC	0.559423	1.01508	0.965327	1.06739	0.563816	0.559402	0.559423	6.01556	6.76723
IGKV3.11	0.560989	0.999736	0.998846	1.00063	0.539299	0.560109	0.560989	40.6698	145.617
BST2	0.561252	0.999595	0.99823	1.00096	0.539934	0.564256	0.561252	155.579	214.04
TNFAIP3	0.561376	0.989622	0.955391	1.02508	0.55004	0.561261	0.561376	6.53397	8.31637
TMEM173	0.561734	1.01061	0.97521	1.0473	0.566745	0.561652	0.561734	11.98	12.8755
S100A14	0.563581	1.00035	0.999173	1.00152	0.573127	0.563574	0.563581	133.955	174.879
NAMPT	0.564597	1.00558	0.986715	1.02481	0.584333	0.564718	0.564597	8.98437	11.9526
HSPA1A	0.565136	0.99845	0.993185	1.00374	0.550798	0.56524	0.565136	42.8871	55.1176
HLA.DMB	0.565189	0.990654	0.959458	1.02286	0.556431	0.565049	0.565189	7.94419	9.98446
BTC	0.566595	1.05382	0.88085	1.26076	0.578608	0.566686	0.566595	1.00071	1.32792
IKBKB	0.567044	0.987901	0.94757	1.02995	0.55747	0.567109	0.567044	7.57091	9.03944
MAPK8	0.56788	0.959806	0.833772	1.10489	0.561286	0.567872	0.56788	3.79433	4.13331
IFNGR2	0.568799	1.00484	0.988282	1.02168	0.577477	0.569085	0.568799	36.2133	37.9263
DLL4	0.568854	1.03817	0.912644	1.18097	0.57616	0.5688	0.568854	2.64475	3.01705
IL10RA	0.569825	0.984217	0.931671	1.03973	0.557873	0.56955	0.569825	3.09663	4.37764
BMP8B	0.569903	1.03487	0.919478	1.16474	0.580096	0.569712	0.569903	1.18368	1.82175
TAP1	0.57035	0.997802	0.990247	1.00541	0.558609	0.57	0.57035	20.5151	32.1699
FCGR2B	0.570897	1.06034	0.865848	1.29853	0.58317	0.571042	0.570897	1.07	1.35326
TNFRSF21	0.573554	1.00454	0.988823	1.0205	0.586549	0.573756	0.573554	10.3079	15.1681
CD40	0.576841	0.985129	0.934628	1.03836	0.566916	0.576857	0.576841	4.49399	5.94071
C5AR1	0.58152	1.01379	0.965592	1.0644	0.59333	0.581317	0.58152	4.03053	5.00879
RORA	0.583996	0.909405	0.647337	1.27757	0.565798	0.586677	0.583996	1.00206	1.17429
PDGFRB	0.58661	1.004	0.98966	1.01855	0.590599	0.586714	0.58661	26.7127	29.4045
FPR1	0.588376	0.971122	0.873344	1.07985	0.567266	0.590463	0.588376	1.9314	2.49505
SLC22A17	0.588691	0.98892	0.94978	1.02967	0.576107	0.589047	0.588691	5.34522	7.23939
IGHV3.72	0.588791	0.997131	0.986797	1.00757	0.443132	0.678093	0.588791	3.0546	19.1327
PRF1	0.589948	0.981833	0.9185	1.04953	0.57714	0.58969	0.589948	1.40674	2.66929
LRP1	0.590125	0.994804	0.976123	1.01384	0.584771	0.590091	0.590125	17.5132	20.1818
PAK1	0.591925	0.994123	0.972928	1.01578	0.568712	0.592608	0.591925	11.5892	15.684
IL32	0.593243	0.996131	0.982063	1.0104	0.579614	0.59327	0.593243	9.13319	14.7246
LTBP3	0.594896	0.990172	0.954774	1.02688	0.591073	0.594888	0.594896	12.8637	13.8211
ADIPOR2	0.596393	0.997216	0.98698	1.00756	0.581598	0.596051	0.596393	20.6939	30.5088
STAT1	0.596577	0.998945	0.995047	1.00286	0.588547	0.596269	0.596577	48.9459	66.9936
IGKV3.15	0.598555	0.99941	0.997215	1.00161	0.566855	0.598545	0.598555	14.6617	55.3453
SLC40A1	0.598997	0.99948	0.997546	1.00142	0.579254	0.598988	0.598997	38.3135	86.178
IGKV1.8	0.599025	1.00487	0.98684	1.02323	0.622844	0.599253	0.599025	1.03716	4.52171
LIF	0.599866	1.01121	0.969965	1.0542	0.631337	0.59847	0.599866	1.22089	2.60813
LANCL1	0.600419	1.00811	0.978106	1.03903	0.606907	0.600622	0.600419	14.8964	16.1165
VIPR1	0.603082	0.962103	0.831722	1.11292	0.59694	0.603185	0.603082	1.97147	2.33194
PLXNA1	0.60413	1.01787	0.951953	1.08835	0.610927	0.604336	0.60413	6.26257	7.11346
IGLV4.69	0.607203	1.00007	0.999796	1.00035	0.634439	0.603419	0.607203	6.57396	48.8789
FABP3	0.607619	0.995877	0.980296	1.01171	0.570341	0.607338	0.607619	4.98584	9.49747
IGHD	0.611221	0.995402	0.977869	1.01325	0.582778	0.609859	0.611221	1.13494	5.64542
PROCR	0.611346	0.989061	0.94798	1.03192	0.599427	0.611615	0.611346	7.93215	9.32738
IGHV3.33	0.613549	0.999099	0.995611	1.0026	0.58903	0.612133	0.613549	8.55669	35.6883
CCL21	0.614924	1.00096	0.997225	1.00471	0.641977	0.612365	0.614924	4.90309	15.6963
IGHV3.53	0.616209	0.998193	0.991157	1.00528	0.536522	0.600626	0.616209	2.38352	11.1844
ISG15	0.616482	0.999638	0.998224	1.00105	0.583175	0.620614	0.616482	57.1084	131.437
RXRA	0.616593	0.986581	0.935762	1.04016	0.611475	0.617062	0.616593	9.72927	10.0301
MAPK1	0.616705	1.01175	0.966506	1.05912	0.620987	0.616894	0.616705	12.7273	13.1551
PDGFC	0.618259	1.0152	0.956721	1.07725	0.624998	0.618508	0.618259	5.31329	6.00389
CCL2	0.619414	1.00263	0.992304	1.01306	0.640746	0.619522	0.619414	9.18559	14.296
IL17RA	0.621262	1.03741	0.896758	1.20012	0.624435	0.62129	0.621262	4.14692	4.31732
IKBKE	0.621902	1.0141	0.959202	1.07215	0.632179	0.621905	0.621902	4.69621	5.53914
SEMA6A	0.62664	0.965221	0.836929	1.11318	0.610031	0.628625	0.62664	1.31451	2.1606
IFNGR1	0.629141	1.00309	0.990606	1.01573	0.635648	0.629221	0.629141	30.6716	34.2037
HLA.B	0.629604	0.999872	0.999354	1.00039	0.614789	0.630337	0.629604	416.646	553.196
PIK3CD	0.6309	0.981291	0.908529	1.05988	0.620259	0.630726	0.6309	2.45123	3.30652
AREG	0.632657	0.999348	0.996681	1.00202	0.604599	0.630838	0.632657	6.35123	34.8738
CMTM7	0.632856	1.00751	0.977061	1.0389	0.641937	0.632746	0.632856	4.45459	6.86637
PTAFR	0.63322	0.982183	0.912274	1.05745	0.626266	0.633173	0.63322	3.41375	4.21545
PSMC4	0.640037	0.997518	0.987182	1.00796	0.626858	0.639838	0.640037	37.6138	41.6081
ZC3HAV1	0.640708	1.01671	0.948352	1.09	0.645176	0.640865	0.640708	8.40918	8.87431
PPARA	0.640773	0.951347	0.771533	1.17307	0.634124	0.640635	0.640773	1.06448	1.36573
NFATC1	0.64102	0.972751	0.866097	1.09254	0.63263	0.641331	0.64102	2.46408	2.68241
IGHV3.73	0.642157	0.999602	0.997925	1.00128	0.560296	0.634365	0.642157	2.43739	29.9144
CD4	0.642645	0.995161	0.974979	1.01576	0.636709	0.642535	0.642645	12.1814	15.0986
IGHJ3	0.642973	1.00091	0.997067	1.00477	0.681843	0.639498	0.642973	4.22997	16.9726
PDGFRA	0.645152	0.986689	0.931989	1.0446	0.615396	0.663025	0.645152	4.17502	5.44299
ACVRL1	0.645304	1.01966	0.938549	1.10777	0.650622	0.645336	0.645304	4.24825	4.84142
IGLV3.27	0.646678	0.998216	0.990626	1.00587	0.554278	0.629561	0.646678	1.3377	15.1622
LYZ	0.653219	0.999596	0.997835	1.00136	0.618519	0.658887	0.653219	39.887	91.9767
PML	0.653533	1.01084	0.964368	1.05954	0.661971	0.653235	0.653533	5.97682	6.87254
CSF2RB	0.656123	0.984773	0.92046	1.05358	0.647115	0.656127	0.656123	2.21137	3.48338
TNFRSF10A	0.656606	1.02136	0.930485	1.12112	0.660963	0.656569	0.656606	3.54491	4.00447
RXRB	0.658698	0.986965	0.931145	1.04613	0.65577	0.658738	0.658698	12.4929	12.9561
SLC29A3	0.659355	0.991679	0.955511	1.02922	0.645879	0.659986	0.659355	7.93932	9.41045
FAM19A5	0.663338	0.980731	0.898468	1.07053	0.652638	0.663001	0.663338	1.01086	1.81741
NFYA	0.664601	1.00544	0.981094	1.03038	0.675914	0.665183	0.664601	13.9947	15.8784
ACVR2B	0.667103	0.940503	0.711164	1.2438	0.659271	0.667119	0.667103	1.14825	1.32781
CYBB	0.669432	1.00367	0.986941	1.02068	0.67533	0.669344	0.669432	10.6556	14.5063
CASP3	0.672173	0.990447	0.947377	1.03548	0.66811	0.672236	0.672173	13.3425	14.3383
LCP2	0.672357	0.983293	0.909438	1.06315	0.667403	0.672284	0.672357	3.32946	4.12678
VAV2	0.672361	0.990169	0.945854	1.03656	0.666637	0.67272	0.672361	10.7137	12.066
CD8B	0.673593	0.98694	0.928379	1.04919	0.658331	0.673073	0.673593	1.04425	2.08387
GDF11	0.677622	0.935076	0.681391	1.28321	0.666349	0.678368	0.677622	1.02299	1.24337
HLA.F	0.678445	0.997158	0.983829	1.01067	0.67191	0.678334	0.678445	10.9663	17.209
IRF5	0.678472	0.976133	0.870782	1.09423	0.674084	0.678482	0.678472	2.92778	3.43086
IREB2	0.67904	1.01614	0.941907	1.09623	0.684266	0.679181	0.67904	5.64694	6.06442
SEMA4F	0.679802	0.949942	0.744367	1.21229	0.677274	0.67983	0.679802	2.25346	2.41477
FCER1G	0.682659	1.00179	0.99323	1.01043	0.688442	0.682787	0.682659	31.5752	38.0295
NR2C2	0.688655	1.02226	0.917886	1.13851	0.694266	0.689129	0.688655	4.16725	4.36591
GHR	0.689916	0.982534	0.90106	1.07137	0.681983	0.689982	0.689916	1.95973	2.79138
OASL	0.690774	1.00423	0.983574	1.02531	0.698632	0.690443	0.690774	3.31591	5.93169
MAP2K1	0.69152	1.01006	0.961339	1.06125	0.698367	0.691938	0.69152	12.4888	13.1018
PPP3CB	0.693633	1.00999	0.961261	1.06118	0.697529	0.693708	0.693633	12.775	13.003
LCN2	0.696087	0.999438	0.996622	1.00226	0.655959	0.694422	0.696087	2.24056	20.2294
IGLV5.45	0.698697	0.998901	0.993355	1.00448	0.628399	0.684183	0.698697	1.70439	10.313
MAVS	0.699758	1.01114	0.955796	1.06968	0.701811	0.699759	0.699758	10.6528	11.1247
IGHV5.51	0.701162	0.999811	0.998846	1.00078	0.682801	0.7017	0.701162	23.3014	97.9922
PLXNA3	0.703254	1.01201	0.951737	1.07609	0.707475	0.703218	0.703254	5.63375	6.59263
IGHG4	0.70744	0.999825	0.998911	1.00074	0.693334	0.707141	0.70744	41.5905	156.023
KDR	0.707706	1.00982	0.959528	1.06275	0.712506	0.707856	0.707706	6.19563	7.07948
ESR1	0.709828	1.0011	0.995318	1.00692	0.71304	0.709783	0.709828	25.4296	38.6192
TNFSF13B	0.71104	0.992831	0.955751	1.03135	0.684132	0.712362	0.71104	3.33045	5.40626
CX3CR1	0.712428	0.989617	0.936193	1.04609	0.706218	0.712369	0.712428	1.93413	3.59616
PSMC3	0.713648	1.00221	0.990454	1.01411	0.715682	0.713633	0.713648	47.4471	51.3089
TGFB2	0.713765	0.993362	0.95863	1.02935	0.702484	0.714713	0.713765	2.08657	4.44033
SLIT2	0.714164	0.971105	0.830092	1.13607	0.710039	0.714235	0.714164	1.71423	2.04621
TNFRSF4	0.715121	0.982687	0.894716	1.07931	0.708083	0.715016	0.715121	1.57314	2.48351
NR2F6	0.71555	0.996601	0.978518	1.01502	0.71078	0.715655	0.71555	22.7981	26.888
MAP2K2	0.717648	0.99458	0.965707	1.02432	0.714089	0.717668	0.717648	17.5617	19.0555
PAK4	0.718082	0.993601	0.95957	1.02884	0.704969	0.723416	0.718082	13.5809	14.9984
COLEC12	0.718609	0.993483	0.958773	1.02945	0.70857	0.718512	0.718609	3.87381	5.68206
IL1B	0.719486	1.02411	0.899257	1.1663	0.723965	0.719463	0.719486	1.10822	1.74926
SP1	0.719513	1.0072	0.968528	1.04742	0.71995	0.7195	0.719513	19.6172	19.9425
CAT	0.722153	1.00354	0.984174	1.02329	0.723398	0.722132	0.722153	23.6674	25.4913
NOD2	0.722971	1.0195	0.916261	1.13437	0.735905	0.723351	0.722971	1.511	1.90155
CCR5	0.724173	0.98865	0.927915	1.05336	0.7189	0.724166	0.724173	2.44676	3.6036
LTF	0.728453	0.999942	0.999613	1.00027	0.71647	0.728259	0.728453	33.1288	245.877
RBP5	0.72899	1.00301	0.986091	1.02022	0.734731	0.728781	0.72899	2.82036	6.06416
NRAS	0.730181	0.995108	0.967758	1.02323	0.727922	0.730203	0.730181	15.4347	16.9754
IGLV6.57	0.732041	0.999715	0.998086	1.00135	0.697597	0.731389	0.732041	6.79922	54.4856
HLA.E	0.732578	0.999664	0.997738	1.00159	0.729269	0.732574	0.732578	161.816	195.529
SH3BP2	0.733617	1.01803	0.918458	1.1284	0.739578	0.733844	0.733617	3.74444	4.1704
CSF2RA	0.734084	1.01127	0.947937	1.07884	0.745009	0.734234	0.734084	2.023	2.61537
PSMC5	0.740695	1.00095	0.995354	1.00657	0.749371	0.740289	0.740695	28.7566	34.8702
PDF	0.741639	1.04012	0.823232	1.31415	0.745228	0.741599	0.741639	1.19419	1.44787
IGLV2.14	0.742615	1.00002	0.99989	1.00015	0.768987	0.738774	0.742615	35.7267	238.734
HMGB1	0.746496	0.996677	0.976764	1.017	0.742498	0.746574	0.746496	29.0959	31.8254
CDH1	0.747084	0.999436	0.996012	1.00287	0.743732	0.747088	0.747084	71.5219	87.7777
IGHV2.5	0.747157	0.999465	0.996221	1.00272	0.732116	0.745939	0.747157	2.03928	11.9031
PSMC1	0.750389	0.967761	0.790837	1.18427	0.748909	0.75043	0.750389	3.06321	3.25622
SOS1	0.750605	1.01152	0.942552	1.08553	0.753044	0.750696	0.750605	6.80622	7.33819
IGHV4.28	0.753677	0.997007	0.978515	1.01585	0.742866	0.753754	0.753677	1.96917	6.68954
IGLV3.19	0.756807	0.999933	0.999509	1.00036	0.729289	0.75801	0.756807	21.6778	177.453
EDNRA	0.757601	0.99354	0.953475	1.03529	0.755794	0.757575	0.757601	7.16262	8.13949
BMPR2	0.759218	0.992906	0.948716	1.03915	0.758034	0.759218	0.759218	11.0629	11.6778
S100A9	0.760682	1.00002	0.999911	1.00012	0.771172	0.760064	0.760682	19.2177	424.791
CLEC11A	0.764933	0.995992	0.970114	1.02256	0.761846	0.764948	0.764933	8.4164	11.6177
RAC1	0.766402	1.00113	0.993695	1.00862	0.767995	0.766405	0.766402	101.877	106.906
IL24	0.767474	0.987506	0.908543	1.07333	0.75848	0.76779	0.767474	1.53642	2.27397
MIF	0.769878	1.00106	0.993964	1.00821	0.772916	0.769884	0.769878	29.4022	39.2851
CDK4	0.770091	1.00224	0.987326	1.01737	0.77569	0.769983	0.770091	21.9321	24.2281
DDX58	0.770188	1.00207	0.98824	1.0161	0.773386	0.770102	0.770188	11.6903	15.6849
IGHV3.15	0.772905	0.999811	0.998525	1.0011	0.763642	0.772512	0.772905	16.4395	54.2132
IL17RE	0.777657	1.00737	0.9573	1.06006	0.780446	0.777695	0.777657	3.39137	4.84313
CHUK	0.778206	1.01503	0.914956	1.12604	0.782775	0.778283	0.778206	4.27971	4.43266
ZC3HAV1L	0.778472	1.0155	0.912292	1.13039	0.782434	0.778593	0.778472	2.58094	2.97635
IGHV3.23	0.779089	0.999926	0.999412	1.00044	0.770641	0.778878	0.779089	35.2225	152.203
TNFRSF1A	0.780918	0.997162	0.977389	1.01734	0.778897	0.780918	0.780918	30.6369	31.7554
FAM3C	0.780983	1.00645	0.961879	1.05308	0.783658	0.780963	0.780983	9.21805	10.149
TGFBR1	0.784209	1.00469	0.97163	1.03886	0.786197	0.784242	0.784209	10.4756	12.2247
TXLNA	0.788143	1.00378	0.976544	1.03177	0.790654	0.788162	0.788143	21.9922	22.9659
S100A8	0.78914	0.99995	0.999582	1.00032	0.772879	0.787597	0.78914	2.4763	110.165
HLA.DRB5	0.790602	0.999734	0.997774	1.0017	0.78746	0.790569	0.790602	70.134	112.417
AR	0.79132	0.997339	0.977846	1.01722	0.790205	0.791321	0.79132	13.5935	15.3823
GMFB	0.792072	1.00769	0.951899	1.06675	0.793171	0.792077	0.792072	9.63885	10.0604
IGLV4.60	0.792219	0.998776	0.989716	1.00792	0.776397	0.791391	0.792219	1.0247	7.72435
IGHG2	0.79259	1.00004	0.99974	1.00034	0.799762	0.792466	0.79259	79.9266	288.812
IGLV3.10	0.793254	1.00005	0.99969	1.00041	0.800466	0.792808	0.793254	6.21337	55.2806
LMBR1L	0.794674	0.978423	0.830194	1.15312	0.793192	0.79473	0.794674	3.68419	3.98765
PIK3R1	0.798601	1.003	0.980191	1.02634	0.801056	0.798616	0.798601	10.9803	13.6415
EIF2AK2	0.800145	1.00363	0.975869	1.03218	0.803222	0.800131	0.800145	9.42589	11.2684
NFKBIB	0.800993	1.00493	0.967195	1.04415	0.807601	0.801504	0.800993	7.67831	9.38586
PSMD8	0.802141	0.998791	0.98938	1.00829	0.798007	0.802133	0.802141	48.2551	52.6589
IGLV2.11	0.803081	1.00006	0.999607	1.00051	0.811126	0.802573	0.803081	16.1813	80.6893
TPM2	0.808379	0.998901	0.990061	1.00782	0.804638	0.808492	0.808379	22.7582	30.7167
PTPRC	0.810811	0.996701	0.970099	1.02403	0.808191	0.810776	0.810811	4.87861	7.16196
OAS1	0.810906	1.0018	0.987163	1.01665	0.812349	0.810883	0.810906	10.5647	15.834
BRD8	0.812102	1.00799	0.943992	1.07632	0.812849	0.812103	0.812102	8.79565	9.22499
CYLD	0.81257	1.01284	0.911469	1.12548	0.813522	0.812571	0.81257	4.54793	4.88874
CX3CL1	0.81363	1.00086	0.993748	1.00802	0.818661	0.81352	0.81363	6.51721	13.3275
IGKJ5	0.818629	1.00216	0.983883	1.02077	0.82668	0.818707	0.818629	1.30657	5.24475
LIMS1	0.818905	0.993224	0.937061	1.05275	0.815424	0.819064	0.818905	8.59846	9.2509
HLA.A	0.821525	1.00008	0.999382	1.00078	0.824231	0.82153	0.821525	265.643	356.001
SCT	0.822823	0.985126	0.864021	1.12321	0.81877	0.823148	0.822823	1.06524	1.81249
IGLV1.44	0.823742	0.999891	0.998934	1.00085	0.809339	0.82412	0.823742	14.9409	90.0724
CREB1	0.825668	0.987158	0.879904	1.10748	0.825262	0.825677	0.825668	5.92711	6.07558
RABEP1	0.827704	0.998585	0.985935	1.0114	0.826751	0.827696	0.827704	22.2662	28.8173
HSP90AB1	0.828094	1.00008	0.999369	1.00079	0.831782	0.828245	0.828094	551.222	602.659
PDGFD	0.83079	0.9945	0.945443	1.0461	0.82936	0.830798	0.83079	4.51007	5.93728
NFAT5	0.830967	1.01295	0.900089	1.13996	0.833173	0.831015	0.830967	2.39178	2.77177
CALCRL	0.8347	1.00599	0.951137	1.064	0.836639	0.834745	0.8347	4.50712	5.35175
B2M	0.835573	1.00007	0.999414	1.00073	0.836514	0.835572	0.835573	507.635	621.585
SEMA4A	0.839147	0.994103	0.938918	1.05253	0.838107	0.839147	0.839147	6.02926	6.90768
CTSS	0.842918	0.998902	0.988105	1.00982	0.840806	0.842947	0.842918	18.5143	24.5188
ILK	0.844006	0.980745	0.808072	1.19032	0.843917	0.844003	0.844006	3.24813	3.17476
C3	0.844204	0.999662	0.996294	1.00304	0.842757	0.844201	0.844204	49.3604	66.5598
FCGRT	0.845491	0.999095	0.990041	1.00823	0.843118	0.84551	0.845491	26.6762	33.913
HBEGF	0.847069	0.994765	0.943089	1.04927	0.843902	0.847044	0.847069	2.74513	3.95052
GDF15	0.848881	0.998654	0.984917	1.01258	0.841634	0.849198	0.848881	4.70133	11.3464
JAG2	0.851409	1.00667	0.939053	1.07915	0.852343	0.85141	0.851409	5.13266	5.91438
PLXNC1	0.852795	1.00835	0.923528	1.10097	0.853232	0.852791	0.852795	4.03576	4.61363
CSK	0.853003	0.996997	0.96578	1.02922	0.852087	0.853	0.853003	14.3313	16.0973
IL15RA	0.854275	1.00877	0.919011	1.1073	0.855173	0.854269	0.854275	2.46597	3.16195
IGHV3.48	0.856379	0.999559	0.994794	1.00435	0.852188	0.856377	0.856379	3.07655	18.7963
NOV	0.8599	0.996911	0.963239	1.03176	0.857447	0.859848	0.8599	1.99962	3.56119
NFATC4	0.862241	1.00375	0.9622	1.04709	0.86316	0.862239	0.862241	4.39371	6.18445
IGKV1.5	0.864846	1.00003	0.999646	1.00042	0.868043	0.864794	0.864846	38.4116	187.689
CCL28	0.865189	0.998555	0.982028	1.01536	0.863306	0.865172	0.865189	2.82877	7.46562
KAL1	0.866506	0.995441	0.9438	1.04991	0.864814	0.866507	0.866506	3.01967	4.36494
MDK	0.872382	1.00022	0.997563	1.00288	0.873368	0.872376	0.872382	57.103	86.155
NFYC	0.874688	0.994432	0.927771	1.06588	0.872812	0.874762	0.874688	8.55232	9.16075
VCAM1	0.875342	1.00202	0.977024	1.02767	0.877367	0.875353	0.875342	4.82322	6.45665
ACVR1B	0.877283	1.00371	0.957649	1.05198	0.877719	0.877286	0.877283	11.0251	11.2474
PRDX2	0.877937	1.00038	0.995497	1.00529	0.87853	0.877941	0.877937	94.9889	106.263
PTK2B	0.880025	0.993816	0.916902	1.07718	0.87946	0.880025	0.880025	4.12305	4.75542
CKLF	0.88052	0.994234	0.922023	1.0721	0.87959	0.880533	0.88052	6.99735	7.72268
CCL4	0.881396	0.995196	0.934189	1.06019	0.880671	0.881392	0.881396	2.44145	3.623
IGLV3.21	0.881519	1.00003	0.999684	1.00037	0.884835	0.881426	0.881519	19.2258	122.806
SEMA4C	0.885787	0.998139	0.973088	1.02383	0.883565	0.885803	0.885787	9.22375	11.4909
CCL4L1	0.887644	0.99443	0.920284	1.07455	0.886867	0.887648	0.887644	2.21392	3.1594
IL4R	0.88809	1.00311	0.960631	1.04747	0.888467	0.88809	0.88809	8.63197	9.46662
IL10RB	0.888111	1.00419	0.947328	1.06447	0.888496	0.888118	0.888111	12.0152	12.7557
IL17RB	0.888148	0.997876	0.968736	1.02789	0.886966	0.888148	0.888148	5.6147	7.93617
AKT3	0.888431	0.997056	0.956819	1.03899	0.887069	0.888421	0.888431	3.06362	4.43451
TRIM22	0.890627	1.0021	0.972524	1.03258	0.891268	0.890626	0.890627	8.16786	10.0991
AKT1	0.891699	1.0025	0.967143	1.03914	0.892271	0.89171	0.891699	15.4014	16.7855
SOCS1	0.894759	0.996139	0.940656	1.0549	0.893838	0.894754	0.894759	1.88827	3.12351
VEGFA	0.897434	1.00177	0.975133	1.02914	0.898392	0.89743	0.897434	6.78041	9.45346
TMSB4X	0.899146	0.999953	0.999229	1.00068	0.898883	0.899145	0.899146	579.383	637.064
SHC1	0.903242	0.99877	0.979142	1.01879	0.902966	0.903244	0.903242	35.9323	36.8909
TAP2	0.903875	1.00286	0.957425	1.05045	0.9044	0.903876	0.903875	4.26578	6.09972
SECTM1	0.90566	1.00096	0.985165	1.01701	0.906389	0.90566	0.90566	8.51351	13.1854
FAS	0.907099	0.996634	0.941759	1.05471	0.906324	0.907091	0.907099	3.56882	4.14655
LTBP1	0.908281	1.00142	0.977593	1.02582	0.908999	0.908283	0.908281	8.79988	11.2897
CCL3L3	0.911067	1.00548	0.913527	1.10669	0.911928	0.911068	0.911067	1.24166	1.97415
TNFRSF10B	0.911751	0.996958	0.944663	1.05215	0.911346	0.911756	0.911751	7.27541	8.119
FLT1	0.924335	0.995332	0.903709	1.09624	0.924	0.924338	0.924335	3.77115	4.31288
LTBR	0.925334	0.999009	0.978512	1.01994	0.924931	0.925332	0.925334	16.0377	18.2313
S100P	0.926141	0.999841	0.996482	1.00321	0.925639	0.92614	0.926141	12.0637	44.6511
SHFM1	0.926907	1.00265	0.94751	1.061	0.927147	0.926906	0.926907	6.18144	7.60933
JAG1	0.927536	0.998179	0.959737	1.03816	0.927113	0.927542	0.927536	9.01703	10.4275
IGKV6.21	0.92975	0.999925	0.998249	1.0016	0.928707	0.929726	0.92975	1.05887	12.8083
CRABP1	0.931076	1.0001	0.997759	1.00245	0.931587	0.931072	0.931076	1.38227	31.867
SLPI	0.932068	1.00002	0.999634	1.0004	0.933593	0.932036	0.932068	24.2279	142.024
IGLC2	0.938235	1.00001	0.999738	1.00028	0.938722	0.938233	0.938235	103.204	345.66
TLR7	0.93928	1.00482	0.887811	1.13726	0.939721	0.939282	0.93928	1.55915	2.02279
CBLB	0.939918	0.993294	0.833849	1.18323	0.939158	0.939934	0.939918	2.86257	3.0038
IKBKG	0.940359	1.01555	0.677938	1.52128	0.940507	0.94036	0.940359	1.39819	1.44256
TNFRSF11B	0.945775	0.99859	0.958811	1.04002	0.945306	0.945774	0.945775	1.13435	2.57127
AGT	0.947053	1.00019	0.994468	1.00595	0.947712	0.947046	0.947053	2.8831	10.8331
BMPR1B	0.947319	1.00012	0.996439	1.00382	0.947484	0.947318	0.947319	2.91459	33.3736
SKIV2L	0.948316	1.00242	0.931887	1.07828	0.948375	0.948316	0.948316	10.2972	10.7827
NFATC3	0.950285	0.994866	0.84625	1.16958	0.950236	0.950285	0.950285	2.93122	3.18095
IL33	0.950348	0.998767	0.960739	1.0383	0.950101	0.95035	0.950348	1.96376	4.16154
WFDC2	0.956139	0.999951	0.998206	1.0017	0.955892	0.956139	0.956139	29.442	75.8718
NEDD4	0.956689	0.995406	0.843011	1.17535	0.956644	0.956689	0.956689	2.51357	2.73579
PIK3R5	0.957119	0.994338	0.808424	1.22301	0.957026	0.957119	0.957119	1.16947	1.44999
IL17RD	0.957153	0.998684	0.951846	1.04783	0.95648	0.957153	0.957153	2.66227	3.69022
BTK	0.959308	0.996472	0.869959	1.14138	0.959218	0.959308	0.959308	1.77722	2.21011
PLCG2	0.960411	1.00293	0.893598	1.12563	0.960574	0.960412	0.960411	1.32944	1.96543
TYROBP	0.960671	1.00011	0.995613	1.00463	0.960823	0.960671	0.960671	45.464	56.5236
CXCL17	0.961466	0.999893	0.995558	1.00425	0.961178	0.961464	0.961466	2.12842	19.6114
ADAR	0.962633	1.00016	0.993542	1.00682	0.96268	0.962633	0.962633	68.5333	75.8942
PSMD6	0.967379	0.997404	0.880588	1.12972	0.96736	0.967379	0.967379	6.86539	7.06423
TRIM27	0.968728	1.00156	0.92632	1.08292	0.968758	0.968728	0.968728	9.85052	10.3037
CRIM1	0.969616	1.00037	0.981458	1.01965	0.969648	0.969616	0.969616	16.0515	18.5412
UCN	0.970499	1.00303	0.854225	1.17777	0.970546	0.970498	0.970499	1.07255	1.58392
IL1RN	0.974039	1.00068	0.960683	1.04234	0.974091	0.974039	0.974039	3.13274	4.84096
IGHV3.66	0.974093	1.00026	0.984533	1.01624	0.974194	0.974093	0.974093	1.69814	5.93306
NMB	0.97794	0.999462	0.962059	1.03832	0.977903	0.97794	0.97794	3.79991	5.77458
PSMD5	0.978299	0.999489	0.963334	1.037	0.97828	0.978299	0.978299	13.4783	14.3072
IGHV4.31	0.980734	1.00003	0.997376	1.0027	0.98083	0.980733	0.980734	4.38342	23.2733
SBDS	0.982001	1.00016	0.986631	1.01387	0.982027	0.982001	0.982001	44.5438	47.1343
CD72	0.986553	0.998815	0.870204	1.14643	0.986533	0.986553	0.986553	1.02219	1.46791
ESM1	0.987177	0.999578	0.949475	1.05233	0.987163	0.987177	0.987177	2.9659	4.26155
PPP4C	0.987579	0.999907	0.988316	1.01163	0.987573	0.987579	0.987579	42.6987	47.4655
INPP5D	0.987694	1.00059	0.927806	1.07909	0.987705	0.987694	0.987694	2.62539	3.39501
IFNAR2	0.99015	1.00076	0.886951	1.12917	0.990154	0.99015	0.99015	3.15159	3.61926
RFXAP	0.99295	1.00104	0.795133	1.26027	0.992952	0.99295	0.99295	1.89173	2.08176
APLNR	0.992956	0.999856	0.968313	1.03243	0.992954	0.992956	0.992956	9.05825	10.454
FABP5	0.99393	1.00004	0.990915	1.00924	0.993938	0.993929	0.99393	3.69384	8.34067
VIM	0.994188	1.00001	0.997915	1.0021	0.994189	0.994188	0.994188	165.287	188.067
RFX5	0.996153	0.999927	0.970535	1.03021	0.996152	0.996153	0.996153	14.065	15.2866
ICAM1	0.996648	1.00003	0.985284	1.015	0.996649	0.996648	0.996648	9.86478	14.2532
PPARD	0.997375	1.00007	0.958314	1.04365	0.997376	0.997375	0.997375	10.4588	11.7808
PIK3R3	0.998428	0.999982	0.982648	1.01762	0.998427	0.998428	0.998428	14.4407	16.6705
CDC42	0.998444	0.999989	0.988871	1.01123	0.998444	0.998444	0.998444	75.2538	77.4966
ACO1	0.998767	0.999941	0.927726	1.07778	0.998767	0.998767	0.998767	6.06739	6.53625

## Sheet: S7_Table
gName	Coef	Pvalue	HR	Low.95.CI.	High.95.CI.
PIK3CA	0.0258617	2.45223e-05	1.0262	1.01394	1.0386
CCR7	0.0145412	6.46449e-05	1.01465	1.00744	1.02191
SEMA7A	0.158263	0.000114349	1.17147	1.08097	1.26955
ACVR2A	-0.437173	0.000931261	0.645859	0.498576	0.836651
CBL	0.231922	0.000989382	1.26102	1.09846	1.44764
PLXNB2	0.0149408	0.00162237	1.01505	1.00567	1.02453
PLXND1	0.0330744	0.00227444	1.03363	1.0119	1.05582
APOBEC3F	-0.314321	0.00558383	0.730284	0.584719	0.912088
NFATC2	-0.257157	0.00962161	0.773247	0.636467	0.939422
NFKBIZ	-0.0469772	0.0259404	0.954109	0.915468	0.994381
TNFSF4	0.16977	0.0381628	1.18503	1.00931	1.39135
DAXX	-0.0343954	0.0485026	0.966189	0.933733	0.999774
TLR2	0.0230379	0.0533008	1.02331	0.999672	1.0475
SEMA3B	-0.0449734	0.0745263	0.956023	0.909919	1.00446
HSPA2	-0.0231315	0.116813	0.977134	0.949291	1.00579
TPT1	-0.00162352	0.129463	0.998378	0.996285	1.00048
CCL22	-0.0777454	0.178158	0.9252	0.826202	1.03606

## Sheet: S8_Table
Step	Df	Deviance	Resid..Df	Resid..Dev	AIC
	NA	NA	504	597.844	655.844
HSPA8	1	0.0079406	505	597.852	653.852
PSMD14	1	0.337139	506	598.189	652.189
PSME1	1	0.460508	507	598.649	650.649
PLAU	1	0.535205	508	599.184	649.184
CCL8	1	0.396876	509	599.581	647.581
PGF	1	0.642245	510	600.224	646.224
IGHA1	1	0.751494	511	600.975	644.975
HSP90AA1	1	0.800939	512	601.776	643.776
HMOX1	1	1.48743	513	603.263	643.263
PTPN6	1	1.29748	514	604.561	642.561
FGFRL1	1	1.8248	515	606.386	642.386
CMTM8	1	1.89794	516	608.284	642.284

## Sheet: S9_Table
ONTOLOGY	ID	Description	pvalue	p.adjust	qvalue	geneID	Count
BP	GO:0071526	semaphorin-plexin signaling pathway	4.3752e-08	4.69459e-05	2.37643e-05	SEMA7A/PLXNB2/PLXND1/SEMA3B	4
BP	GO:0007411	axon guidance	2.79554e-06	0.000844453	0.000427466	PIK3CA/SEMA7A/PLXNB2/PLXND1/SEMA3B	5
BP	GO:0097485	neuron projection guidance	2.8488e-06	0.000844453	0.000427466	PIK3CA/SEMA7A/PLXNB2/PLXND1/SEMA3B	5
BP	GO:0032735	positive regulation of interleukin-12 production	3.14801e-06	0.000844453	0.000427466	CCR7/TNFSF4/TLR2	3
BP	GO:0050729	positive regulation of inflammatory response	5.65931e-06	0.00111063	0.000562208	CCR7/NFKBIZ/TNFSF4/TLR2	4
BP	GO:0050863	regulation of T cell activation	6.21044e-06	0.00111063	0.000562208	PIK3CA/CCR7/NFATC2/NFKBIZ/TNFSF4	5
BP	GO:0051251	positive regulation of lymphocyte activation	9.51504e-06	0.00145195	0.000734983	PIK3CA/CCR7/NFATC2/NFKBIZ/TNFSF4	5
BP	GO:0032655	regulation of interleukin-12 production	1.23131e-05	0.00145195	0.000734983	CCR7/TNFSF4/TLR2	3
BP	GO:0032615	interleukin-12 production	1.38679e-05	0.00145195	0.000734983	CCR7/TNFSF4/TLR2	3
BP	GO:0031295	T cell costimulation	1.5547e-05	0.00145195	0.000734983	PIK3CA/CCR7/TNFSF4	3
BP	GO:0002696	positive regulation of leukocyte activation	1.62563e-05	0.00145195	0.000734983	PIK3CA/CCR7/NFATC2/NFKBIZ/TNFSF4	5
BP	GO:0031294	lymphocyte costimulation	1.64346e-05	0.00145195	0.000734983	PIK3CA/CCR7/TNFSF4	3
BP	GO:0050770	regulation of axonogenesis	1.8712e-05	0.00145195	0.000734983	SEMA7A/PLXNB2/PLXND1/SEMA3B	4
BP	GO:0050867	positive regulation of cell activation	1.89443e-05	0.00145195	0.000734983	PIK3CA/CCR7/NFATC2/NFKBIZ/TNFSF4	5
BP	GO:1901654	response to ketone	2.314e-05	0.00165528	0.000837911	CCR7/CBL/TNFSF4/TLR2	4
BP	GO:0050870	positive regulation of T cell activation	2.94194e-05	0.00194655	0.000985354	PIK3CA/CCR7/NFKBIZ/TNFSF4	4
BP	GO:0050727	regulation of inflammatory response	3.08401e-05	0.00194655	0.000985354	CCR7/SEMA7A/NFKBIZ/TNFSF4/TLR2	5
BP	GO:1903039	positive regulation of leukocyte cell-cell adhesion	3.68698e-05	0.00219785	0.00111256	PIK3CA/CCR7/NFKBIZ/TNFSF4	4
BP	GO:0007409	axonogenesis	4.01087e-05	0.00219799	0.00111263	PIK3CA/SEMA7A/PLXNB2/PLXND1/SEMA3B	5
BP	GO:0042110	T cell activation	4.09691e-05	0.00219799	0.00111263	PIK3CA/CCR7/NFATC2/NFKBIZ/TNFSF4	5
BP	GO:0051249	regulation of lymphocyte activation	5.08993e-05	0.00235452	0.00119187	PIK3CA/CCR7/NFATC2/NFKBIZ/TNFSF4	5
BP	GO:1902287	semaphorin-plexin signaling pathway involved in axon guidance	5.22123e-05	0.00235452	0.00119187	PLXNB2/PLXND1	2
BP	GO:0030217	T cell differentiation	5.22421e-05	0.00235452	0.00119187	CCR7/NFATC2/NFKBIZ/TNFSF4	4
BP	GO:0050772	positive regulation of axonogenesis	5.26639e-05	0.00235452	0.00119187	SEMA7A/PLXNB2/PLXND1	3
BP	GO:0070542	response to fatty acid	5.87141e-05	0.00248806	0.00125947	CCR7/TNFSF4/TLR2	3
BP	GO:1902285	semaphorin-plexin signaling pathway involved in neuron projection guidance	6.1672e-05	0.00248806	0.00125947	PLXNB2/PLXND1	2
BP	GO:0061564	axon development	6.26072e-05	0.00248806	0.00125947	PIK3CA/SEMA7A/PLXNB2/PLXND1/SEMA3B	5
BP	GO:0022409	positive regulation of cell-cell adhesion	6.86181e-05	0.00262954	0.00133109	PIK3CA/CCR7/NFKBIZ/TNFSF4	4
BP	GO:0050851	antigen receptor-mediated signaling pathway	7.74999e-05	0.0028675	0.00145154	PIK3CA/CCR7/NFATC2/NFKBIZ	4
BP	GO:0002367	cytokine production involved in immune response	8.47599e-05	0.00303158	0.0015346	SEMA7A/TNFSF4/TLR2	3
BP	GO:0010769	regulation of cell morphogenesis involved in differentiation	0.000124852	0.00418644	0.00211919	SEMA7A/PLXNB2/PLXND1/SEMA3B	4
BP	GO:1903037	regulation of leukocyte cell-cell adhesion	0.000124852	0.00418644	0.00211919	PIK3CA/CCR7/NFKBIZ/TNFSF4	4
BP	GO:0032103	positive regulation of response to external stimulus	0.000131549	0.00427733	0.00216521	CCR7/NFKBIZ/TNFSF4/TLR2	4
BP	GO:0009615	response to virus	0.000164962	0.00520599	0.0026353	APOBEC3F/TNFSF4/TPT1/CCL22	4
BP	GO:0045624	positive regulation of T-helper cell differentiation	0.000181757	0.00557216	0.00282066	NFKBIZ/TNFSF4	2
BP	GO:0007159	leukocyte cell-cell adhesion	0.000190408	0.00567522	0.00287282	PIK3CA/CCR7/NFKBIZ/TNFSF4	4
BP	GO:0034695	response to prostaglandin E	0.00019896	0.00576984	0.00292072	CCR7/TNFSF4	2
BP	GO:0030098	lymphocyte differentiation	0.000231176	0.00652767	0.00330434	CCR7/NFATC2/NFKBIZ/TNFSF4	4
BP	GO:0045580	regulation of T cell differentiation	0.000250659	0.00684485	0.0034649	NFATC2/NFKBIZ/TNFSF4	3
BP	GO:0048843	negative regulation of axon extension involved in axon guidance	0.000255167	0.00684485	0.0034649	SEMA7A/SEMA3B	2
BP	GO:1902668	negative regulation of axon guidance	0.000296458	0.00769562	0.00389556	SEMA7A/SEMA3B	2
BP	GO:0010770	positive regulation of cell morphogenesis involved in differentiation	0.000308361	0.00769562	0.00389556	SEMA7A/PLXNB2/PLXND1	3
BP	GO:0031346	positive regulation of cell projection organization	0.000308399	0.00769562	0.00389556	CCR7/SEMA7A/PLXNB2/PLXND1	4
BP	GO:0050852	T cell receptor signaling pathway	0.000327205	0.00794938	0.00402401	PIK3CA/CCR7/NFKBIZ	3
BP	GO:0032733	positive regulation of interleukin-10 production	0.000340793	0.00794938	0.00402401	TNFSF4/TLR2	2
BP	GO:0043372	positive regulation of CD4-positive, alpha-beta T cell differentiation	0.000340793	0.00794938	0.00402401	NFKBIZ/TNFSF4	2
BP	GO:0034694	response to prostaglandin	0.0003641	0.00800701	0.00405319	CCR7/TNFSF4	2
BP	GO:0045589	regulation of regulatory T cell differentiation	0.0003641	0.00800701	0.00405319	NFATC2/TNFSF4	2
BP	GO:0022407	regulation of cell-cell adhesion	0.000365651	0.00800701	0.00405319	PIK3CA/CCR7/NFKBIZ/TNFSF4	4
BP	GO:0048841	regulation of axon extension involved in axon guidance	0.000388163	0.00832998	0.00421668	SEMA7A/SEMA3B	2
BP	GO:0045785	positive regulation of cell adhesion	0.000398876	0.00839205	0.00424809	PIK3CA/CCR7/NFKBIZ/TNFSF4	4
BP	GO:0045066	regulatory T cell differentiation	0.000412983	0.00852174	0.00431374	NFATC2/TNFSF4	2
BP	GO:2000516	positive regulation of CD4-positive, alpha-beta T cell activation	0.000438557	0.00874927	0.00442892	NFKBIZ/TNFSF4	2
BP	GO:0045619	regulation of lymphocyte differentiation	0.000440318	0.00874927	0.00442892	NFATC2/NFKBIZ/TNFSF4	3
BP	GO:0045622	regulation of T-helper cell differentiation	0.000464885	0.00895719	0.00453417	NFKBIZ/TNFSF4	2
BP	GO:0002429	immune response-activating cell surface receptor signaling pathway	0.000467477	0.00895719	0.00453417	PIK3CA/CCR7/NFATC2/NFKBIZ	4
BP	GO:1903706	regulation of hemopoiesis	0.000484773	0.00912564	0.00461945	ACVR2A/NFATC2/NFKBIZ/TNFSF4	4
BP	GO:0001819	positive regulation of cytokine production	0.000502524	0.00924121	0.00467794	CCR7/SEMA7A/TNFSF4/TLR2	4
BP	GO:0048846	axon extension involved in axon guidance	0.000519796	0.00924121	0.00467794	SEMA7A/SEMA3B	2
BP	GO:1902284	neuron projection extension involved in neuron projection guidance	0.000519796	0.00924121	0.00467794	SEMA7A/SEMA3B	2
BP	GO:0031349	positive regulation of defense response	0.000525362	0.00924121	0.00467794	CCR7/NFKBIZ/TNFSF4/TLR2	4
BP	GO:0002697	regulation of immune effector process	0.000583196	0.00996766	0.00504568	SEMA7A/APOBEC3F/NFKBIZ/TNFSF4	4
BP	GO:1903708	positive regulation of hemopoiesis	0.00058524	0.00996766	0.00504568	ACVR2A/NFKBIZ/TNFSF4	3
BP	GO:0002768	immune response-regulating cell surface receptor signaling pathway	0.000613759	0.0102901	0.00520888	PIK3CA/CCR7/NFATC2/NFKBIZ	4
BP	GO:0050919	negative chemotaxis	0.000638607	0.0105419	0.00533638	SEMA7A/SEMA3B	2
BP	GO:0050769	positive regulation of neurogenesis	0.000656269	0.0106154	0.00537358	SEMA7A/PLXNB2/PLXND1/TLR2	4
BP	GO:0030517	negative regulation of axon extension	0.000670175	0.0106154	0.00537358	SEMA7A/SEMA3B	2
BP	GO:0001667	ameboidal-type cell migration	0.000672739	0.0106154	0.00537358	PIK3CA/SEMA7A/PLXND1/SEMA3B	4
BP	GO:1902667	regulation of axon guidance	0.000702487	0.0109242	0.00552988	SEMA7A/SEMA3B	2
BP	GO:0032653	regulation of interleukin-10 production	0.000769337	0.0116936	0.00591934	TNFSF4/TLR2	2
BP	GO:0022604	regulation of cell morphogenesis	0.000777819	0.0116936	0.00591934	SEMA7A/PLXNB2/PLXND1/SEMA3B	4
BP	GO:0010975	regulation of neuron projection development	0.000802668	0.0116936	0.00591934	SEMA7A/PLXNB2/PLXND1/SEMA3B	4
BP	GO:0043087	regulation of GTPase activity	0.000821672	0.0116936	0.00591934	CCR7/PLXNB2/PLXND1/CCL22	4
BP	GO:0002720	positive regulation of cytokine production involved in immune response	0.000839146	0.0116936	0.00591934	SEMA7A/TNFSF4	2
BP	GO:0032613	interleukin-10 production	0.000839146	0.0116936	0.00591934	TNFSF4/TLR2	2
BP	GO:0043370	regulation of CD4-positive, alpha-beta T cell differentiation	0.000839146	0.0116936	0.00591934	NFKBIZ/TNFSF4	2
BP	GO:0046638	positive regulation of alpha-beta T cell differentiation	0.000839146	0.0116936	0.00591934	NFKBIZ/TNFSF4	2
BP	GO:0002699	positive regulation of immune effector process	0.000860782	0.0118413	0.00599411	SEMA7A/NFKBIZ/TNFSF4	3
BP	GO:0050920	regulation of chemotaxis	0.000872761	0.0118541	0.0060006	CCR7/SEMA7A/SEMA3B	3
BP	GO:0001755	neural crest cell migration	0.00114779	0.0152255	0.00770721	SEMA7A/SEMA3B	2
BP	GO:0097305	response to alcohol	0.00114936	0.0152255	0.00770721	CCR7/CBL/TNFSF4	3
BP	GO:0042093	T-helper cell differentiation	0.00123225	0.0159302	0.00806393	NFKBIZ/TNFSF4	2
BP	GO:2000514	regulation of CD4-positive, alpha-beta T cell activation	0.00123225	0.0159302	0.00806393	NFKBIZ/TNFSF4	2
BP	GO:0002294	CD4-positive, alpha-beta T cell differentiation involved in immune response	0.00131961	0.0168274	0.00851809	NFKBIZ/TNFSF4	2
BP	GO:0070374	positive regulation of ERK1 and ERK2 cascade	0.0013614	0.0168274	0.00851809	CCR7/SEMA7A/CCL22	3
BP	GO:0002287	alpha-beta T cell activation involved in immune response	0.00136438	0.0168274	0.00851809	NFKBIZ/TNFSF4	2
BP	GO:0002293	alpha-beta T cell differentiation involved in immune response	0.00136438	0.0168274	0.00851809	NFKBIZ/TNFSF4	2
BP	GO:0046635	positive regulation of alpha-beta T cell activation	0.00140987	0.0171908	0.00870206	NFKBIZ/TNFSF4	2
BP	GO:0050922	negative regulation of chemotaxis	0.00145608	0.0175547	0.0088863	SEMA7A/SEMA3B	2
BP	GO:0046637	regulation of alpha-beta T cell differentiation	0.00150301	0.0179192	0.00907078	NFKBIZ/TNFSF4	2
BP	GO:0002292	T cell differentiation involved in immune response	0.0016481	0.019433	0.0098371	NFKBIZ/TNFSF4	2
BP	GO:1902105	regulation of leukocyte differentiation	0.00170487	0.0198839	0.0100653	NFATC2/NFKBIZ/TNFSF4	3
BP	GO:0002440	production of molecular mediator of immune response	0.00176064	0.0203127	0.0102824	SEMA7A/TNFSF4/TLR2	3
BP	GO:0010976	positive regulation of neuron projection development	0.00177949	0.0203127	0.0102824	SEMA7A/PLXNB2/PLXND1	3
BP	GO:0050771	negative regulation of axonogenesis	0.00179961	0.0203262	0.0102892	SEMA7A/SEMA3B	2
BP	GO:0007162	negative regulation of cell adhesion	0.00191496	0.0214037	0.0108347	PLXNB2/PLXND1/TNFSF4	3
BP	GO:0043367	CD4-positive, alpha-beta T cell differentiation	0.00206635	0.0228577	0.0115707	NFKBIZ/TNFSF4	2
BP	GO:0002718	regulation of cytokine production involved in immune response	0.00223486	0.0244694	0.0123865	SEMA7A/TNFSF4	2
BP	GO:0014032	neural crest cell development	0.00229243	0.0248463	0.0125773	SEMA7A/SEMA3B	2
BP	GO:1901214	regulation of neuron death	0.00233717	0.0250778	0.0126945	PIK3CA/CBL/DAXX	3
BP	GO:0051961	negative regulation of nervous system development	0.00238231	0.0253091	0.0128116	SEMA7A/TLR2/SEMA3B	3
BP	GO:0032755	positive regulation of interleukin-6 production	0.00246935	0.0258513	0.0130861	TNFSF4/TLR2	2
BP	GO:0014031	mesenchymal cell development	0.00252972	0.0258513	0.0130861	SEMA7A/SEMA3B	2
BP	GO:0032602	chemokine production	0.00252972	0.0258513	0.0130861	TNFSF4/TLR2	2
BP	GO:0048864	stem cell development	0.00252972	0.0258513	0.0130861	SEMA7A/SEMA3B	2
BP	GO:0045582	positive regulation of T cell differentiation	0.00259078	0.0262256	0.0132755	NFKBIZ/TNFSF4	2
BP	GO:0014033	neural crest cell differentiation	0.00277814	0.0278592	0.0141025	SEMA7A/SEMA3B	2
BP	GO:0035710	CD4-positive, alpha-beta T cell activation	0.00284197	0.0279764	0.0141618	NFKBIZ/TNFSF4	2
BP	GO:0070098	chemokine-mediated signaling pathway	0.00284197	0.0279764	0.0141618	CCR7/CCL22	2
BP	GO:0032496	response to lipopolysaccharide	0.00301937	0.0291872	0.0147747	CCR7/TNFSF4/TLR2	3
BP	GO:0070372	regulation of ERK1 and ERK2 cascade	0.00301937	0.0291872	0.0147747	CCR7/SEMA7A/CCL22	3
BP	GO:0002702	positive regulation of production of molecular mediator of immune response	0.00310419	0.0292175	0.01479	SEMA7A/TNFSF4	2
BP	GO:0030516	regulation of axon extension	0.00310419	0.0292175	0.01479	SEMA7A/SEMA3B	2
BP	GO:0046634	regulation of alpha-beta T cell activation	0.00310419	0.0292175	0.01479	NFKBIZ/TNFSF4	2
BP	GO:0001101	response to acid chemical	0.00323457	0.0294627	0.0149142	CCR7/TNFSF4/TLR2	3
BP	GO:0044728	DNA methylation or demethylation	0.00323941	0.0294627	0.0149142	PIK3CA/APOBEC3F	2
BP	GO:0048638	regulation of developmental growth	0.00328981	0.0294627	0.0149142	PIK3CA/SEMA7A/SEMA3B	3
BP	GO:0045621	positive regulation of lymphocyte differentiation	0.00330805	0.0294627	0.0149142	NFKBIZ/TNFSF4	2
BP	GO:0070997	neuron death	0.00331765	0.0294627	0.0149142	PIK3CA/CBL/DAXX	3
BP	GO:0002237	response to molecule of bacterial origin	0.00337377	0.0294627	0.0149142	CCR7/TNFSF4/TLR2	3
BP	GO:0032649	regulation of interferon-gamma production	0.00337737	0.0294627	0.0149142	CCR7/TNFSF4	2
BP	GO:1990868	response to chemokine	0.00337737	0.0294627	0.0149142	CCR7/CCL22	2
BP	GO:1990869	cellular response to chemokine	0.00337737	0.0294627	0.0149142	CCR7/CCL22	2
BP	GO:0010771	negative regulation of cell morphogenesis involved in differentiation	0.00344737	0.0298308	0.0151005	SEMA7A/SEMA3B	2
BP	GO:0070371	ERK1 and ERK2 cascade	0.00348776	0.0299389	0.0151552	CCR7/SEMA7A/CCL22	3
BP	GO:0002824	positive regulation of adaptive immune response based on somatic recombination of immune receptors built from immunoglobulin superfamily domains	0.00373414	0.0316703	0.0160317	NFKBIZ/TNFSF4	2
BP	GO:0002286	T cell activation involved in immune response	0.00380752	0.0316703	0.0160317	NFKBIZ/TNFSF4	2
BP	GO:0030593	neutrophil chemotaxis	0.00380752	0.0316703	0.0160317	CCR7/CCL22	2
BP	GO:0046632	alpha-beta T cell differentiation	0.00380752	0.0316703	0.0160317	NFKBIZ/TNFSF4	2
BP	GO:0045666	positive regulation of neuron differentiation	0.00393632	0.0324897	0.0164465	SEMA7A/PLXNB2/PLXND1	3
BP	GO:0034605	cellular response to heat	0.0040317	0.0328928	0.0166505	DAXX/HSPA2	2
BP	GO:0002821	positive regulation of adaptive immune response	0.00410777	0.0328928	0.0166505	NFKBIZ/TNFSF4	2
BP	GO:0061387	regulation of extent of cell growth	0.00410777	0.0328928	0.0166505	SEMA7A/SEMA3B	2
BP	GO:0072676	lymphocyte migration	0.00410777	0.0328928	0.0166505	CCR7/CCL22	2
BP	GO:0032609	interferon-gamma production	0.00418451	0.0332591	0.0168359	CCR7/TNFSF4	2
BP	GO:0048640	negative regulation of developmental growth	0.00426192	0.0335745	0.0169956	SEMA7A/SEMA3B	2
BP	GO:0032535	regulation of cellular component size	0.00428678	0.0335745	0.0169956	CCR7/SEMA7A/SEMA3B	3
BP	GO:0006304	DNA modification	0.00465892	0.0359642	0.0182052	PIK3CA/APOBEC3F	2
BP	GO:1990266	neutrophil migration	0.00465892	0.0359642	0.0182052	CCR7/CCL22	2
BP	GO:0048675	axon extension	0.00498842	0.0382327	0.0193536	SEMA7A/SEMA3B	2
BP	GO:0038095	Fc-epsilon receptor signaling pathway	0.00507244	0.0386009	0.01954	PIK3CA/NFATC2	2
BP	GO:0007173	epidermal growth factor receptor signaling pathway	0.00532843	0.0399818	0.020239	PIK3CA/CBL	2
BP	GO:0071621	granulocyte chemotaxis	0.00532843	0.0399818	0.020239	CCR7/CCL22	2
BP	GO:0032675	regulation of interleukin-6 production	0.00559028	0.0416553	0.0210861	TNFSF4/TLR2	2
BP	GO:0030099	myeloid cell differentiation	0.00564216	0.041752	0.0211351	CCR7/ACVR2A/TLR2	3
BP	GO:0006816	calcium ion transport	0.00595685	0.0437788	0.022161	CCR7/HSPA2/TPT1	3
BP	GO:0032635	interleukin-6 production	0.00641072	0.0462249	0.0233993	TNFSF4/TLR2	2
BP	GO:0050671	positive regulation of lymphocyte proliferation	0.00641072	0.0462249	0.0233993	NFATC2/TNFSF4	2
BP	GO:0002700	regulation of production of molecular mediator of immune response	0.00650508	0.0462249	0.0233993	SEMA7A/TNFSF4	2
BP	GO:0032946	positive regulation of mononuclear cell proliferation	0.00650508	0.0462249	0.0233993	NFATC2/TNFSF4	2
BP	GO:0034620	cellular response to unfolded protein	0.00650508	0.0462249	0.0233993	DAXX/HSPA2	2
BP	GO:0046631	alpha-beta T cell activation	0.00660009	0.0462869	0.0234306	NFKBIZ/TNFSF4	2
BP	GO:0097530	granulocyte migration	0.00660009	0.0462869	0.0234306	CCR7/CCL22	2
BP	GO:0008584	male gonad development	0.00669573	0.0466527	0.0236158	ACVR2A/CBL	2
BP	GO:0014065	phosphatidylinositol 3-kinase signaling	0.006792	0.0467168	0.0236483	PIK3CA/CBL	2
BP	GO:0046546	development of primary male sexual characteristics	0.006792	0.0467168	0.0236483	ACVR2A/CBL	2
BP	GO:0050708	regulation of protein secretion	0.00700799	0.0478954	0.0242449	CCR7/TNFSF4/TLR2	3
BP	GO:0070665	positive regulation of leukocyte proliferation	0.00708463	0.0481127	0.0243549	NFATC2/TNFSF4	2
BP	GO:0046330	positive regulation of JNK cascade	0.00718343	0.0484769	0.0245392	CCR7/DAXX	2
BP	GO:1902107	positive regulation of leukocyte differentiation	0.00738292	0.0495117	0.0250631	NFKBIZ/TNFSF4	2
BP	GO:0038127	ERBB signaling pathway	0.00748361	0.0498753	0.0252471	PIK3CA/CBL	2
BP	GO:0002822	regulation of adaptive immune response based on somatic recombination of immune receptors built from immunoglobulin superfamily domains	0.00758493	0.0499302	0.0252749	NFKBIZ/TNFSF4	2
BP	GO:0050871	positive regulation of B cell activation	0.00758493	0.0499302	0.0252749	NFATC2/TNFSF4	2
BP	GO:0009408	response to heat	0.00768687	0.0502927	0.0254584	DAXX/HSPA2	2
BP	GO:0070838	divalent metal ion transport	0.00797182	0.0516878	0.0261646	CCR7/HSPA2/TPT1	3
BP	GO:0010977	negative regulation of neuron projection development	0.00799643	0.0516878	0.0261646	SEMA7A/SEMA3B	2
BP	GO:0072511	divalent inorganic cation transport	0.00811564	0.0521442	0.0263957	CCR7/HSPA2/TPT1	3
BP	GO:0002791	regulation of peptide secretion	0.008261	0.0524607	0.0265559	CCR7/TNFSF4/TLR2	3
BP	GO:0008360	regulation of cell shape	0.00831158	0.0524607	0.0265559	PLXNB2/PLXND1	2
BP	GO:0035967	cellular response to topologically incorrect protein	0.00831158	0.0524607	0.0265559	DAXX/HSPA2	2
BP	GO:0050900	leukocyte migration	0.00890886	0.053399	0.0270308	PIK3CA/CCR7/CCL22	3
BP	GO:0002819	regulation of adaptive immune response	0.00895851	0.053399	0.0270308	NFKBIZ/TNFSF4	2
BP	GO:0046661	male sex differentiation	0.00895851	0.053399	0.0270308	ACVR2A/CBL	2
BP	GO:0001768	establishment of T cell polarity	0.00915695	0.053399	0.0270308	CCR7	1
BP	GO:0002468	dendritic cell antigen processing and presentation	0.00915695	0.053399	0.0270308	CCR7	1
BP	GO:0002863	positive regulation of inflammatory response to antigenic stimulus	0.00915695	0.053399	0.0270308	CCR7	1
BP	GO:0032621	interleukin-18 production	0.00915695	0.053399	0.0270308	TLR2	1
BP	GO:0043084	penile erection	0.00915695	0.053399	0.0270308	ACVR2A	1
BP	GO:0045625	regulation of T-helper 1 cell differentiation	0.00915695	0.053399	0.0270308	TNFSF4	1
BP	GO:0060600	dichotomous subdivision of an epithelial terminal unit	0.00915695	0.053399	0.0270308	PLXND1	1
BP	GO:0070391	response to lipoteichoic acid	0.00915695	0.053399	0.0270308	TLR2	1
BP	GO:0071223	cellular response to lipoteichoic acid	0.00915695	0.053399	0.0270308	TLR2	1
BP	GO:0097048	dendritic cell apoptotic process	0.00915695	0.053399	0.0270308	CCR7	1
BP	GO:2000668	regulation of dendritic cell apoptotic process	0.00915695	0.053399	0.0270308	CCR7	1
BP	GO:1990138	neuron projection extension	0.00940204	0.0545318	0.0276043	SEMA7A/SEMA3B	2
BP	GO:0048015	phosphatidylinositol-mediated signaling	0.00974105	0.055213	0.0279491	PIK3CA/CBL	2
BP	GO:0007416	synapse assembly	0.00985527	0.055213	0.0279491	PLXND1/TLR2	2
BP	GO:0090066	regulation of anatomical structure size	0.00990873	0.055213	0.0279491	CCR7/SEMA7A/SEMA3B	3
BP	GO:0001767	establishment of lymphocyte polarity	0.0100683	0.055213	0.0279491	CCR7	1
BP	GO:0032490	detection of molecule of bacterial origin	0.0100683	0.055213	0.0279491	TLR2	1
BP	GO:0045060	negative thymic T cell selection	0.0100683	0.055213	0.0279491	CCR7	1
BP	GO:0045628	regulation of T-helper 2 cell differentiation	0.0100683	0.055213	0.0279491	TNFSF4	1
BP	GO:0051024	positive regulation of immunoglobulin secretion	0.0100683	0.055213	0.0279491	TNFSF4	1
BP	GO:0090084	negative regulation of inclusion body assembly	0.0100683	0.055213	0.0279491	HSPA2	1
BP	GO:2000318	positive regulation of T-helper 17 type immune response	0.0100683	0.055213	0.0279491	NFKBIZ	1
BP	GO:0048017	inositol lipid-mediated signaling	0.0100855	0.055213	0.0279491	PIK3CA/CBL	2
BP	GO:0051897	positive regulation of protein kinase B signaling	0.0102015	0.0553065	0.0279964	PIK3CA/CCR7	2
BP	GO:0006986	response to unfolded protein	0.0103181	0.0553065	0.0279964	DAXX/HSPA2	2
BP	GO:0032874	positive regulation of stress-activated MAPK cascade	0.0105532	0.0553065	0.0279964	CCR7/DAXX	2
BP	GO:0070304	positive regulation of stress-activated protein kinase signaling cascade	0.0106716	0.0553065	0.0279964	CCR7/DAXX	2
BP	GO:0002285	lymphocyte activation involved in immune response	0.0109102	0.0553065	0.0279964	NFKBIZ/TNFSF4	2
BP	GO:0002864	regulation of acute inflammatory response to antigenic stimulus	0.0109788	0.0553065	0.0279964	CCR7	1
BP	GO:0006216	cytidine catabolic process	0.0109788	0.0553065	0.0279964	APOBEC3F	1
BP	GO:0007320	insemination	0.0109788	0.0553065	0.0279964	ACVR2A	1
BP	GO:0009972	cytidine deamination	0.0109788	0.0553065	0.0279964	APOBEC3F	1
BP	GO:0010935	regulation of macrophage cytokine production	0.0109788	0.0553065	0.0279964	SEMA7A	1
BP	GO:0016045	detection of bacterium	0.0109788	0.0553065	0.0279964	TLR2	1
BP	GO:0016554	cytidine to uridine editing	0.0109788	0.0553065	0.0279964	APOBEC3F	1
BP	GO:0036005	response to macrophage colony-stimulating factor	0.0109788	0.0553065	0.0279964	TLR2	1
BP	GO:0036006	cellular response to macrophage colony-stimulating factor stimulus	0.0109788	0.0553065	0.0279964	TLR2	1
BP	GO:0043383	negative T cell selection	0.0109788	0.0553065	0.0279964	CCR7	1
BP	GO:0045091	regulation of single stranded viral RNA replication via double stranded DNA intermediate	0.0109788	0.0553065	0.0279964	APOBEC3F	1
BP	GO:0046087	cytidine metabolic process	0.0109788	0.0553065	0.0279964	APOBEC3F	1
BP	GO:0008361	regulation of cell size	0.0110304	0.0553065	0.0279964	SEMA7A/SEMA3B	2
BP	GO:0071346	cellular response to interferon-gamma	0.0113945	0.0568664	0.0287861	TLR2/CCL22	2
BP	GO:0031345	negative regulation of cell projection organization	0.011517	0.0572039	0.0289569	SEMA7A/SEMA3B	2
BP	GO:0001771	immunological synapse formation	0.0118886	0.0572039	0.0289569	CCR7	1
BP	GO:0009635	response to herbicide	0.0118886	0.0572039	0.0289569	DAXX	1
BP	GO:0031274	positive regulation of pseudopodium assembly	0.0118886	0.0572039	0.0289569	CCR7	1
BP	GO:0039692	single stranded viral RNA replication via double stranded DNA intermediate	0.0118886	0.0572039	0.0289569	APOBEC3F	1
BP	GO:0045006	DNA deamination	0.0118886	0.0572039	0.0289569	APOBEC3F	1
BP	GO:0050862	positive regulation of T cell receptor signaling pathway	0.0118886	0.0572039	0.0289569	CCR7	1
BP	GO:0098543	detection of other organism	0.0118886	0.0572039	0.0289569	TLR2	1
BP	GO:0050864	regulation of B cell activation	0.0120131	0.0573775	0.0290448	NFATC2/TNFSF4	2
BP	GO:0030308	negative regulation of cell growth	0.0121386	0.0573775	0.0290448	SEMA7A/SEMA3B	2
BP	GO:0046328	regulation of JNK cascade	0.0121386	0.0573775	0.0290448	CCR7/DAXX	2
BP	GO:0050707	regulation of cytokine secretion	0.0121386	0.0573775	0.0290448	CCR7/TLR2	2
BP	GO:0038093	Fc receptor signaling pathway	0.0125185	0.0576967	0.0292064	PIK3CA/NFATC2	2
BP	GO:0035966	response to topologically incorrect protein	0.0127747	0.0576967	0.0292064	DAXX/HSPA2	2
BP	GO:0007175	negative regulation of epidermal growth factor-activated receptor activity	0.0127976	0.0576967	0.0292064	CBL	1
BP	GO:0010934	macrophage cytokine production	0.0127976	0.0576967	0.0292064	SEMA7A	1
BP	GO:0031272	regulation of pseudopodium assembly	0.0127976	0.0576967	0.0292064	CCR7	1
BP	GO:0032700	negative regulation of interleukin-17 production	0.0127976	0.0576967	0.0292064	TNFSF4	1
BP	GO:0035635	entry of bacterium into host cell	0.0127976	0.0576967	0.0292064	CBL	1
BP	GO:0045064	T-helper 2 cell differentiation	0.0127976	0.0576967	0.0292064	TNFSF4	1
BP	GO:0046133	pyrimidine ribonucleoside catabolic process	0.0127976	0.0576967	0.0292064	APOBEC3F	1
BP	GO:0051770	positive regulation of nitric-oxide synthase biosynthetic process	0.0127976	0.0576967	0.0292064	TLR2	1
BP	GO:1905064	negative regulation of vascular smooth muscle cell differentiation	0.0127976	0.0576967	0.0292064	NFATC2	1
BP	GO:0007179	transforming growth factor beta receptor signaling pathway	0.013294	0.0596838	0.0302122	ACVR2A/CBL	2
BP	GO:0002830	positive regulation of type 2 immune response	0.0137058	0.0607698	0.030762	TNFSF4	1
BP	GO:0032736	positive regulation of interleukin-13 production	0.0137058	0.0607698	0.030762	TNFSF4	1
BP	GO:2000484	positive regulation of interleukin-8 secretion	0.0137058	0.0607698	0.030762	TLR2	1
BP	GO:0002573	myeloid leukocyte differentiation	0.0138224	0.0610347	0.0308961	CCR7/TLR2	2
BP	GO:0034341	response to interferon-gamma	0.0139559	0.061209	0.0309843	TLR2/CCL22	2
BP	GO:0048863	stem cell differentiation	0.01409	0.061209	0.0309843	SEMA7A/SEMA3B	2
BP	GO:0071222	cellular response to lipopolysaccharide	0.01409	0.061209	0.0309843	TNFSF4/TLR2	2
BP	GO:0097529	myeloid leukocyte migration	0.01409	0.061209	0.0309843	CCR7/CCL22	2
BP	GO:1901215	negative regulation of neuron death	0.0143599	0.06149	0.0311265	PIK3CA/CBL	2
BP	GO:0002922	positive regulation of humoral immune response	0.0146132	0.06149	0.0311265	CCR7	1
BP	GO:0017085	response to insecticide	0.0146132	0.06149	0.0311265	DAXX	1
BP	GO:0031269	pseudopodium assembly	0.0146132	0.06149	0.0311265	CCR7	1
BP	GO:0034134	toll-like receptor 2 signaling pathway	0.0146132	0.06149	0.0311265	TLR2	1
BP	GO:0045623	negative regulation of T-helper cell differentiation	0.0146132	0.06149	0.0311265	TNFSF4	1
BP	GO:0071380	cellular response to prostaglandin E stimulus	0.0146132	0.06149	0.0311265	TNFSF4	1
BP	GO:0090083	regulation of inclusion body assembly	0.0146132	0.06149	0.0311265	HSPA2	1
BP	GO:0050670	regulation of lymphocyte proliferation	0.0149065	0.0615225	0.031143	NFATC2/TNFSF4	2
BP	GO:0032944	regulation of mononuclear cell proliferation	0.0150446	0.0615225	0.031143	NFATC2/TNFSF4	2
BP	GO:0071219	cellular response to molecule of bacterial origin	0.0150446	0.0615225	0.031143	TNFSF4/TLR2	2
BP	GO:0009266	response to temperature stimulus	0.0153224	0.0615225	0.031143	DAXX/HSPA2	2
BP	GO:0002577	regulation of antigen processing and presentation	0.0155198	0.0615225	0.031143	CCR7	1
BP	GO:0022010	central nervous system myelination	0.0155198	0.0615225	0.031143	TLR2	1
BP	GO:0031268	pseudopodium organization	0.0155198	0.0615225	0.031143	CCR7	1
BP	GO:0032291	axon ensheathment in central nervous system	0.0155198	0.0615225	0.031143	TLR2	1
BP	GO:0048714	positive regulation of oligodendrocyte differentiation	0.0155198	0.0615225	0.031143	TLR2	1
BP	GO:0061081	positive regulation of myeloid leukocyte cytokine production involved in immune response	0.0155198	0.0615225	0.031143	SEMA7A	1
BP	GO:0070102	interleukin-6-mediated signaling pathway	0.0155198	0.0615225	0.031143	CBL	1
BP	GO:2000811	negative regulation of anoikis	0.0155198	0.0615225	0.031143	PIK3CA	1
BP	GO:0048762	mesenchymal cell differentiation	0.0156024	0.0615225	0.031143	SEMA7A/SEMA3B	2
BP	GO:0050663	cytokine secretion	0.0156024	0.0615225	0.031143	CCR7/TLR2	2
BP	GO:0002526	acute inflammatory response	0.0157432	0.0615225	0.031143	CCR7/TNFSF4	2
BP	GO:0007254	JNK cascade	0.0160265	0.0615225	0.031143	CCR7/DAXX	2
BP	GO:0001649	osteoblast differentiation	0.016169	0.0615225	0.031143	SEMA7A/ACVR2A	2
BP	GO:0002726	positive regulation of T cell cytokine production	0.0164256	0.0615225	0.031143	TNFSF4	1
BP	GO:0007221	positive regulation of transcription of Notch receptor target	0.0164256	0.0615225	0.031143	PLXND1	1
BP	GO:0007252	I-kappaB phosphorylation	0.0164256	0.0615225	0.031143	TLR2	1
BP	GO:0045063	T-helper 1 cell differentiation	0.0164256	0.0615225	0.031143	TNFSF4	1
BP	GO:0050765	negative regulation of phagocytosis	0.0164256	0.0615225	0.031143	TLR2	1
BP	GO:0051023	regulation of immunoglobulin secretion	0.0164256	0.0615225	0.031143	TNFSF4	1
BP	GO:0051767	nitric-oxide synthase biosynthetic process	0.0164256	0.0615225	0.031143	TLR2	1
BP	GO:0051769	regulation of nitric-oxide synthase biosynthetic process	0.0164256	0.0615225	0.031143	TLR2	1
BP	GO:0071243	cellular response to arsenic-containing substance	0.0164256	0.0615225	0.031143	DAXX	1
BP	GO:0098581	detection of external biotic stimulus	0.0164256	0.0615225	0.031143	TLR2	1
BP	GO:1901741	positive regulation of myoblast fusion	0.0164256	0.0615225	0.031143	NFATC2	1
BP	GO:2000269	regulation of fibroblast apoptotic process	0.0164256	0.0615225	0.031143	PIK3CA	1
BP	GO:2000319	regulation of T-helper 17 cell differentiation	0.0164256	0.0615225	0.031143	NFKBIZ	1
BP	GO:0008406	gonad development	0.0164557	0.0615225	0.031143	ACVR2A/CBL	2
BP	GO:0070663	regulation of leukocyte proliferation	0.0164557	0.0615225	0.031143	NFATC2/TNFSF4	2
BP	GO:0030595	leukocyte chemotaxis	0.0165998	0.0616319	0.0311984	CCR7/CCL22	2
BP	GO:0045665	negative regulation of neuron differentiation	0.0165998	0.0616319	0.0311984	SEMA7A/SEMA3B	2
BP	GO:0019722	calcium-mediated signaling	0.0170356	0.0626122	0.0316946	CCR7/NFATC2	2
BP	GO:0045137	development of primary sexual characteristics	0.0173288	0.0626122	0.0316946	ACVR2A/CBL	2
BP	GO:0002374	cytokine secretion involved in immune response	0.0173307	0.0626122	0.0316946	TLR2	1
BP	GO:0010560	positive regulation of glycoprotein biosynthetic process	0.0173307	0.0626122	0.0316946	CCR7	1
BP	GO:0032288	myelin assembly	0.0173307	0.0626122	0.0316946	TLR2	1
BP	GO:0046641	positive regulation of alpha-beta T cell proliferation	0.0173307	0.0626122	0.0316946	TNFSF4	1
BP	GO:0071731	response to nitric oxide	0.0173307	0.0626122	0.0316946	CCR7	1
BP	GO:1902074	response to salt	0.0173307	0.0626122	0.0316946	DAXX	1
BP	GO:0048588	developmental cell growth	0.0179217	0.0639415	0.0323675	SEMA7A/SEMA3B	2
BP	GO:0060560	developmental growth involved in morphogenesis	0.0180713	0.0639415	0.0323675	SEMA7A/SEMA3B	2
BP	GO:0051896	regulation of protein kinase B signaling	0.0182215	0.0639415	0.0323675	PIK3CA/CCR7	2
BP	GO:0007620	copulation	0.0182349	0.0639415	0.0323675	ACVR2A	1
BP	GO:0016553	base conversion or substitution editing	0.0182349	0.0639415	0.0323675	APOBEC3F	1
BP	GO:0032656	regulation of interleukin-13 production	0.0182349	0.0639415	0.0323675	TNFSF4	1
BP	GO:0043371	negative regulation of CD4-positive, alpha-beta T cell differentiation	0.0182349	0.0639415	0.0323675	TNFSF4	1
BP	GO:1901739	regulation of myoblast fusion	0.0182349	0.0639415	0.0323675	NFATC2	1
BP	GO:2000316	regulation of T-helper 17 type immune response	0.0182349	0.0639415	0.0323675	NFKBIZ	1
BP	GO:0071216	cellular response to biotic stimulus	0.0183721	0.0642127	0.0325048	TNFSF4/TLR2	2
BP	GO:0002438	acute inflammatory response to antigenic stimulus	0.0191384	0.0649859	0.0328962	CCR7	1
BP	GO:0002861	regulation of inflammatory response to antigenic stimulus	0.0191384	0.0649859	0.0328962	CCR7	1
BP	GO:0009595	detection of biotic stimulus	0.0191384	0.0649859	0.0328962	TLR2	1
BP	GO:0036120	cellular response to platelet-derived growth factor stimulus	0.0191384	0.0649859	0.0328962	CBL	1
BP	GO:0044346	fibroblast apoptotic process	0.0191384	0.0649859	0.0328962	PIK3CA	1
BP	GO:0045061	thymic T cell selection	0.0191384	0.0649859	0.0328962	CCR7	1
BP	GO:0048245	eosinophil chemotaxis	0.0191384	0.0649859	0.0328962	CCL22	1
BP	GO:0048305	immunoglobulin secretion	0.0191384	0.0649859	0.0328962	TNFSF4	1
BP	GO:0050857	positive regulation of antigen receptor-mediated signaling pathway	0.0191384	0.0649859	0.0328962	CCR7	1
BP	GO:0032872	regulation of stress-activated MAPK cascade	0.0192874	0.0650797	0.0329436	CCR7/DAXX	2
BP	GO:0071356	cellular response to tumor necrosis factor	0.0192874	0.0650797	0.0329436	TNFSF4/CCL22	2
BP	GO:0070302	regulation of stress-activated protein kinase signaling cascade	0.0195967	0.0659161	0.0333671	CCR7/DAXX	2
BP	GO:0032616	interleukin-13 production	0.0200411	0.0659636	0.0333911	TNFSF4	1
BP	GO:0034123	positive regulation of toll-like receptor signaling pathway	0.0200411	0.0659636	0.0333911	TLR2	1
BP	GO:0036119	response to platelet-derived growth factor	0.0200411	0.0659636	0.0333911	CBL	1
BP	GO:0042454	ribonucleoside catabolic process	0.0200411	0.0659636	0.0333911	APOBEC3F	1
BP	GO:0070841	inclusion body assembly	0.0200411	0.0659636	0.0333911	HSPA2	1
BP	GO:0071379	cellular response to prostaglandin stimulus	0.0200411	0.0659636	0.0333911	TNFSF4	1
BP	GO:1905809	negative regulation of synapse organization	0.0200411	0.0659636	0.0333911	TLR2	1
BP	GO:0071560	cellular response to transforming growth factor beta stimulus	0.0203792	0.0666821	0.0337548	ACVR2A/CBL	2
BP	GO:0002407	dendritic cell chemotaxis	0.020943	0.0666821	0.0337548	CCR7	1
BP	GO:0007141	male meiosis I	0.020943	0.0666821	0.0337548	HSPA2	1
BP	GO:0010529	negative regulation of transposition	0.020943	0.0666821	0.0337548	APOBEC3F	1
BP	GO:0010640	regulation of platelet-derived growth factor receptor signaling pathway	0.020943	0.0666821	0.0337548	CBL	1
BP	GO:0032753	positive regulation of interleukin-4 production	0.020943	0.0666821	0.0337548	TNFSF4	1
BP	GO:0051151	negative regulation of smooth muscle cell differentiation	0.020943	0.0666821	0.0337548	NFATC2	1
BP	GO:0060445	branching involved in salivary gland morphogenesis	0.020943	0.0666821	0.0337548	PLXND1	1
BP	GO:0070193	synaptonemal complex organization	0.020943	0.0666821	0.0337548	HSPA2	1
BP	GO:0090023	positive regulation of neutrophil chemotaxis	0.020943	0.0666821	0.0337548	CCR7	1
BP	GO:1903020	positive regulation of glycoprotein metabolic process	0.020943	0.0666821	0.0337548	CCR7	1
BP	GO:0050714	positive regulation of protein secretion	0.0210147	0.0667124	0.0337702	TNFSF4/TLR2	2
BP	GO:0048872	homeostasis of number of cells	0.0213356	0.0673529	0.0340944	CCR7/ACVR2A	2
BP	GO:0071559	response to transforming growth factor beta	0.0214968	0.0673529	0.0340944	ACVR2A/CBL	2
BP	GO:0010528	regulation of transposition	0.0218442	0.0673529	0.0340944	APOBEC3F	1
BP	GO:0032925	regulation of activin receptor signaling pathway	0.0218442	0.0673529	0.0340944	ACVR2A	1
BP	GO:0043457	regulation of cellular respiration	0.0218442	0.0673529	0.0340944	PIK3CA	1
BP	GO:0046135	pyrimidine nucleoside catabolic process	0.0218442	0.0673529	0.0340944	APOBEC3F	1
BP	GO:0046639	negative regulation of alpha-beta T cell differentiation	0.0218442	0.0673529	0.0340944	TNFSF4	1
BP	GO:0060143	positive regulation of syncytium formation by plasma membrane fusion	0.0218442	0.0673529	0.0340944	NFATC2	1
BP	GO:2000209	regulation of anoikis	0.0218442	0.0673529	0.0340944	PIK3CA	1
BP	GO:2000482	regulation of interleukin-8 secretion	0.0218442	0.0673529	0.0340944	TLR2	1
BP	GO:0043491	protein kinase B signaling	0.0221468	0.0680903	0.0344677	PIK3CA/CCR7	2
BP	GO:0002230	positive regulation of defense response to virus by host	0.0227445	0.0693195	0.0350899	APOBEC3F	1
BP	GO:0071624	positive regulation of granulocyte chemotaxis	0.0227445	0.0693195	0.0350899	CCR7	1
BP	GO:0072677	eosinophil migration	0.0227445	0.0693195	0.0350899	CCL22	1
BP	GO:0034612	response to tumor necrosis factor	0.022805	0.0693195	0.0350899	TNFSF4/CCL22	2
BP	GO:0007249	I-kappaB kinase/NF-kappaB signaling	0.0229708	0.0696263	0.0352452	CCR7/TLR2	2
BP	GO:0032868	response to insulin	0.0231372	0.0698529	0.0353599	PIK3CA/TLR2	2
BP	GO:0030100	regulation of endocytosis	0.023304	0.0698529	0.0353599	CBL/TLR2	2
BP	GO:0045926	negative regulation of growth	0.023304	0.0698529	0.0353599	SEMA7A/SEMA3B	2
BP	GO:0036336	dendritic cell migration	0.0236441	0.0698529	0.0353599	CCR7	1
BP	GO:0042026	protein refolding	0.0236441	0.0698529	0.0353599	HSPA2	1
BP	GO:0060142	regulation of syncytium formation by plasma membrane fusion	0.0236441	0.0698529	0.0353599	NFATC2	1
BP	GO:0072539	T-helper 17 cell differentiation	0.0236441	0.0698529	0.0353599	NFKBIZ	1
BP	GO:0080111	DNA demethylation	0.0236441	0.0698529	0.0353599	APOBEC3F	1
BP	GO:1902624	positive regulation of neutrophil migration	0.0236441	0.0698529	0.0353599	CCR7	1
BP	GO:0046651	lymphocyte proliferation	0.0239764	0.0698529	0.0353599	NFATC2/TNFSF4	2
BP	GO:0002793	positive regulation of peptide secretion	0.0241458	0.0698529	0.0353599	TNFSF4/TLR2	2
BP	GO:0032943	mononuclear cell proliferation	0.0243157	0.0698529	0.0353599	NFATC2/TNFSF4	2
BP	GO:0043542	endothelial cell migration	0.0243157	0.0698529	0.0353599	PIK3CA/PLXND1	2
BP	GO:0002724	regulation of T cell cytokine production	0.0245429	0.0698529	0.0353599	TNFSF4	1
BP	GO:0002825	regulation of T-helper 1 type immune response	0.0245429	0.0698529	0.0353599	TNFSF4	1
BP	GO:0007176	regulation of epidermal growth factor-activated receptor activity	0.0245429	0.0698529	0.0353599	CBL	1
BP	GO:0032660	regulation of interleukin-17 production	0.0245429	0.0698529	0.0353599	TNFSF4	1
BP	GO:0032673	regulation of interleukin-4 production	0.0245429	0.0698529	0.0353599	TNFSF4	1
BP	GO:0039694	viral RNA genome replication	0.0245429	0.0698529	0.0353599	APOBEC3F	1
BP	GO:0045830	positive regulation of isotype switching	0.0245429	0.0698529	0.0353599	TNFSF4	1
BP	GO:0071280	cellular response to copper ion	0.0245429	0.0698529	0.0353599	DAXX	1
BP	GO:0071514	genetic imprinting	0.0245429	0.0698529	0.0353599	PIK3CA	1
BP	GO:2000515	negative regulation of CD4-positive, alpha-beta T cell activation	0.0245429	0.0698529	0.0353599	TNFSF4	1
BP	GO:0007548	sex differentiation	0.0246569	0.0699917	0.0354302	ACVR2A/CBL	2
BP	GO:0060485	mesenchyme development	0.0248283	0.0702922	0.0355823	SEMA7A/SEMA3B	2
BP	GO:0001702	gastrulation with mouth forming second	0.0254409	0.0703559	0.0356145	ACVR2A	1
BP	GO:0002675	positive regulation of acute inflammatory response	0.0254409	0.0703559	0.0356145	CCR7	1
BP	GO:0010971	positive regulation of G2/M transition of mitotic cell cycle	0.0254409	0.0703559	0.0356145	HSPA2	1
BP	GO:0032196	transposition	0.0254409	0.0703559	0.0356145	APOBEC3F	1
BP	GO:0044030	regulation of DNA methylation	0.0254409	0.0703559	0.0356145	PIK3CA	1
BP	GO:0061082	myeloid leukocyte cytokine production	0.0254409	0.0703559	0.0356145	SEMA7A	1
BP	GO:0072538	T-helper 17 type immune response	0.0254409	0.0703559	0.0356145	NFKBIZ	1
BP	GO:0072606	interleukin-8 secretion	0.0254409	0.0703559	0.0356145	TLR2	1
BP	GO:0090022	regulation of neutrophil chemotaxis	0.0254409	0.0703559	0.0356145	CCR7	1
BP	GO:0046640	regulation of alpha-beta T cell proliferation	0.0263382	0.0724637	0.0366815	TNFSF4	1
BP	GO:0061099	negative regulation of protein tyrosine kinase activity	0.0263382	0.0724637	0.0366815	CBL	1
BP	GO:0050768	negative regulation of neurogenesis	0.0265692	0.0729123	0.0369086	SEMA7A/SEMA3B	2
BP	GO:0001569	branching involved in blood vessel morphogenesis	0.0272346	0.0734399	0.0371757	PLXND1	1
BP	GO:0002828	regulation of type 2 immune response	0.0272346	0.0734399	0.0371757	TNFSF4	1
BP	GO:0046685	response to arsenic-containing substance	0.0272346	0.0734399	0.0371757	DAXX	1
BP	GO:0051491	positive regulation of filopodium assembly	0.0272346	0.0734399	0.0371757	CCR7	1
BP	GO:0070661	leukocyte proliferation	0.0272793	0.0734399	0.0371757	NFATC2/TNFSF4	2
BP	GO:0051403	stress-activated MAPK cascade	0.027458	0.0734399	0.0371757	CCR7/DAXX	2
BP	GO:0006691	leukotriene metabolic process	0.0281303	0.0734399	0.0371757	TLR2	1
BP	GO:0016242	negative regulation of macroautophagy	0.0281303	0.0734399	0.0371757	PIK3CA	1
BP	GO:0032620	interleukin-17 production	0.0281303	0.0734399	0.0371757	TNFSF4	1
BP	GO:0032689	negative regulation of interferon-gamma production	0.0281303	0.0734399	0.0371757	TNFSF4	1
BP	GO:0032728	positive regulation of interferon-beta production	0.0281303	0.0734399	0.0371757	TLR2	1
BP	GO:0038128	ERBB2 signaling pathway	0.0281303	0.0734399	0.0371757	PIK3CA	1
BP	GO:0043552	positive regulation of phosphatidylinositol 3-kinase activity	0.0281303	0.0734399	0.0371757	CCR7	1
BP	GO:0045648	positive regulation of erythrocyte differentiation	0.0281303	0.0734399	0.0371757	ACVR2A	1
BP	GO:0045742	positive regulation of epidermal growth factor receptor signaling pathway	0.0281303	0.0734399	0.0371757	CBL	1
BP	GO:0051085	chaperone cofactor-dependent protein refolding	0.0281303	0.0734399	0.0371757	HSPA2	1
BP	GO:1902230	negative regulation of intrinsic apoptotic signaling pathway in response to DNA damage	0.0281303	0.0734399	0.0371757	TPT1	1
BP	GO:1902622	regulation of neutrophil migration	0.0281303	0.0734399	0.0371757	CCR7	1
BP	GO:1902751	positive regulation of cell cycle G2/M phase transition	0.0281303	0.0734399	0.0371757	HSPA2	1
BP	GO:1905063	regulation of vascular smooth muscle cell differentiation	0.0281303	0.0734399	0.0371757	NFATC2	1
BP	GO:0021988	olfactory lobe development	0.0290252	0.0750459	0.0379886	SEMA7A	1
BP	GO:0035510	DNA dealkylation	0.0290252	0.0750459	0.0379886	APOBEC3F	1
BP	GO:0046633	alpha-beta T cell proliferation	0.0290252	0.0750459	0.0379886	TNFSF4	1
BP	GO:0048713	regulation of oligodendrocyte differentiation	0.0290252	0.0750459	0.0379886	TLR2	1
BP	GO:0060326	cell chemotaxis	0.0294558	0.0757157	0.0383277	CCR7/CCL22	2
BP	GO:0001774	microglial cell activation	0.0299193	0.0757157	0.0383277	TLR2	1
BP	GO:0002269	leukocyte activation involved in inflammatory response	0.0299193	0.0757157	0.0383277	TLR2	1
BP	GO:0009164	nucleoside catabolic process	0.0299193	0.0757157	0.0383277	APOBEC3F	1
BP	GO:0032633	interleukin-4 production	0.0299193	0.0757157	0.0383277	TNFSF4	1
BP	GO:0071354	cellular response to interleukin-6	0.0299193	0.0757157	0.0383277	CBL	1
BP	GO:0097009	energy homeostasis	0.0299193	0.0757157	0.0383277	PIK3CA	1
BP	GO:1901186	positive regulation of ERBB signaling pathway	0.0299193	0.0757157	0.0383277	CBL	1
BP	GO:2000272	negative regulation of signaling receptor activity	0.0299193	0.0757157	0.0383277	CBL	1
BP	GO:0070588	calcium ion transmembrane transport	0.0307571	0.0774286	0.0391948	CCR7/HSPA2	2
BP	GO:0014904	myotube cell development	0.0308127	0.0774286	0.0391948	NFATC2	1
BP	GO:0043276	anoikis	0.0308127	0.0774286	0.0391948	PIK3CA	1
BP	GO:0042113	B cell activation	0.0309448	0.077579	0.0392709	NFATC2/TNFSF4	2
BP	GO:0007435	salivary gland morphogenesis	0.0317053	0.0787495	0.0398634	PLXND1	1
BP	GO:0030501	positive regulation of bone mineralization	0.0317053	0.0787495	0.0398634	ACVR2A	1
BP	GO:0045191	regulation of isotype switching	0.0317053	0.0787495	0.0398634	TNFSF4	1
BP	GO:0090218	positive regulation of lipid kinase activity	0.0317053	0.0787495	0.0398634	CCR7	1
BP	GO:0002755	MyD88-dependent toll-like receptor signaling pathway	0.0325971	0.0800284	0.0405108	TLR2	1
BP	GO:0042092	type 2 immune response	0.0325971	0.0800284	0.0405108	TNFSF4	1
BP	GO:0046131	pyrimidine ribonucleoside metabolic process	0.0325971	0.0800284	0.0405108	APOBEC3F	1
BP	GO:0050691	regulation of defense response to virus by host	0.0325971	0.0800284	0.0405108	APOBEC3F	1
BP	GO:0051084	'de novo' posttranslational protein folding	0.0325971	0.0800284	0.0405108	HSPA2	1
BP	GO:0031098	stress-activated protein kinase signaling cascade	0.0328481	0.0800284	0.0405108	CCR7/DAXX	2
BP	GO:0060562	epithelial tube morphogenesis	0.0328481	0.0800284	0.0405108	PLXNB2/PLXND1	2
BP	GO:0002369	T cell cytokine production	0.0334881	0.0800284	0.0405108	TNFSF4	1
BP	GO:0002823	negative regulation of adaptive immune response based on somatic recombination of immune receptors built from immunoglobulin superfamily domains	0.0334881	0.0800284	0.0405108	TNFSF4	1
BP	GO:0007618	mating	0.0334881	0.0800284	0.0405108	ACVR2A	1
BP	GO:0010831	positive regulation of myotube differentiation	0.0334881	0.0800284	0.0405108	NFATC2	1
BP	GO:0032008	positive regulation of TOR signaling	0.0334881	0.0800284	0.0405108	PIK3CA	1
BP	GO:0046636	negative regulation of alpha-beta T cell activation	0.0334881	0.0800284	0.0405108	TNFSF4	1
BP	GO:0050856	regulation of T cell receptor signaling pathway	0.0334881	0.0800284	0.0405108	CCR7	1
BP	GO:0070741	response to interleukin-6	0.0334881	0.0800284	0.0405108	CBL	1
BP	GO:0071276	cellular response to cadmium ion	0.0334881	0.0800284	0.0405108	DAXX	1
BP	GO:1901021	positive regulation of calcium ion transmembrane transporter activity	0.0334881	0.0800284	0.0405108	HSPA2	1
BP	GO:0002714	positive regulation of B cell mediated immunity	0.0343784	0.0810725	0.0410393	TNFSF4	1
BP	GO:0002891	positive regulation of immunoglobulin mediated immune response	0.0343784	0.0810725	0.0410393	TNFSF4	1
BP	GO:0007431	salivary gland development	0.0343784	0.0810725	0.0410393	PLXND1	1
BP	GO:0010559	regulation of glycoprotein biosynthetic process	0.0343784	0.0810725	0.0410393	CCR7	1
BP	GO:0032570	response to progesterone	0.0343784	0.0810725	0.0410393	TLR2	1
BP	GO:0045687	positive regulation of glial cell differentiation	0.0343784	0.0810725	0.0410393	TLR2	1
BP	GO:0032147	activation of protein kinase activity	0.034797	0.0813816	0.0411958	PIK3CA/DAXX	2
BP	GO:0046677	response to antibiotic	0.034797	0.0813816	0.0411958	CBL/DAXX	2
BP	GO:0036293	response to decreased oxygen levels	0.0351922	0.0813816	0.0411958	CBL/TLR2	2
BP	GO:0007257	activation of JUN kinase activity	0.0352679	0.0813816	0.0411958	DAXX	1
BP	GO:0014003	oligodendrocyte development	0.0352679	0.0813816	0.0411958	TLR2	1
BP	GO:0045773	positive regulation of axon extension	0.0352679	0.0813816	0.0411958	SEMA7A	1
BP	GO:0045911	positive regulation of DNA recombination	0.0352679	0.0813816	0.0411958	TNFSF4	1
BP	GO:0072529	pyrimidine-containing compound catabolic process	0.0352679	0.0813816	0.0411958	APOBEC3F	1
BP	GO:1902229	regulation of intrinsic apoptotic signaling pathway in response to DNA damage	0.0352679	0.0813816	0.0411958	TPT1	1
BP	GO:2001222	regulation of neuron migration	0.0352679	0.0813816	0.0411958	PLXNB2	1
BP	GO:0010721	negative regulation of cell development	0.0353905	0.0814892	0.0412503	SEMA7A/SEMA3B	2
BP	GO:0032102	negative regulation of response to external stimulus	0.035988	0.0816759	0.0413447	SEMA7A/SEMA3B	2
BP	GO:0002820	negative regulation of adaptive immune response	0.0361566	0.0816759	0.0413447	TNFSF4	1
BP	GO:0006458	'de novo' protein folding	0.0361566	0.0816759	0.0413447	HSPA2	1
BP	GO:0007520	myoblast fusion	0.0361566	0.0816759	0.0413447	NFATC2	1
BP	GO:0030225	macrophage differentiation	0.0361566	0.0816759	0.0413447	TLR2	1
BP	GO:0030890	positive regulation of B cell proliferation	0.0361566	0.0816759	0.0413447	NFATC2	1
BP	GO:0060612	adipose tissue development	0.0361566	0.0816759	0.0413447	PIK3CA	1
BP	GO:0061900	glial cell activation	0.0361566	0.0816759	0.0413447	TLR2	1
BP	GO:0097028	dendritic cell differentiation	0.0361566	0.0816759	0.0413447	CCR7	1
BP	GO:0033574	response to testosterone	0.0370445	0.0833308	0.0421825	CBL	1
BP	GO:0035886	vascular smooth muscle cell differentiation	0.0370445	0.0833308	0.0421825	NFATC2	1
BP	GO:0002437	inflammatory response to antigenic stimulus	0.0379317	0.0842666	0.0426561	CCR7	1
BP	GO:0042059	negative regulation of epidermal growth factor receptor signaling pathway	0.0379317	0.0842666	0.0426561	CBL	1
BP	GO:0042088	T-helper 1 type immune response	0.0379317	0.0842666	0.0426561	TNFSF4	1
BP	GO:0045581	negative regulation of T cell differentiation	0.0379317	0.0842666	0.0426561	TNFSF4	1
BP	GO:0050706	regulation of interleukin-1 beta secretion	0.0379317	0.0842666	0.0426561	CCR7	1
BP	GO:0071622	regulation of granulocyte chemotaxis	0.0379317	0.0842666	0.0426561	CCR7	1
BP	GO:0007178	transmembrane receptor protein serine/threonine kinase signaling pathway	0.0382127	0.0847153	0.0428833	ACVR2A/CBL	2
BP	GO:0006909	phagocytosis	0.0386229	0.0851776	0.0431173	PIK3CA/TLR2	2
BP	GO:0032924	activin receptor signaling pathway	0.0388181	0.0851776	0.0431173	ACVR2A	1
BP	GO:0046688	response to copper ion	0.0388181	0.0851776	0.0431173	DAXX	1
BP	GO:0051489	regulation of filopodium assembly	0.0388181	0.0851776	0.0431173	CCR7	1
BP	GO:1901658	glycosyl compound catabolic process	0.0388181	0.0851776	0.0431173	APOBEC3F	1
BP	GO:0010631	epithelial cell migration	0.0394484	0.086065	0.0435665	PIK3CA/PLXND1	2
BP	GO:0002639	positive regulation of immunoglobulin production	0.0397038	0.086065	0.0435665	TNFSF4	1
BP	GO:0033173	calcineurin-NFAT signaling cascade	0.0397038	0.086065	0.0435665	NFATC2	1
BP	GO:0043303	mast cell degranulation	0.0397038	0.086065	0.0435665	CBL	1
BP	GO:0070169	positive regulation of biomineral tissue development	0.0397038	0.086065	0.0435665	ACVR2A	1
BP	GO:0071364	cellular response to epidermal growth factor stimulus	0.0397038	0.086065	0.0435665	CBL	1
BP	GO:0070482	response to oxygen levels	0.040072	0.0865136	0.0437936	CBL/TLR2	2
BP	GO:0090132	epithelium migration	0.040072	0.0865136	0.0437936	PIK3CA/PLXND1	2
BP	GO:0002279	mast cell activation involved in immune response	0.0405887	0.0872778	0.0441805	CBL	1
BP	GO:1903018	regulation of glycoprotein metabolic process	0.0405887	0.0872778	0.0441805	CCR7	1
BP	GO:0002460	adaptive immune response based on somatic recombination of immune receptors built from immunoglobulin superfamily domains	0.0411199	0.0879452	0.0445183	NFKBIZ/TNFSF4	2
BP	GO:0090130	tissue migration	0.0413307	0.0879452	0.0445183	PIK3CA/PLXND1	2
BP	GO:0002448	mast cell mediated immunity	0.0414728	0.0879452	0.0445183	CBL	1
BP	GO:0002711	positive regulation of T cell mediated immunity	0.0414728	0.0879452	0.0445183	TNFSF4	1
BP	GO:0007140	male meiotic nuclear division	0.0414728	0.0879452	0.0445183	HSPA2	1
BP	GO:0032757	positive regulation of interleukin-8 production	0.0414728	0.0879452	0.0445183	TLR2	1
BP	GO:1903727	positive regulation of phospholipid metabolic process	0.0414728	0.0879452	0.0445183	CCR7	1
BP	GO:0002204	somatic recombination of immunoglobulin genes involved in immune response	0.0423561	0.0885928	0.0448461	TNFSF4	1
BP	GO:0002208	somatic diversification of immunoglobulins involved in immune response	0.0423561	0.0885928	0.0448461	TNFSF4	1
BP	GO:0045190	isotype switching	0.0423561	0.0885928	0.0448461	TNFSF4	1
BP	GO:0045646	regulation of erythrocyte differentiation	0.0423561	0.0885928	0.0448461	ACVR2A	1
BP	GO:0097720	calcineurin-mediated signaling	0.0423561	0.0885928	0.0448461	NFATC2	1
BP	GO:0150076	neuroinflammatory response	0.0423561	0.0885928	0.0448461	TLR2	1
BP	GO:1901185	negative regulation of ERBB signaling pathway	0.0423561	0.0885928	0.0448461	CBL	1
BP	GO:0009409	response to cold	0.0432387	0.0893933	0.0452513	HSPA2	1
BP	GO:0010862	positive regulation of pathway-restricted SMAD protein phosphorylation	0.0432387	0.0893933	0.0452513	ACVR2A	1
BP	GO:0045058	T cell selection	0.0432387	0.0893933	0.0452513	CCR7	1
BP	GO:0050702	interleukin-1 beta secretion	0.0432387	0.0893933	0.0452513	CCR7	1
BP	GO:0050999	regulation of nitric-oxide synthase activity	0.0432387	0.0893933	0.0452513	ACVR2A	1
BP	GO:0070849	response to epidermal growth factor	0.0432387	0.0893933	0.0452513	CBL	1
BP	GO:0032648	regulation of interferon-beta production	0.0441205	0.0900024	0.0455597	TLR2	1
BP	GO:0034656	nucleobase-containing small molecule catabolic process	0.0441205	0.0900024	0.0455597	APOBEC3F	1
BP	GO:0035272	exocrine system development	0.0441205	0.0900024	0.0455597	PLXND1	1
BP	GO:0050704	regulation of interleukin-1 secretion	0.0441205	0.0900024	0.0455597	CCR7	1
BP	GO:0050732	negative regulation of peptidyl-tyrosine phosphorylation	0.0441205	0.0900024	0.0455597	CBL	1
BP	GO:0060976	coronary vasculature development	0.0441205	0.0900024	0.0455597	PLXND1	1
BP	GO:1990090	cellular response to nerve growth factor stimulus	0.0441205	0.0900024	0.0455597	CBL	1
BP	GO:0001954	positive regulation of cell-matrix adhesion	0.0450015	0.091452	0.0462934	CCR7	1
BP	GO:0016447	somatic recombination of immunoglobulin gene segments	0.0450015	0.091452	0.0462934	TNFSF4	1
BP	GO:1903532	positive regulation of secretion by cell	0.0451971	0.0916758	0.0464068	TNFSF4/TLR2	2
BP	GO:0051271	negative regulation of cellular component movement	0.0454158	0.0919456	0.0465433	SEMA7A/SEMA3B	2
BP	GO:0006213	pyrimidine nucleoside metabolic process	0.0458818	0.0920209	0.0465814	APOBEC3F	1
BP	GO:0032608	interferon-beta production	0.0458818	0.0920209	0.0465814	TLR2	1
BP	GO:0045620	negative regulation of lymphocyte differentiation	0.0458818	0.0920209	0.0465814	TNFSF4	1
BP	GO:0048260	positive regulation of receptor-mediated endocytosis	0.0458818	0.0920209	0.0465814	CBL	1
BP	GO:2000107	negative regulation of leukocyte apoptotic process	0.0458818	0.0920209	0.0465814	CCR7	1
BP	GO:0001503	ossification	0.0467365	0.0925736	0.0468612	SEMA7A/ACVR2A	2
BP	GO:0002712	regulation of B cell mediated immunity	0.0467613	0.0925736	0.0468612	TNFSF4	1
BP	GO:0002889	regulation of immunoglobulin mediated immune response	0.0467613	0.0925736	0.0468612	TNFSF4	1
BP	GO:0051150	regulation of smooth muscle cell differentiation	0.0467613	0.0925736	0.0468612	NFATC2	1
BP	GO:0060760	positive regulation of response to cytokine stimulus	0.0467613	0.0925736	0.0468612	TLR2	1
BP	GO:0097366	response to bronchodilator	0.0467613	0.0925736	0.0468612	CCR7	1
BP	GO:1990089	response to nerve growth factor	0.0467613	0.0925736	0.0468612	CBL	1
BP	GO:0050808	synapse organization	0.0476249	0.0929414	0.0470474	PLXND1/TLR2	2
BP	GO:0000768	syncytium formation by plasma membrane fusion	0.0476401	0.0929414	0.0470474	NFATC2	1
BP	GO:0010332	response to gamma radiation	0.0476401	0.0929414	0.0470474	CBL	1
BP	GO:0031529	ruffle organization	0.0476401	0.0929414	0.0470474	CCR7	1
BP	GO:0032722	positive regulation of chemokine production	0.0476401	0.0929414	0.0470474	TLR2	1
BP	GO:0036092	phosphatidylinositol-3-phosphate biosynthetic process	0.0476401	0.0929414	0.0470474	PIK3CA	1
BP	GO:0045071	negative regulation of viral genome replication	0.0476401	0.0929414	0.0470474	APOBEC3F	1
BP	GO:0140253	cell-cell fusion	0.0476401	0.0929414	0.0470474	NFATC2	1
BP	GO:0040013	negative regulation of locomotion	0.0480715	0.093613	0.0473873	SEMA7A/SEMA3B	2
BP	GO:0002381	immunoglobulin production involved in immunoglobulin mediated immune response	0.0485181	0.0941408	0.0476546	TNFSF4	1
BP	GO:0043551	regulation of phosphatidylinositol 3-kinase activity	0.0485181	0.0941408	0.0476546	CCR7	1
BP	GO:0048545	response to steroid hormone	0.0489695	0.0948452	0.0480111	DAXX/TLR2	2
BP	GO:0006949	syncytium formation	0.0493953	0.0951547	0.0481678	NFATC2	1
BP	GO:0032781	positive regulation of ATPase activity	0.0493953	0.0951547	0.0481678	HSPA2	1
BP	GO:0071398	cellular response to fatty acid	0.0493953	0.0951547	0.0481678	TNFSF4	1
BP	GO:0031663	lipopolysaccharide-mediated signaling pathway	0.0502718	0.095811	0.0485	TLR2	1
BP	GO:0035904	aorta development	0.0502718	0.095811	0.0485	PLXND1	1
BP	GO:0045806	negative regulation of endocytosis	0.0502718	0.095811	0.0485	TLR2	1
BP	GO:0048008	platelet-derived growth factor receptor signaling pathway	0.0502718	0.095811	0.0485	CBL	1
BP	GO:0048016	inositol phosphate-mediated signaling	0.0502718	0.095811	0.0485	NFATC2	1
BP	GO:0050701	interleukin-1 secretion	0.0502718	0.095811	0.0485	CCR7	1
BP	GO:0045576	mast cell activation	0.0511475	0.0971349	0.0491702	CBL	1
BP	GO:0050854	regulation of antigen receptor-mediated signaling pathway	0.0511475	0.0971349	0.0491702	CCR7	1
BP	GO:0051222	positive regulation of protein transport	0.0517007	0.0980121	0.0496142	TNFSF4/TLR2	2
BP	GO:0007405	neuroblast proliferation	0.0520224	0.098448	0.0498349	PLXNB2	1
BP	GO:0051047	positive regulation of secretion	0.0521613	0.098537	0.0498799	TNFSF4/TLR2	2
BP	GO:0043547	positive regulation of GTPase activity	0.0523921	0.0987992	0.0500126	CCR7/CCL22	2
BP	GO:0002562	somatic diversification of immune receptors via germline recombination within a single locus	0.0528966	0.0990542	0.0501417	TNFSF4	1
BP	GO:0016444	somatic cell DNA recombination	0.0528966	0.0990542	0.0501417	TNFSF4	1
BP	GO:0030888	regulation of B cell proliferation	0.0528966	0.0990542	0.0501417	NFATC2	1
BP	GO:0046847	filopodium assembly	0.0528966	0.0990542	0.0501417	CCR7	1
BP	GO:0010830	regulation of myotube differentiation	0.05377	0.100165	0.0507042	NFATC2	1
BP	GO:0016445	somatic diversification of immunoglobulins	0.05377	0.100165	0.0507042	TNFSF4	1
BP	GO:0061077	chaperone-mediated protein folding	0.05377	0.100165	0.0507042	HSPA2	1
BP	GO:0051052	regulation of DNA metabolic process	0.0540188	0.10028	0.0507625	PIK3CA/TNFSF4	2
BP	GO:0051090	regulation of DNA-binding transcription factor activity	0.0540188	0.10028	0.0507625	TNFSF4/TLR2	2
BP	GO:0045669	positive regulation of osteoblast differentiation	0.0546427	0.101264	0.0512601	ACVR2A	1
BP	GO:0001558	regulation of cell growth	0.0549565	0.10167	0.0514656	SEMA7A/SEMA3B	2
BP	GO:0043434	response to peptide hormone	0.0551919	0.101824	0.0515439	PIK3CA/TLR2	2
BP	GO:0032768	regulation of monooxygenase activity	0.0555146	0.101824	0.0515439	ACVR2A	1
BP	GO:0045685	regulation of glial cell differentiation	0.0555146	0.101824	0.0515439	TLR2	1
BP	GO:0051148	negative regulation of muscle cell differentiation	0.0555146	0.101824	0.0515439	NFATC2	1
BP	GO:0060393	regulation of pathway-restricted SMAD protein phosphorylation	0.0555146	0.101824	0.0515439	ACVR2A	1
BP	GO:1901342	regulation of vasculature development	0.056137	0.102372	0.0518213	PLXND1/NFATC2	2
BP	GO:0002637	regulation of immunoglobulin production	0.0563858	0.102372	0.0518213	TNFSF4	1
BP	GO:0032729	positive regulation of interferon-gamma production	0.0563858	0.102372	0.0518213	TNFSF4	1
BP	GO:0043550	regulation of lipid kinase activity	0.0563858	0.102372	0.0518213	CCR7	1
BP	GO:0046686	response to cadmium ion	0.0563858	0.102372	0.0518213	DAXX	1
BP	GO:0048247	lymphocyte chemotaxis	0.0563858	0.102372	0.0518213	CCL22	1
BP	GO:0002548	monocyte chemotaxis	0.0572561	0.103602	0.0524437	CCL22	1
BP	GO:0032651	regulation of interleukin-1 beta production	0.0572561	0.103602	0.0524437	CCR7	1
BP	GO:0048608	reproductive structure development	0.0578051	0.104122	0.052707	ACVR2A/CBL	2
BP	GO:0014823	response to activity	0.0581258	0.104122	0.052707	CBL	1
BP	GO:0032418	lysosome localization	0.0581258	0.104122	0.052707	CBL	1
BP	GO:0032481	positive regulation of type I interferon production	0.0581258	0.104122	0.052707	TLR2	1
BP	GO:0034121	regulation of toll-like receptor signaling pathway	0.0581258	0.104122	0.052707	TLR2	1
BP	GO:0060389	pathway-restricted SMAD protein phosphorylation	0.0581258	0.104122	0.052707	ACVR2A	1
BP	GO:0061458	reproductive system development	0.0585255	0.104663	0.052981	ACVR2A/CBL	2
BP	GO:0002709	regulation of T cell mediated immunity	0.0589947	0.104803	0.053052	TNFSF4	1
BP	GO:0006513	protein monoubiquitination	0.0589947	0.104803	0.053052	CBL	1
BP	GO:0014015	positive regulation of gliogenesis	0.0589947	0.104803	0.053052	TLR2	1
BP	GO:0032677	regulation of interleukin-8 production	0.0589947	0.104803	0.053052	TLR2	1
BP	GO:0048732	gland development	0.0592491	0.105081	0.0531927	PIK3CA/PLXND1	2
BP	GO:0061515	myeloid cell development	0.0598628	0.105995	0.053655	TLR2	1
BP	GO:1904951	positive regulation of establishment of protein localization	0.0599758	0.10602	0.0536678	TNFSF4/TLR2	2
BP	GO:0019932	second-messenger-mediated signaling	0.0604621	0.106704	0.054014	CCR7/NFATC2	2
BP	GO:0050688	regulation of defense response to virus	0.0607302	0.107001	0.0541643	APOBEC3F	1
BP	GO:0002200	somatic diversification of immune receptors	0.0615968	0.10782	0.0545788	TNFSF4	1
BP	GO:0030500	regulation of bone mineralization	0.0615968	0.10782	0.0545788	ACVR2A	1
BP	GO:0033077	T cell differentiation in thymus	0.0615968	0.10782	0.0545788	CCR7	1
BP	GO:0040014	regulation of multicellular organism growth	0.0615968	0.10782	0.0545788	PIK3CA	1
BP	GO:0014068	positive regulation of phosphatidylinositol 3-kinase signaling	0.0624627	0.108451	0.0548982	CBL	1
BP	GO:0030521	androgen receptor signaling pathway	0.0624627	0.108451	0.0548982	DAXX	1
BP	GO:0070988	demethylation	0.0624627	0.108451	0.0548982	APOBEC3F	1
BP	GO:1901224	positive regulation of NIK/NF-kappaB signaling	0.0624627	0.108451	0.0548982	TLR2	1
BP	GO:1904427	positive regulation of calcium ion transmembrane transport	0.0624627	0.108451	0.0548982	HSPA2	1
BP	GO:0006874	cellular calcium ion homeostasis	0.0626679	0.108631	0.0549896	CCR7/TPT1	2
BP	GO:0006305	DNA alkylation	0.0633278	0.109246	0.0553006	PIK3CA	1
BP	GO:0006306	DNA methylation	0.0633278	0.109246	0.0553006	PIK3CA	1
BP	GO:0051155	positive regulation of striated muscle cell differentiation	0.0633278	0.109246	0.0553006	NFATC2	1
BP	GO:0002312	B cell activation involved in immune response	0.0641922	0.110382	0.0558758	TNFSF4	1
BP	GO:0009988	cell-cell recognition	0.0641922	0.110382	0.0558758	CCR7	1
BP	GO:0032611	interleukin-1 beta production	0.0650558	0.111332	0.0563566	CCR7	1
BP	GO:0032637	interleukin-8 production	0.0650558	0.111332	0.0563566	TLR2	1
BP	GO:0032760	positive regulation of tumor necrosis factor production	0.0650558	0.111332	0.0563566	TLR2	1
BP	GO:0055074	calcium ion homeostasis	0.0659032	0.11245	0.0569225	CCR7/TPT1	2
BP	GO:0043507	positive regulation of JUN kinase activity	0.0659187	0.11245	0.0569225	DAXX	1
BP	GO:0032642	regulation of chemokine production	0.0667808	0.113739	0.0575754	TLR2	1
BP	GO:0010507	negative regulation of autophagy	0.0676422	0.11466	0.0580417	PIK3CA	1
BP	GO:0051145	smooth muscle cell differentiation	0.0676422	0.11466	0.0580417	NFATC2	1
BP	GO:1903557	positive regulation of tumor necrosis factor superfamily cytokine production	0.0676422	0.11466	0.0580417	TLR2	1
BP	GO:0032652	regulation of interleukin-1 production	0.0685028	0.115572	0.0585029	CCR7	1
BP	GO:0046209	nitric oxide metabolic process	0.0685028	0.115572	0.0585029	TLR2	1
BP	GO:1903901	negative regulation of viral life cycle	0.0685028	0.115572	0.0585029	APOBEC3F	1
BP	GO:0006644	phospholipid metabolic process	0.0689402	0.116127	0.058784	PIK3CA/CCR7	2
BP	GO:0003151	outflow tract morphogenesis	0.0693627	0.116473	0.0589591	PLXND1	1
BP	GO:0043462	regulation of ATPase activity	0.0693627	0.116473	0.0589591	HSPA2	1
BP	GO:0002009	morphogenesis of an epithelium	0.0704765	0.118158	0.0598123	PLXNB2/PLXND1	2
BP	GO:1901652	response to peptide	0.0709912	0.118247	0.059857	PIK3CA/TLR2	2
BP	GO:0042116	macrophage activation	0.0710802	0.118247	0.059857	TLR2	1
BP	GO:0050764	regulation of phagocytosis	0.0710802	0.118247	0.059857	TLR2	1
BP	GO:2001021	negative regulation of response to DNA damage stimulus	0.0710802	0.118247	0.059857	TPT1	1
BP	GO:2001057	reactive nitrogen species metabolic process	0.0710802	0.118247	0.059857	TLR2	1
BP	GO:0072503	cellular divalent inorganic cation homeostasis	0.0715071	0.118773	0.0601233	CCR7/TPT1	2
BP	GO:1901216	positive regulation of neuron death	0.0719378	0.119263	0.0603713	DAXX	1
BP	GO:0016049	cell growth	0.0720244	0.119263	0.0603713	SEMA7A/SEMA3B	2
BP	GO:0042058	regulation of epidermal growth factor receptor signaling pathway	0.0736508	0.121768	0.0616395	CBL	1
BP	GO:0002690	positive regulation of leukocyte chemotaxis	0.0745062	0.122428	0.0619734	CCR7	1
BP	GO:0008625	extrinsic apoptotic signaling pathway via death domain receptors	0.0745062	0.122428	0.0619734	DAXX	1
BP	GO:0045778	positive regulation of ossification	0.0745062	0.122428	0.0619734	ACVR2A	1
BP	GO:0097306	cellular response to alcohol	0.0745062	0.122428	0.0619734	TNFSF4	1
BP	GO:0071674	mononuclear cell migration	0.0753609	0.123358	0.0624443	CCL22	1
BP	GO:1901992	positive regulation of mitotic cell cycle phase transition	0.0753609	0.123358	0.0624443	HSPA2	1
BP	GO:0060627	regulation of vesicle-mediated transport	0.0754173	0.123358	0.0624443	CBL/TLR2	2
BP	GO:0070167	regulation of biomineral tissue development	0.0762148	0.124095	0.0628174	ACVR2A	1
BP	GO:1901019	regulation of calcium ion transmembrane transporter activity	0.0762148	0.124095	0.0628174	HSPA2	1
BP	GO:1903725	regulation of phospholipid metabolic process	0.0762148	0.124095	0.0628174	CCR7	1
BP	GO:0032612	interleukin-1 production	0.077068	0.124727	0.0631374	CCR7	1
BP	GO:0048709	oligodendrocyte differentiation	0.077068	0.124727	0.0631374	TLR2	1
BP	GO:0061097	regulation of protein tyrosine kinase activity	0.077068	0.124727	0.0631374	CBL	1
BP	GO:2000106	regulation of leukocyte apoptotic process	0.077068	0.124727	0.0631374	CCR7	1
BP	GO:0030510	regulation of BMP signaling pathway	0.0779204	0.125727	0.0636437	ACVR2A	1
BP	GO:0043506	regulation of JUN kinase activity	0.0779204	0.125727	0.0636437	DAXX	1
BP	GO:0001843	neural tube closure	0.0787721	0.126911	0.0642428	PLXNB2	1
BP	GO:0045069	regulation of viral genome replication	0.0796231	0.127706	0.0646456	APOBEC3F	1
BP	GO:0060606	tube closure	0.0796231	0.127706	0.0646456	PLXNB2	1
BP	GO:1901184	regulation of ERBB signaling pathway	0.0796231	0.127706	0.0646456	CBL	1
BP	GO:0042100	B cell proliferation	0.0804733	0.128112	0.0648512	NFATC2	1
BP	GO:0045639	positive regulation of myeloid cell differentiation	0.0804733	0.128112	0.0648512	ACVR2A	1
BP	GO:0048010	vascular endothelial growth factor receptor signaling pathway	0.0804733	0.128112	0.0648512	PIK3CA	1
BP	GO:0048525	negative regulation of viral process	0.0804733	0.128112	0.0648512	APOBEC3F	1
BP	GO:0090630	activation of GTPase activity	0.0804733	0.128112	0.0648512	CCR7	1
BP	GO:1901655	cellular response to ketone	0.0821715	0.130622	0.0661216	TNFSF4	1
BP	GO:0032092	positive regulation of protein binding	0.0830195	0.131386	0.0665084	PLXND1	1
BP	GO:0050830	defense response to Gram-positive bacterium	0.0830195	0.131386	0.0665084	TLR2	1
BP	GO:0060840	artery development	0.0830195	0.131386	0.0665084	PLXND1	1
BP	GO:0097327	response to antineoplastic agent	0.0838667	0.132532	0.0670882	DAXX	1
BP	GO:0009119	ribonucleoside metabolic process	0.0847132	0.132891	0.06727	APOBEC3F	1
BP	GO:0014020	primary neural tube formation	0.0847132	0.132891	0.06727	PLXNB2	1
BP	GO:0032414	positive regulation of ion transmembrane transporter activity	0.0847132	0.132891	0.06727	HSPA2	1
BP	GO:0048259	regulation of receptor-mediated endocytosis	0.0847132	0.132891	0.06727	CBL	1
BP	GO:2001243	negative regulation of intrinsic apoptotic signaling pathway	0.0847132	0.132891	0.06727	TPT1	1
BP	GO:0021782	glial cell development	0.085559	0.133826	0.0677435	TLR2	1
BP	GO:0042102	positive regulation of T cell proliferation	0.085559	0.133826	0.0677435	TNFSF4	1
BP	GO:0000018	regulation of DNA recombination	0.0864041	0.13456	0.0681147	TNFSF4	1
BP	GO:0030838	positive regulation of actin filament polymerization	0.0864041	0.13456	0.0681147	CCR7	1
BP	GO:1902106	negative regulation of leukocyte differentiation	0.0864041	0.13456	0.0681147	TNFSF4	1
BP	GO:0007229	integrin-mediated signaling pathway	0.0872484	0.135481	0.0685813	SEMA7A	1
BP	GO:0051341	regulation of oxidoreductase activity	0.0872484	0.135481	0.0685813	ACVR2A	1
BP	GO:0032006	regulation of TOR signaling	0.088092	0.1362	0.068945	PIK3CA	1
BP	GO:0120034	positive regulation of plasma membrane bounded cell projection assembly	0.088092	0.1362	0.068945	CCR7	1
BP	GO:1901989	positive regulation of cell cycle phase transition	0.088092	0.1362	0.068945	HSPA2	1
BP	GO:0072527	pyrimidine-containing compound metabolic process	0.0889348	0.137305	0.0695045	APOBEC3F	1
BP	GO:0002456	T cell mediated immunity	0.0897769	0.138009	0.0698611	TNFSF4	1
BP	GO:0008630	intrinsic apoptotic signaling pathway in response to DNA damage	0.0897769	0.138009	0.0698611	TPT1	1
BP	GO:1901222	regulation of NIK/NF-kappaB signaling	0.0897769	0.138009	0.0698611	TLR2	1
BP	GO:0033138	positive regulation of peptidyl-serine phosphorylation	0.0906183	0.138905	0.0703143	PIK3CA	1
BP	GO:0090100	positive regulation of transmembrane receptor protein serine/threonine kinase signaling pathway	0.0906183	0.138905	0.0703143	ACVR2A	1
BP	GO:0001841	neural tube formation	0.0914589	0.139397	0.0705634	PLXNB2	1
BP	GO:0030282	bone mineralization	0.0914589	0.139397	0.0705634	ACVR2A	1
BP	GO:0032411	positive regulation of transporter activity	0.0914589	0.139397	0.0705634	HSPA2	1
BP	GO:0051963	regulation of synapse assembly	0.0914589	0.139397	0.0705634	TLR2	1
BP	GO:0002708	positive regulation of lymphocyte mediated immunity	0.0922989	0.14008	0.0709093	TNFSF4	1
BP	GO:0010927	cellular component assembly involved in morphogenesis	0.0922989	0.14008	0.0709093	TLR2	1
BP	GO:0043467	regulation of generation of precursor metabolites and energy	0.0922989	0.14008	0.0709093	PIK3CA	1
BP	GO:0014066	regulation of phosphatidylinositol 3-kinase signaling	0.093138	0.140955	0.0713521	CBL	1
BP	GO:0050868	negative regulation of T cell activation	0.093138	0.140955	0.0713521	TNFSF4	1
BP	GO:0071887	leukocyte apoptotic process	0.0939765	0.142024	0.0718931	CCR7	1
BP	GO:0006690	icosanoid metabolic process	0.0948142	0.142887	0.0723302	TLR2	1
BP	GO:0014902	myotube differentiation	0.0948142	0.142887	0.0723302	NFATC2	1
BP	GO:0002688	regulation of leukocyte chemotaxis	0.0956512	0.143745	0.0727643	CCR7	1
BP	GO:0003279	cardiac septum development	0.0956512	0.143745	0.0727643	PLXND1	1
BP	GO:0002698	negative regulation of immune effector process	0.097323	0.145645	0.0737263	TNFSF4	1
BP	GO:0030218	erythrocyte differentiation	0.097323	0.145645	0.0737263	ACVR2A	1
BP	GO:0046854	phosphatidylinositol phosphorylation	0.097323	0.145645	0.0737263	PIK3CA	1
BP	GO:0014013	regulation of gliogenesis	0.0981578	0.146486	0.0741519	TLR2	1
BP	GO:0051149	positive regulation of muscle cell differentiation	0.0981578	0.146486	0.0741519	NFATC2	1
BP	GO:0007127	meiosis I	0.0989919	0.146913	0.0743682	HSPA2	1
BP	GO:0008543	fibroblast growth factor receptor signaling pathway	0.0989919	0.146913	0.0743682	CBL	1
BP	GO:0032479	regulation of type I interferon production	0.0989919	0.146913	0.0743682	TLR2	1
BP	GO:0051153	regulation of striated muscle cell differentiation	0.0989919	0.146913	0.0743682	NFATC2	1
BP	GO:0032606	type I interferon production	0.0998253	0.147538	0.0746844	TLR2	1
BP	GO:0042552	myelination	0.0998253	0.147538	0.0746844	TLR2	1
BP	GO:0072089	stem cell proliferation	0.0998253	0.147538	0.0746844	PLXNB2	1
BP	GO:0007272	ensheathment of neurons	0.10149	0.148972	0.0754104	TLR2	1
BP	GO:0007368	determination of left/right symmetry	0.10149	0.148972	0.0754104	ACVR2A	1
BP	GO:0008366	axon ensheathment	0.10149	0.148972	0.0754104	TLR2	1
BP	GO:0051209	release of sequestered calcium ion into cytosol	0.10149	0.148972	0.0754104	CCR7	1
BP	GO:0051928	positive regulation of calcium ion transport	0.10149	0.148972	0.0754104	HSPA2	1
BP	GO:0001952	regulation of cell-matrix adhesion	0.102321	0.149782	0.0758205	CCR7	1
BP	GO:0019079	viral genome replication	0.102321	0.149782	0.0758205	APOBEC3F	1
BP	GO:0010811	positive regulation of cell-substrate adhesion	0.103151	0.150178	0.0760211	CCR7	1
BP	GO:0031929	TOR signaling	0.103151	0.150178	0.0760211	PIK3CA	1
BP	GO:0051283	negative regulation of sequestering of calcium ion	0.103151	0.150178	0.0760211	CCR7	1
BP	GO:0061982	meiosis I cell cycle process	0.103151	0.150178	0.0760211	HSPA2	1
BP	GO:0009116	nucleoside metabolic process	0.103981	0.150977	0.0764252	APOBEC3F	1
BP	GO:0033209	tumor necrosis factor-mediated signaling pathway	0.103981	0.150977	0.0764252	TNFSF4	1
BP	GO:0022612	gland morphogenesis	0.10481	0.151361	0.0766198	PLXND1	1
BP	GO:0034101	erythrocyte homeostasis	0.10481	0.151361	0.0766198	ACVR2A	1
BP	GO:0038061	NIK/NF-kappaB signaling	0.10481	0.151361	0.0766198	TLR2	1
BP	GO:0051282	regulation of sequestering of calcium ion	0.10481	0.151361	0.0766198	CCR7	1
BP	GO:0002687	positive regulation of leukocyte migration	0.105639	0.152148	0.077018	CCR7	1
BP	GO:0045667	regulation of osteoblast differentiation	0.105639	0.152148	0.077018	ACVR2A	1
BP	GO:0050853	B cell receptor signaling pathway	0.106466	0.152929	0.0774135	NFATC2	1
BP	GO:1903038	negative regulation of leukocyte cell-cell adhesion	0.106466	0.152929	0.0774135	TNFSF4	1
BP	GO:0050715	positive regulation of cytokine secretion	0.107293	0.153705	0.0778064	TLR2	1
BP	GO:0051208	sequestering of calcium ion	0.107293	0.153705	0.0778064	CCR7	1
BP	GO:0001838	embryonic epithelial tube formation	0.108119	0.154476	0.0781967	PLXNB2	1
BP	GO:0009855	determination of bilateral symmetry	0.108119	0.154476	0.0781967	ACVR2A	1
BP	GO:0009799	specification of symmetry	0.108944	0.155036	0.0784802	ACVR2A	1
BP	GO:0046834	lipid phosphorylation	0.108944	0.155036	0.0784802	PIK3CA	1
BP	GO:0048706	embryonic skeletal system development	0.108944	0.155036	0.0784802	ACVR2A	1
BP	GO:0002920	regulation of humoral immune response	0.109769	0.156003	0.0789695	CCR7	1
BP	GO:0032680	regulation of tumor necrosis factor production	0.110593	0.156552	0.0792474	TLR2	1
BP	GO:0045471	response to ethanol	0.110593	0.156552	0.0792474	CBL	1
BP	GO:0071333	cellular response to glucose stimulus	0.110593	0.156552	0.0792474	PIK3CA	1
BP	GO:0030010	establishment of cell polarity	0.111416	0.157302	0.0796272	CCR7	1
BP	GO:0030177	positive regulation of Wnt signaling pathway	0.111416	0.157302	0.0796272	TLR2	1
BP	GO:0032273	positive regulation of protein polymerization	0.112239	0.157841	0.0798997	CCR7	1
BP	GO:0032640	tumor necrosis factor production	0.112239	0.157841	0.0798997	TLR2	1
BP	GO:0071331	cellular response to hexose stimulus	0.112239	0.157841	0.0798997	PIK3CA	1
BP	GO:0002831	regulation of response to biotic stimulus	0.113061	0.158079	0.0800205	APOBEC3F	1
BP	GO:0050921	positive regulation of chemotaxis	0.113061	0.158079	0.0800205	CCR7	1
BP	GO:0071326	cellular response to monosaccharide stimulus	0.113061	0.158079	0.0800205	PIK3CA	1
BP	GO:0071347	cellular response to interleukin-1	0.113061	0.158079	0.0800205	CCL22	1
BP	GO:0002224	toll-like receptor signaling pathway	0.113882	0.158079	0.0800205	TLR2	1
BP	GO:0002705	positive regulation of leukocyte mediated immunity	0.113882	0.158079	0.0800205	TNFSF4	1
BP	GO:0007498	mesoderm development	0.113882	0.158079	0.0800205	ACVR2A	1
BP	GO:0050777	negative regulation of immune response	0.113882	0.158079	0.0800205	TNFSF4	1
BP	GO:0072175	epithelial tube formation	0.113882	0.158079	0.0800205	PLXNB2	1
BP	GO:1903555	regulation of tumor necrosis factor superfamily cytokine production	0.113882	0.158079	0.0800205	TLR2	1
BP	GO:0008286	insulin receptor signaling pathway	0.114702	0.158807	0.0803889	PIK3CA	1
BP	GO:0097553	calcium ion transmembrane import into cytosol	0.114702	0.158807	0.0803889	CCR7	1
BP	GO:0030260	entry into host cell	0.115522	0.158917	0.0804444	CBL	1
BP	GO:0044409	entry into host	0.115522	0.158917	0.0804444	CBL	1
BP	GO:0051806	entry into cell of other organism involved in symbiotic interaction	0.115522	0.158917	0.0804444	CBL	1
BP	GO:0051828	entry into other organism involved in symbiotic interaction	0.115522	0.158917	0.0804444	CBL	1
BP	GO:0060048	cardiac muscle contraction	0.115522	0.158917	0.0804444	PIK3CA	1
BP	GO:0002433	immune response-regulating cell surface receptor signaling pathway involved in phagocytosis	0.117159	0.160347	0.0811682	PIK3CA	1
BP	GO:0033135	regulation of peptidyl-serine phosphorylation	0.117159	0.160347	0.0811682	PIK3CA	1
BP	GO:0038096	Fc-gamma receptor signaling pathway involved in phagocytosis	0.117159	0.160347	0.0811682	PIK3CA	1
BP	GO:0071706	tumor necrosis factor superfamily cytokine production	0.117159	0.160347	0.0811682	TLR2	1
BP	GO:1904064	positive regulation of cation transmembrane transport	0.117977	0.16126	0.0816305	HSPA2	1
BP	GO:0001889	liver development	0.118793	0.161964	0.0819868	PIK3CA	1
BP	GO:0051250	negative regulation of lymphocyte activation	0.118793	0.161964	0.0819868	TNFSF4	1
BP	GO:0038094	Fc-gamma receptor signaling pathway	0.11961	0.162457	0.0822366	PIK3CA	1
BP	GO:0045834	positive regulation of lipid metabolic process	0.11961	0.162457	0.0822366	CCR7	1
BP	GO:0071322	cellular response to carbohydrate stimulus	0.11961	0.162457	0.0822366	PIK3CA	1
BP	GO:0002431	Fc receptor mediated stimulatory signaling pathway	0.12124	0.164048	0.083042	PIK3CA	1
BP	GO:0061008	hepaticobiliary system development	0.12124	0.164048	0.083042	PIK3CA	1
BP	GO:1903900	regulation of viral life cycle	0.12124	0.164048	0.083042	APOBEC3F	1
BP	GO:0007612	learning	0.122054	0.164527	0.0832844	TLR2	1
BP	GO:0045807	positive regulation of endocytosis	0.122054	0.164527	0.0832844	CBL	1
BP	GO:0071236	cellular response to antibiotic	0.122054	0.164527	0.0832844	DAXX	1
BP	GO:0001678	cellular glucose homeostasis	0.122867	0.165002	0.0835246	PIK3CA	1
BP	GO:0030518	intracellular steroid hormone receptor signaling pathway	0.122867	0.165002	0.0835246	DAXX	1
BP	GO:0044344	cellular response to fibroblast growth factor stimulus	0.122867	0.165002	0.0835246	CBL	1
BP	GO:0061351	neural precursor cell proliferation	0.123679	0.165678	0.083867	PLXNB2	1
BP	GO:1901657	glycosyl compound metabolic process	0.123679	0.165678	0.083867	APOBEC3F	1
BP	GO:0035148	tube formation	0.125302	0.167061	0.0845669	PLXNB2	1
BP	GO:1903169	regulation of calcium ion transmembrane transport	0.125302	0.167061	0.0845669	HSPA2	1
BP	GO:0002262	myeloid cell homeostasis	0.126113	0.167061	0.0845669	ACVR2A	1
BP	GO:0002706	regulation of lymphocyte mediated immunity	0.126113	0.167061	0.0845669	TNFSF4	1
BP	GO:0006334	nucleosome assembly	0.126113	0.167061	0.0845669	DAXX	1
BP	GO:0006661	phosphatidylinositol biosynthetic process	0.126113	0.167061	0.0845669	PIK3CA	1
BP	GO:0007286	spermatid development	0.126113	0.167061	0.0845669	HSPA2	1
BP	GO:0010212	response to ionizing radiation	0.126113	0.167061	0.0845669	CBL	1
BP	GO:0051092	positive regulation of NF-kappaB transcription factor activity	0.126113	0.167061	0.0845669	TLR2	1
BP	GO:0035264	multicellular organism growth	0.126923	0.167719	0.0849003	PIK3CA	1
BP	GO:0043524	negative regulation of neuron apoptotic process	0.126923	0.167719	0.0849003	PIK3CA	1
BP	GO:0034767	positive regulation of ion transmembrane transport	0.127732	0.168167	0.0851269	HSPA2	1
BP	GO:0042133	neurotransmitter metabolic process	0.127732	0.168167	0.0851269	TLR2	1
BP	GO:0071774	response to fibroblast growth factor	0.127732	0.168167	0.0851269	CBL	1
BP	GO:0001764	neuron migration	0.12854	0.168405	0.0852473	PLXNB2	1
BP	GO:0002673	regulation of acute inflammatory response	0.12854	0.168405	0.0852473	CCR7	1
BP	GO:0016331	morphogenesis of embryonic epithelium	0.12854	0.168405	0.0852473	PLXNB2	1
BP	GO:0060402	calcium ion transport into cytosol	0.12854	0.168405	0.0852473	CCR7	1
BP	GO:0000187	activation of MAPK activity	0.129348	0.168639	0.0853659	DAXX	1
BP	GO:0031214	biomineral tissue development	0.129348	0.168639	0.0853659	ACVR2A	1
BP	GO:0048754	branching morphogenesis of an epithelial tube	0.129348	0.168639	0.0853659	PLXND1	1
BP	GO:1903707	negative regulation of hemopoiesis	0.129348	0.168639	0.0853659	TNFSF4	1
BP	GO:0030168	platelet activation	0.130961	0.169916	0.0860125	PIK3CA	1
BP	GO:0030509	BMP signaling pathway	0.130961	0.169916	0.0860125	ACVR2A	1
BP	GO:0048515	spermatid differentiation	0.130961	0.169916	0.0860125	HSPA2	1
BP	GO:0070555	response to interleukin-1	0.130961	0.169916	0.0860125	CCL22	1
BP	GO:0010389	regulation of G2/M transition of mitotic cell cycle	0.131766	0.170549	0.0863328	HSPA2	1
BP	GO:0042129	regulation of T cell proliferation	0.131766	0.170549	0.0863328	TNFSF4	1
BP	GO:0009451	RNA modification	0.134981	0.17429	0.0882263	APOBEC3F	1
BP	GO:0045931	positive regulation of mitotic cell cycle	0.134981	0.17429	0.0882263	HSPA2	1
BP	GO:0016241	regulation of macroautophagy	0.135783	0.174904	0.0885375	PIK3CA	1
BP	GO:0030833	regulation of actin filament polymerization	0.135783	0.174904	0.0885375	CCR7	1
BP	GO:0043433	negative regulation of DNA-binding transcription factor activity	0.137385	0.176544	0.0893674	TNFSF4	1
BP	GO:1901568	fatty acid derivative metabolic process	0.137385	0.176544	0.0893674	TLR2	1
BP	GO:0021915	neural tube development	0.138185	0.176936	0.0895659	PLXNB2	1
BP	GO:0060401	cytosolic calcium ion transport	0.138185	0.176936	0.0895659	CCR7	1
BP	GO:2001242	regulation of intrinsic apoptotic signaling pathway	0.138185	0.176936	0.0895659	TPT1	1
BP	GO:0030307	positive regulation of cell growth	0.139783	0.178556	0.0903858	SEMA7A	1
BP	GO:0055002	striated muscle cell development	0.139783	0.178556	0.0903858	NFATC2	1
BP	GO:0002695	negative regulation of leukocyte activation	0.14058	0.179361	0.0907936	TNFSF4	1
BP	GO:0006338	chromatin remodeling	0.141378	0.179524	0.0908761	DAXX	1
BP	GO:0060759	regulation of response to cytokine stimulus	0.141378	0.179524	0.0908761	TLR2	1
BP	GO:0071772	response to BMP	0.141378	0.179524	0.0908761	ACVR2A	1
BP	GO:0071773	cellular response to BMP stimulus	0.141378	0.179524	0.0908761	ACVR2A	1
BP	GO:0031497	chromatin assembly	0.142174	0.180322	0.09128	DAXX	1
BP	GO:0003205	cardiac chamber development	0.14297	0.180904	0.0915744	PLXND1	1
BP	GO:0007156	homophilic cell adhesion via plasma membrane adhesion molecules	0.14297	0.180904	0.0915744	PLXNB2	1
BP	GO:0006941	striated muscle contraction	0.143765	0.181696	0.0919752	PIK3CA	1
BP	GO:0043901	negative regulation of multi-organism process	0.144559	0.182484	0.0923746	APOBEC3F	1
BP	GO:0022408	negative regulation of cell-cell adhesion	0.145353	0.182841	0.092555	TNFSF4	1
BP	GO:0036294	cellular response to decreased oxygen levels	0.145353	0.182841	0.092555	CBL	1
BP	GO:1902749	regulation of cell cycle G2/M phase transition	0.145353	0.182841	0.092555	HSPA2	1
BP	GO:0140013	meiotic nuclear division	0.146146	0.183623	0.092951	HSPA2	1
BP	GO:0019882	antigen processing and presentation	0.14931	0.187161	0.094742	CCR7	1
BP	GO:0120032	regulation of plasma membrane bounded cell projection assembly	0.14931	0.187161	0.094742	CCR7	1
BP	GO:0045333	cellular respiration	0.1501	0.187712	0.0950209	PIK3CA	1
BP	GO:0055001	muscle cell development	0.1501	0.187712	0.0950209	NFATC2	1
BP	GO:0050792	regulation of viral process	0.150889	0.18826	0.0952981	APOBEC3F	1
BP	GO:0060491	regulation of cell projection assembly	0.150889	0.18826	0.0952981	CCR7	1
BP	GO:0008064	regulation of actin polymerization or depolymerization	0.151677	0.188585	0.0954629	CCR7	1
BP	GO:0030041	actin filament polymerization	0.151677	0.188585	0.0954629	CCR7	1
BP	GO:0042098	T cell proliferation	0.151677	0.188585	0.0954629	TNFSF4	1
BP	GO:0002221	pattern recognition receptor signaling pathway	0.152464	0.189126	0.0957366	TLR2	1
BP	GO:0030832	regulation of actin filament length	0.152464	0.189126	0.0957366	CCR7	1
BP	GO:0002377	immunoglobulin production	0.153251	0.189445	0.095898	TNFSF4	1
BP	GO:0002685	regulation of leukocyte migration	0.153251	0.189445	0.095898	CCR7	1
BP	GO:0048639	positive regulation of developmental growth	0.153251	0.189445	0.095898	SEMA7A	1
BP	GO:0007369	gastrulation	0.154037	0.189543	0.0959477	ACVR2A	1
BP	GO:0034728	nucleosome organization	0.154037	0.189543	0.0959477	DAXX	1
BP	GO:0043123	positive regulation of I-kappaB kinase/NF-kappaB signaling	0.154037	0.189543	0.0959477	CCR7	1
BP	GO:0051099	positive regulation of binding	0.154037	0.189543	0.0959477	PLXND1	1
BP	GO:0051147	regulation of muscle cell differentiation	0.154822	0.190074	0.0962162	NFATC2	1
BP	GO:0061138	morphogenesis of a branching epithelium	0.154822	0.190074	0.0962162	PLXND1	1
BP	GO:0042594	response to starvation	0.155607	0.190819	0.0965933	CBL	1
BP	GO:0050866	negative regulation of cell activation	0.156391	0.191343	0.0968586	TNFSF4	1
BP	GO:0071248	cellular response to metal ion	0.156391	0.191343	0.0968586	DAXX	1
BP	GO:0071453	cellular response to oxygen levels	0.158739	0.193994	0.0982007	CBL	1
BP	GO:1903046	meiotic cell cycle process	0.15952	0.194727	0.0985718	HSPA2	1
BP	GO:0007219	Notch signaling pathway	0.160301	0.195236	0.0988292	PLXND1	1
BP	GO:1901136	carbohydrate derivative catabolic process	0.160301	0.195236	0.0988292	APOBEC3F	1
BP	GO:0009749	response to glucose	0.16186	0.196688	0.0995644	PIK3CA	1
BP	GO:0043401	steroid hormone mediated signaling pathway	0.16186	0.196688	0.0995644	DAXX	1
BP	GO:0006333	chromatin assembly or disassembly	0.162638	0.196965	0.0997045	DAXX	1
BP	GO:0034764	positive regulation of transmembrane transport	0.162638	0.196965	0.0997045	HSPA2	1
BP	GO:1901343	negative regulation of vasculature development	0.162638	0.196965	0.0997045	NFATC2	1
BP	GO:0030278	regulation of ossification	0.163416	0.197684	0.100068	ACVR2A	1
BP	GO:0010001	glial cell differentiation	0.164193	0.1984	0.100431	TLR2	1
BP	GO:0031396	regulation of protein ubiquitination	0.16497	0.199114	0.100793	DAXX	1
BP	GO:0001763	morphogenesis of a branching structure	0.165745	0.199378	0.100926	PLXND1	1
BP	GO:0002703	regulation of leukocyte mediated immunity	0.165745	0.199378	0.100926	TNFSF4	1
BP	GO:0009746	response to hexose	0.165745	0.199378	0.100926	PIK3CA	1
BP	GO:0000086	G2/M transition of mitotic cell cycle	0.168069	0.20172	0.102112	HSPA2	1
BP	GO:0007163	establishment or maintenance of cell polarity	0.168069	0.20172	0.102112	CCR7	1
BP	GO:1902905	positive regulation of supramolecular fiber organization	0.168842	0.202422	0.102467	CCR7	1
BP	GO:0034284	response to monosaccharide	0.169614	0.203121	0.102821	PIK3CA	1
BP	GO:0043523	regulation of neuron apoptotic process	0.170386	0.203817	0.103173	PIK3CA	1
BP	GO:0043903	regulation of symbiosis, encompassing mutualism through parasitism	0.171157	0.204512	0.103525	APOBEC3F	1
BP	GO:0006006	glucose metabolic process	0.171927	0.204976	0.10376	PIK3CA	1
BP	GO:0032869	cellular response to insulin stimulus	0.171927	0.204976	0.10376	PIK3CA	1
BP	GO:0008154	actin polymerization or depolymerization	0.173466	0.206123	0.104341	CCR7	1
BP	GO:0071229	cellular response to acid chemical	0.173466	0.206123	0.104341	TNFSF4	1
BP	GO:2001020	regulation of response to DNA damage stimulus	0.173466	0.206123	0.104341	TPT1	1
BP	GO:0071241	cellular response to inorganic substance	0.174235	0.206807	0.104687	DAXX	1
BP	GO:0032271	regulation of protein polymerization	0.175002	0.207489	0.105032	CCR7	1
BP	GO:0006323	DNA packaging	0.175769	0.20771	0.105144	DAXX	1
BP	GO:0010810	regulation of cell-substrate adhesion	0.175769	0.20771	0.105144	CCR7	1
BP	GO:0051701	interaction with host	0.175769	0.20771	0.105144	CBL	1
BP	GO:0009952	anterior/posterior pattern specification	0.177301	0.20929	0.105943	ACVR2A	1
BP	GO:0016064	immunoglobulin mediated immune response	0.178066	0.209962	0.106284	TNFSF4	1
BP	GO:0008037	cell recognition	0.178831	0.210401	0.106506	CCR7	1
BP	GO:0019724	B cell mediated immunity	0.178831	0.210401	0.106506	TNFSF4	1
BP	GO:0050807	regulation of synapse organization	0.179594	0.211068	0.106843	TLR2	1
BP	GO:0043393	regulation of protein binding	0.181881	0.213522	0.108086	PLXND1	1
BP	GO:0006457	protein folding	0.182642	0.213947	0.108301	HSPA2	1
BP	GO:0044839	cell cycle G2/M phase transition	0.182642	0.213947	0.108301	HSPA2	1
BP	GO:0050803	regulation of synapse structure or activity	0.184162	0.215023	0.108846	TLR2	1
BP	GO:0051054	positive regulation of DNA metabolic process	0.184162	0.215023	0.108846	TNFSF4	1
BP	GO:0051495	positive regulation of cytoskeleton organization	0.184162	0.215023	0.108846	CCR7	1
BP	GO:0044706	multi-multicellular organism process	0.184921	0.21544	0.109057	ACVR2A	1
BP	GO:1903320	regulation of protein modification by small protein conjugation or removal	0.184921	0.21544	0.109057	DAXX	1
BP	GO:0006469	negative regulation of protein kinase activity	0.18568	0.215622	0.109149	CBL	1
BP	GO:0007160	cell-matrix adhesion	0.18568	0.215622	0.109149	CCR7	1
BP	GO:2001234	negative regulation of apoptotic signaling pathway	0.18568	0.215622	0.109149	TPT1	1
BP	GO:0009743	response to carbohydrate	0.186437	0.216267	0.109476	PIK3CA	1
BP	GO:0000302	response to reactive oxygen species	0.187194	0.216677	0.109683	CCR7	1
BP	GO:0097191	extrinsic apoptotic signaling pathway	0.187194	0.216677	0.109683	DAXX	1
BP	GO:0043122	regulation of I-kappaB kinase/NF-kappaB signaling	0.188706	0.218192	0.11045	CCR7	1
BP	GO:0031669	cellular response to nutrient levels	0.190216	0.219464	0.111094	CBL	1
BP	GO:0051607	defense response to virus	0.190216	0.219464	0.111094	APOBEC3F	1
BP	GO:0051402	neuron apoptotic process	0.191722	0.220965	0.111853	PIK3CA	1
BP	GO:0002758	innate immune response-activating signal transduction	0.193978	0.222846	0.112806	TLR2	1
BP	GO:0042593	glucose homeostasis	0.193978	0.222846	0.112806	PIK3CA	1
BP	GO:0046488	phosphatidylinositol metabolic process	0.193978	0.222846	0.112806	PIK3CA	1
BP	GO:0033500	carbohydrate homeostasis	0.194728	0.223469	0.113121	PIK3CA	1
BP	GO:0090092	regulation of transmembrane receptor protein serine/threonine kinase signaling pathway	0.195478	0.22385	0.113314	ACVR2A	1
BP	GO:0097237	cellular response to toxic substance	0.195478	0.22385	0.113314	DAXX	1
BP	GO:0032412	regulation of ion transmembrane transporter activity	0.197723	0.22618	0.114493	HSPA2	1
BP	GO:0051924	regulation of calcium ion transport	0.19847	0.226793	0.114804	HSPA2	1
BP	GO:0009755	hormone-mediated signaling pathway	0.199217	0.227404	0.115113	DAXX	1
BP	GO:0046474	glycerophospholipid biosynthetic process	0.199963	0.228013	0.115421	PIK3CA	1
BP	GO:0019318	hexose metabolic process	0.202196	0.229827	0.116339	PIK3CA	1
BP	GO:0033673	negative regulation of kinase activity	0.202196	0.229827	0.116339	CBL	1
BP	GO:0060047	heart contraction	0.202196	0.229827	0.116339	PIK3CA	1
BP	GO:0022898	regulation of transmembrane transporter activity	0.202939	0.229941	0.116397	HSPA2	1
BP	GO:0031330	negative regulation of cellular catabolic process	0.202939	0.229941	0.116397	PIK3CA	1
BP	GO:0050730	regulation of peptidyl-tyrosine phosphorylation	0.202939	0.229941	0.116397	CBL	1
BP	GO:0007611	learning or memory	0.204424	0.231378	0.117125	TLR2	1
BP	GO:0021537	telencephalon development	0.205165	0.231728	0.117302	SEMA7A	1
BP	GO:0045637	regulation of myeloid cell differentiation	0.205165	0.231728	0.117302	ACVR2A	1
BP	GO:0051321	meiotic cell cycle	0.205906	0.23232	0.117602	HSPA2	1
BP	GO:0002218	activation of innate immune response	0.208123	0.23433	0.118619	TLR2	1
BP	GO:0003015	heart process	0.208123	0.23433	0.118619	PIK3CA	1
BP	GO:0003007	heart morphogenesis	0.208861	0.234914	0.118915	PLXND1	1
BP	GO:0065004	protein-DNA complex assembly	0.209599	0.235497	0.11921	DAXX	1
BP	GO:0007281	germ cell development	0.210335	0.235831	0.119379	HSPA2	1
BP	GO:0051091	positive regulation of DNA-binding transcription factor activity	0.210335	0.235831	0.119379	TLR2	1
BP	GO:0001818	negative regulation of cytokine production	0.211072	0.236409	0.119671	TNFSF4	1
BP	GO:0000209	protein polyubiquitination	0.211807	0.236985	0.119963	CBL	1
BP	GO:0031668	cellular response to extracellular stimulus	0.212542	0.237312	0.120129	CBL	1
BP	GO:0043406	positive regulation of MAP kinase activity	0.212542	0.237312	0.120129	DAXX	1
BP	GO:0031334	positive regulation of protein complex assembly	0.213276	0.237638	0.120293	CCR7	1
BP	GO:0071383	cellular response to steroid hormone stimulus	0.213276	0.237638	0.120293	DAXX	1
BP	GO:0032409	regulation of transporter activity	0.214009	0.237714	0.120332	HSPA2	1
BP	GO:0043270	positive regulation of ion transport	0.214009	0.237714	0.120332	HSPA2	1
BP	GO:0110053	regulation of actin filament organization	0.214009	0.237714	0.120332	CCR7	1
BP	GO:0061448	connective tissue development	0.216206	0.239906	0.121442	PIK3CA	1
BP	GO:0042063	gliogenesis	0.218397	0.242086	0.122545	TLR2	1
BP	GO:0015980	energy derivation by oxidation of organic compounds	0.219126	0.242394	0.122701	PIK3CA	1
BP	GO:0045927	positive regulation of growth	0.219126	0.242394	0.122701	SEMA7A	1
BP	GO:0098742	cell-cell adhesion via plasma-membrane adhesion molecules	0.221309	0.244557	0.123796	PLXNB2	1
BP	GO:0045017	glycerolipid biosynthetic process	0.223486	0.246709	0.124885	PIK3CA	1
BP	GO:0051348	negative regulation of transferase activity	0.224211	0.247254	0.125161	CBL	1
BP	GO:0051258	protein polymerization	0.224935	0.247798	0.125436	CCR7	1
BP	GO:0072593	reactive oxygen species metabolic process	0.225658	0.248339	0.125711	TLR2	1
BP	GO:0051146	striated muscle cell differentiation	0.22638	0.248879	0.125984	NFATC2	1
BP	GO:0016236	macroautophagy	0.227824	0.25021	0.126657	PIK3CA	1
BP	GO:0006310	DNA recombination	0.229984	0.251809	0.127467	TNFSF4	1
BP	GO:0018105	peptidyl-serine phosphorylation	0.229984	0.251809	0.127467	PIK3CA	1
BP	GO:0090287	regulation of cellular response to growth factor stimulus	0.229984	0.251809	0.127467	ACVR2A	1
BP	GO:0071103	DNA conformation change	0.230703	0.252339	0.127735	DAXX	1
BP	GO:0008654	phospholipid biosynthetic process	0.231421	0.252866	0.128002	PIK3CA	1
BP	GO:0050890	cognition	0.232139	0.253392	0.128268	TLR2	1
BP	GO:0090068	positive regulation of cell cycle process	0.232855	0.253917	0.128534	HSPA2	1
BP	GO:0005996	monosaccharide metabolic process	0.233572	0.253924	0.128537	PIK3CA	1
BP	GO:0009895	negative regulation of catabolic process	0.233572	0.253924	0.128537	PIK3CA	1
BP	GO:0097193	intrinsic apoptotic signaling pathway	0.233572	0.253924	0.128537	TPT1	1
BP	GO:0030522	intracellular receptor signaling pathway	0.234287	0.254444	0.128801	DAXX	1
BP	GO:0019058	viral life cycle	0.235002	0.254962	0.129063	APOBEC3F	1
BP	GO:0071824	protein-DNA complex subunit organization	0.235717	0.255479	0.129325	DAXX	1
BP	GO:0030258	lipid modification	0.236431	0.255994	0.129585	PIK3CA	1
BP	GO:0043414	macromolecule methylation	0.242826	0.262654	0.132957	PIK3CA	1
BP	GO:0018209	peptidyl-serine modification	0.243534	0.263154	0.13321	PIK3CA	1
BP	GO:0010506	regulation of autophagy	0.244947	0.264415	0.133848	PIK3CA	1
BP	GO:0071375	cellular response to peptide hormone stimulus	0.247766	0.267189	0.135252	PIK3CA	1
BP	GO:0007204	positive regulation of cytosolic calcium ion concentration	0.249172	0.268166	0.135747	CCR7	1
BP	GO:0045089	positive regulation of innate immune response	0.249172	0.268166	0.135747	TLR2	1
BP	GO:0030111	regulation of Wnt signaling pathway	0.250575	0.269406	0.136375	TLR2	1
BP	GO:0001666	response to hypoxia	0.252675	0.271121	0.137243	TLR2	1
BP	GO:1904062	regulation of cation transmembrane transport	0.252675	0.271121	0.137243	HSPA2	1
BP	GO:0051235	maintenance of location	0.255467	0.273842	0.13862	CCR7	1
BP	GO:0042742	defense response to bacterium	0.256163	0.274315	0.138859	TLR2	1
BP	GO:0071902	positive regulation of protein serine/threonine kinase activity	0.258943	0.277015	0.140226	DAXX	1
BP	GO:0009101	glycoprotein biosynthetic process	0.261021	0.27896	0.141211	CCR7	1
BP	GO:0071496	cellular response to external stimulus	0.262403	0.280158	0.141817	CBL	1
BP	GO:0032956	regulation of actin cytoskeleton organization	0.264473	0.282087	0.142794	CCR7	1
BP	GO:0007596	blood coagulation	0.266536	0.284005	0.143765	PIK3CA	1
BP	GO:0043405	regulation of MAP kinase activity	0.267223	0.284454	0.143992	DAXX	1
BP	GO:0031589	cell-substrate adhesion	0.269279	0.286359	0.144956	CCR7	1
BP	GO:0007599	hemostasis	0.269963	0.286803	0.145181	PIK3CA	1
BP	GO:0050817	coagulation	0.270647	0.287245	0.145405	PIK3CA	1
BP	GO:0003002	regionalization	0.27133	0.287685	0.145628	ACVR2A	1
BP	GO:1902903	regulation of supramolecular fiber organization	0.272694	0.288846	0.146215	CCR7	1
BP	GO:0002449	lymphocyte mediated immunity	0.273375	0.289282	0.146436	TNFSF4	1
BP	GO:0001505	regulation of neurotransmitter levels	0.274736	0.290149	0.146875	TLR2	1
BP	GO:0006898	receptor-mediated endocytosis	0.274736	0.290149	0.146875	CBL	1
BP	GO:0006959	humoral immune response	0.276773	0.292013	0.147818	CCR7	1
BP	GO:0022412	cellular process involved in reproduction in multicellular organism	0.27745	0.292153	0.147889	HSPA2	1
BP	GO:0051480	regulation of cytosolic calcium ion concentration	0.27745	0.292153	0.147889	CCR7	1
BP	GO:0006936	muscle contraction	0.278127	0.292579	0.148105	PIK3CA	1
BP	GO:0035690	cellular response to drug	0.280829	0.295132	0.149397	DAXX	1
BP	GO:1901653	cellular response to peptide	0.281503	0.295551	0.149609	PIK3CA	1
BP	GO:0010038	response to metal ion	0.28285	0.296385	0.150031	DAXX	1
BP	GO:0032259	methylation	0.28285	0.296385	0.150031	PIK3CA	1
BP	GO:0045088	regulation of innate immune response	0.287543	0.301009	0.152372	TLR2	1
BP	GO:0006650	glycerophospholipid metabolic process	0.288879	0.302112	0.152931	PIK3CA	1
BP	GO:0051098	regulation of binding	0.290212	0.303211	0.153487	PLXND1	1
BP	GO:0043900	regulation of multi-organism process	0.291543	0.304305	0.154041	APOBEC3F	1
BP	GO:0042692	muscle cell differentiation	0.292872	0.305395	0.154592	NFATC2	1
BP	GO:0030900	forebrain development	0.293535	0.30579	0.154792	SEMA7A	1
BP	GO:1901990	regulation of mitotic cell cycle phase transition	0.294198	0.306183	0.154991	HSPA2	1
BP	GO:0010959	regulation of metal ion transport	0.29486	0.306278	0.155039	HSPA2	1
BP	GO:0032970	regulation of actin filament-based process	0.29486	0.306278	0.155039	CCR7	1
BP	GO:0045765	regulation of angiogenesis	0.298163	0.309409	0.156624	PLXND1	1
BP	GO:0018108	peptidyl-tyrosine phosphorylation	0.302106	0.313198	0.158543	CBL	1
BP	GO:0019216	regulation of lipid metabolic process	0.302762	0.313575	0.158733	CCR7	1
BP	GO:0018212	peptidyl-tyrosine modification	0.304071	0.314323	0.159112	CBL	1
BP	GO:0045787	positive regulation of cell cycle	0.304071	0.314323	0.159112	HSPA2	1
BP	GO:2001233	regulation of apoptotic signaling pathway	0.304724	0.314696	0.159301	TPT1	1
BP	GO:0009100	glycoprotein metabolic process	0.306681	0.316412	0.16017	CCR7	1
BP	GO:0007015	actin filament organization	0.308633	0.31812	0.161034	CCR7	1
BP	GO:0001933	negative regulation of protein phosphorylation	0.315746	0.32514	0.164587	CBL	1
BP	GO:1901987	regulation of cell cycle phase transition	0.318315	0.327471	0.165768	HSPA2	1
BP	GO:0000280	nuclear division	0.320876	0.329789	0.166941	HSPA2	1
BP	GO:0050673	epithelial cell proliferation	0.323427	0.332093	0.168107	ACVR2A	1
BP	GO:0044282	small molecule catabolic process	0.330397	0.338925	0.171565	APOBEC3F	1
BP	GO:0007389	pattern specification process	0.332286	0.340537	0.172382	ACVR2A	1
BP	GO:0002683	negative regulation of immune system process	0.33417	0.342141	0.173194	TNFSF4	1
BP	GO:0006979	response to oxidative stress	0.336674	0.344377	0.174325	CCR7	1
BP	GO:0009314	response to radiation	0.337923	0.345325	0.174805	CBL	1
BP	GO:0042326	negative regulation of phosphorylation	0.341035	0.348174	0.176247	CBL	1
BP	GO:0043254	regulation of protein complex assembly	0.342896	0.34974	0.17704	CCR7	1
BP	GO:0034765	regulation of ion transmembrane transport	0.344751	0.351299	0.177829	HSPA2	1
BP	GO:0003012	muscle system process	0.345986	0.352223	0.178297	PIK3CA	1
BP	GO:0048285	organelle fission	0.347218	0.353142	0.178762	HSPA2	1
BP	GO:0046486	glycerolipid metabolic process	0.347833	0.353433	0.17891	PIK3CA	1
BP	GO:0016055	Wnt signaling pathway	0.350289	0.355592	0.180002	TLR2	1
BP	GO:0198738	cell-cell signaling by wnt	0.351514	0.356444	0.180434	TLR2	1
BP	GO:0006914	autophagy	0.352125	0.356444	0.180434	PIK3CA	1
BP	GO:0061919	process utilizing autophagic mechanism	0.352125	0.356444	0.180434	PIK3CA	1
BP	GO:0006091	generation of precursor metabolites and energy	0.355175	0.358854	0.181654	PIK3CA	1
BP	GO:0048871	multicellular organismal homeostasis	0.355175	0.358854	0.181654	PIK3CA	1
BP	GO:0031667	response to nutrient levels	0.361233	0.364631	0.184578	CBL	1
BP	GO:0043312	neutrophil degranulation	0.363642	0.366717	0.185634	TLR2	1
BP	GO:0002283	neutrophil activation involved in immune response	0.365442	0.368187	0.186378	TLR2	1
BP	GO:0051656	establishment of organelle localization	0.367238	0.369649	0.187118	CBL	1
BP	GO:0008015	blood circulation	0.367835	0.369904	0.187247	PIK3CA	1
BP	GO:0050878	regulation of body fluid levels	0.368433	0.370157	0.187375	PIK3CA	1
BP	GO:0051051	negative regulation of transport	0.369625	0.371008	0.187806	TLR2	1
BP	GO:0071900	regulation of protein serine/threonine kinase activity	0.37022	0.371258	0.187933	DAXX	1
BP	GO:0042119	neutrophil activation	0.37141	0.372103	0.18836	TLR2	1
BP	GO:0002446	neutrophil mediated immunity	0.372003	0.37235	0.188486	TLR2	1
BP	GO:0003013	circulatory system process	0.372597	0.372597	0.18861	PIK3CA	1
CC	GO:0002116	semaphorin receptor complex	3.85338e-05	0.0025047	0.00166304	PLXNB2/PLXND1	2
CC	GO:0043235	receptor complex	0.000313466	0.0101877	0.00676427	ACVR2A/PLXNB2/PLXND1/TLR2	4
CC	GO:0036128	CatSper complex	0.00861583	0.102172	0.0678392	HSPA2	1
CC	GO:0072687	meiotic spindle	0.00861583	0.102172	0.0678392	HSPA2	1
CC	GO:0098802	plasma membrane receptor complex	0.0108039	0.102172	0.0678392	ACVR2A/TLR2	2
CC	GO:0030027	lamellipodium	0.0112573	0.102172	0.0678392	PIK3CA/PLXND1	2
CC	GO:0036464	cytoplasmic ribonucleoprotein granule	0.0135237	0.102172	0.0678392	APOBEC3F/NFKBIZ	2
CC	GO:0001673	male germ cell nucleus	0.0137517	0.102172	0.0678392	HSPA2	1
CC	GO:0035770	ribonucleoprotein granule	0.0150495	0.102172	0.0678392	APOBEC3F/NFKBIZ	2
CC	GO:0043073	germ cell nucleus	0.0180125	0.102172	0.0678392	HSPA2	1
CC	GO:0031258	lamellipodium membrane	0.0188626	0.102172	0.0678392	PLXND1	1
CC	GO:0042629	mast cell granule	0.0188626	0.102172	0.0678392	CBL	1
CC	GO:0061695	transferase complex, transferring phosphorus-containing groups	0.0206423	0.103211	0.0685289	PIK3CA/ACVR2A	2
CC	GO:0005942	phosphatidylinositol 3-kinase complex	0.0231026	0.107262	0.0712186	PIK3CA	1
CC	GO:0045121	membrane raft	0.0278154	0.107927	0.0716601	CBL/TLR2	2
CC	GO:0098857	membrane microdomain	0.0279849	0.107927	0.0716601	CBL/TLR2	2
CC	GO:0098589	membrane region	0.0298771	0.107927	0.0716601	CBL/TLR2	2
CC	GO:0005819	spindle	0.0329003	0.107927	0.0716601	HSPA2/TPT1	2
CC	GO:0000795	synaptonemal complex	0.0332084	0.107927	0.0716601	HSPA2	1
CC	GO:0099086	synaptonemal structure	0.0332084	0.107927	0.0716601	HSPA2	1
CC	GO:0005891	voltage-gated calcium channel complex	0.036555	0.108025	0.0717251	HSPA2	1
CC	GO:0009897	external side of plasma membrane	0.0377489	0.108025	0.0717251	CCR7/SEMA7A	2
CC	GO:0005771	multivesicular body	0.0382242	0.108025	0.0717251	TPT1	1
CC	GO:0031252	cell leading edge	0.0438695	0.118813	0.0788881	PIK3CA/PLXND1	2
CC	GO:0034704	calcium channel complex	0.0547676	0.138969	0.0922711	HSPA2	1
CC	GO:0005881	cytoplasmic microtubule	0.0555877	0.138969	0.0922711	TPT1	1
CC	GO:0030670	phagocytic vesicle membrane	0.0604942	0.145634	0.0966964	TLR2	1
CC	GO:0005901	caveola	0.0645646	0.149882	0.0995169	CBL	1
CC	GO:0000932	P-body	0.0702354	0.157421	0.104522	APOBEC3F	1
CC	GO:1902554	serine/threonine protein kinase complex	0.0726558	0.157421	0.104522	ACVR2A	1
CC	GO:0016605	PML body	0.0814799	0.166772	0.110731	DAXX	1
CC	GO:0000794	condensed nuclear chromosome	0.0830758	0.166772	0.110731	HSPA2	1
CC	GO:0044853	plasma membrane raft	0.0846691	0.166772	0.110731	CBL	1
CC	GO:1902911	protein kinase complex	0.0886408	0.16946	0.112516	ACVR2A	1
CC	GO:0045335	phagocytic vesicle	0.102024	0.189473	0.125804	TLR2	1
CC	GO:0072562	blood microparticle	0.119836	0.206431	0.137064	HSPA2	1
CC	GO:0000922	spindle pole	0.125191	0.206431	0.137064	TPT1	1
CC	GO:0043209	myelin sheath	0.131273	0.206431	0.137064	HSPA2	1
CC	GO:0030666	endocytic vesicle membrane	0.132031	0.206431	0.137064	TLR2	1
CC	GO:0030426	growth cone	0.133544	0.206431	0.137064	CBL	1
CC	GO:0030427	site of polarized growth	0.135054	0.206431	0.137064	CBL	1
CC	GO:0031256	leading edge membrane	0.135054	0.206431	0.137064	PLXND1	1
CC	GO:0031225	anchored component of membrane	0.136562	0.206431	0.137064	SEMA7A	1
CC	GO:0000775	chromosome, centromeric region	0.155206	0.228444	0.15168	DAXX	1
CC	GO:0044798	nuclear transcription factor complex	0.158154	0.228444	0.15168	NFATC2	1
CC	GO:0034703	cation channel complex	0.17347	0.241904	0.160617	HSPA2	1
CC	GO:0000793	condensed chromosome	0.174915	0.241904	0.160617	HSPA2	1
CC	GO:0005770	late endosome	0.190654	0.258177	0.171421	TPT1	1
CC	GO:0150034	distal axon	0.216488	0.283061	0.187943	CBL	1
CC	GO:0019898	extrinsic component of membrane	0.221288	0.283061	0.187943	PIK3CA	1
CC	GO:0030139	endocytic vesicle	0.225379	0.283061	0.187943	TLR2	1
CC	GO:0030667	secretory granule membrane	0.226739	0.283061	0.187943	TLR2	1
CC	GO:0034702	ion channel complex	0.230803	0.283061	0.187943	HSPA2	1
CC	GO:1902495	transmembrane transporter complex	0.246862	0.293431	0.194829	HSPA2	1
CC	GO:1990351	transporter complex	0.252145	0.293431	0.194829	HSPA2	1
CC	GO:0031253	cell projection membrane	0.252803	0.293431	0.194829	PLXND1	1
CC	GO:0098687	chromosomal region	0.260654	0.297237	0.197356	DAXX	1
CC	GO:0005667	transcription factor complex	0.267138	0.299379	0.198778	NFATC2	1
CC	GO:0000790	nuclear chromatin	0.275487	0.301208	0.199992	NFATC2	1
CC	GO:0033267	axon part	0.278038	0.301208	0.199992	CBL	1
MF	GO:0017154	semaphorin receptor activity	4.7878e-05	0.00507506	0.00272148	PLXNB2/PLXND1	2
MF	GO:0038191	neuropilin binding	0.000148183	0.00772898	0.00414464	SEMA7A/SEMA3B	2
MF	GO:0030215	semaphorin receptor binding	0.000218745	0.00772898	0.00414464	SEMA7A/SEMA3B	2
MF	GO:0045499	chemorepellent activity	0.000302789	0.0080239	0.00430278	SEMA7A/SEMA3B	2
MF	GO:0048018	receptor ligand activity	0.000958629	0.0203229	0.0108981	SEMA7A/TNFSF4/SEMA3B/CCL22	4
MF	GO:0005126	cytokine receptor binding	0.00230764	0.0400578	0.0214808	ACVR2A/TNFSF4/CCL22	3
MF	GO:0030295	protein kinase activator activity	0.00264532	0.0400578	0.0214808	PIK3CA/DAXX	2
MF	GO:0019209	kinase activator activity	0.00311931	0.0413309	0.0221635	PIK3CA/DAXX	2
MF	GO:0031072	heat shock protein binding	0.00537978	0.0633618	0.0339775	DAXX/HSPA2	2
MF	GO:0036312	phosphatidylinositol 3-kinase regulatory subunit binding	0.00960228	0.0723742	0.0388104	CBL	1
MF	GO:0071723	lipopeptide binding	0.00960228	0.0723742	0.0388104	TLR2	1
MF	GO:0034713	type I transforming growth factor beta receptor binding	0.0105577	0.0723742	0.0388104	ACVR2A	1
MF	GO:0035325	Toll-like receptor binding	0.0105577	0.0723742	0.0388104	TLR2	1
MF	GO:0043560	insulin receptor substrate binding	0.0105577	0.0723742	0.0388104	PIK3CA	1
MF	GO:0004126	cytidine deaminase activity	0.0115123	0.0723742	0.0388104	APOBEC3F	1
MF	GO:0019887	protein kinase regulator activity	0.012745	0.0723742	0.0388104	PIK3CA/DAXX	2
MF	GO:0032183	SUMO binding	0.0134188	0.0723742	0.0388104	DAXX	1
MF	GO:0048185	activin binding	0.0134188	0.0723742	0.0388104	ACVR2A	1
MF	GO:0005024	transforming growth factor beta-activated receptor activity	0.0143708	0.0723742	0.0388104	ACVR2A	1
MF	GO:0016307	phosphatidylinositol phosphate kinase activity	0.0153219	0.0723742	0.0388104	PIK3CA	1
MF	GO:0004675	transmembrane receptor protein serine/threonine kinase activity	0.0162722	0.0723742	0.0388104	ACVR2A	1
MF	GO:0042834	peptidoglycan binding	0.0162722	0.0723742	0.0388104	TLR2	1
MF	GO:0019207	kinase regulator activity	0.0167644	0.0723742	0.0388104	PIK3CA/DAXX	2
MF	GO:0048156	tau protein binding	0.0181701	0.0723742	0.0388104	HSPA2	1
MF	GO:0005125	cytokine activity	0.0184741	0.0723742	0.0388104	TNFSF4/CCL22	2
MF	GO:0008329	signaling pattern recognition receptor activity	0.0191177	0.0723742	0.0388104	TLR2	1
MF	GO:0038187	pattern recognition receptor activity	0.0191177	0.0723742	0.0388104	TLR2	1
MF	GO:0051861	glycolipid binding	0.0191177	0.0723742	0.0388104	HSPA2	1
MF	GO:0016493	C-C chemokine receptor activity	0.0219555	0.0750738	0.040258	CCR7	1
MF	GO:0044183	protein binding involved in protein folding	0.0219555	0.0750738	0.040258	HSPA2	1
MF	GO:0051787	misfolded protein binding	0.0219555	0.0750738	0.040258	HSPA2	1
MF	GO:0019957	C-C chemokine binding	0.0228998	0.0758554	0.0406772	CCR7	1
MF	GO:0001637	G protein-coupled chemoattractant receptor activity	0.0247856	0.0772728	0.0414373	CCR7	1
MF	GO:0004950	chemokine receptor activity	0.0247856	0.0772728	0.0414373	CCR7	1
MF	GO:0046875	ephrin receptor binding	0.0257273	0.0779169	0.0417826	CBL	1
MF	GO:0005164	tumor necrosis factor receptor binding	0.0294853	0.0791447	0.042441	TNFSF4	1
MF	GO:0019239	deaminase activity	0.0294853	0.0791447	0.042441	APOBEC3F	1
MF	GO:0043548	phosphatidylinositol 3-kinase binding	0.0294853	0.0791447	0.042441	CBL	1
MF	GO:0019956	chemokine binding	0.0304227	0.0791447	0.042441	CCR7	1
MF	GO:0097718	disordered domain specific binding	0.0304227	0.0791447	0.042441	HSPA2	1
MF	GO:0001530	lipopolysaccharide binding	0.0313592	0.0791447	0.042441	TLR2	1
MF	GO:0005154	epidermal growth factor receptor binding	0.0313592	0.0791447	0.042441	CBL	1
MF	GO:0016814	hydrolase activity, acting on carbon-nitrogen (but not peptide) bonds, in cyclic amidines	0.0322949	0.0796106	0.0426909	APOBEC3F	1
MF	GO:0001784	phosphotyrosine residue binding	0.0378911	0.091283	0.0489502	CBL	1
MF	GO:0015026	coreceptor activity	0.0397497	0.0936326	0.0502101	ACVR2A	1
MF	GO:0048020	CCR chemokine receptor binding	0.0406777	0.0937356	0.0502654	CCL22	1
MF	GO:0050681	androgen receptor binding	0.0416049	0.0938324	0.0503173	DAXX	1
MF	GO:0016303	1-phosphatidylinositol-3-kinase activity	0.0434568	0.0940086	0.0504118	PIK3CA	1
MF	GO:0032813	tumor necrosis factor receptor superfamily binding	0.0434568	0.0940086	0.0504118	TNFSF4	1
MF	GO:0008009	chemokine activity	0.0462283	0.0960823	0.0515238	CCL22	1
MF	GO:0045309	protein phosphorylated amino acid binding	0.0462283	0.0960823	0.0515238	CBL	1
MF	GO:0005160	transforming growth factor beta receptor binding	0.0480717	0.0979924	0.0525481	ACVR2A	1
MF	GO:0052742	phosphatidylinositol kinase activity	0.0508306	0.101581	0.0544722	PIK3CA	1
MF	GO:0043621	protein self-association	0.0517486	0.101581	0.0544722	ACVR2A	1
MF	GO:0001540	amyloid-beta binding	0.0572388	0.110315	0.0591559	TLR2	1
MF	GO:0002039	p53 binding	0.0599727	0.112929	0.0605576	DAXX	1
MF	GO:0030971	receptor tyrosine kinase binding	0.0608823	0.112929	0.0605576	CBL	1
MF	GO:0042379	chemokine receptor binding	0.0617911	0.112929	0.0605576	CCL22	1
MF	GO:0046934	phosphatidylinositol-4,5-bisphosphate 3-kinase activity	0.0636063	0.114276	0.0612799	PIK3CA	1
MF	GO:0052813	phosphatidylinositol bisphosphate kinase activity	0.0663228	0.11717	0.0628321	PIK3CA	1
MF	GO:0004674	protein serine/threonine kinase activity	0.0700154	0.121666	0.065243	PIK3CA/ACVR2A	2
MF	GO:0035004	phosphatidylinositol 3-kinase activity	0.0735306	0.122414	0.065644	PIK3CA	1
MF	GO:0046332	SMAD binding	0.0744278	0.122414	0.065644	ACVR2A	1
MF	GO:0019199	transmembrane receptor protein kinase activity	0.0753243	0.122414	0.065644	ACVR2A	1
MF	GO:1990782	protein tyrosine kinase binding	0.0753243	0.122414	0.065644	CBL	1
MF	GO:0051219	phosphoprotein binding	0.0762199	0.122414	0.065644	CBL	1
MF	GO:0050839	cell adhesion molecule binding	0.0785206	0.124227	0.066616	SEMA7A/CBL	2
MF	GO:0030165	PDZ domain binding	0.0797944	0.124385	0.0667012	ACVR2A	1
MF	GO:0035258	steroid hormone receptor binding	0.0833558	0.127098	0.0681558	DAXX	1
MF	GO:0032182	ubiquitin-like protein binding	0.0842441	0.127098	0.0681558	DAXX	1
MF	GO:0004896	cytokine receptor activity	0.0851316	0.127098	0.0681558	CCR7	1
MF	GO:0051087	chaperone binding	0.0930829	0.137039	0.0734865	HSPA2	1
MF	GO:0047485	protein N-terminus binding	0.0983475	0.142806	0.0765792	DAXX	1
MF	GO:0019955	cytokine binding	0.113969	0.159261	0.085403	CCR7	1
MF	GO:0005178	integrin binding	0.11483	0.159261	0.085403	SEMA7A	1
MF	GO:0017124	SH3 domain binding	0.115689	0.159261	0.085403	CBL	1
MF	GO:0051082	unfolded protein binding	0.115689	0.159261	0.085403	HSPA2	1
MF	GO:0070851	growth factor receptor binding	0.119976	0.163044	0.0874316	CBL	1
MF	GO:0019838	growth factor binding	0.124242	0.166705	0.0893948	ACVR2A	1
MF	GO:0008528	G protein-coupled peptide receptor activity	0.131028	0.173612	0.093099	CCR7	1
MF	GO:0016810	hydrolase activity, acting on carbon-nitrogen (but not peptide) bonds	0.132717	0.173679	0.0931347	APOBEC3F	1
MF	GO:0001653	peptide receptor activity	0.136085	0.174869	0.0937726	CCR7	1
MF	GO:0035257	nuclear hormone receptor binding	0.136925	0.174869	0.0937726	DAXX	1
MF	GO:0001078	proximal promoter DNA-binding transcription repressor activity, RNA polymerase II-specific	0.151091	0.190662	0.102242	NFATC2	1
MF	GO:0019902	phosphatase binding	0.158501	0.19766	0.105995	NFATC2	1
MF	GO:0051427	hormone receptor binding	0.164223	0.202414	0.108544	DAXX	1
MF	GO:0042393	histone binding	0.172333	0.209969	0.112595	DAXX	1
MF	GO:0061630	ubiquitin protein ligase activity	0.182765	0.220149	0.118054	CBL	1
MF	GO:0061659	ubiquitin-like protein ligase activity	0.186745	0.222415	0.119269	CBL	1
MF	GO:0005539	glycosaminoglycan binding	0.193862	0.228326	0.122439	TLR2	1
MF	GO:0003714	transcription corepressor activity	0.20637	0.240387	0.128906	DAXX	1
MF	GO:0001227	DNA-binding transcription repressor activity, RNA polymerase II-specific	0.228576	0.26336	0.141226	NFATC2	1
MF	GO:0001664	G protein-coupled receptor binding	0.233848	0.266536	0.142929	CCL22	1
MF	GO:0042277	peptide binding	0.242064	0.270921	0.14528	TLR2	1
MF	GO:0031625	ubiquitin protein ligase binding	0.242807	0.270921	0.14528	DAXX	1
MF	GO:0001077	proximal promoter DNA-binding transcription activator activity, RNA polymerase II-specific	0.251667	0.277421	0.148766	NFATC2	1
MF	GO:0044389	ubiquitin-like protein ligase binding	0.253866	0.277421	0.148766	DAXX	1
MF	GO:0003713	transcription coactivator activity	0.268376	0.28889	0.154916	DAXX	1
MF	GO:0045296	cadherin binding	0.269813	0.28889	0.154916	CBL	1
MF	GO:0033218	amide binding	0.287544	0.304797	0.163446	TLR2	1
MF	GO:0042623	ATPase activity, coupled	0.293827	0.308373	0.165364	HSPA2	1
MF	GO:0004842	ubiquitin-protein transferase activity	0.320458	0.333025	0.178583	CBL	1
MF	GO:0019787	ubiquitin-like protein transferase activity	0.337028	0.346845	0.185994	CBL	1
MF	GO:0016887	ATPase activity	0.352578	0.355136	0.19044	HSPA2	1
MF	GO:0000982	transcription factor activity, RNA polymerase II proximal promoter sequence-specific DNA binding	0.353858	0.355136	0.19044	NFATC2	1
MF	GO:0001228	DNA-binding transcription activator activity, RNA polymerase II-specific	0.355136	0.355136	0.19044	NFATC2	1

## Sheet: S10_Table
ID	Description	pvalue	p.adjust	qvalue	geneID	Count
hsa04360	Axon guidance	1.6587e-05	0.00185775	0.00144918	5290/8482/23654/4773/7869	5
hsa05170	Human immunodeficiency virus 1 infection	0.000674284	0.0377599	0.0294556	5290/200316/4773/7097	4
hsa04625	C-type lectin receptor signaling pathway	0.00105778	0.0394905	0.0308056	5290/4773/6367	3
hsa05162	Measles	0.00210378	0.050345	0.0392729	5290/7097/3306	3
hsa04060	Cytokine-cytokine receptor interaction	0.00227875	0.050345	0.0392729	1236/92/7292/6367	4
hsa05161	Hepatitis B	0.00269705	0.050345	0.0392729	5290/4773/7097	3
hsa05134	Legionellosis	0.0052616	0.0701164	0.0546961	7097/3306	2
hsa04062	Chemokine signaling pathway	0.00588949	0.0701164	0.0546961	5290/1236/6367	3
hsa04370	VEGF signaling pathway	0.00603432	0.0701164	0.0546961	5290/4773	2
hsa04213	Longevity regulating pathway - multiple species	0.006646	0.0701164	0.0546961	5290/3306	2
hsa05205	Proteoglycans in cancer	0.00688643	0.0701164	0.0546961	5290/867/7097	3
hsa04662	B cell receptor signaling pathway	0.00864307	0.0788429	0.0615034	5290/4773	2
hsa05100	Bacterial invasion of epithelial cells	0.00936177	0.0788429	0.0615034	5290/867	2
hsa05220	Chronic myeloid leukemia	0.00985536	0.0788429	0.0615034	5290/867	2
hsa04012	ErbB signaling pathway	0.0122172	0.0912218	0.0711598	5290/867	2
hsa05146	Amoebiasis	0.0154078	0.105698	0.082452	5290/7097	2
hsa04660	T cell receptor signaling pathway	0.0169651	0.105698	0.082452	5290/4773	2
hsa05142	Chagas disease (American trypanosomiasis)	0.0172844	0.105698	0.082452	5290/7097	2
hsa04620	Toll-like receptor signaling pathway	0.0179308	0.105698	0.082452	5290/7097	2
hsa05145	Toxoplasmosis	0.0209657	0.117408	0.0915869	7097/3306	2
hsa04380	Osteoclast differentiation	0.0264668	0.127915	0.0997837	5290/4773	2
hsa04650	Natural killer cell mediated cytotoxicity	0.0276312	0.127915	0.0997837	5290/4773	2
hsa04210	Apoptosis	0.0296177	0.127915	0.0997837	5290/1616	2
hsa04910	Insulin signaling pathway	0.0300218	0.127915	0.0997837	5290/867	2
hsa04915	Estrogen signaling pathway	0.0300218	0.127915	0.0997837	5290/3306	2
hsa04550	Signaling pathways regulating pluripotency of stem cells	0.0308368	0.127915	0.0997837	5290/92	2
hsa05418	Fluid shear stress and atherosclerosis	0.0308368	0.127915	0.0997837	5290/92	2
hsa04218	Cellular senescence	0.0399186	0.159675	0.124558	5290/4773	2
hsa05164	Influenza A	0.0450402	0.173948	0.135693	5290/3306	2
hsa05168	Herpes simplex infection	0.0518974	0.18932	0.147684	1616/7097	2
hsa05167	Kaposi sarcoma-associated herpesvirus infection	0.0524012	0.18932	0.147684	5290/4773	2
hsa05169	Epstein-Barr virus infection	0.0601714	0.2106	0.164284	5290/7097	2
hsa05166	Human T-cell leukemia virus 1 infection	0.0699977	0.23484	0.183193	5290/4773	2
hsa04960	Aldosterone-regulated sodium reabsorption	0.0718779	0.23484	0.183193	5290	1
hsa05163	Human cytomegalovirus infection	0.0733875	0.23484	0.183193	5290/4773	2

## Sheet: S11_Table
Training Set GSVA	Correlation
KEGG_INOSITOL_PHOSPHATE_METABOLISM	0.281998
KEGG_SPLICEOSOME	-0.146576
KEGG_MAPK_SIGNALING_PATHWAY	-0.229695
KEGG_ERBB_SIGNALING_PATHWAY	0.366967
KEGG_CYTOKINE_CYTOKINE_RECEPTOR_INTERACTION	0.0241709
KEGG_CHEMOKINE_SIGNALING_PATHWAY	0.00771446
KEGG_PHOSPHATIDYLINOSITOL_SIGNALING_SYSTEM	0.281998
KEGG_UBIQUITIN_MEDIATED_PROTEOLYSIS	0.344041
KEGG_ENDOCYTOSIS	0.0335215
KEGG_MTOR_SIGNALING_PATHWAY	0.281998
KEGG_APOPTOSIS	0.281998
KEGG_WNT_SIGNALING_PATHWAY	-0.16618
KEGG_TGF_BETA_SIGNALING_PATHWAY	-0.00942427
KEGG_AXON_GUIDANCE	-0.0964528
KEGG_VEGF_SIGNALING_PATHWAY	0.113972
KEGG_FOCAL_ADHESION	0.281998
KEGG_ANTIGEN_PROCESSING_AND_PRESENTATION	-0.146576
KEGG_TOLL_LIKE_RECEPTOR_SIGNALING_PATHWAY	0.30538
KEGG_JAK_STAT_SIGNALING_PATHWAY	0.366967
KEGG_NATURAL_KILLER_CELL_MEDIATED_CYTOTOXICITY	0.113972
KEGG_T_CELL_RECEPTOR_SIGNALING_PATHWAY	0.257695
KEGG_B_CELL_RECEPTOR_SIGNALING_PATHWAY	0.113972
KEGG_FC_EPSILON_RI_SIGNALING_PATHWAY	0.281998
KEGG_FC_GAMMA_R_MEDIATED_PHAGOCYTOSIS	0.281998
KEGG_LEUKOCYTE_TRANSENDOTHELIAL_MIGRATION	0.281998
KEGG_NEUROTROPHIN_SIGNALING_PATHWAY	0.281998
KEGG_REGULATION_OF_ACTIN_CYTOSKELETON	0.281998
KEGG_INSULIN_SIGNALING_PATHWAY	0.366967
KEGG_PROGESTERONE_MEDIATED_OOCYTE_MATURATION	0.281998
KEGG_TYPE_II_DIABETES_MELLITUS	0.281998
KEGG_ALDOSTERONE_REGULATED_SODIUM_REABSORPTION	0.281998
KEGG_AMYOTROPHIC_LATERAL_SCLEROSIS_ALS	-0.0325128
KEGG_LEISHMANIA_INFECTION	0.145952
KEGG_PATHWAYS_IN_CANCER	0.366967
KEGG_COLORECTAL_CANCER	0.281998
KEGG_RENAL_CELL_CARCINOMA	0.281998
KEGG_PANCREATIC_CANCER	0.281998
KEGG_ENDOMETRIAL_CANCER	0.281998
KEGG_GLIOMA	0.281998
KEGG_PROSTATE_CANCER	0.281998
KEGG_MELANOMA	0.281998
KEGG_CHRONIC_MYELOID_LEUKEMIA	0.366967
KEGG_ACUTE_MYELOID_LEUKEMIA	0.281998
KEGG_SMALL_CELL_LUNG_CANCER	0.281998
KEGG_NON_SMALL_CELL_LUNG_CANCER	0.281998

## Sheet: S12_Table
Testing Set GSVA	Correlation
KEGG_INOSITOL_PHOSPHATE_METABOLISM	0.234668
KEGG_SPLICEOSOME	-0.14531
KEGG_MAPK_SIGNALING_PATHWAY	-0.211995
KEGG_ERBB_SIGNALING_PATHWAY	0.273026
KEGG_CYTOKINE_CYTOKINE_RECEPTOR_INTERACTION	-0.030058
KEGG_CHEMOKINE_SIGNALING_PATHWAY	-0.0587934
KEGG_PHOSPHATIDYLINOSITOL_SIGNALING_SYSTEM	0.234668
KEGG_UBIQUITIN_MEDIATED_PROTEOLYSIS	0.237323
KEGG_ENDOCYTOSIS	-0.0388584
KEGG_MTOR_SIGNALING_PATHWAY	0.234668
KEGG_APOPTOSIS	0.234668
KEGG_WNT_SIGNALING_PATHWAY	-0.0945894
KEGG_TGF_BETA_SIGNALING_PATHWAY	-0.0559417
KEGG_AXON_GUIDANCE	0.00617023
KEGG_VEGF_SIGNALING_PATHWAY	0.0983713
KEGG_FOCAL_ADHESION	0.234668
KEGG_ANTIGEN_PROCESSING_AND_PRESENTATION	-0.14531
KEGG_TOLL_LIKE_RECEPTOR_SIGNALING_PATHWAY	0.255242
KEGG_JAK_STAT_SIGNALING_PATHWAY	0.273026
KEGG_NATURAL_KILLER_CELL_MEDIATED_CYTOTOXICITY	0.0983713
KEGG_T_CELL_RECEPTOR_SIGNALING_PATHWAY	0.18487
KEGG_B_CELL_RECEPTOR_SIGNALING_PATHWAY	0.0983713
KEGG_FC_EPSILON_RI_SIGNALING_PATHWAY	0.234668
KEGG_FC_GAMMA_R_MEDIATED_PHAGOCYTOSIS	0.234668
KEGG_LEUKOCYTE_TRANSENDOTHELIAL_MIGRATION	0.234668
KEGG_NEUROTROPHIN_SIGNALING_PATHWAY	0.234668
KEGG_REGULATION_OF_ACTIN_CYTOSKELETON	0.234668
KEGG_INSULIN_SIGNALING_PATHWAY	0.273026
KEGG_PROGESTERONE_MEDIATED_OOCYTE_MATURATION	0.234668
KEGG_TYPE_II_DIABETES_MELLITUS	0.234668
KEGG_ALDOSTERONE_REGULATED_SODIUM_REABSORPTION	0.234668
KEGG_AMYOTROPHIC_LATERAL_SCLEROSIS_ALS	-0.0825653
KEGG_LEISHMANIA_INFECTION	0.127531
KEGG_PATHWAYS_IN_CANCER	0.273026
KEGG_COLORECTAL_CANCER	0.234668
KEGG_RENAL_CELL_CARCINOMA	0.234668
KEGG_PANCREATIC_CANCER	0.234668
KEGG_ENDOMETRIAL_CANCER	0.234668
KEGG_GLIOMA	0.234668
KEGG_PROSTATE_CANCER	0.234668
KEGG_MELANOMA	0.234668
KEGG_CHRONIC_MYELOID_LEUKEMIA	0.273026
KEGG_ACUTE_MYELOID_LEUKEMIA	0.234668
KEGG_SMALL_CELL_LUNG_CANCER	0.234668
KEGG_NON_SMALL_CELL_LUNG_CANCER	0.234668

## Sheet: S13_Table
Overall Set GSVA	Correlation
KEGG_INOSITOL_PHOSPHATE_METABOLISM	0.25558
KEGG_SPLICEOSOME	-0.145766
KEGG_MAPK_SIGNALING_PATHWAY	-0.219593
KEGG_ERBB_SIGNALING_PATHWAY	0.316319
KEGG_CYTOKINE_CYTOKINE_RECEPTOR_INTERACTION	-0.00465072
KEGG_CHEMOKINE_SIGNALING_PATHWAY	-0.0268426
KEGG_PHOSPHATIDYLINOSITOL_SIGNALING_SYSTEM	0.25558
KEGG_UBIQUITIN_MEDIATED_PROTEOLYSIS	0.287067
KEGG_ENDOCYTOSIS	-0.00664154
KEGG_MTOR_SIGNALING_PATHWAY	0.25558
KEGG_APOPTOSIS	0.25558
KEGG_WNT_SIGNALING_PATHWAY	-0.126101
KEGG_TGF_BETA_SIGNALING_PATHWAY	-0.0338779
KEGG_AXON_GUIDANCE	-0.039969
KEGG_VEGF_SIGNALING_PATHWAY	0.105153
KEGG_FOCAL_ADHESION	0.25558
KEGG_ANTIGEN_PROCESSING_AND_PRESENTATION	-0.145766
KEGG_TOLL_LIKE_RECEPTOR_SIGNALING_PATHWAY	0.277518
KEGG_JAK_STAT_SIGNALING_PATHWAY	0.316319
KEGG_NATURAL_KILLER_CELL_MEDIATED_CYTOTOXICITY	0.105153
KEGG_T_CELL_RECEPTOR_SIGNALING_PATHWAY	0.218333
KEGG_B_CELL_RECEPTOR_SIGNALING_PATHWAY	0.105153
KEGG_FC_EPSILON_RI_SIGNALING_PATHWAY	0.25558
KEGG_FC_GAMMA_R_MEDIATED_PHAGOCYTOSIS	0.25558
KEGG_LEUKOCYTE_TRANSENDOTHELIAL_MIGRATION	0.25558
KEGG_NEUROTROPHIN_SIGNALING_PATHWAY	0.25558
KEGG_REGULATION_OF_ACTIN_CYTOSKELETON	0.25558
KEGG_INSULIN_SIGNALING_PATHWAY	0.316319
KEGG_PROGESTERONE_MEDIATED_OOCYTE_MATURATION	0.25558
KEGG_TYPE_II_DIABETES_MELLITUS	0.25558
KEGG_ALDOSTERONE_REGULATED_SODIUM_REABSORPTION	0.25558
KEGG_AMYOTROPHIC_LATERAL_SCLEROSIS_ALS	-0.0586131
KEGG_LEISHMANIA_INFECTION	0.135578
KEGG_PATHWAYS_IN_CANCER	0.316319
KEGG_COLORECTAL_CANCER	0.25558
KEGG_RENAL_CELL_CARCINOMA	0.25558
KEGG_PANCREATIC_CANCER	0.25558
KEGG_ENDOMETRIAL_CANCER	0.25558
KEGG_GLIOMA	0.25558
KEGG_PROSTATE_CANCER	0.25558
KEGG_MELANOMA	0.25558
KEGG_CHRONIC_MYELOID_LEUKEMIA	0.316319
KEGG_ACUTE_MYELOID_LEUKEMIA	0.25558
KEGG_SMALL_CELL_LUNG_CANCER	0.25558
KEGG_NON_SMALL_CELL_LUNG_CANCER	0.25558

## Sheet: S14_Table
Features	Coefficients	P-value	HR	Lower95	Upper95
T	-0.29755	0.16962	0.74264	0.4857	1.1355
N	0.07794	0.67762	1.08105	0.74863	1.56109
M	-1.46693	0.15829	0.23063	0.03005	1.76992
Stage	0.30784	0.25203	1.36048	0.8034	2.30384
Age	0.02291	0.00127	1.02317	1.00902	1.03753
RiskScore	0.09557	0.02368	1.10028	1.01286	1.19526
